# Supplementary material for: A forward genetic screen identifies Sirtuin1 as a driver of neuroendocrine prostate cancer
Source: J Exp Med. 2026 May 28;223(7):e20241484. doi: 10.1084/jem.20241484 (PMC13218332; doi:10.1084/jem.20241484)
Supplement: Table S1 — shows summary of SB mouse phenotypes. [file jem_20241484_tables1.xlsx]

## Sheet: Table S1
Table S1: Detailed description of individual mice analyzed for RNA sequencing, identification of common insertion sites (CIS) and histopathology
Model	Genotype	Mouse ID	RNAseq ID	Samples for CIS analysis	Days lived after TAM	Survival Group (1 = terminal 0 = alive)	Tumor weight (g)	Castration status	Metastasis	Metastasis sites	Histopathology summary
											mPIN		Microinvasion	Invasive carcinoma
											mPIN presence	mPIN dominant morphology	Presence					L1/V1	Pn1
														PCa dominant pattern	PCa dominant (%)	PCa secondary pattern	PCa tertiary pattern
NPp53-Ctrl	Nkx3.1CreERT2/+; Pten flox/flox; p53 flox/flox ; R26-LSL-SB11 flox/flox	0869-16	NA	NA	179	1	5.649	N	N	NA	0	NA	NA	3	3	NA	NA	0	0
NPp53-Ctrl	Nkx3.1CreERT2/+; Pten flox/flox; p53 flox/flox ; R26-LSL-SB11 flox/flox	3386-16	NA	NA	335	1	6.513	N	Y	Liver, LNs	1	1	NA	2	3	NA	NA	0	0
NPp53-Ctrl	Nkx3.1CreERT2/+; Pten flox/flox; p53 flox/flox ; R26-LSL-SB11 flox/flox	2759-16	CMZ335	NA	190	1	6.554	N	N	NA	1	1	NA	3	3	NA	NA	0	0
NPp53-Ctrl	Nkx3.1CreERT2/+; Pten flox/flox; p53 flox/flox ; R26-LSL-SB11 flox/flox	2083-16	CMZ339	NA	250	1	6.552	N	N	NA	1	0	NA	3	2	0	NA	0	0
NPp53-Ctrl	Nkx3.1CreERT2/+; Pten flox/flox; p53 flox/flox ; R26-LSL-SB11 flox/flox	8441-17	CMZ337	NA	309	1	7.442	N	N	NA	1	1	NA	1	1	0	NA	0	0
NPp53-Ctrl	Nkx3.1CreERT2/+; Pten flox/flox; p53 flox/flox ; R26-LSL-SB11 flox/flox	8443-17	CMZ338	NA	334	1	1.296	N	N	NA	1	1	NA	3	2	1	NA	0	0
NPp53-Ctrl	Nkx3.1CreERT2/+; Pten flox/flox; p53 flox/flox ; R26-LSL-SB11 flox/flox	4764-17	CMZ336	NA	285	1	2.715	N	N	NA	1	1	NA	3	3	NA	NA	1	0
NPp53-Ctrl	Nkx3.1CreERT2/+; Pten flox/flox; p53 flox/flox ; R26-LSL-SB11 flox/flox	8099-17	NA	NA	208	1	2.486	N	N	NA	1	1	NA	3	3	NA	NA	0	0
NPp53-Ctrl	Nkx3.1CreERT2/+; Pten flox/flox; p53 flox/flox ; R26-LSL-SB11 flox/flox	8095-17	NA	NA	157	1	2.436	N	N	NA	1	1	NA	3	3	NA	NA	0	0
NPp53-Ctrl	Nkx3.1CreERT2/+; Pten flox/flox; p53 flox/flox ; R26-LSL-SB11 flox/flox	4655-17	NA	NA	294	1	7.182	N	Y	Liver, LNs	0	NA	NA	1	2	3	NA	0	0
NPp53-Ctrl	Nkx3.1CreERT2/+; Pten flox/flox; p53 flox/flox ; R26-LSL-SB11 flox/flox	4656-17	NA	NA	222	1	1.288	N	N	NA	1	1	NA	1	3	NA	NA	1	0
NPp53-Ctrl	Nkx3.1CreERT2/+; Pten flox/flox; p53 flox/flox ; R26-LSL-SB11 flox/flox	4192-16	NA	NA	273	1	1.786	N	N	NA	1	1	NA	3	2	1	NA	0	0
NPp53-Ctrl	Nkx3.1CreERT2/+; Pten flox/flox; p53 flox/flox ; R26-LSL-SB11 flox/flox	4194-16	CMZ342	NA	189	1	6.87	N	Y	Liver, Intestine	1	1	0	NA	NA	NA	NA	NA	NA
NPp53-Ctrl	Nkx3.1CreERT2/+; Pten flox/flox; p53 flox/flox ; R26-LSL-SB11 flox/flox	8114-17	NA	NA	264	1	4.835	N	N	NA	1	1	NA	3	2	1	NA	0	0
NPp53-Ctrl	Nkx3.1CreERT2/+; Pten flox/flox; p53 flox/flox ; R26-LSL-SB11 flox/flox	4801-17	CMZ340	NA	313	1	4.925	N	N	NA	1	3	NA	3	3	NA	NA	0	0
NPp53-Ctrl	Nkx3.1CreERT2/+; Pten flox/flox; p53 flox/flox ; R26-LSL-SB11 flox/flox	4802-17	CMZ341	NA	313	1	6.347	N	N	NA	0	NA	NA	3	3	NA	NA	0	0
NPp53-Ctrl	Nkx3.1CreERT2/+; Pten flox/flox; p53 flox/flox ; R26-LSL-SB11 flox/flox	5231-17	NA	NA	299	1	2.607	N	N	NA	1	0	0	3	3	NA	NA	NA	NA
NPp53-Ctrl	Nkx3.1CreERT2/+; Pten flox/flox; p53 flox/flox ; R26-LSL-SB11 flox/flox	5667-17	NA	NA	403	1	8.1	N	N	NA	0	NA	0	3	1	4	0	0	0
NPp53-Ctrl	Nkx3.1CreERT2/+; Pten flox/flox; p53 flox/flox ; R26-LSL-SB11 flox/flox	5668-17	NA	NA	403	1	5.377	N	Y	LNs	1	0	0	0	2	1	NA	0	0
NPp53-Ctrl	Nkx3.1CreERT2/+; Pten flox/flox; p53 flox/flox ; R26-LSL-SB11 flox/flox	5229-17	NA	NA	214	1	8.035	N	N	NA	0	0	0	3	3	NA	NA	0	0
NPp53-Ctrl	Nkx3.1CreERT2/+; Pten flox/flox; p53 flox/flox ; R26-LSL-SB11 flox/flox	6010-17	NA	NA	171	0	0.819	N	N	NA	1	0	0	NA	NA	NA	NA	NA	NA
NPp53-Ctrl	Nkx3.1CreERT2/+; Pten flox/flox; p53 flox/flox ; R26-LSL-SB11 flox/flox	2864-17	NA	NA	263	0	1.614	N	N	NA	1	0	0	NA	NA	NA	NA	NA	NA
NPp53-Ctrl	Nkx3.1CreERT2/+; Pten flox/flox; p53 flox/flox ; R26-LSL-SB11 flox/flox	0159-17	NA	NA	243	0	1.991	N	N	NA	1	0	0	0	3	NA	NA	NA	NA
NPp53-Ctrl	Nkx3.1CreERT2/+; Pten flox/flox; p53 flox/flox ; R26-LSL-SB11 flox/flox	0161-17	NA	NA	243	0	1.08	N	N	NA	1	0	0	NA	NA	NA	NA	NA	NA
NPp53-Ctrl	Nkx3.1CreERT2/+; Pten flox/flox; p53 flox/flox ; R26-LSL-SB11 flox/flox	1064-18	NA	NA	183	1	8.541	N	Y	LNs, Intestine	1	0	0	3	3	NA	NA	0	0
NPp53-Ctrl	Nkx3.1CreERT2/+; Pten flox/flox; p53 flox/flox ; R26-LSL-SB11 flox/flox	0933-18	NA	NA	186	1	ND	N	Y	LNs	1	0	0	NA	NA	NA	NA	NA	NA
NPp53-Ctrl	Nkx3.1CreERT2/+; Pten flox/flox; p53 flox/flox ; R26-LSL-SB11 flox/flox	0829-18	NA	NA	263	1	2.339	N	N	NA	1	0	1	3	2	0	NA	0	0
NPp53-Ctrl	Nkx3.1CreERT2/+; Pten flox/flox; p53 flox/flox ; R26-LSL-SB11 flox/flox	0830-18	NA	NA	272	0	1.019	N	N	NA	1	0	0	0	3	NA	NA	0	0
NPp53-Ctrl	Nkx3.1CreERT2/+; Pten flox/flox; p53 flox/flox ; R26-LSL-SB11 flox/flox	2125-18	NA	NA	320	0	ND	N	N	NA	1	0	0	NA	NA	NA	NA	NA	NA
NPp53-Ctrl	Nkx3.1CreERT2/+; Pten flox/flox; p53 flox/flox ; R26-LSL-SB11 flox/flox	1896-18	NA	NA	170	1	2.03	N	Y	Intestine	1	0	0	3	3	NA	NA	0	0
NPp53-Ctrl	Nkx3.1CreERT2/+; Pten flox/flox; p53 flox/flox ; R26-LSL-SB11 flox/flox	2678-18	NA	NA	256	0	1.319	N	N	NA	1	0	0	1	3	NA	NA	0	0
NPp53-SB	Nkx3.1CreERT2/+; Pten flox/flox; p53 flox/flox ; R26-LSL-SB11 flox/flox ; T2/Onc2	3265	CMZ110, CMZ 355	3265 Fused2	228	1	1.95	N	Y	Lung, Liver, LNs	1	1	NA	2	3	NA	NA	susp	0
NPp53-SB	Nkx3.1CreERT2/+; Pten flox/flox; p53 flox/flox ; R26-LSL-SB11 flox/flox ; T2/Onc2	3266	CMZ181	3266 DLP-VP1	221	1	2.383	N	Y	Lung, Liver, LNs	1	1	NA	3	1	1	0	1	1
NPp53-SB	Nkx3.1CreERT2/+; Pten flox/flox; p53 flox/flox ; R26-LSL-SB11 flox/flox ; T2/Onc2	3267	CMZ111, CMZ356	3267 Fused1, 3267 LN1+	256	1	4.729	N	Y	Liver, LNs	0	NA	NA	2	3	NA	NA	susp	0
NPp53-SB	Nkx3.1CreERT2/+; Pten flox/flox; p53 flox/flox ; R26-LSL-SB11 flox/flox ; T2/Onc2	3269	CMZ101	3269 Fused2	283	1	6.226	N	N	NA	0	NA	NA	1	3	NA	NA	0	0
NPp53-SB	Nkx3.1CreERT2/+; Pten flox/flox; p53 flox/flox ; R26-LSL-SB11 flox/flox ; T2/Onc2	3501	CMZ109	3501 Fused1	261	1	2.202	N	N	NA	0	NA	NA	3	3	NA	NA	0	0
NPp53-SB	Nkx3.1CreERT2/+; Pten flox/flox; p53 flox/flox ; R26-LSL-SB11 flox/flox ; T2/Onc2	3503	NA	NA	191	1	0.361	N	N	NA	1	0	0	NA	NA	NA	NA	NA	NA
NPp53-SB	Nkx3.1CreERT2/+; Pten flox/flox; p53 flox/flox ; R26-LSL-SB11 flox/flox ; T2/Onc2	3504	CMZ182, CMZ357	3504 Fused3, 3504 Liver+	261	1	9.047	N	Y	Liver, LNs, Intestine	0	NA	NA	1	3	NA	NA	0	0
NPp53-SB	Nkx3.1CreERT2/+; Pten flox/flox; p53 flox/flox ; R26-LSL-SB11 flox/flox ; T2/Onc2	3505	NA	3505 DLP-VP	234	1	6.847	N	Y	LNs	0	NA	NA	3	2	2	0	0	0
NPp53-SB	Nkx3.1CreERT2/+; Pten flox/flox; p53 flox/flox ; R26-LSL-SB11 flox/flox ; T2/Onc2	3507	CMZ184	3507 Fused2	213	1	6.032	N	N	NA	0	NA	NA	3	3	NA	NA	0	0
NPp53-SB	Nkx3.1CreERT2/+; Pten flox/flox; p53 flox/flox ; R26-LSL-SB11 flox/flox ; T2/Onc2	4333	CMZ103	4333 DLP-VP	253	1	1.611	N	Y	LNs	0	NA	NA	1	3	NA	NA	0	0
NPp53-SB	Nkx3.1CreERT2/+; Pten flox/flox; p53 flox/flox ; R26-LSL-SB11 flox/flox ; T2/Onc2	4336	NA	4336 DLP-VP2	263	1	1.073	N	N	NA	1	1	NA	0	2	1	NA	susp	0
NPp53-SB	Nkx3.1CreERT2/+; Pten flox/flox; p53 flox/flox ; R26-LSL-SB11 flox/flox ; T2/Onc2	4011	NA	4011 Fused1+2	161	1	6.108	N	Y	Diaphragm	0	NA	NA	3	3	NA	NA	0	0
NPp53-SB	Nkx3.1CreERT2/+; Pten flox/flox; p53 flox/flox ; R26-LSL-SB11 flox/flox ; T2/Onc2	4012	NA	4012 Fused3, 4012 INT1+	296	1	2.305	N	Y	Liver, LNs, Intestine	1	0	0	0	2	2	NA	0	0
NPp53-SB	Nkx3.1CreERT2/+; Pten flox/flox; p53 flox/flox ; R26-LSL-SB11 flox/flox ; T2/Onc2	4013	CMZ183	4013 Fused3	172	1	5.467	N	N	NA	0	NA	NA	3	3	NA	NA	0	0
NPp53-SB	Nkx3.1CreERT2/+; Pten flox/flox; p53 flox/flox ; R26-LSL-SB11 flox/flox ; T2/Onc2	4014	CMZ108	4014 Fused3, 4014 Lung+	214	1	9.043	N	Y	Lung, Liver, LNs, Intestine, Kidney	0	NA	NA	2	3	NA	NA	0	0
NPp53-SB	Nkx3.1CreERT2/+; Pten flox/flox; p53 flox/flox ; R26-LSL-SB11 flox/flox ; T2/Onc2	4015	NA	4015 Fused2	127	1	ND	N	N	NA	0	NA	NA	3	3	NA	NA	0	0
NPp53-SB	Nkx3.1CreERT2/+; Pten flox/flox; p53 flox/flox ; R26-LSL-SB11 flox/flox ; T2/Onc2	4020	CMZ107	4020 Fused1, 4020 LN1+	233	1	4.689	N	Y	LNs, Kidney	1	0	0	2	3	NA	NA	0	0
NPp53-SB	Nkx3.1CreERT2/+; Pten flox/flox; p53 flox/flox ; R26-LSL-SB11 flox/flox ; T2/Onc2	4021	CMZ106	4021 Fused3	263	1	5.963	N	Y	Lung, LNs	0	NA	NA	2	1	3	NA	1	0
NPp53-SB	Nkx3.1CreERT2/+; Pten flox/flox; p53 flox/flox ; R26-LSL-SB11 flox/flox ; T2/Onc2	4022	CMZ104	4022 Fused3, 4022 LN1+	283	1	5.969	N	Y	LNs	1	1	NA	2	3	NA	NA	1	0
NPp53-SB	Nkx3.1CreERT2/+; Pten flox/flox; p53 flox/flox ; R26-LSL-SB11 flox/flox ; T2/Onc2	4016	NA	4016 Fused2	163	1	3.251	N	N	NA	0	NA	NA	3	3	NA	NA	0	0
NPp53-SB	Nkx3.1CreERT2/+; Pten flox/flox; p53 flox/flox ; R26-LSL-SB11 flox/flox ; T2/Onc2	4018	CMZ105	4018 DLP-VP	234	1	1.228	N	Y	LNs	1	1	NA	2	3	NA	NA	0	0
NPp53-SB	Nkx3.1CreERT2/+; Pten flox/flox; p53 flox/flox ; R26-LSL-SB11 flox/flox ; T2/Onc2	3541	NA	3541 Fused1+2	217	1	3.08	N	Y	Liver, LNs	susp	3	NA	3	2	0	NA	0	0
NPp53-SB	Nkx3.1CreERT2/+; Pten flox/flox; p53 flox/flox ; R26-LSL-SB11 flox/flox ; T2/Onc2	1592-16	CMZ349	1592-16 Fused1	229	1	4.402	N	Y	Lung, LNs	0	0	0	1	3	NA	NA	0	0
NPp53-SB	Nkx3.1CreERT2/+; Pten flox/flox; p53 flox/flox ; R26-LSL-SB11 flox/flox ; T2/Onc2	0870-16	CMZ350	0870-16 Fused1	147	1	1.522	N	N	NA	1	1	NA	3	3	NA	NA	0	0
NPp53-SB	Nkx3.1CreERT2/+; Pten flox/flox; p53 flox/flox ; R26-LSL-SB11 flox/flox ; T2/Onc2	2758-16	CMZ344	2758-16 Fused1	225	1	7.275	N	Y	LNs	0	0	NA	4	2	2	NA	0	0
NPp53-SB	Nkx3.1CreERT2/+; Pten flox/flox; p53 flox/flox ; R26-LSL-SB11 flox/flox ; T2/Onc2	2760-16	NA	NA	265	1	8.522	N	N	NA	1	1	NA	3	3	NA	NA	0	0
NPp53-SB	Nkx3.1CreERT2/+; Pten flox/flox; p53 flox/flox ; R26-LSL-SB11 flox/flox ; T2/Onc2	2762-16	CMZ345	2762-16 DLP-VP1	278	1	3.66	N	N	NA	1	0	NA	2	3	NA	NA	susp	0
NPp53-SB	Nkx3.1CreERT2/+; Pten flox/flox; p53 flox/flox ; R26-LSL-SB11 flox/flox ; T2/Onc2	2081-16	NA	2081-16 LN1	181	1	4.21	N	Y	LNs, Intestine	0	0	NA	3	3	NA	NA	0	0
NPp53-SB	Nkx3.1CreERT2/+; Pten flox/flox; p53 flox/flox ; R26-LSL-SB11 flox/flox ; T2/Onc2	2082-16	NA	2082-16 Fused1, 2082-16 LN1	168	1	6.229	N	Y	Lung, Liver, LNs, Intestine, Diaphragm	1	1	NA	3	3	NA	NA	0	0
NPp53-SB	Nkx3.1CreERT2/+; Pten flox/flox; p53 flox/flox ; R26-LSL-SB11 flox/flox ; T2/Onc2	2084-16	CMZ352	2084-16 Fused1	168	1	5.974	N	N	NA	0	NA	NA	3	3	NA	NA	0	0
NPp53-SB	Nkx3.1CreERT2/+; Pten flox/flox; p53 flox/flox ; R26-LSL-SB11 flox/flox ; T2/Onc2	8439-17	CMZ346	8439-17 Fused2	309	1	4.194	N	Y	Lung, Liver, LNs	1	1	NA	1	2	2	NA	0	0
NPp53-SB	Nkx3.1CreERT2/+; Pten flox/flox; p53 flox/flox ; R26-LSL-SB11 flox/flox ; T2/Onc2	8445-17	CMZ353	8445-17 Fused1	175	1	2.678	N	N	NA	1	1	NA	3	3	NA	NA	0	0
NPp53-SB	Nkx3.1CreERT2/+; Pten flox/flox; p53 flox/flox ; R26-LSL-SB11 flox/flox ; T2/Onc2	8442-17	CMZ347	8442-17 Fused1, 8442-17 Liver	267	1	5.727	N	Y	Lung, Liver, LNs	0	0	NA	2	3	NA	NA	0	0
NPp53-SB	Nkx3.1CreERT2/+; Pten flox/flox; p53 flox/flox ; R26-LSL-SB11 flox/flox ; T2/Onc2	8440-17	CMZ354	8440-17 Fused1	172	1	4.488	N	N	NA	0	NA	NA	3	3	NA	NA	0	0
NPp53-SB	Nkx3.1CreERT2/+; Pten flox/flox; p53 flox/flox ; R26-LSL-SB11 flox/flox ; T2/Onc2	4762-17	NA	4762-17 Fused	157	1	ND	N	N	NA	1	0	NA	3	2	1	NA	0	0
NPp53-SB	Nkx3.1CreERT2/+; Pten flox/flox; p53 flox/flox ; R26-LSL-SB11 flox/flox ; T2/Onc2	4766-17	CMZ348	NA	248	1	2.659	N	Y	Liver	1	1	NA	3	2	0	1	1	0
NPp53-SB	Nkx3.1CreERT2/+; Pten flox/flox; p53 flox/flox ; R26-LSL-SB11 flox/flox ; T2/Onc2	8096-17	NA	NA	193	1	5.095	N	N	NA	1	1	NA	3	3	NA	NA	0	0
NPp53-SB	Nkx3.1CreERT2/+; Pten flox/flox; p53 flox/flox ; R26-LSL-SB11 flox/flox ; T2/Onc2	4191-16	NA	4191-16 Fused1	214	1	ND	N	N	NA	NA	NA	NA	NA	NA	NA	NA	NA	NA
NPp53-SB	Nkx3.1CreERT2/+; Pten flox/flox; p53 flox/flox ; R26-LSL-SB11 flox/flox ; T2/Onc2	8101-17	NA	8101-17 AP	200	0	0.72	N	N	NA	1	1	NA	NA	NA	NA	NA	NA	NA
NPp53-SB	Nkx3.1CreERT2/+; Pten flox/flox; p53 flox/flox ; R26-LSL-SB11 flox/flox ; T2/Onc2	4355-16	NA	4355-16 Fused1	199	1	3.278	N	N	NA	1	1	NA	3	3	NA	NA	0	0
NPp53-SB	Nkx3.1CreERT2/+; Pten flox/flox; p53 flox/flox ; R26-LSL-SB11 flox/flox ; T2/Onc2	6012-17	NA	6012-17 Fused1	287	1	5.766	N	Y	Liver, LNs	1	0	0	3	3	NA	NA	0	0
NPp53-SB	Nkx3.1CreERT2/+; Pten flox/flox; p53 flox/flox ; R26-LSL-SB11 flox/flox ; T2/Onc2	6014-17	NA	6014-17 Fused1+2, 6014-17 LN-INT+	222	1	6.482	N	Y	Liver, LNs, Intestine	0	NA	NA	3	3	NA	NA	0	0
NPp53-SB	Nkx3.1CreERT2/+; Pten flox/flox; p53 flox/flox ; R26-LSL-SB11 flox/flox ; T2/Onc2	5072-17	NA	5072-17 Fused	248	1	2.686	N	N	NA	1	0	NA	1	3	NA	NA	0	0
NPp53-SB	Nkx3.1CreERT2/+; Pten flox/flox; p53 flox/flox ; R26-LSL-SB11 flox/flox ; T2/Onc2	5230-17	NA	5230-17 Fused	221	1	3.096	N	N	NA	ND	ND	ND	ND	ND	ND	ND	ND	ND
NPp53-SB	Nkx3.1CreERT2/+; Pten flox/flox; p53 flox/flox ; R26-LSL-SB11 flox/flox ; T2/Onc2	2582-17	NA	2582-17 DLP-VP1	206	1	2.977	N	Y	Liver, LNs	1	0	0	2	3	NA	NA	1	0
NPp53-SB	Nkx3.1CreERT2/+; Pten flox/flox; p53 flox/flox ; R26-LSL-SB11 flox/flox ; T2/Onc2	2583-17	NA	2583-17 Fused1	168	1	2.335	N	N	NA	1	0	0	3	3	NA	NA	0	0
NPp53-SB	Nkx3.1CreERT2/+; Pten flox/flox; p53 flox/flox ; R26-LSL-SB11 flox/flox ; T2/Onc2	2691-17	NA	2691-17 Fused1	256	0	2.012	N	N	NA	1	0	0	0	3	1	NA	0	0
NPp53-SB	Nkx3.1CreERT2/+; Pten flox/flox; p53 flox/flox ; R26-LSL-SB11 flox/flox ; T2/Onc2	2865-17	NA	2865-17 LN+, 2865-17 Fused, 2865-17 Liver+	242	1	ND	N	Y	Liver, LNs	ND	ND	ND	ND	ND	ND	ND	ND	ND
NPp53-SB	Nkx3.1CreERT2/+; Pten flox/flox; p53 flox/flox ; R26-LSL-SB11 flox/flox ; T2/Onc2	2713-17	NA	NA	263	0	0.702	N	N	NA	1	0	1	NA	NA	NA	NA	NA	NA
NPp53-SB	Nkx3.1CreERT2/+; Pten flox/flox; p53 flox/flox ; R26-LSL-SB11 flox/flox ; T2/Onc2	2717-17	NA	NA	263	0	0.725	N	N	NA	1	0	0	1	3	NA	NA	0	0
NPp53-SB	Nkx3.1CreERT2/+; Pten flox/flox; p53 flox/flox ; R26-LSL-SB11 flox/flox ; T2/Onc2	0601-18	NA	NA	215	0	0.572	N	Y	Liver, LNs	ND	ND	ND	ND	ND	ND	ND	ND	ND
NPp53-SB	Nkx3.1CreERT2/+; Pten flox/flox; p53 flox/flox ; R26-LSL-SB11 flox/flox ; T2/Onc2	1065-18	NA	NA	216	1	3.095	N	Y	Lung, Liver, LNs	1	0	0	2	3	NA	NA	0	0
NPp53-SB	Nkx3.1CreERT2/+; Pten flox/flox; p53 flox/flox ; R26-LSL-SB11 flox/flox ; T2/Onc2	1068-18	NA	NA	263	1	6.483	N	N	NA	1	0	0	3	3	NA	NA	0	0
NPp53-SB	Nkx3.1CreERT2/+; Pten flox/flox; p53 flox/flox ; R26-LSL-SB11 flox/flox ; T2/Onc2	1072-18	NA	1072-18 DLP-VP	131	1	1.123	N	Y	LNs	1	0	0	NA	NA	NA	NA	NA	NA
NPp53-SB	Nkx3.1CreERT2/+; Pten flox/flox; p53 flox/flox ; R26-LSL-SB11 flox/flox ; T2/Onc2	1073-18	NA	NA	274	1	4.444	N	Y	LNs	ND	ND	ND	ND	ND	ND	ND	ND	ND
NPp53-SB	Nkx3.1CreERT2/+; Pten flox/flox; p53 flox/flox ; R26-LSL-SB11 flox/flox ; T2/Onc2	0931-18	NA	NA	288	0	0.894	N	Y	LNs	1	0	0	2	3	NA	NA	0	0
NPp53-SB	Nkx3.1CreERT2/+; Pten flox/flox; p53 flox/flox ; R26-LSL-SB11 flox/flox ; T2/Onc2	0934-18	NA	NA	288	1	4.717	N	Y	LNs	1	0	0	2	3	NA	NA	0	0
NPp53-SB	Nkx3.1CreERT2/+; Pten flox/flox; p53 flox/flox ; R26-LSL-SB11 flox/flox ; T2/Onc2	0825-18	NA	0825-18 LN1+, 0825-18 Fused1	174	1	4.513	N	Y	Liver, LNs	ND	ND	ND	ND	ND	ND	ND	ND	ND
NPp53-SB	Nkx3.1CreERT2/+; Pten flox/flox; p53 flox/flox ; R26-LSL-SB11 flox/flox ; T2/Onc2	0826-18	NA	NA	223	1	1.624	N	Y	Lung, Liver, LNs	1	0	1	2	3	NA	NA	0	0
NPp53-SB	Nkx3.1CreERT2/+; Pten flox/flox; p53 flox/flox ; R26-LSL-SB11 flox/flox ; T2/Onc2	0828-18	NA	NA	260	1	3.795	N	Y	Lung, Liver, LNs	1	0	0	2	3	NA	NA	1	0
NPp53-SB	Nkx3.1CreERT2/+; Pten flox/flox; p53 flox/flox ; R26-LSL-SB11 flox/flox ; T2/Onc2	0831-18	NA	NA	272	1	1.882	N	N	NA	1	0	0	2	3	0	1	0	0
NPp53-SB	Nkx3.1CreERT2/+; Pten flox/flox; p53 flox/flox ; R26-LSL-SB11 flox/flox ; T2/Onc2	0832-18	NA	NA	260	1	3.036	N	N	NA	1	0	0	1	3	NA	NA	0	0
NPp53-SB	Nkx3.1CreERT2/+; Pten flox/flox; p53 flox/flox ; R26-LSL-SB11 flox/flox ; T2/Onc2	2362-18	NA	NA	271	1	1.999	N	N	NA	1	0	0	1	3	NA	NA	0	0
NPp53-SB	Nkx3.1CreERT2/+; Pten flox/flox; p53 flox/flox ; R26-LSL-SB11 flox/flox ; T2/Onc2	2363-18	NA	NA	240	1	4.807	N	Y	LNs, Intestine, Diaphragm	1	0	0	3	3	NA	NA	0	0
NPp53-SB	Nkx3.1CreERT2/+; Pten flox/flox; p53 flox/flox ; R26-LSL-SB11 flox/flox ; T2/Onc2	2124-18	NA	NA	275	1	0.889	N	Y	Liver, LNs	ND	ND	ND	ND	ND	ND	ND	ND	ND
NPp53-SB	Nkx3.1CreERT2/+; Pten flox/flox; p53 flox/flox ; R26-LSL-SB11 flox/flox ; T2/Onc2	1831-18	NA	NA	191	1	7.447	N	Y	Intestine	1	0	0	3	3	NA	NA	0	0
NPp53-SB	Nkx3.1CreERT2/+; Pten flox/flox; p53 flox/flox ; R26-LSL-SB11 flox/flox ; T2/Onc2	1832-18	NA	NA	233	1	2.807	N	Y	Lung, Liver, LNs	1	0	0	2	3	NA	NA	0	0
NPp53-SB	Nkx3.1CreERT2/+; Pten flox/flox; p53 flox/flox ; R26-LSL-SB11 flox/flox ; T2/Onc2	1833-18	NA	NA	233	1	8.077	N	Y	Liver, LNs	ND	ND	ND	ND	ND	ND	ND	ND	ND
NPp53-SB	Nkx3.1CreERT2/+; Pten flox/flox; p53 flox/flox ; R26-LSL-SB11 flox/flox ; T2/Onc2	1834-18	NA	NA	201	1	4.87	N	Y	LNs	1	0	0	2	3	NA	NA	1	0
NPp53-SB	Nkx3.1CreERT2/+; Pten flox/flox; p53 flox/flox ; R26-LSL-SB11 flox/flox ; T2/Onc2	1980-18	NA	NA	218	1	1.244	N	Y	Lung, Liver, LNs, Kidney	ND	ND	ND	ND	ND	ND	ND	ND	ND
NPp53-SB	Nkx3.1CreERT2/+; Pten flox/flox; p53 flox/flox ; R26-LSL-SB11 flox/flox ; T2/Onc2	1982-18	NA	NA	267	1	2.554	N	Y	Lung, Liver, LNs	1	0	0	1	3	NA	NA	0	0
NPp53-SB	Nkx3.1CreERT2/+; Pten flox/flox; p53 flox/flox ; R26-LSL-SB11 flox/flox ; T2/Onc2	1983-18	NA	NA	245	1	7.439	N	Y	Lung	1	0	0	1	3	NA	NA	0	0
NPp53-SB	Nkx3.1CreERT2/+; Pten flox/flox; p53 flox/flox ; R26-LSL-SB11 flox/flox ; T2/Onc2	3905-18	NA	NA	223	0	0.791	N	N	NA	1	0	0	NA	NA	NA	NA	NA	NA
NPp53-SB	Nkx3.1CreERT2/+; Pten flox/flox; p53 flox/flox ; R26-LSL-SB11 flox/flox ; T2/Onc2	3907-18	NA	NA	223	1	5.488	N	Y	LNs	ND	ND	ND	ND	ND	ND	ND	ND	ND
NPp53-SB	Nkx3.1CreERT2/+; Pten flox/flox; p53 flox/flox ; R26-LSL-SB11 flox/flox ; T2/Onc2	5702-18	NA	NA	157	1	0.85	N	Y	Intestine	1	0	0	3	3	NA	NA	0	0
NPp53-SB	Nkx3.1CreERT2/+; Pten flox/flox; p53 flox/flox ; R26-LSL-SB11 flox/flox ; T2/Onc2	2683-18	NA	NA	218	1	4.517	N	N	NA	1	0	0	3	3	NA	NA	0	0
NPp53-SB	Nkx3.1CreERT2/+; Pten flox/flox; p53 flox/flox ; R26-LSL-SB11 flox/flox ; T2/Onc2	3588-18	NA	NA	185	1	4.326	N	N	NA	1	0	0	3	3	NA	NA	0	0
NPp53-SB	Nkx3.1CreERT2/+; Pten flox/flox; p53 flox/flox ; R26-LSL-SB11 flox/flox ; T2/Onc2	4655-18	NA	NA	182	1	ND	N	N	NA	1	0	0	NA	NA	NA	NA	NA	NA
NPp53-SB	Nkx3.1CreERT2/+; Pten flox/flox; p53 flox/flox ; R26-LSL-SB11 flox/flox ; T2/Onc2	2556-18	NA	NA	235	1	3.872	N	Y	Liver, LNs	1	0	0	2	3	NA	NA	0	0
NPp53-SB	Nkx3.1CreERT2/+; Pten flox/flox; p53 flox/flox ; R26-LSL-SB11 flox/flox ; T2/Onc2	2921-18	NA	NA	224	1	9.229	N	Y	Liver, LNs	1	0	0	2	3	NA	NA	0	0
NPp53-SB	Nkx3.1CreERT2/+; Pten flox/flox; p53 flox/flox ; R26-LSL-SB11 flox/flox ; T2/Onc2	2908-18	NA	NA	224	1	6.086	N	Y	Liver, LNs	1	0	0	2	3	NA	NA	0	0
NPp53-SB	Nkx3.1CreERT2/+; Pten flox/flox; p53 flox/flox ; R26-LSL-SB11 flox/flox ; T2/Onc2	2425-18	NA	2425-18 Fused, 2425-18 liver+, 2425-18 LN-INT+	307	1	ND	Y	Y	Liver, LNs, Intestine	0	NA	NA	2	3	NA	NA	susp	0
NPp53-SB	Nkx3.1CreERT2/+; Pten flox/flox; p53 flox/flox ; R26-LSL-SB11 flox/flox ; T2/Onc2	2426-18	NA	2426-18 Fused1, 2426-18 LN3+	173	1	1.969	Y	Y	LNs, Intestine	1	0	NA	3	2	2	0	0	0
NPp53-SB	Nkx3.1CreERT2/+; Pten flox/flox; p53 flox/flox ; R26-LSL-SB11 flox/flox ; T2/Onc2	2431-18	NA	2431-18 LN1+	265	1	2.963	Y	Y	LNs	0	NA	NA	2	3	NA	NA	1	0
NPp53-SB	Nkx3.1CreERT2/+; Pten flox/flox; p53 flox/flox ; R26-LSL-SB11 flox/flox ; T2/Onc2	6270-17	NA	6270-17 Fused	239	1	ND	Y	N	NA	0	NA	NA	1	3	NA	NA	0	0
NPp53-SB	Nkx3.1CreERT2/+; Pten flox/flox; p53 flox/flox ; R26-LSL-SB11 flox/flox ; T2/Onc2	6271-17	NA	6271-17 Fused	273	1	ND	Y	Y	Lung, LNs	1	0	NA	3	2	4	1	0	0
NPp53-SB	Nkx3.1CreERT2/+; Pten flox/flox; p53 flox/flox ; R26-LSL-SB11 flox/flox ; T2/Onc2	8922-17	NA	8922-17 LN	197	1	ND	Y	Y	Liver, LNs	0	NA	NA	2	3	NA	NA	0	0
NPp53-SB	Nkx3.1CreERT2/+; Pten flox/flox; p53 flox/flox ; R26-LSL-SB11 flox/flox ; T2/Onc2	9243-17	NA	9243-17 LN1	250	1	ND	Y	Y	LNs	1	0	NA	2	2	1	NA	susp	0
NPp53-SB	Nkx3.1CreERT2/+; Pten flox/flox; p53 flox/flox ; R26-LSL-SB11 flox/flox ; T2/Onc2	9245-17	NA	9245-17 Fused1	204	1	ND	Y	Y	LNs, Intestine	1	1	NA	3	1	0	NA	0	0
NPp53-SB	Nkx3.1CreERT2/+; Pten flox/flox; p53 flox/flox ; R26-LSL-SB11 flox/flox ; T2/Onc2	8921-17	NA	8921-17 Fused1	211	1	ND	Y	N	NA	1	1	NA	1	1	3	NA	0	0
NPp53-SB	Nkx3.1CreERT2/+; Pten flox/flox; p53 flox/flox ; R26-LSL-SB11 flox/flox ; T2/Onc2	8924-21	NA	8924-17 Fused1	250	1	ND	Y	Y	Lung, Liver, LNs	1	1	NA	2	3	NA	NA	1	0
NPp53-SB	Nkx3.1CreERT2/+; Pten flox/flox; p53 flox/flox ; R26-LSL-SB11 flox/flox ; T2/Onc2	9738-17	NA	9738-17 Fused1	153	1	ND	Y	N	NA	1	1	NA	3	3	NA	NA	0	0
NPp53-SB	Nkx3.1CreERT2/+; Pten flox/flox; p53 flox/flox ; R26-LSL-SB11 flox/flox ; T2/Onc2	8649-17	NA	8649-17 Fused1, 8649-17 LN	231	1	ND	Y	Y	Liver, LNs	1	0	NA	2	3	NA	NA	susp	0
NP-Ctrl	Nkx3.1CreERT2/+; Pten flox/flox; R26-LSL-SB11 flox/flox	9781-17	CMZ333	NA	354	0	1.297	N	N	NA	ND	ND	ND	ND	ND	ND	ND	ND	ND
NP-Ctrl	Nkx3.1CreERT2/+; Pten flox/flox; R26-LSL-SB11 flox/flox	9783-17	CMZ332	NA	354	0	0.647	N	N	NA	ND	ND	ND	ND	ND	ND	ND	ND	ND
NP-Ctrl	Nkx3.1CreERT2/+; Pten flox/flox; R26-LSL-SB11 flox/flox	9785-17	CMZ331	NA	354	0	0.979	N	N	NA	ND	ND	ND	ND	ND	ND	ND	ND	ND
NP-Ctrl	Nkx3.1CreERT2/+; Pten flox/flox; R26-LSL-SB11 flox/flox	6187-17	CMZ334	NA	290	0	0.803	N	N	NA	ND	ND	ND	ND	ND	ND	ND	ND	ND
NP-Ctrl	Nkx3.1CreERT2/+; Pten flox/flox; R26-LSL-SB11 flox/flox	2603-17	NA	NA	444	0	3.188	N	N	NA	ND	ND	ND	ND	ND	ND	ND	ND	ND
NP-Ctrl	Nkx3.1CreERT2/+; Pten flox/flox; R26-LSL-SB11 flox/flox	2436-17	NA	NA	476	0	3.244	N	N	NA	ND	ND	ND	ND	ND	ND	ND	ND	ND
NP-Ctrl	Nkx3.1CreERT2/+; Pten flox/flox; R26-LSL-SB11 flox/flox	0530-18	NA	NA	428	0	7.398	N	N	NA	ND	ND	ND	ND	ND	ND	ND	ND	ND
NP-Ctrl	Nkx3.1CreERT2/+; Pten flox/flox; R26-LSL-SB11 flox/flox	1042-18	NA	NA	298	1	0.92	N	N	NA	ND	ND	ND	ND	ND	ND	ND	ND	ND
NP-Ctrl	Nkx3.1CreERT2/+; Pten flox/flox; R26-LSL-SB11 flox/flox	1887-18	NA	NA	323	0	2.265	N	N	NA	ND	ND	ND	ND	ND	ND	ND	ND	ND
NP-Ctrl	Nkx3.1CreERT2/+; Pten flox/flox; R26-LSL-SB11 flox/flox	2188-18	NA	NA	323	0	1.78	N	N	NA	ND	ND	ND	ND	ND	ND	ND	ND	ND
NP-Ctrl	Nkx3.1CreERT2/+; Pten flox/flox; R26-LSL-SB11 flox/flox	1835-18	NA	NA	323	0	1.9852	N	N	NA	ND	ND	ND	ND	ND	ND	ND	ND	ND
NP-Ctrl	Nkx3.1CreERT2/+; Pten flox/flox; R26-LSL-SB11 flox/flox	1836-18	NA	NA	323	0	1.262	N	N	NA	ND	ND	ND	ND	ND	ND	ND	ND	ND
NP-SB	Nkx3.1CreERT2/+; Pten flox/flox; R26-LSL-SB11 flox/flox ; T2/Onc2	9615-17	NA	NA	398	1	1.911	N	N	NA	ND	ND	ND	ND	ND	ND	ND	ND	ND
NP-SB	Nkx3.1CreERT2/+; Pten flox/flox; R26-LSL-SB11 flox/flox ; T2/Onc2	9782-17	CMZ330	NA	354	0	1.148	N	N	NA	ND	ND	ND	ND	ND	ND	ND	ND	ND
NP-SB	Nkx3.1CreERT2/+; Pten flox/flox; R26-LSL-SB11 flox/flox ; T2/Onc2	9784-17	CMZ329	NA	354	0	1.045	N	N	NA	ND	ND	ND	ND	ND	ND	ND	ND	ND
NP-SB	Nkx3.1CreERT2/+; Pten flox/flox; R26-LSL-SB11 flox/flox ; T2/Onc2	9336-17	CMZ327	NA	354	0	3.171	N	N	NA	ND	ND	ND	ND	ND	ND	ND	ND	ND
NP-SB	Nkx3.1CreERT2/+; Pten flox/flox; R26-LSL-SB11 flox/flox ; T2/Onc2	9337-17	CMZ328	NA	354	0	1.459	N	N	NA	ND	ND	ND	ND	ND	ND	ND	ND	ND
NP-SB	Nkx3.1CreERT2/+; Pten flox/flox; R26-LSL-SB11 flox/flox ; T2/Onc2	6188-17	NA	NA	411	1	4.483	N	N	NA	ND	ND	ND	ND	ND	ND	ND	ND	ND
NP-SB	Nkx3.1CreERT2/+; Pten flox/flox; R26-LSL-SB11 flox/flox ; T2/Onc2	2434-17	NA	NA	476	0	4.242	N	N	NA	ND	ND	ND	ND	ND	ND	ND	ND	ND
NP-SB	Nkx3.1CreERT2/+; Pten flox/flox; R26-LSL-SB11 flox/flox ; T2/Onc2	2435-17	NA	NA	476	0	0.768	N	N	NA	ND	ND	ND	ND	ND	ND	ND	ND	ND
NP-SB	Nkx3.1CreERT2/+; Pten flox/flox; R26-LSL-SB11 flox/flox ; T2/Onc2	0531-18	NA	NA	428	0	2.4282	N	N	NA	ND	ND	ND	ND	ND	ND	ND	ND	ND
NP-SB	Nkx3.1CreERT2/+; Pten flox/flox; R26-LSL-SB11 flox/flox ; T2/Onc2	1051-18	NA	NA	393	0	1.929	N	N	NA	ND	ND	ND	ND	ND	ND	ND	ND	ND
NP-SB	Nkx3.1CreERT2/+; Pten flox/flox; R26-LSL-SB11 flox/flox ; T2/Onc2	1052-18	NA	NA	393	0	3.2015	N	N	NA	ND	ND	ND	ND	ND	ND	ND	ND	ND
NP-SB	Nkx3.1CreERT2/+; Pten flox/flox; R26-LSL-SB11 flox/flox ; T2/Onc2	1055-18	NA	NA	393	0	4.533	N	N	NA	ND	ND	ND	ND	ND	ND	ND	ND	ND
NP-SB	Nkx3.1CreERT2/+; Pten flox/flox; R26-LSL-SB11 flox/flox ; T2/Onc2	2901-17	NA	NA	403	0	2.493	N	N	NA	ND	ND	ND	ND	ND	ND	ND	ND	ND
NP-SB	Nkx3.1CreERT2/+; Pten flox/flox; R26-LSL-SB11 flox/flox ; T2/Onc2	1885-18	NA	NA	323	0	0.558	N	N	NA	ND	ND	ND	ND	ND	ND	ND	ND	ND
NP-SB	Nkx3.1CreERT2/+; Pten flox/flox; R26-LSL-SB11 flox/flox ; T2/Onc2	1890-18	NA	NA	323	0	5.5363	N	N	NA	ND	ND	ND	ND	ND	ND	ND	ND	ND
NP-SB	Nkx3.1CreERT2/+; Pten flox/flox; R26-LSL-SB11 flox/flox ; T2/Onc2	1889-18	NA	NA	323	0	2.2515	N	N	NA	ND	ND	ND	ND	ND	ND	ND	ND	ND
NP-SB	Nkx3.1CreERT2/+; Pten flox/flox; R26-LSL-SB11 flox/flox ; T2/Onc2	2187-18	NA	NA	323	0	2.207	N	N	NA	ND	ND	ND	ND	ND	ND	ND	ND	ND
NP-SB	Nkx3.1CreERT2/+; Pten flox/flox; R26-LSL-SB11 flox/flox ; T2/Onc2	1837-18	NA	NA	323	0	0.682	N	N	NA	ND	ND	ND	ND	ND	ND	ND	ND	ND
										LEGEND FOR HISTOPATHOLOGY:	mPIN		Microinvasion	PCa Dominant pattern		PCa Secondary pattern		Lymphovascular invasion (L1/V1)
											Presence		Presence	ADC	0	ADC	0	Absent	0
											Absent	0	Absent	Squamous	1	Squamous	1	Present	1
											Present	1	0	NE	2	NE	2	Suspected	susp
													Present	Sarcomatoid	3	Sarcomatoid	3
													1	Undifferentiated	4	Undifferentiated	4
											mPIN			PCa dominant pattern percentage		PCa Tertiary pattern		Perineural invasion (Pn1)
											Dominant morphology			<50%	0	ADC	0	Absent	0
											Cribriform	0		50-75%	1	Squamous	1	Present	1
											Tufting	1		>75/<100%	2	NE	2
											Micropapillary	2		1	3	Sarcomatoid	3
											Flat	3				Undifferentiated	4
