# Supplementary material for: A forward genetic screen identifies Sirtuin1 as a driver of neuroendocrine prostate cancer
Source: J Exp Med. 2026 May 28;223(7):e20241484. doi: 10.1084/jem.20241484 (PMC13218332; doi:10.1084/jem.20241484)
Supplement: Table S2 — shows differential gene expression analysis in SB mice. (A) Differential gene expression of NEPC versus non-NEPC mouse SB tumors. (B) Relative expression levels of AR and Neuro markers from Labrecque et al. (2019). [file jem_20241484_tables2.xlsx]

## Sheet: Index
Supplementary Table 2: Differential gene expression analysis in SB mice
Table S2A	Differential gene expression of NEPC vs non-NEPC mouse SB tumors
Table S2B	Relative expression levels of AR and Neuro markers from Labrecque et al. 2019

## Sheet: Table S2A
Table S2A: Differential gene expression of NEPC vs non-NEPC mouse SB tumors
gene	logFC	logCPM	F	PValue	FDR	logFDR
Cbx2	2.26883	5.03512	94.5989	3.24487e-12	2.05157e-08	7.68791
Dnmt3a	1.55276	6.88994	97.5151	2.08797e-12	2.05157e-08	7.68791
Hirip3	1.81245	5.03023	95.4249	2.86118e-12	2.05157e-08	7.68791
Trim37	1.85987	6.09916	102.501	1.00373e-12	2.05157e-08	7.68791
Mcm2	2.1243	7.15986	90.3839	6.24396e-12	2.74003e-08	7.56224
Tmem107	1.73982	3.37674	90.1288	6.50067e-12	2.74003e-08	7.56224
Rab3a	2.26094	4.49368	88.5197	8.39741e-12	3.03386e-08	7.518
Hdac11	2.99605	6.24737	87.6834	9.60476e-12	3.03631e-08	7.51765
Cbfa2t2	1.74513	6.3858	86.6077	1.14312e-11	3.21216e-08	7.4932
Ncapd3	1.4347	5.62887	85.264	1.42382e-11	3.60085e-08	7.4436
Gm45447	1.86209	1.61907	80.8529	2.97792e-11	4.43009e-08	7.35359
Hsf2	1.44468	5.22237	83.3246	1.96303e-11	4.43009e-08	7.35359
Rassf8	-1.98549	5.44174	82.1991	2.37073e-11	4.43009e-08	7.35359
Shc1	-1.52836	7.2056	82.4194	2.28442e-11	4.43009e-08	7.35359
Slc25a24	-1.62197	6.40755	80.881	2.96367e-11	4.43009e-08	7.35359
Ube2f	-1.05251	5.60517	81.2209	2.79726e-11	4.43009e-08	7.35359
Wdfy2	-1.4334	5.62756	81.4819	2.67611e-11	4.43009e-08	7.35359
A430035B10Rik	2.70833	0.32249	80.4672	3.18044e-11	4.45461e-08	7.35119
Alms1	1.57017	4.81873	78.5875	4.39643e-11	4.45461e-08	7.35119
Arpc2	-0.965008	8.12041	79.0537	4.05526e-11	4.45461e-08	7.35119
Lamp2	-1.31912	8.52245	78.8143	4.22683e-11	4.45461e-08	7.35119
Pim2	1.28624	3.54973	78.5063	4.45884e-11	4.45461e-08	7.35119
Rpa3	1.56641	4.00242	79.4018	3.81865e-11	4.45461e-08	7.35119
Tubg1	1.35617	6.23592	79.4415	3.79261e-11	4.45461e-08	7.35119
Ubtd1	-1.84204	5.27078	78.232	4.67676e-11	4.45461e-08	7.35119
Vamp2	1.70327	7.13716	78.3984	4.54331e-11	4.45461e-08	7.35119
Zfp704	1.67582	6.68793	78.1358	4.75581e-11	4.45461e-08	7.35119
Cdc42se2	1.12643	6.51863	77.1839	5.61784e-11	4.89915e-08	7.30988
Gm29170	1.89054	1.54875	77.2618	5.54152e-11	4.89915e-08	7.30988
Rpgr	1.7665	3.01371	76.8264	5.98266e-11	5.04338e-08	7.29728
Tedc2	1.17792	3.94119	75.9637	6.96911e-11	5.68545e-08	7.24524
Cdk5rap2	1.47683	6.13069	75.1142	8.10842e-11	6.40819e-08	7.19326
Armc8	1.08469	5.3181	74.2707	9.43441e-11	6.44855e-08	7.19054
Emp1	-2.84099	7.92262	74.3845	9.24312e-11	6.44855e-08	7.19054
Pick1	1.58622	5.93157	74.3019	9.38163e-11	6.44855e-08	7.19054
Umad1	1.72136	4.0717	74.4128	9.19609e-11	6.44855e-08	7.19054
Zfp114	3.19844	1.01341	74.671	8.77893e-11	6.44855e-08	7.19054
C9orf72	1.63008	5.49079	73.5371	1.07728e-10	6.88699e-08	7.16197
Mcfd2	-1.3349	6.31228	73.476	1.08928e-10	6.88699e-08	7.16197
Pcna	1.51102	6.84175	73.6948	1.04691e-10	6.88699e-08	7.16197
Rnf227	2.3275	3.51274	73.2001	1.14529e-10	7.06451e-08	7.15092
Cntrob	1.83011	5.3426	72.6741	1.26063e-10	7.18641e-08	7.14349
Pdcd6ip	-0.946289	7.85567	72.5961	1.27872e-10	7.18641e-08	7.14349
Rab31	-2.18397	7.13047	72.9383	1.20125e-10	7.18641e-08	7.14349
Wdr76	1.63932	4.60597	72.7547	1.24219e-10	7.18641e-08	7.14349
Ago1	1.48654	6.98351	72.1076	1.39855e-10	7.21823e-08	7.14157
Gm10275	-1.24199	8.72902	72.1704	1.3825e-10	7.21823e-08	7.14157
Kbtbd8	2.76724	2.92505	72.1295	1.39293e-10	7.21823e-08	7.14157
Pttg1ip	-1.61859	7.45074	72.3093	1.34771e-10	7.21823e-08	7.14157
Ext1	-2.40912	6.8757	71.6087	1.53311e-10	7.7545e-08	7.11045
Gnptg	1.32882	5.36928	70.7519	1.7969e-10	8.57427e-08	7.0668
Snap23	-1.19749	5.38139	70.8499	1.76446e-10	8.57427e-08	7.0668
Tnks1bp1	-1.2441	7.46316	70.7713	1.79044e-10	8.57427e-08	7.0668
Ralgps1	2.07058	5.11043	70.5399	1.86926e-10	8.59693e-08	7.06566
Slc25a35	2.93648	4.63924	70.5388	1.86964e-10	8.59693e-08	7.06566
Psip1	1.66698	7.14246	70.3777	1.92669e-10	8.70108e-08	7.06043
Xndc1	1.54036	4.79621	70.2294	1.98078e-10	8.78843e-08	7.05609
Slc24a4	5.3218	1.66161	69.5983	2.22957e-10	9.72168e-08	7.01226
Ncan	4.0396	1.48283	69.485	2.27756e-10	9.76262e-08	7.01043
Dnmt1	1.12873	7.75403	69.0918	2.45285e-10	1.00129e-07	6.99944
Ltbp1	-2.5882	7.17257	69.1824	2.41126e-10	1.00129e-07	6.99944
Zcwpw1	2.19572	3.85547	69.0877	2.45472e-10	1.00129e-07	6.99944
Pola1	1.43256	5.08124	68.8129	2.58567e-10	1.03796e-07	6.98382
Atp8a1	2.98907	7.03948	68.6509	2.66633e-10	1.05362e-07	6.97732
Ccdc6	-1.03023	6.51915	68.533	2.72665e-10	1.06088e-07	6.97433
Peak1	-2.52001	6.5926	68.314	2.8425e-10	1.08919e-07	6.9629
A930016O22Rik	1.71227	0.333336	67.9828	3.0277e-10	1.14284e-07	6.94201
Esd	-2.07101	7.1125	67.8907	3.08143e-10	1.14602e-07	6.94081
Antxr2	-2.96001	5.50453	67.6572	3.22212e-10	1.14695e-07	6.94046
Dynll2	0.994591	7.23963	67.6267	3.24095e-10	1.14695e-07	6.94046
Maml1	-1.08589	5.74199	67.8052	3.13217e-10	1.14695e-07	6.94046
Mcm6	1.67242	7.05824	67.5876	3.26533e-10	1.14695e-07	6.94046
Fosl1	-4.07014	5.00465	67.3331	3.42864e-10	1.17176e-07	6.93116
Wwtr1	-2.9001	6.52476	67.3926	3.38974e-10	1.17176e-07	6.93116
Fam171a1	1.7945	6.20255	67.1685	3.53884e-10	1.1933e-07	6.92325
Ccp110	2.31295	5.99711	67.0052	3.6518e-10	1.21518e-07	6.91536
Mns1	2.9186	5.578	66.785	3.81021e-10	1.25143e-07	6.90259
Dap	-2.10646	7.89779	66.4392	4.07362e-10	1.30407e-07	6.8847
Rab5if	-0.863439	5.9112	66.4489	4.06596e-10	1.30407e-07	6.8847
Ccdc96	2.61152	0.792533	66.1462	4.31175e-10	1.33201e-07	6.87549
Rassf1	-1.02389	5.79061	66.1377	4.31891e-10	1.33201e-07	6.87549
Wscd1	3.17775	4.66968	66.2189	4.25133e-10	1.33201e-07	6.87549
9330104G04Rik	1.67565	1.46315	66.014	4.42394e-10	1.34797e-07	6.87032
Gm44167	6.78147	0.997304	68.9421	4.52599e-10	1.36265e-07	6.86562
Adcy5	3.63068	3.6131	65.6725	4.72816e-10	1.39041e-07	6.85686
Trip10	-2.06484	5.79258	65.6762	4.72482e-10	1.39041e-07	6.85686
Tedc1	2.06166	5.17946	65.3655	5.02044e-10	1.45939e-07	6.83583
Nacc2	-1.74009	5.18414	65.2126	5.173e-10	1.46779e-07	6.83333
Rif1	1.37054	5.9968	65.1631	5.22347e-10	1.46779e-07	6.83333
Slc25a37	-1.82597	6.27067	65.25	5.13524e-10	1.46779e-07	6.83333
Calu	-2.15662	8.92319	64.9216	5.47694e-10	1.48932e-07	6.82701
Itgb3bp	1.90607	3.22388	64.8674	5.53562e-10	1.48932e-07	6.82701
Rap2c	-0.999697	5.42655	64.8699	5.53293e-10	1.48932e-07	6.82701
Wbp1l	-1.2689	7.05437	65.0074	5.3854e-10	1.48932e-07	6.82701
Tmem151b	4.16024	2.83227	64.7938	5.61631e-10	1.49512e-07	6.82532
Ahi1	2.22654	4.70785	64.7091	5.71066e-10	1.50346e-07	6.82291
Ralb	-1.18949	6.17022	64.6597	5.76652e-10	1.50346e-07	6.82291
Tmed5	-1.13323	5.51458	64.4579	6.00061e-10	1.54852e-07	6.81008
Fez2	-1.66218	4.86274	64.3519	6.12754e-10	1.56531e-07	6.8054
Nfe2l2	-1.5858	6.74141	64.1118	6.42553e-10	1.62502e-07	6.78914
1700008J07Rik	1.79318	2.07667	63.9446	6.64205e-10	1.65355e-07	6.78158
Fth1	-1.94258	10.5504	63.8788	6.72926e-10	1.65355e-07	6.78158
Rufy3	1.77318	6.17299	63.8749	6.73449e-10	1.65355e-07	6.78158
Smim15	-1.08461	5.13198	63.6472	7.04626e-10	1.71346e-07	6.76613
Nfil3	-1.5419	5.01902	63.3283	7.5084e-10	1.77465e-07	6.75089
Paqr4	1.66091	4.65008	63.3748	7.43912e-10	1.77465e-07	6.75089
Pdlim5	-1.76756	6.99866	63.3415	7.48861e-10	1.77465e-07	6.75089
Morrbid	-2.69792	2.84855	62.9148	8.15569e-10	1.90979e-07	6.71901
Gm48550	4.15147	1.81269	62.8286	8.29771e-10	1.92522e-07	6.71552
Klc1	1.57601	7.33331	62.7378	8.45025e-10	1.92529e-07	6.7155
Rfx3	1.80651	4.39923	62.7748	8.38784e-10	1.92529e-07	6.7155
Ncapg2	1.58222	5.66667	62.6616	8.58061e-10	1.92901e-07	6.71467
Tspan13	2.3307	6.02532	62.6393	8.61914e-10	1.92901e-07	6.71467
Slc3a2	-1.16261	7.30403	62.5637	8.75107e-10	1.94136e-07	6.71189
Zfp36l2	-2.05253	7.8567	62.4874	8.88631e-10	1.95422e-07	6.70903
Sbk1	2.70352	5.98267	62.4427	8.9667e-10	1.9549e-07	6.70888
Serpini1	3.35908	4.30297	62.3235	9.18458e-10	1.98528e-07	6.70218
Kif1c	-1.76503	8.02391	62.2774	9.27039e-10	1.98685e-07	6.70184
Amotl1	-2.49915	6.78952	62.0179	9.76887e-10	2.0164e-07	6.69542
Ccdc14	1.81254	4.20715	62.0557	9.69458e-10	2.0164e-07	6.69542
Cebpb	-1.9678	5.93957	61.919	9.96637e-10	2.0164e-07	6.69542
Chrnb2	2.66483	4.3473	61.9986	9.80705e-10	2.0164e-07	6.69542
Ehd1	-1.83739	6.755	62.0375	9.73022e-10	2.0164e-07	6.69542
Fads6	2.61381	4.06746	61.9856	9.83288e-10	2.0164e-07	6.69542
Plaur	-2.52315	5.06217	61.9564	9.8912e-10	2.0164e-07	6.69542
Zfp41	1.74296	4.90258	61.8637	1.00784e-09	2.02288e-07	6.69403
Mfng	2.737	4.80208	61.6343	1.05582e-09	2.1025e-07	6.67726
Dck	1.58311	5.78918	61.45	1.09607e-09	2.10947e-07	6.67583
Eif1b	1.21796	5.12889	61.4341	1.09964e-09	2.10947e-07	6.67583
Gps2	1.00807	5.60528	61.3911	1.10929e-09	2.10947e-07	6.67583
Mylk4	5.81415	4.35446	61.3539	1.11771e-09	2.10947e-07	6.67583
Sertad2	-1.15021	5.707	61.5666	1.07043e-09	2.10947e-07	6.67583
Usp31	1.43021	5.96984	61.3951	1.10838e-09	2.10947e-07	6.67583
Zmiz1	-1.32191	8.16621	61.3647	1.11527e-09	2.10947e-07	6.67583
Frmd3	4.99443	1.6479	61.2443	1.14294e-09	2.1411e-07	6.66936
Herc3	1.79951	5.28813	61.0668	1.18506e-09	2.20132e-07	6.65732
Msh2	1.14513	5.51168	61.0362	1.19249e-09	2.20132e-07	6.65732
Smad3	-2.64873	5.96428	60.9839	1.20529e-09	2.20882e-07	6.65584
Dmxl2	1.9903	5.23757	60.9416	1.21574e-09	2.20999e-07	6.65561
Flywch2	2.24724	3.07553	60.9109	1.2234e-09	2.20999e-07	6.65561
Ccne2	2.61505	5.37438	60.8256	1.24492e-09	2.2329e-07	6.65113
Smg7	0.937488	6.96863	60.7759	1.25764e-09	2.23985e-07	6.64978
Itgav	-2.02798	7.44672	60.6883	1.28041e-09	2.25411e-07	6.64703
Kcnip2	5.22422	2.97526	60.6428	1.29239e-09	2.25411e-07	6.64703
Nme3	1.49817	3.52956	60.6691	1.28545e-09	2.25411e-07	6.64703
Lrrc75a	2.12133	4.21862	60.4334	1.34913e-09	2.33553e-07	6.63161
Wbp1	1.15472	5.88993	60.4031	1.35754e-09	2.33553e-07	6.63161
Ubr7	1.08227	5.63785	60.3428	1.37449e-09	2.34871e-07	6.62917
C2cd5	1.63792	5.43799	60.2003	1.41538e-09	2.39157e-07	6.62132
Map2	3.61064	6.87335	60.1574	1.42794e-09	2.39157e-07	6.62132
Zfp788	1.23994	3.85767	60.1856	1.41967e-09	2.39157e-07	6.62132
Ackr3	-2.61704	4.60862	60.0766	1.45189e-09	2.41568e-07	6.61696
Acot9	-1.81853	5.3543	59.9189	1.4999e-09	2.47925e-07	6.60568
Akr1b8	-2.58297	5.75318	59.8517	1.52088e-09	2.4976e-07	6.60248
Med9os	3.02847	-0.169971	59.7534	1.55208e-09	2.50013e-07	6.60204
Tmem86b	1.54205	2.75106	59.7611	1.5496e-09	2.50013e-07	6.60204
Trpc4	5.22447	3.02847	59.7872	1.54128e-09	2.50013e-07	6.60204
Chst14	-2.23688	4.02426	59.6817	1.57529e-09	2.51706e-07	6.59911
Rptoros	5.02062	2.98101	62.2219	1.58249e-09	2.51706e-07	6.59911
Rsu1	-1.13967	5.60158	59.5104	1.63219e-09	2.57987e-07	6.5884
Pitpnm2	2.15917	7.1082	59.4635	1.64813e-09	2.5889e-07	6.58688
Anxa2	-2.46198	9.35047	59.2971	1.70606e-09	2.64558e-07	6.57748
Bloc1s4	-1.23683	3.3963	59.3167	1.69911e-09	2.64558e-07	6.57748
Ttc9b	7.23156	2.28457	59.2702	1.7156e-09	2.64558e-07	6.57748
Cbarp	2.40424	5.02665	58.8942	1.85531e-09	2.77637e-07	6.55652
Cyth3	-1.60715	6.01783	58.8993	1.85333e-09	2.77637e-07	6.55652
Nelfcd	1.15982	5.79491	58.9697	1.82633e-09	2.77637e-07	6.55652
Neurl1a	2.95414	5.54804	58.9418	1.83699e-09	2.77637e-07	6.55652
Rbms1	-1.33153	7.10496	58.8961	1.85459e-09	2.77637e-07	6.55652
Ereg	-4.89245	3.09684	58.719	1.92443e-09	2.86288e-07	6.5432
Acvr2b	2.25917	2.50906	58.5169	2.00756e-09	2.91645e-07	6.53514
Gstz1	1.00946	4.83897	58.5088	2.01096e-09	2.91645e-07	6.53514
Hecw1	3.67955	2.03561	58.5097	2.0106e-09	2.91645e-07	6.53514
Nnat	5.50126	6.76801	58.541	1.99744e-09	2.91645e-07	6.53514
Slc26a11	-2.13551	3.35382	58.4919	2.01811e-09	2.91645e-07	6.53514
Lmnb2	1.43372	5.50899	58.4445	2.03825e-09	2.92883e-07	6.53331
2610318N02Rik	3.40267	2.18391	58.2766	2.11133e-09	2.96714e-07	6.52766
Gm14636	-2.61014	-1.23268	58.2931	2.104e-09	2.96714e-07	6.52766
Lamb2	-2.26133	7.3059	58.2794	2.11008e-09	2.96714e-07	6.52766
Ski	-0.971655	7.32113	58.2754	2.11184e-09	2.96714e-07	6.52766
Ccnd1	-3.09627	7.88481	58.119	2.18239e-09	3.02606e-07	6.51912
Efnb2	-1.8666	6.63429	58.1032	2.18967e-09	3.02606e-07	6.51912
Zfp523	0.786516	5.87471	58.104	2.18929e-09	3.02606e-07	6.51912
Cplx2	3.9709	8.49052	58.0337	2.2219e-09	3.0374e-07	6.5175
Mcl1	-1.04782	8.06742	58.0479	2.21528e-09	3.0374e-07	6.5175
Mapk8ip1	2.05834	6.22373	57.9424	2.26503e-09	3.06403e-07	6.51371
Zfyve28	3.01612	2.82975	57.9412	2.26561e-09	3.06403e-07	6.51371
Eif1a	-1.19274	6.26342	57.9023	2.28427e-09	3.07283e-07	6.51246
Itpripl2	-1.78941	6.3392	57.8643	2.30265e-09	3.08117e-07	6.51129
Chd6	1.25134	6.9875	57.5558	2.45765e-09	3.23541e-07	6.49007
Dpp10	6.25801	4.83719	57.5211	2.47574e-09	3.23541e-07	6.49007
Lrrc8a	-0.966307	5.61503	57.5008	2.48644e-09	3.23541e-07	6.49007
Morn2	1.23336	2.39402	57.596	2.43684e-09	3.23541e-07	6.49007
Rtn4	-1.17238	8.24018	57.4851	2.49468e-09	3.23541e-07	6.49007
Tmed8	1.48627	5.09042	57.5828	2.44368e-09	3.23541e-07	6.49007
Napb	2.02418	4.00963	57.4218	2.52834e-09	3.26233e-07	6.48647
Coro2b	2.92731	4.88775	57.3619	2.56063e-09	3.27062e-07	6.48537
Ptpn12	-1.17036	5.99213	57.362	2.56061e-09	3.27062e-07	6.48537
Dnajc12	3.3065	4.28575	57.1023	2.70572e-09	3.35607e-07	6.47417
Gm5577	2.21948	2.41157	57.0998	2.70715e-09	3.35607e-07	6.47417
Gmfb	-0.985033	6.59505	57.1032	2.70519e-09	3.35607e-07	6.47417
Guk1	1.67026	5.80504	57.1906	2.65543e-09	3.35607e-07	6.47417
Lin9	1.55232	4.55684	57.1691	2.66758e-09	3.35607e-07	6.47417
Nadk	-1.02504	7.14553	57.109	2.70187e-09	3.35607e-07	6.47417
Drc3	1.6418	1.43288	56.9808	2.77655e-09	3.3938e-07	6.46931
Fbxo43	4.20653	0.778623	56.9028	2.82302e-09	3.3938e-07	6.46931
Gdi1	0.980735	7.67093	56.9294	2.80708e-09	3.3938e-07	6.46931
Ggta1	-2.21189	5.11313	56.9596	2.78907e-09	3.3938e-07	6.46931
Myc	-2.32237	6.02933	56.9281	2.80785e-09	3.3938e-07	6.46931
Pwwp3a	1.01581	6.26433	57.0173	2.75502e-09	3.3938e-07	6.46931
Swap70	-1.91283	5.63851	56.8887	2.83152e-09	3.3938e-07	6.46931
Ncoa7	1.85083	5.19457	56.8389	2.86173e-09	3.41383e-07	6.46676
Cdk7	-1.02719	4.70181	56.7948	2.88874e-09	3.42883e-07	6.46485
Mfsd5	-1.51828	5.91007	56.7524	2.91498e-09	3.42883e-07	6.46485
Stx11	-2.00905	3.78049	56.7611	2.90957e-09	3.42883e-07	6.46485
Vasn	-2.61537	6.34351	56.7184	2.93616e-09	3.43776e-07	6.46372
Mob1a	-0.958059	7.33742	56.6084	3.00597e-09	3.50327e-07	6.45553
Ado	0.957756	5.67956	56.5205	3.06297e-09	3.5371e-07	6.45135
Tigd3	2.3019	2.41691	56.5302	3.05666e-09	3.5371e-07	6.45135
Mcub	-2.78622	4.23897	56.4593	3.10332e-09	3.5674e-07	6.44765
Kif18a	1.70036	4.07663	56.381	3.15578e-09	3.61129e-07	6.44234
Spred1	-2.04273	6.10019	56.1802	3.29461e-09	3.75318e-07	6.4256
Dnajb4	-1.23085	5.33232	55.9974	3.4265e-09	3.86858e-07	6.41245
Slc35e4	-1.84121	5.3102	55.9978	3.42626e-09	3.86858e-07	6.41245
Mbnl1	-1.24564	7.15639	55.965	3.45052e-09	3.87838e-07	6.41135
Ppm1f	-1.23379	5.29796	55.885	3.51038e-09	3.92821e-07	6.40581
Myo1c	-1.25188	7.91745	55.8586	3.53038e-09	3.93318e-07	6.40526
Dnah9	6.8592	5.09107	55.7959	3.57843e-09	3.9357e-07	6.40498
Smim8	1.00223	2.97405	55.7947	3.57932e-09	3.9357e-07	6.40498
Ube2t	2.01149	3.55016	55.8037	3.57239e-09	3.9357e-07	6.40498
Arf4	-1.35778	7.98938	55.7428	3.61963e-09	3.94113e-07	6.40438
Cabp7	4.99413	1.60353	55.7282	3.63102e-09	3.94113e-07	6.40438
Tspyl4	2.34364	4.57239	55.7644	3.60279e-09	3.94113e-07	6.40438
Scamp3	-0.904364	6.15922	55.6461	3.69591e-09	3.99442e-07	6.39855
Gpr156	3.56073	2.16625	55.5277	3.79163e-09	4.05115e-07	6.39242
Nek6	-1.63716	5.96987	55.5236	3.79496e-09	4.05115e-07	6.39242
Stk17b	-1.52064	6.03254	55.5218	3.79645e-09	4.05115e-07	6.39242
Rai14	-2.70125	6.5001	55.3284	3.95865e-09	4.20648e-07	6.37608
Arhgap44	2.74372	4.0605	55.2109	4.06073e-09	4.27899e-07	6.36866
Parp6	0.961955	5.54604	55.2181	4.05436e-09	4.27899e-07	6.36866
Kcnj1	6.16232	0.990416	57.3834	4.11472e-09	4.31789e-07	6.36473
Igfbpl1	5.0926	1.23739	55.1225	4.13933e-09	4.32578e-07	6.36394
Plec	-1.72891	9.17058	55.0626	4.19351e-09	4.36436e-07	6.36008
Riiad1	2.26745	0.621935	55.0375	4.21649e-09	4.37029e-07	6.35949
Dusp9	-3.2042	2.34728	54.9025	4.34201e-09	4.46535e-07	6.35014
Myl12a	-1.84009	7.99083	54.9009	4.34352e-09	4.46535e-07	6.35014
Tmem43	-1.01725	6.37331	54.8793	4.364e-09	4.46824e-07	6.34986
Herc1	0.960267	6.93214	54.8291	4.41197e-09	4.49914e-07	6.34687
Lpp	-1.47683	7.49879	54.7601	4.47871e-09	4.54885e-07	6.3421
Dll1	2.54114	4.48636	54.6579	4.57968e-09	4.63281e-07	6.33416
Lancl2	1.50784	4.6641	54.5972	4.64069e-09	4.67582e-07	6.33014
Cnih4	-1.12694	5.19836	54.5736	4.66461e-09	4.68127e-07	6.32964
Ankrd24	1.84646	4.90734	54.4034	4.84135e-09	4.83943e-07	6.31521
Gng12	-1.23335	7.01215	54.2984	4.95398e-09	4.89217e-07	6.3105
Heatr1	-1.05219	5.61727	54.2879	4.96535e-09	4.89217e-07	6.3105
Magef1	1.62371	3.43077	54.2707	4.98407e-09	4.89217e-07	6.3105
Olig3	7.75317	3.17671	56.4355	4.99083e-09	4.89217e-07	6.3105
Tafa4	5.89808	-0.185477	59.183	4.93103e-09	4.89217e-07	6.3105
Gabrg2	8.63597	2.44979	56.3905	5.03695e-09	4.89966e-07	6.30983
Gm15351	4.29324	-0.751842	54.2223	5.03722e-09	4.89966e-07	6.30983
Rest	-2.42818	5.54824	54.1782	5.0861e-09	4.92825e-07	6.30731
Zfhx2	2.2047	5.00133	54.1363	5.13303e-09	4.95474e-07	6.30498
Rtl10	1.60708	1.41665	54.102	5.17179e-09	4.97318e-07	6.30337
Zfp367	1.90995	5.36034	54.0139	5.27278e-09	5.05109e-07	6.29662
Atp2b2	5.41788	4.79875	53.9696	5.32439e-09	5.06217e-07	6.29566
Nudt5	0.858462	6.03771	53.9736	5.31974e-09	5.06217e-07	6.29566
Dcc	6.67123	1.94299	55.9982	5.45926e-09	5.17096e-07	6.28643
Taok2	0.982431	7.30471	53.8209	5.50142e-09	5.19145e-07	6.28471
Ints7	0.927086	5.91261	53.7859	5.54399e-09	5.19287e-07	6.28459
Trpt1	1.64756	3.05187	53.7953	5.53245e-09	5.19287e-07	6.28459
Bcor	1.10426	5.78189	53.7583	5.57776e-09	5.19316e-07	6.28457
Fat3	4.06429	3.80989	53.7521	5.58537e-09	5.19316e-07	6.28457
Nemp2	1.46661	3.85944	53.7327	5.60925e-09	5.19626e-07	6.28431
Runx2	-2.74446	5.80486	53.6465	5.7169e-09	5.25747e-07	6.27922
Sh3bp2	-1.57311	5.5137	53.6597	5.7003e-09	5.25747e-07	6.27922
Nasp	1.51636	6.36048	53.5879	5.79126e-09	5.30656e-07	6.27519
Emsy	1.02007	5.81744	53.5693	5.81504e-09	5.30911e-07	6.27498
Cldn11	4.12527	0.473305	53.5087	5.89332e-09	5.36122e-07	6.27074
Ccdc187	3.85068	3.60704	53.4837	5.92598e-09	5.37162e-07	6.26989
Wdr1	-1.06704	8.23314	53.4122	6.02037e-09	5.43769e-07	6.26459
Nrbp1	-0.946597	6.66196	53.3197	6.14486e-09	5.53037e-07	6.25725
Sh2b3	-1.28505	5.90824	53.2911	6.18381e-09	5.53362e-07	6.25699
Tspan4	-2.05855	5.59766	53.285	6.19222e-09	5.53362e-07	6.25699
Dennd4a	1.85928	6.61558	53.25	6.2404e-09	5.55703e-07	6.25516
1190001M18Rik	2.49447	1.37191	53.1972	6.31378e-09	5.60265e-07	6.25161
Mdc1	1.47254	6.52871	53.1594	6.36682e-09	5.62996e-07	6.24949
Ccne1	2.17557	4.74735	53.0787	6.48184e-09	5.7117e-07	6.24323
Klf6	-1.50609	7.35289	53.0341	6.5464e-09	5.74856e-07	6.24044
Arhgef15	2.03901	5.00022	52.9755	6.63209e-09	5.77797e-07	6.23822
Ext2	-1.12091	6.42555	52.949	6.67128e-09	5.77797e-07	6.23822
Gad1	5.92671	5.92133	52.958	6.65789e-09	5.77797e-07	6.23822
Micall1	-1.51161	6.87557	52.9939	6.60506e-09	5.77797e-07	6.23822
Parva	-1.22079	7.26472	52.81	6.8807e-09	5.93901e-07	6.22629
Fam129a	-2.60399	6.09677	52.7179	7.02322e-09	5.98867e-07	6.22267
Fam161b	1.91645	2.00096	52.7264	7.00983e-09	5.98867e-07	6.22267
Micu3	1.22377	4.00248	52.7393	6.98984e-09	5.98867e-07	6.22267
Zfp454	2.96569	0.749647	52.7117	7.03296e-09	5.98867e-07	6.22267
Akap5	2.64415	2.62303	52.5774	7.2467e-09	6.14997e-07	6.21113
Sox13	2.17407	5.78922	52.4927	7.38491e-09	6.2463e-07	6.20438
Prim1	1.65722	5.11969	52.4305	7.4882e-09	6.30699e-07	6.20018
Zfp946	1.4235	4.52769	52.4196	7.50654e-09	6.30699e-07	6.20018
Mpv17l	2.6243	3.86558	52.3287	7.66069e-09	6.4152e-07	6.19279
Bin3	-1.37258	4.90783	52.2676	7.76614e-09	6.43953e-07	6.19115
Crb1	3.49546	1.06471	52.2806	7.74361e-09	6.43953e-07	6.19115
H3f3a	1.03126	8.93089	52.2855	7.73503e-09	6.43953e-07	6.19115
Spryd3	-1.13624	5.8701	52.1539	7.96639e-09	6.58399e-07	6.18151
Mis18bp1	1.7972	4.39972	52.0961	8.07036e-09	6.6266e-07	6.17871
St6gal2	6.08851	1.26621	52.1058	8.0528e-09	6.6266e-07	6.17871
Mtag2	4.05611	-0.8563	52.032	8.18719e-09	6.70078e-07	6.17387
Slc25a11	0.718867	6.37265	51.9637	8.3137e-09	6.78237e-07	6.16862
Kif5a	2.44336	4.53073	51.9312	8.37467e-09	6.81014e-07	6.16684
Chml	1.74932	4.87636	51.8766	8.47807e-09	6.87213e-07	6.16291
Kcnk16	6.10388	3.99547	51.8178	8.5909e-09	6.94134e-07	6.15856
Tpt1-ps3	-1.24256	8.32608	51.7958	8.63351e-09	6.95355e-07	6.15779
Cttnbp2nl	-1.44497	6.34193	51.7482	8.72652e-09	6.98398e-07	6.1559
Slc25a30	-1.40536	5.25216	51.7512	8.72062e-09	6.98398e-07	6.1559
Bak1	-1.54674	6.26834	51.6938	8.83426e-09	7.0479e-07	6.15194
Spc24	1.39998	4.08368	51.6291	8.9639e-09	7.12884e-07	6.14698
Knl1	1.68037	4.96153	51.5883	9.04686e-09	7.17226e-07	6.14434
Zyx	-1.8148	7.48064	51.5297	9.16716e-09	7.24492e-07	6.13997
Gm19610	-3.50546	-0.339851	51.5065	9.21532e-09	7.26029e-07	6.13905
Rnd3	-2.11323	5.37302	51.4553	9.32257e-09	7.29932e-07	6.13672
Rps6ka4	-1.55467	6.25322	51.4663	9.29936e-09	7.29932e-07	6.13672
Rnft1	-1.10937	4.81722	51.3896	9.46195e-09	7.38558e-07	6.13162
Ifnar2	-1.6	5.4317	51.3734	9.49666e-09	7.38986e-07	6.13136
Afap1l1	-1.97789	4.00042	51.3493	9.54856e-09	7.40746e-07	6.13033
Ano6	-1.71909	7.30202	51.335	9.57938e-09	7.40864e-07	6.13026
Cers2	-0.874961	7.224	51.3136	9.6259e-09	7.42192e-07	6.12948
A430005L14Rik	1.11144	4.63647	51.266	9.73016e-09	7.47951e-07	6.12613
Syt2	3.13883	3.40829	51.1948	9.88842e-09	7.57812e-07	6.12044
Lig1	1.3819	6.21673	51.1739	9.93528e-09	7.59104e-07	6.1197
Cd63	-2.10091	8.20509	51.1443	1.00022e-08	7.61406e-07	6.11838
Gpc4	-2.49931	5.71963	51.134	1.00256e-08	7.61406e-07	6.11838
Tmbim1	-2.07919	6.68593	51.0491	1.02205e-08	7.71572e-07	6.11262
Ubc	-1.01301	9.93737	51.0573	1.02015e-08	7.71572e-07	6.11262
Meaf6	1.4522	5.59785	51.0093	1.03132e-08	7.74196e-07	6.11115
Usp49	1.29195	5.38768	51.0079	1.03165e-08	7.74196e-07	6.11115
Adcy9	1.58688	4.19304	50.9767	1.03898e-08	7.75098e-07	6.11064
Slc35f6	-1.27798	6.02417	50.9849	1.03705e-08	7.75098e-07	6.11064
Slc39a13	-2.16389	6.16613	50.945	1.0465e-08	7.78411e-07	6.10879
Arl4c	-1.40247	7.1029	50.9092	1.05504e-08	7.80171e-07	6.10781
Dynlt1a	2.00048	4.17899	50.9144	1.05379e-08	7.80171e-07	6.10781
Arhgap23	-1.89908	6.14376	50.8125	1.07849e-08	7.86889e-07	6.10409
Cacna2d3	2.78028	2.56721	50.7491	1.09417e-08	7.86889e-07	6.10409
Cd209c	2.73853	4.36199	50.8034	1.08074e-08	7.86889e-07	6.10409
Dtx2	-0.923022	4.78809	50.7644	1.09037e-08	7.86889e-07	6.10409
Elf1	-1.52651	6.34244	50.7448	1.09524e-08	7.86889e-07	6.10409
Gnaz	2.14898	2.5801	50.834	1.07322e-08	7.86889e-07	6.10409
Mapkapk2	-0.643328	7.07871	50.7469	1.09471e-08	7.86889e-07	6.10409
Papola	0.774152	7.61245	50.8199	1.07668e-08	7.86889e-07	6.10409
Resf1	-1.11307	6.54678	50.7667	1.08978e-08	7.86889e-07	6.10409
Ung	1.55643	4.34971	50.7499	1.09396e-08	7.86889e-07	6.10409
Adam9	-1.24156	7.18169	50.6822	1.11096e-08	7.95928e-07	6.09913
Sh3glb2	1.22132	6.68535	50.6493	1.11933e-08	7.99657e-07	6.0971
Hmga2	-5.0597	5.9108	50.6166	1.12771e-08	8.03376e-07	6.09508
Gm572	6.42237	3.08504	50.5937	1.13361e-08	8.0531e-07	6.09404
Senp8	1.2631	2.67162	50.4435	1.17315e-08	8.31063e-07	6.08037
Opn3	2.41361	2.21296	50.4078	1.18276e-08	8.35532e-07	6.07804
Pxn	-1.33468	7.42136	50.3575	1.19644e-08	8.42838e-07	6.07426
Apc2	4.15695	3.02643	50.3362	1.20228e-08	8.44598e-07	6.07335
Il4ra	-2.2562	6.82831	50.3212	1.20642e-08	8.45165e-07	6.07306
Arhgap10	-1.88863	4.88745	50.291	1.21478e-08	8.48669e-07	6.07126
Lncpint	-2.06214	0.788272	50.2642	1.22226e-08	8.51542e-07	6.06979
Dpy30	1.05617	5.07361	50.2262	1.23293e-08	8.56106e-07	6.06747
Ndufaf3	1.78675	4.19728	50.2168	1.23558e-08	8.56106e-07	6.06747
Fkbp9	-2.1132	7.29989	50.1832	1.24512e-08	8.56106e-07	6.06747
Gm30551	4.6942	1.27724	50.1676	1.24959e-08	8.56106e-07	6.06747
Ica1	1.97122	4.95369	50.1651	1.25032e-08	8.56106e-07	6.06747
Pcdhb4	2.79611	1.28902	50.1574	1.25251e-08	8.56106e-07	6.06747
Steap3	-2.97649	5.57663	50.1587	1.25213e-08	8.56106e-07	6.06747
Fam184a	3.33996	2.65663	50.1051	1.26764e-08	8.64112e-07	6.06343
Havcr2	-2.39584	3.57913	50.0742	1.27665e-08	8.67917e-07	6.06152
Tcf19	1.68923	5.57886	50.0396	1.28683e-08	8.72493e-07	6.05924
C78859	2.65107	0.717517	49.9684	1.30802e-08	8.79779e-07	6.05563
Rax	6.65335	0.70647	49.972	1.30695e-08	8.79779e-07	6.05563
Serinc3	-1.49651	9.52239	49.9783	1.30507e-08	8.79779e-07	6.05563
Ppfibp1	-1.42863	7.57424	49.9308	1.31936e-08	8.85058e-07	6.05303
Usp25	-1.16985	6.19194	49.9096	1.32583e-08	8.87044e-07	6.05205
Crocc	1.12581	4.79926	49.8618	1.34048e-08	8.94482e-07	6.04843
Zfp503	-1.67781	6.09032	49.7907	1.36259e-08	9.06838e-07	6.04247
Dlgap4	-0.929118	6.63659	49.7144	1.38673e-08	9.16901e-07	6.03768
Shroom4	-2.08561	3.77558	49.7086	1.38858e-08	9.16901e-07	6.03768
Trabd2b	-3.2454	3.89982	49.7192	1.38519e-08	9.16901e-07	6.03768
Rbms2	-1.82035	5.50948	49.6932	1.39352e-08	9.17765e-07	6.03727
Emilin2	-2.5425	5.39957	49.6722	1.40029e-08	9.19432e-07	6.03648
Msra	-1.16391	3.17632	49.6628	1.40332e-08	9.19432e-07	6.03648
Tmod2	3.55178	5.42835	49.5984	1.42431e-08	9.28369e-07	6.03228
Zfp60	1.40192	4.3328	49.6092	1.42075e-08	9.28369e-07	6.03228
Jcad	-2.2748	5.93531	49.5014	1.45656e-08	9.46627e-07	6.02382
Nol4	4.38205	3.9009	49.4917	1.4598e-08	9.46627e-07	6.02382
Mdfic	-2.13381	5.82309	49.4186	1.48468e-08	9.57844e-07	6.01871
Ssx2ip	1.66378	5.94345	49.4211	1.48383e-08	9.57844e-07	6.01871
Gm45062	1.84358	4.31339	49.3385	1.51242e-08	9.70788e-07	6.01288
Piezo1	-2.26174	7.23309	49.3388	1.51234e-08	9.70788e-07	6.01288
Fam129b	-1.44062	8.15588	49.3168	1.52005e-08	9.73214e-07	6.01179
Gm15612	2.57238	0.692272	49.2664	1.53787e-08	9.82141e-07	6.00783
Asphd1	3.7807	2.90231	49.2191	1.55482e-08	9.83036e-07	6.00743
Nalcn	3.04107	2.98814	49.2261	1.55231e-08	9.83036e-07	6.00743
Rad51	1.44252	4.6933	49.222	1.55377e-08	9.83036e-07	6.00743
Rras	-1.64841	5.3959	49.2246	1.55283e-08	9.83036e-07	6.00743
Abi2	1.33754	5.46858	49.194	1.56389e-08	9.86306e-07	6.00599
Psmc3ip	1.51326	3.10228	49.1773	1.56995e-08	9.87662e-07	6.00539
Arpp21	3.74004	1.59357	49.1421	1.58284e-08	9.88393e-07	6.00507
Gal3st3	2.79213	0.404373	49.1557	1.57784e-08	9.88393e-07	6.00507
Mmp19	-2.95898	4.87935	49.1462	1.58133e-08	9.88393e-07	6.00507
Pcm1	1.26236	6.92263	49.1278	1.58808e-08	9.89225e-07	6.0047
Nmral1	1.70593	4.38444	49.0787	1.60627e-08	9.96086e-07	6.0017
Olfr545	1.99657	-0.0501715	49.0768	1.60697e-08	9.96086e-07	6.0017
Gnl3	-1.23894	5.98251	48.9798	1.64356e-08	1.01628e-06	5.99299
Agtpbp1	1.51654	5.62084	48.9528	1.65391e-08	1.02018e-06	5.99132
9530077C05Rik	2.12117	2.89782	48.9176	1.66749e-08	1.02275e-06	5.99023
P4htm	3.02638	2.57007	48.9206	1.66636e-08	1.02275e-06	5.99023
Rps10	-0.913885	8.53726	48.9106	1.6702e-08	1.02275e-06	5.99023
Gm14827	1.97884	0.61782	48.8557	1.69168e-08	1.0334e-06	5.98573
Nudt9	-1.20132	5.42931	48.7901	1.71771e-08	1.04677e-06	5.98015
A030001D20Rik	1.90738	2.1823	48.7681	1.72653e-08	1.04962e-06	5.97897
Rwdd2a	1.97077	1.17231	48.7451	1.73579e-08	1.05101e-06	5.97839
Tmem165	-0.873009	6.04268	48.7418	1.73714e-08	1.05101e-06	5.97839
Tnrc6c	0.818601	6.37827	48.6998	1.75421e-08	1.05881e-06	5.97518
Bex3	1.15606	6.59143	48.6167	1.78852e-08	1.06896e-06	5.97104
Neurl4	0.852127	6.07224	48.608	1.79216e-08	1.06896e-06	5.97104
Osmr	-2.29052	6.20197	48.6313	1.78245e-08	1.06896e-06	5.97104
Rin1	-2.58091	5.45796	48.6436	1.77733e-08	1.06896e-06	5.97104
Ssh1	-0.904983	5.94421	48.6107	1.79105e-08	1.06896e-06	5.97104
Wdr6	1.50664	6.99179	48.5579	1.81324e-08	1.07898e-06	5.96699
Tubgcp2	1.02325	5.61623	48.5349	1.82302e-08	1.07972e-06	5.96669
Zdhhc2	2.94006	3.88914	48.5425	1.81977e-08	1.07972e-06	5.96669
Rac1	-0.962797	8.6062	48.5219	1.82853e-08	1.08046e-06	5.96639
Tnfrsf10b	-1.63941	4.4643	48.448	1.8604e-08	1.09673e-06	5.9599
Cd151	-1.11509	6.95266	48.3976	1.88246e-08	1.10715e-06	5.95579
Rgs9	3.27839	4.10737	48.3809	1.8898e-08	1.10888e-06	5.95511
Ncoa4	-1.15056	6.83163	48.3632	1.89767e-08	1.11093e-06	5.95432
Sh3kbp1	-1.75019	6.21122	48.3463	1.90516e-08	1.11274e-06	5.95361
Sidt2	-1.0774	7.39147	48.2847	1.93285e-08	1.12631e-06	5.94834
Gm2415	2.24423	2.35828	48.2625	1.94293e-08	1.12699e-06	5.94808
Pitpna	-0.969997	7.77563	48.2665	1.94111e-08	1.12699e-06	5.94808
Ifngr1	-1.50621	6.78941	48.2151	1.9646e-08	1.13653e-06	5.94442
Plbd2	-1.42969	6.74816	48.1972	1.97287e-08	1.13653e-06	5.94442
Rtl6	3.1098	3.96129	48.2029	1.97025e-08	1.13653e-06	5.94442
Slc38a5	4.89835	0.662413	48.131	2.00373e-08	1.15169e-06	5.93866
Zfp61	1.11544	3.77048	48.1211	2.00839e-08	1.15175e-06	5.93864
Fsd1l	2.11899	4.73872	48.0648	2.03512e-08	1.16279e-06	5.9345
Nqo2	-1.33607	4.43241	48.0612	2.03684e-08	1.16279e-06	5.9345
Atp6v0a2	-0.845501	6.43996	48.0114	2.06078e-08	1.17381e-06	5.9304
Clcn4	0.647059	6.19807	47.9783	2.07689e-08	1.18033e-06	5.928
Gm29100	-3.34462	-0.701565	47.9387	2.09629e-08	1.18602e-06	5.92591
Rrp15	-1.15865	3.87401	47.9456	2.09287e-08	1.18602e-06	5.92591
Gm29455	3.85648	1.68788	47.9094	2.11079e-08	1.18674e-06	5.92565
Lrp1	-2.58041	9.70979	47.9259	2.10261e-08	1.18674e-06	5.92565
Ugt1a7c	-3.19829	4.92346	47.9077	2.11163e-08	1.18674e-06	5.92565
Mtmr7	2.20262	4.89807	47.8748	2.12806e-08	1.19332e-06	5.92324
Nusap1	1.6585	5.57896	47.852	2.13949e-08	1.19707e-06	5.92188
Eef1d	-1.21369	6.98608	47.8403	2.14536e-08	1.19771e-06	5.92165
Nfkb2	-1.68931	6.19252	47.7859	2.17302e-08	1.21047e-06	5.91704
Tspan9	-2.54171	6.63701	47.7273	2.20327e-08	1.22463e-06	5.912
Rcn1	-2.26508	7.05357	47.6834	2.22616e-08	1.23464e-06	5.90846
Tnfrsf12a	-2.47735	6.58496	47.6425	2.24774e-08	1.24388e-06	5.90522
Pou3f4	5.14853	2.10538	47.6329	2.25283e-08	1.24397e-06	5.90519
Fau	-0.924925	8.7566	47.6086	2.26579e-08	1.24841e-06	5.90364
Klf9	-1.70886	5.70936	47.5963	2.27241e-08	1.24933e-06	5.90332
Ly6h	4.87943	4.02023	47.5217	2.31276e-08	1.26875e-06	5.89662
Cdk9	-0.679652	6.4061	47.4608	2.34632e-08	1.27848e-06	5.8933
Cnst	1.18337	5.18125	47.4576	2.34806e-08	1.27848e-06	5.8933
Gpr137c	2.50452	3.53959	47.4528	2.35071e-08	1.27848e-06	5.8933
Rnf166	-0.807682	5.27356	47.4695	2.34148e-08	1.27848e-06	5.8933
Amz2	0.784991	5.77509	47.4139	2.37247e-08	1.28755e-06	5.89024
Il17ra	-1.07204	5.20258	47.3396	2.41452e-08	1.30757e-06	5.88354
Arl6ip1	1.07907	7.55336	47.2731	2.45288e-08	1.3255e-06	5.87762
Dok4	-1.26085	3.63081	47.261	2.45992e-08	1.32647e-06	5.8773
Gm33680	2.55603	0.619508	47.2189	2.4846e-08	1.33693e-06	5.87389
Tbc1d20	-0.67396	6.75948	47.1759	2.51004e-08	1.34775e-06	5.87039
Sgpl1	-0.796127	7.27519	47.1491	2.52604e-08	1.35347e-06	5.86855
Kctd10	-1.44846	7.43819	47.1362	2.5338e-08	1.35475e-06	5.86814
Tnfrsf22	-2.20664	3.81408	47.124	2.54113e-08	1.35581e-06	5.8678
Notch2	-2.1367	7.15074	47.1016	2.55469e-08	1.36017e-06	5.86641
Rap2b	-1.56538	5.25022	47.0766	2.56991e-08	1.3654e-06	5.86474
Efnb3	2.50371	1.90526	47.0125	2.60935e-08	1.37664e-06	5.86118
Gm10827	2.16405	-0.0804184	47.0216	2.60371e-08	1.37664e-06	5.86118
Ndc80	1.54491	4.56643	47.0069	2.61284e-08	1.37664e-06	5.86118
Ube2g2	-0.809972	5.91363	47.0223	2.60326e-08	1.37664e-06	5.86118
Gm26796	2.44002	-0.9684	46.9549	2.64534e-08	1.38795e-06	5.85763
Rbm10	0.81588	6.16424	46.9463	2.65077e-08	1.38795e-06	5.85763
Tsc22d3	-2.1772	6.64671	46.9513	2.64759e-08	1.38795e-06	5.85763
Zfp180	0.885724	5.01555	46.9148	2.67066e-08	1.39547e-06	5.85528
Tpt1	-1.27376	10.223	46.9024	2.67856e-08	1.39672e-06	5.85489
Arhgap33	2.66549	6.00971	46.8688	2.70007e-08	1.39928e-06	5.8541
Pidd1	2.16261	4.66358	46.8773	2.69464e-08	1.39928e-06	5.8541
Relb	-1.47975	5.48137	46.8844	2.69008e-08	1.39928e-06	5.8541
Gosr2	-0.885269	6.72399	46.8544	2.70934e-08	1.40121e-06	5.8535
Clic1	-0.901198	7.92667	46.8313	2.72431e-08	1.40364e-06	5.85274
Nrxn3	4.32552	1.49899	46.83	2.72514e-08	1.40364e-06	5.85274
Ptgs1	-2.77157	5.52176	46.7802	2.75765e-08	1.4175e-06	5.84848
Pip5k1a	-0.832957	6.02347	46.7548	2.77438e-08	1.42321e-06	5.84673
Fbxo2	3.50201	2.35391	46.743	2.78223e-08	1.42434e-06	5.84639
4632404H12Rik	1.34586	3.83626	46.6713	2.83023e-08	1.42867e-06	5.84507
Dennd6b	0.932507	4.66548	46.6992	2.81144e-08	1.42867e-06	5.84507
Fam234a	-0.987575	6.1633	46.6867	2.81986e-08	1.42867e-06	5.84507
Gm5113	1.14029	3.15538	46.7105	2.80385e-08	1.42867e-06	5.84507
Mir22hg	-1.99476	5.25921	46.6728	2.82918e-08	1.42867e-06	5.84507
Pgd	-1.37251	7.68149	46.713	2.80221e-08	1.42867e-06	5.84507
Tiam2	-1.84001	4.46392	46.6715	2.8301e-08	1.42867e-06	5.84507
Wdr54	1.2697	3.9712	46.6612	2.83707e-08	1.42927e-06	5.84489
Rrbp1	-1.55806	8.85058	46.6343	2.85533e-08	1.43464e-06	5.84326
Sfxn3	-2.06641	6.4479	46.6288	2.85907e-08	1.43464e-06	5.84326
Inppl1	1.70967	7.97047	46.6136	2.86947e-08	1.43701e-06	5.84254
Stmn1	2.67063	8.37728	46.5842	2.8897e-08	1.44428e-06	5.84035
Rnf168	0.984365	5.34796	46.5636	2.90394e-08	1.44568e-06	5.83993
Slc39a1	-1.34302	7.42527	46.5682	2.90077e-08	1.44568e-06	5.83993
Rps6kl1	2.9229	2.79722	46.5412	2.9195e-08	1.45057e-06	5.83846
Taf9b	1.652	3.49958	46.5266	2.9297e-08	1.45278e-06	5.8378
Cer1	6.14996	2.05324	46.5167	2.9367e-08	1.45341e-06	5.83761
D030056L22Rik	1.03711	4.85957	46.4907	2.95499e-08	1.4596e-06	5.83577
Slc8b1	-1.68218	4.89434	46.4585	2.9778e-08	1.46801e-06	5.83327
Ggct	-2.35281	4.00806	46.4123	3.0109e-08	1.48143e-06	5.82932
Gm9821	1.98455	2.86327	46.4032	3.01749e-08	1.48179e-06	5.82921
C330021F23Rik	2.54834	0.63194	46.3604	3.04855e-08	1.49414e-06	5.82561
Gpr179	4.87163	1.92475	46.2721	3.1138e-08	1.52317e-06	5.81725
Dnajc9	1.28674	5.22507	46.2418	3.13649e-08	1.53131e-06	5.81494
Dynlt1f	1.19646	6.55781	46.2031	3.16573e-08	1.54261e-06	5.81175
Limch1	3.09011	5.55598	46.1748	3.18728e-08	1.54857e-06	5.81007
Lrp11	3.18487	5.97921	46.1698	3.19116e-08	1.54857e-06	5.81007
Tmem104	-1.15728	4.87369	46.163	3.19633e-08	1.54857e-06	5.81007
Macroh2a2	3.26886	4.56101	46.1537	3.20346e-08	1.54905e-06	5.80993
Nup210	2.94102	6.34832	46.1244	3.22611e-08	1.55703e-06	5.8077
Haghl	0.915988	4.57029	46.087	3.25526e-08	1.5656e-06	5.80532
Ifi211	-3.0379	5.01292	46.0778	3.26243e-08	1.5656e-06	5.80532
Zbed3	1.27806	5.24877	46.0835	3.25793e-08	1.5656e-06	5.80532
Tet1	2.69718	3.25947	46.017	3.31044e-08	1.58562e-06	5.7998
Mcm8	1.43093	2.85739	45.9684	3.34939e-08	1.59956e-06	5.796
Slc26a2	-1.29266	4.79031	45.9649	3.35218e-08	1.59956e-06	5.796
Cand2	1.9041	4.52604	45.9395	3.37273e-08	1.60633e-06	5.79416
Nol4l	1.80151	5.5894	45.9241	3.38526e-08	1.60927e-06	5.79337
Wdr90	1.866	5.75803	45.8935	3.41028e-08	1.61812e-06	5.79099
Jmjd8	0.848686	5.49943	45.8628	3.43565e-08	1.62407e-06	5.7894
Pdxp	2.26596	4.13679	45.8637	3.43486e-08	1.62407e-06	5.7894
Grin3a	3.097	2.15931	45.8143	3.47604e-08	1.63704e-06	5.78594
Spg20	-1.16971	5.21732	45.8205	3.47081e-08	1.63704e-06	5.78594
Matn2	-3.71796	7.14761	45.7794	3.50541e-08	1.6478e-06	5.78309
Akap13	-0.952806	7.44674	45.7041	3.56968e-08	1.67322e-06	5.77645
Rdh1	2.42275	1.41444	45.7006	3.57271e-08	1.67322e-06	5.77645
Rxylt1	-0.801173	4.62695	45.5952	3.66483e-08	1.71319e-06	5.76619
4933406P04Rik	2.10152	-0.15887	45.5654	3.69133e-08	1.71922e-06	5.76467
Hotairm1	-3.30197	1.50166	45.57	3.68719e-08	1.71922e-06	5.76467
Gpx1	-1.61319	7.97297	45.5212	3.73099e-08	1.7345e-06	5.76083
2810454H06Rik	1.83651	0.845039	45.5112	3.73996e-08	1.73548e-06	5.76058
Ccpg1os	1.14769	2.43044	45.4704	3.77706e-08	1.74359e-06	5.75856
Fam126a	-1.92721	5.82461	45.4618	3.78501e-08	1.74359e-06	5.75856
Prkca	-1.50095	5.77297	45.4652	3.78183e-08	1.74359e-06	5.75856
Tmpo	1.12222	7.76431	45.4673	3.77992e-08	1.74359e-06	5.75856
Plpp3	-1.8394	5.49922	45.4321	3.81232e-08	1.74979e-06	5.75701
Ppp1r9b	-0.88566	7.22518	45.4383	3.80655e-08	1.74979e-06	5.75701
Zfp52	-1.38815	3.85797	45.4062	3.83626e-08	1.75759e-06	5.75508
Arhgef39	1.92002	4.05046	45.3879	3.85336e-08	1.76223e-06	5.75394
Ppp2r2a	-1.23257	6.26308	45.3415	3.89689e-08	1.77893e-06	5.74984
Pinx1	-1.39645	3.08995	45.3176	3.91957e-08	1.78605e-06	5.74811
Cdh12	5.12162	0.244018	45.2823	3.95328e-08	1.79817e-06	5.74517
2700049A03Rik	1.25942	4.06101	45.2477	3.98659e-08	1.80924e-06	5.7425
Rab3ip	1.17171	5.14297	45.2422	3.99191e-08	1.80924e-06	5.7425
Dtl	1.35442	5.0087	45.1973	4.03562e-08	1.82251e-06	5.73933
Slc17a7	4.7696	0.319684	45.2026	4.03047e-08	1.82251e-06	5.73933
Frmd8	-1.09568	6.17874	45.1248	4.10732e-08	1.84396e-06	5.73425
Gm3854	1.38958	0.849815	45.124	4.1082e-08	1.84396e-06	5.73425
Snx9	-1.15368	6.65919	45.1302	4.102e-08	1.84396e-06	5.73425
Tmem181a	1.36992	6.61316	45.1199	4.11227e-08	1.84396e-06	5.73425
Car5b	-2.27775	3.49024	45.104	4.12816e-08	1.84781e-06	5.73334
Cox6b2	2.43909	1.91091	45.0833	4.14905e-08	1.85026e-06	5.73277
Dzip1l	-2.32136	4.66591	45.0884	4.1439e-08	1.85026e-06	5.73277
Flna	-1.98176	10.0427	45.0737	4.15875e-08	1.85026e-06	5.73277
Lats2	-2.12094	5.07533	45.0696	4.16291e-08	1.85026e-06	5.73277
Chchd6	1.16899	3.62299	44.9909	4.24331e-08	1.87611e-06	5.72674
Efemp2	-3.0517	6.48064	44.9989	4.23508e-08	1.87611e-06	5.72674
Rhbdf1	-2.01835	6.59827	44.9936	4.2406e-08	1.87611e-06	5.72674
Macroh2a1	0.829432	7.27505	44.9488	4.28704e-08	1.89213e-06	5.72305
Ino80dos	1.55137	2.31724	44.8944	4.34424e-08	1.91404e-06	5.71805
Gm20604	1.13393	3.86502	44.8619	4.37887e-08	1.92594e-06	5.71536
Gm42463	1.94537	-0.0755449	44.8241	4.41939e-08	1.94039e-06	5.71211
Best3	5.38938	1.78854	44.7785	4.46886e-08	1.94522e-06	5.71103
Cpne7	3.99248	4.24113	44.7923	4.45382e-08	1.94522e-06	5.71103
Hace1	1.27238	5.03345	44.8047	4.44032e-08	1.94522e-06	5.71103
L3mbtl2	0.852542	5.22841	44.7793	4.46793e-08	1.94522e-06	5.71103
Ppp1r18	-1.78622	6.56321	44.7923	4.45382e-08	1.94522e-06	5.71103
Pon2	-2.08938	6.25539	44.7532	4.49655e-08	1.95334e-06	5.70922
Pus7	-1.01271	4.9401	44.7355	4.51604e-08	1.95334e-06	5.70922
Pvr	-2.07094	5.03136	44.7331	4.51867e-08	1.95334e-06	5.70922
Rnf157	1.80706	5.446	44.7375	4.51381e-08	1.95334e-06	5.70922
Sstr2	2.95375	1.90519	44.7263	4.52613e-08	1.95334e-06	5.70922
Ccdc9b	-1.38988	5.56681	44.6708	4.5879e-08	1.97663e-06	5.70408
Adgrl1	1.84651	7.40038	44.6149	4.65108e-08	2.00044e-06	5.69887
Zfp446	1.10286	3.45339	44.5999	4.66817e-08	2.00438e-06	5.69802
Gm49172	-1.85947	4.49205	44.5478	4.72804e-08	2.02665e-06	5.69322
Prrt3	4.10098	4.281	44.5382	4.73923e-08	2.028e-06	5.69293
Tpbg	-1.45411	4.93664	44.5085	4.77377e-08	2.03934e-06	5.69051
Slc39a14	-2.33134	6.25926	44.4941	4.79066e-08	2.0431e-06	5.68971
Atf7	-1.059	6.93568	44.4535	4.83846e-08	2.06001e-06	5.68613
Lrrc3b	4.43272	1.13506	44.4452	4.8483e-08	2.06073e-06	5.68598
Fancl	1.22803	3.35732	44.3938	4.90989e-08	2.07992e-06	5.68195
Gm15500	-1.00436	9.38382	44.3983	4.90442e-08	2.07992e-06	5.68195
Dut	1.5421	6.15936	44.3612	4.94919e-08	2.08608e-06	5.68067
Glcci1	1.88368	3.81467	44.3675	4.94161e-08	2.08608e-06	5.68067
Gm34788	2.76423	2.27731	44.364	4.9458e-08	2.08608e-06	5.68067
Gtf2a2	0.92368	5.60121	44.2875	5.03956e-08	2.12064e-06	5.67353
Ppm1e	3.64863	3.70802	44.2733	5.05712e-08	2.1213e-06	5.6734
Tnfrsf23	-2.8658	5.53795	44.2727	5.05791e-08	2.1213e-06	5.6734
Lfng	2.03598	5.8808	44.2517	5.08404e-08	2.12521e-06	5.6726
Tut7	-0.703279	6.95698	44.2522	5.08349e-08	2.12521e-06	5.6726
Stx1b	2.98122	2.38902	44.226	5.11633e-08	2.13518e-06	5.67056
Kif13a	-1.19813	5.67951	44.2122	5.13371e-08	2.1389e-06	5.66981
Runx1	-2.7523	7.06445	44.1974	5.15235e-08	2.14314e-06	5.66895
Efr3b	2.9934	4.16137	44.1696	5.18771e-08	2.15431e-06	5.66669
Rab34	-1.90088	5.43092	44.1544	5.2071e-08	2.15881e-06	5.66579
Abhd15	2.07157	3.34079	44.1096	5.26478e-08	2.17614e-06	5.66231
Gng5	-1.20693	6.81687	44.105	5.2708e-08	2.17614e-06	5.66231
Hes6	3.09544	7.72731	44.102	5.27471e-08	2.17614e-06	5.66231
Spire2	1.94902	4.11715	44.079	5.30458e-08	2.1849e-06	5.66057
Dcp1a	-0.848212	5.11247	44.0636	5.32483e-08	2.18968e-06	5.65962
Vmn1r43	-3.06863	2.07988	44.0443	5.3501e-08	2.19649e-06	5.65827
Ypel1	2.32977	3.41173	44.0231	5.3782e-08	2.20445e-06	5.6567
A430078I02Rik	2.57855	0.750203	43.9507	5.47498e-08	2.24049e-06	5.64966
Gm10282	2.21966	5.67455	43.9371	5.49328e-08	2.24435e-06	5.64891
Cstf2	1.21433	6.31992	43.9263	5.50802e-08	2.24674e-06	5.64845
Gm18981	4.93864	-0.459517	47.2377	5.52887e-08	2.25161e-06	5.64751
Gm12860	4.11428	1.80855	43.8846	5.56495e-08	2.26266e-06	5.64538
Rab11fip5	-2.31237	6.36009	43.8674	5.58858e-08	2.26862e-06	5.64424
Sv2b	4.78083	3.55952	43.8605	5.59809e-08	2.26884e-06	5.6442
Dll3	4.44959	2.77056	43.8397	5.62702e-08	2.27692e-06	5.64265
Mfsd13a	1.71435	4.32868	43.8311	5.63895e-08	2.2781e-06	5.64243
Ahnak	-2.4238	9.97529	43.8218	5.65192e-08	2.2797e-06	5.64212
Fam57b	3.31155	3.84635	43.8051	5.6753e-08	2.28548e-06	5.64102
Ankle1	2.36977	3.75396	43.7452	5.75989e-08	2.31586e-06	5.63529
Dbhos	1.81361	1.42411	43.7225	5.79228e-08	2.32519e-06	5.63354
A130051J06Rik	-2.32503	0.523376	43.7122	5.80702e-08	2.32741e-06	5.63313
Btg2	1.71227	6.97613	43.6781	5.85622e-08	2.34341e-06	5.63015
Hes5	4.30883	-0.864953	43.6381	5.9145e-08	2.363e-06	5.62654
Cep89	1.32989	4.77473	43.6169	5.9456e-08	2.36366e-06	5.62641
Dcp1b	1.09989	4.13654	43.6171	5.94527e-08	2.36366e-06	5.62641
Gpr142	4.90591	0.569648	43.6215	5.9388e-08	2.36366e-06	5.62641
Pkmyt1	1.05158	4.6219	43.6063	5.96125e-08	2.36366e-06	5.62641
Src	-1.16266	7.09702	43.6051	5.9629e-08	2.36366e-06	5.62641
Raet1e	-2.70926	1.82855	43.5848	5.99308e-08	2.37191e-06	5.6249
Exd2	1.12568	4.60859	43.5697	6.01553e-08	2.37551e-06	5.62424
Gas2l1	-1.00802	6.24353	43.566	6.02095e-08	2.37551e-06	5.62424
Rap1b	-0.921164	7.2913	43.5464	6.05035e-08	2.38006e-06	5.62341
Wnk3	1.97383	2.61698	43.5457	6.05131e-08	2.38006e-06	5.62341
Knstrn	1.51807	5.65775	43.5068	6.11e-08	2.39905e-06	5.61996
Msn	-2.32298	8.85818	43.5011	6.11857e-08	2.39905e-06	5.61996
Chek1	1.35723	3.93647	43.4441	6.2057e-08	2.42944e-06	5.61449
Gm38655	4.67039	1.32224	43.4277	6.23098e-08	2.43557e-06	5.6134
Akt3	1.55699	6.09261	43.4158	6.24946e-08	2.43903e-06	5.61278
Rps4x	-1.06122	9.32399	43.4078	6.26188e-08	2.44011e-06	5.61259
Aldh1b1	3.03037	3.5873	43.3906	6.28857e-08	2.44674e-06	5.61141
Nop14	-0.901634	5.42018	43.3721	6.31755e-08	2.45047e-06	5.61075
Tnfrsf1a	-1.50742	7.03451	43.3774	6.30932e-08	2.45047e-06	5.61075
C2cd3	1.10174	5.75973	43.3609	6.3352e-08	2.45356e-06	5.6102
Nod1	-1.81024	4.8921	43.3042	6.42512e-08	2.48458e-06	5.60475
Celf4	2.17565	5.61971	43.2834	6.45838e-08	2.48982e-06	5.60383
Pakap	-2.32809	6.21633	43.2872	6.45231e-08	2.48982e-06	5.60383
Cd82	-1.71654	6.31851	43.2341	6.53806e-08	2.51288e-06	5.59983
Gm15478	2.76146	-0.701118	43.2352	6.53629e-08	2.51288e-06	5.59983
Gm2861	5.66577	0.364933	43.1956	6.60093e-08	2.52611e-06	5.59755
Irak2	-1.856	5.07119	43.2059	6.58407e-08	2.52611e-06	5.59755
Klra6	-5.3907	-1.07335	43.1947	6.60245e-08	2.52611e-06	5.59755
Smim3	-2.8165	4.89443	43.1671	6.64798e-08	2.53969e-06	5.59522
Cast	-1.83574	7.47284	43.1593	6.66081e-08	2.54075e-06	5.59504
Kif22	1.38703	5.1901	43.1507	6.67504e-08	2.54235e-06	5.59477
St3gal4	-1.76932	5.63628	43.1157	6.73354e-08	2.56077e-06	5.59163
Ezh2	1.36291	5.86207	43.0875	6.78109e-08	2.57498e-06	5.58923
H1f10	2.62989	5.93287	43.0427	6.85707e-08	2.59993e-06	5.58504
Glud1	-1.28359	7.10618	43.0283	6.88177e-08	2.60149e-06	5.58478
Zfp280b	0.949797	4.59417	43.0324	6.87485e-08	2.60149e-06	5.58478
Grin1	2.86537	3.49327	42.956	7.00708e-08	2.64491e-06	5.57759
Nfyb	0.937751	4.9616	42.9252	7.06115e-08	2.66135e-06	5.5749
Ints9	-0.902799	4.65656	42.9129	7.08294e-08	2.662e-06	5.57479
Lamc1	-1.79514	8.22949	42.9063	7.09445e-08	2.662e-06	5.57479
Smurf1	-1.51524	6.83527	42.9105	7.08713e-08	2.662e-06	5.57479
Gm8883	-4.04182	-1.37798	42.8873	7.12828e-08	2.67073e-06	5.57337
Dusp16	2.66505	7.30923	42.8673	7.16394e-08	2.68012e-06	5.57185
Ncapd2	1.35963	7.13063	42.8251	7.24002e-08	2.70458e-06	5.5679
Itm2b	-1.58713	9.70896	42.811	7.26551e-08	2.7101e-06	5.56702
Zfp689	1.13382	2.74988	42.7927	7.29877e-08	2.71849e-06	5.56567
Fads2	2.01523	5.54433	42.773	7.3349e-08	2.72794e-06	5.56417
Pros1	-1.85883	5.58888	42.7534	7.37102e-08	2.73734e-06	5.56267
Nus1	-0.62725	6.56686	42.7301	7.41396e-08	2.74925e-06	5.56079
Myd88	-1.41746	5.3793	42.7169	7.43858e-08	2.75434e-06	5.55998
Pou3f2	4.23464	0.699914	42.7032	7.46409e-08	2.75975e-06	5.55913
Klf12	2.23009	2.97694	42.6872	7.49411e-08	2.7668e-06	5.55802
Dync1i1	3.7547	2.98717	42.66	7.54534e-08	2.77761e-06	5.55633
Nfkb1	-1.17173	6.82493	42.6646	7.53659e-08	2.77761e-06	5.55633
4930516B21Rik	2.29298	1.30751	42.6513	7.5618e-08	2.77962e-06	5.55601
Cntd1	2.48103	1.68346	42.6438	7.57607e-08	2.78083e-06	5.55583
Ndst2	-0.976423	5.54271	42.6332	7.59623e-08	2.78418e-06	5.5553
Eif3e	-0.68626	7.14432	42.5958	7.66762e-08	2.80628e-06	5.55187
Pcdhb11	3.27299	1.49795	42.5876	7.68349e-08	2.80803e-06	5.5516
Zfr2	2.02318	4.23008	42.5611	7.7347e-08	2.82266e-06	5.54934
1700012D14Rik	1.38561	1.48278	42.5258	7.80351e-08	2.839e-06	5.54683
Bbs1	1.50735	3.71032	42.5241	7.80685e-08	2.839e-06	5.54683
Rab3c	4.47421	4.71847	42.5209	7.81314e-08	2.839e-06	5.54683
Tanc1	-1.16484	6.40998	42.4933	7.86741e-08	2.85462e-06	5.54445
Srsf4	0.896318	6.7522	42.4823	7.88909e-08	2.85838e-06	5.54388
Sept3	3.59002	5.12955	42.4547	7.94396e-08	2.87415e-06	5.54149
Mat2b	-0.807429	5.75571	42.4464	7.96064e-08	2.87606e-06	5.5412
Xkr4	4.06436	2.97089	42.4188	8.01601e-08	2.89194e-06	5.53881
Zfp553	0.854563	4.88646	42.4115	8.0306e-08	2.89308e-06	5.53864
Arl6ip6	0.882605	4.49205	42.3705	8.1139e-08	2.91893e-06	5.53478
Clcf1	-3.19497	4.94234	42.3546	8.14635e-08	2.92644e-06	5.53366
Haus8	1.55628	4.63807	42.3369	8.18264e-08	2.93115e-06	5.53296
Specc1	-1.24777	5.99401	42.342	8.17212e-08	2.93115e-06	5.53296
Nphp4	2.16208	3.43523	42.3177	8.22239e-08	2.94122e-06	5.53147
Lrrc56	1.68814	3.57757	42.3117	8.23473e-08	2.94147e-06	5.53143
Atad5	1.34628	4.57337	42.2966	8.26616e-08	2.94725e-06	5.53058
Zfp879	2.8118	0.241428	42.2927	8.2742e-08	2.94725e-06	5.53058
Gm12522	2.5669	-0.744044	42.2832	8.29407e-08	2.95017e-06	5.53015
Plppr4	4.04091	3.44882	42.273	8.31537e-08	2.95359e-06	5.52965
Syngr3	3.55001	2.23988	42.2642	8.33381e-08	2.95599e-06	5.5293
Kiss1r	1.95919	1.38711	42.2163	8.43482e-08	2.98763e-06	5.52467
Fgf12	4.10918	2.64854	42.1977	8.47452e-08	2.99331e-06	5.52385
Lrrn3	3.72507	3.40763	42.1991	8.47152e-08	2.99331e-06	5.52385
B230369F24Rik	2.17319	0.427043	42.1914	8.48794e-08	2.99386e-06	5.52377
Tcte2	1.66028	1.24904	42.1817	8.5088e-08	2.99704e-06	5.52331
Hs3st6	4.61758	2.54774	42.1621	8.55081e-08	3.00765e-06	5.52177
1700040D17Rik	3.15488	-0.613035	42.1526	8.57145e-08	3.01072e-06	5.52133
Mtap	-1.97491	6.30696	42.1444	8.58919e-08	3.01277e-06	5.52103
L3mbtl3	-1.21304	4.50164	42.1107	8.66237e-08	3.03201e-06	5.51827
Pip4p2	-1.15016	4.77977	42.0989	8.68824e-08	3.03201e-06	5.51827
Rad51c	1.89928	3.48	42.1064	8.67174e-08	3.03201e-06	5.51827
Sec23a	-1.59243	5.51463	42.0972	8.69199e-08	3.03201e-06	5.51827
Crtap	-2.1114	6.30539	42.0666	8.75927e-08	3.05127e-06	5.51552
Nelfe	0.85668	5.35502	42.0447	8.80778e-08	3.06395e-06	5.51372
Olfml2a	-2.40338	4.35408	42.002	8.9032e-08	3.09288e-06	5.50964
Sept9	-2.01995	7.98833	41.9927	8.92427e-08	3.09595e-06	5.50921
Grn	-1.51535	9.03396	41.9842	8.9434e-08	3.09834e-06	5.50887
Pi4k2b	-1.00596	5.66724	41.9414	9.04056e-08	3.12771e-06	5.50477
Adam15	-2.02303	6.99735	41.9222	9.08457e-08	3.12821e-06	5.5047
Arhgdib	-2.67346	6.28908	41.9332	9.05948e-08	3.12821e-06	5.5047
Chsy1	-1.80783	5.0888	41.9036	9.1275e-08	3.12821e-06	5.5047
D430020J02Rik	2.68417	4.92073	41.9043	9.12595e-08	3.12821e-06	5.5047
Eefsec	0.866497	4.42038	41.911	9.11052e-08	3.12821e-06	5.5047
Parp3	-1.75535	5.58683	41.9128	9.1062e-08	3.12821e-06	5.5047
Tmem38a	1.59697	3.74784	41.9031	9.12857e-08	3.12821e-06	5.5047
Slc4a3	2.76794	5.77085	41.8673	9.21166e-08	3.15241e-06	5.50136
Pdik1l	1.14048	4.80562	41.8357	9.28551e-08	3.17338e-06	5.49848
Lamb1	-2.74767	7.54591	41.8242	9.31257e-08	3.17834e-06	5.4978
Pkib	3.7605	6.37691	41.8137	9.33736e-08	3.18251e-06	5.49723
Spc25	1.55967	4.63443	41.8	9.36987e-08	3.18929e-06	5.49631
Trhr	4.70476	0.95425	41.7732	9.43382e-08	3.20674e-06	5.49394
Arl6	1.28021	3.74419	41.7487	9.49242e-08	3.22233e-06	5.49183
Capn1	-1.4552	6.50351	41.732	9.53276e-08	3.23168e-06	5.49057
Itga5	-3.36857	8.08629	41.7206	9.56037e-08	3.2367e-06	5.4899
Dna2	2.4307	5.6038	41.7081	9.59053e-08	3.23961e-06	5.48951
E330009J07Rik	2.52464	6.87888	41.7065	9.59457e-08	3.23961e-06	5.48951
Tnfaip2	-2.46139	6.20792	41.6963	9.61926e-08	3.24361e-06	5.48897
Rab13	-1.25301	3.8547	41.6336	9.77354e-08	3.29125e-06	5.48264
Fancm	1.46168	4.25052	41.6068	9.8403e-08	3.30493e-06	5.48084
Mki67	1.80086	8.42969	41.6111	9.82955e-08	3.30493e-06	5.48084
2610306M01Rik	1.38481	1.94065	41.5953	9.86906e-08	3.30581e-06	5.48072
Rab43	-1.10583	6.03027	41.5963	9.86644e-08	3.30581e-06	5.48072
Rbpms2	-3.33136	3.9156	41.5146	1.00733e-07	3.36977e-06	5.4724
Rapgef4	2.63989	4.67353	41.4877	1.01425e-07	3.38841e-06	5.47
Chrm2	5.8093	2.28622	41.4504	1.02392e-07	3.41e-06	5.46725
Lgals8	-0.832581	6.17051	41.4472	1.02475e-07	3.41e-06	5.46725
Pde1c	3.88905	4.36996	41.4519	1.02353e-07	3.41e-06	5.46725
Ppp1r8	0.855511	5.73857	41.4274	1.02991e-07	3.42089e-06	5.46586
Rhoq	-1.02522	6.59127	41.4243	1.03073e-07	3.42089e-06	5.46586
Tgfbr3	-2.61529	5.70543	41.4159	1.03294e-07	3.42372e-06	5.4655
Edn3	8.18499	2.77953	41.4102	1.03443e-07	3.42417e-06	5.46545
Cisd1	1.08107	5.12014	41.4034	1.03624e-07	3.42568e-06	5.46525
Gm17259	1.52757	0.619108	41.3845	1.04122e-07	3.43212e-06	5.46444
Nsmce4a	1.0183	5.66199	41.3806	1.04226e-07	3.43212e-06	5.46444
Plat	-2.18936	6.59521	41.3853	1.04102e-07	3.43212e-06	5.46444
Cntn3	4.41499	3.50774	41.3731	1.04424e-07	3.43419e-06	5.46418
Dcaf7	0.552056	7.41349	41.3516	1.04997e-07	3.44853e-06	5.46237
Lrrk1	-2.38862	6.58162	41.3447	1.05182e-07	3.45014e-06	5.46216
Asah1	-1.076	7.06994	41.3156	1.05964e-07	3.45544e-06	5.4615
Dalrd3	1.15713	6.13828	41.3179	1.05904e-07	3.45544e-06	5.4615
Lhfpl4	2.76725	3.12602	41.3329	1.055e-07	3.45544e-06	5.4615
Map2k3	-1.09126	6.22814	41.3133	1.06027e-07	3.45544e-06	5.4615
Twist2	-3.44138	2.57677	41.314	1.06009e-07	3.45544e-06	5.4615
H2bc21	2.53227	3.82327	41.3014	1.06348e-07	3.46144e-06	5.46074
Mtdh	-0.954784	7.19104	41.2555	1.076e-07	3.49768e-06	5.45622
Bmp1	-2.67152	8.22087	41.237	1.0811e-07	3.50975e-06	5.45472
Ifi207	-2.20408	5.33511	41.2293	1.08321e-07	3.5121e-06	5.45443
Adamts7	-2.69462	4.71396	41.2144	1.08735e-07	3.52101e-06	5.45333
Aff3	2.65018	4.11385	41.2076	1.08922e-07	3.52256e-06	5.45314
Glrp1	-3.02758	0.296554	41.1971	1.09216e-07	3.52756e-06	5.45253
Plxnb1	1.90921	7.17471	41.1911	1.09383e-07	3.52844e-06	5.45242
Tube1	2.02103	3.79758	41.1798	1.09697e-07	3.53406e-06	5.45173
Ifngr2	-1.25879	6.2727	41.135	1.10959e-07	3.57017e-06	5.44731
Stk11ip	2.34121	6.13054	41.13	1.11101e-07	3.57021e-06	5.44731
Gm16184	-2.24622	0.0579186	41.1229	1.11304e-07	3.57218e-06	5.44707
Ndst1	-0.939367	7.21716	41.1083	1.11719e-07	3.57642e-06	5.44655
Ppan	-0.929215	5.65208	41.1089	1.11701e-07	3.57642e-06	5.44655
Nfkbia	-1.35695	6.41666	41.0661	1.12931e-07	3.60817e-06	5.44271
Procr	-3.05502	3.67307	41.0638	1.12996e-07	3.60817e-06	5.44271
Cavin3	-2.30622	5.802	41.0537	1.1329e-07	3.60954e-06	5.44255
Zfp574	1.0163	4.9792	41.0525	1.13324e-07	3.60954e-06	5.44255
Ret	4.18506	7.06832	41.0225	1.14194e-07	3.63267e-06	5.43977
Zfp992	-2.01099	4.02735	41.0138	1.14451e-07	3.63625e-06	5.43935
Abhd4	-1.6438	6.34335	41.0047	1.14718e-07	3.64018e-06	5.43888
Exosc2	0.99922	4.95739	40.9794	1.15462e-07	3.65919e-06	5.43662
Plin2	-1.72681	6.32829	40.972	1.1568e-07	3.66153e-06	5.43634
Atad2	1.08817	6.31863	40.9422	1.16566e-07	3.68033e-06	5.43411
Unc79	3.95302	3.39005	40.9468	1.16429e-07	3.68033e-06	5.43411
Ergic1	-1.22637	7.54449	40.9311	1.16898e-07	3.68623e-06	5.43342
Bach1	-0.891476	5.8369	40.9002	1.17826e-07	3.69769e-06	5.43207
Degs1	-1.05291	6.64062	40.9026	1.17755e-07	3.69769e-06	5.43207
Slc12a8	1.95446	2.77161	40.8995	1.17846e-07	3.69769e-06	5.43207
Tdrkh	2.6765	4.30406	40.8997	1.1784e-07	3.69769e-06	5.43207
Rtn2	2.65949	4.78122	40.8803	1.18428e-07	3.70673e-06	5.43101
Txndc16	1.5076	5.66332	40.8833	1.18336e-07	3.70673e-06	5.43101
Bola1	0.837364	3.61103	40.8632	1.18947e-07	3.7148e-06	5.43006
Maml2	-1.89195	4.50772	40.8622	1.18979e-07	3.7148e-06	5.43006
Ccdc92	2.55218	4.21894	40.8201	1.20269e-07	3.73531e-06	5.42767
Cntnap5a	4.35293	3.54077	40.82	1.20273e-07	3.73531e-06	5.42767
Erich5	3.9506	0.793377	40.8167	1.20375e-07	3.73531e-06	5.42767
Mettl6	-0.796917	4.79341	40.8207	1.20252e-07	3.73531e-06	5.42767
Mpp3	2.48526	3.33414	40.8301	1.19962e-07	3.73531e-06	5.42767
Btd	-1.35688	4.15371	40.7744	1.21687e-07	3.76853e-06	5.42383
Chpf2	-1.47301	6.60349	40.7678	1.21892e-07	3.76853e-06	5.42383
Rnf112	4.81625	2.85045	40.7684	1.21873e-07	3.76853e-06	5.42383
Cdh8	5.5873	0.446279	40.758	1.22199e-07	3.7734e-06	5.42327
Kif14	1.46313	4.22657	40.7342	1.22949e-07	3.79192e-06	5.42114
Fxyd6	3.39872	6.70928	40.7171	1.23488e-07	3.80391e-06	5.41977
Gpr176	-3.46863	4.72858	40.7111	1.23679e-07	3.80515e-06	5.41963
Mobp	3.56472	0.924393	40.6987	1.24075e-07	3.80808e-06	5.41929
Srrm3	3.6032	4.16014	40.701	1.24001e-07	3.80808e-06	5.41929
Snca	4.57953	4.97632	40.6719	1.24931e-07	3.82969e-06	5.41684
Ptpn22	-1.97235	3.22717	40.6576	1.25391e-07	3.83914e-06	5.41577
Ppp2r2c	2.21827	3.05502	40.6442	1.25823e-07	3.84771e-06	5.4148
A730020E08Rik	2.68478	1.22982	40.5951	1.27421e-07	3.8825e-06	5.41089
Fbxo45	1.28706	5.46076	40.5998	1.27266e-07	3.8825e-06	5.41089
Kcnn4	-3.2781	5.44922	40.5956	1.27405e-07	3.8825e-06	5.41089
Hhat	-1.34664	3.31652	40.5787	1.27959e-07	3.89419e-06	5.40958
Hmgn2	2.07904	7.84582	40.5545	1.28756e-07	3.90906e-06	5.40793
Nfe2l1	-1.11587	8.32668	40.5558	1.28716e-07	3.90906e-06	5.40793
Arpc1b	-1.72582	8.70085	40.5379	1.29309e-07	3.91726e-06	5.40702
Fbxo5	1.57066	4.20222	40.5306	1.29551e-07	3.91726e-06	5.40702
Nrp2	-2.33167	6.66338	40.5242	1.29767e-07	3.91726e-06	5.40702
Six4	1.6934	5.29757	40.5231	1.29801e-07	3.91726e-06	5.40702
Sox2ot	3.50207	2.69011	40.5282	1.29633e-07	3.91726e-06	5.40702
Fbxo4	-1.07323	4.10794	40.5127	1.30151e-07	3.91848e-06	5.40688
Tlx3	4.67026	1.07493	40.5139	1.30111e-07	3.91848e-06	5.40688
Ehbp1l1	-2.1782	6.53696	40.4764	1.31372e-07	3.9441e-06	5.40405
Gria3	3.41402	4.96199	40.4701	1.31585e-07	3.9441e-06	5.40405
Grm5	3.20593	1.06974	40.4689	1.31626e-07	3.9441e-06	5.40405
Slx4ip	0.867951	3.93291	40.4721	1.31519e-07	3.9441e-06	5.40405
Tas1r1	2.10126	0.648222	40.4514	1.32222e-07	3.95726e-06	5.4026
Pxdc1	-2.97673	4.75681	40.4046	1.33824e-07	4.00048e-06	5.39789
Ltbp3	-2.34934	8.12138	40.3962	1.34113e-07	4.00439e-06	5.39746
Syn1	3.10661	4.58074	40.374	1.34883e-07	4.02264e-06	5.39549
Ddc	4.96582	6.71318	40.3595	1.3539e-07	4.03299e-06	5.39437
Bcas1	4.11956	2.59425	40.3222	1.36698e-07	4.06716e-06	5.39071
Sri	-1.39543	6.34488	40.2875	1.37929e-07	4.09896e-06	5.38733
Dnaaf1	3.17631	-1.96011	40.2546	1.39104e-07	4.12709e-06	5.38436
Igf2r	-1.21021	7.69876	40.2519	1.39201e-07	4.12709e-06	5.38436
Myh9	-1.196	10.2193	40.2443	1.39474e-07	4.13031e-06	5.38402
Fancd2	1.50998	4.05973	40.2298	1.39996e-07	4.14095e-06	5.3829
Hdlbp	-0.96712	9.05075	40.1817	1.41749e-07	4.18587e-06	5.37821
Jph1	2.37917	3.14866	40.1768	1.41927e-07	4.18587e-06	5.37821
Rasa3	-1.88325	6.09041	40.1745	1.42012e-07	4.18587e-06	5.37821
1700006J14Rik	-4.90279	0.435882	40.1607	1.42521e-07	4.18729e-06	5.37807
Gnl3l	0.771425	5.95203	40.1631	1.4243e-07	4.18729e-06	5.37807
Mapkap1	-0.794633	5.46674	40.153	1.42804e-07	4.18729e-06	5.37807
Plcb3	-1.50963	6.7274	40.1507	1.42888e-07	4.18729e-06	5.37807
Rpl39	-0.962145	7.46397	40.1518	1.42847e-07	4.18729e-06	5.37807
Art5	2.88013	0.936588	40.1327	1.43556e-07	4.19336e-06	5.37744
Bhlhb9	1.66735	4.51484	40.1356	1.43446e-07	4.19336e-06	5.37744
Map1lc3b	-1.01106	7.27536	40.1273	1.43758e-07	4.19336e-06	5.37744
Tmem198	2.4848	2.9919	40.1299	1.43661e-07	4.19336e-06	5.37744
Fsd1	4.37348	1.84857	40.1001	1.44773e-07	4.21809e-06	5.37488
Sun2	-1.0908	7.09669	40.0944	1.44986e-07	4.21944e-06	5.37475
Fibp	-0.997697	5.38857	40.0674	1.46002e-07	4.24163e-06	5.37247
Tmem143	1.10667	3.86227	40.0652	1.46084e-07	4.24163e-06	5.37247
St3gal6	2.15242	4.37809	40.0573	1.46383e-07	4.24545e-06	5.37208
Samhd1	-1.18493	7.14481	40.0453	1.46838e-07	4.25376e-06	5.37123
Rnf20	0.74978	6.16499	40.0252	1.47607e-07	4.2614e-06	5.37045
Tmem33	-0.939819	6.04198	40.0266	1.47551e-07	4.2614e-06	5.37045
Wdr62	1.44224	4.69393	40.0258	1.47582e-07	4.2614e-06	5.37045
Ints10	0.981948	5.29508	39.9985	1.4863e-07	4.28526e-06	5.36802
Mmd2	5.95074	0.858085	39.9948	1.48773e-07	4.28526e-06	5.36802
Tbc1d2b	-1.4393	6.32921	39.9894	1.48979e-07	4.28634e-06	5.36791
Ccnb2-ps	2.10885	1.79434	39.9671	1.49844e-07	4.30631e-06	5.36589
Spa17	2.19582	0.929216	39.9535	1.50373e-07	4.31661e-06	5.36486
Gm48362	3.00513	2.2864	39.9441	1.50739e-07	4.32222e-06	5.36429
Hoxa1	-3.16908	0.618621	39.917	1.51801e-07	4.34774e-06	5.36174
March8	1.454	6.91378	39.907	1.52196e-07	4.35411e-06	5.3611
Ypel5	-0.869167	5.88899	39.8911	1.52827e-07	4.36724e-06	5.35979
Zranb3	1.17593	3.85369	39.8756	1.53442e-07	4.37985e-06	5.35854
Mapk1ip1	1.21379	4.4264	39.8506	1.5444e-07	4.40336e-06	5.35622
2010007H06Rik	2.33418	2.48854	39.83	1.55269e-07	4.42203e-06	5.35438
Napepld	2.01359	4.61517	39.7956	1.56662e-07	4.45668e-06	5.35099
Nova1	2.95822	4.53208	39.7334	1.59215e-07	4.52422e-06	5.34446
Wdhd1	1.11668	4.80291	39.729	1.59397e-07	4.52431e-06	5.34445
Sapcd2	1.66329	3.56515	39.7115	1.60123e-07	4.5398e-06	5.34296
Myadm	-2.00822	7.40036	39.6598	1.62292e-07	4.59615e-06	5.33761
Marveld1	-1.785	6.20211	39.6483	1.6278e-07	4.60481e-06	5.33679
Cdc14b	2.31455	5.78331	39.6084	1.64479e-07	4.64396e-06	5.33311
Gm14634	2.07255	0.417831	39.6029	1.64715e-07	4.64396e-06	5.33311
Unc13a	2.89201	6.76824	39.6046	1.64639e-07	4.64396e-06	5.33311
Uhrf1bp1l	-0.769103	6.58584	39.5933	1.65127e-07	4.6504e-06	5.33251
Bcl7a	2.17021	5.89579	39.5725	1.66024e-07	4.66528e-06	5.33112
Gpalpp1	-0.738691	5.42986	39.575	1.65915e-07	4.66528e-06	5.33112
St3gal1	-2.05524	6.01641	39.5651	1.66342e-07	4.66902e-06	5.33077
Gcsh	-1.48673	5.0958	39.5483	1.67073e-07	4.68433e-06	5.32935
Dgki	3.22897	1.48302	39.5374	1.67545e-07	4.69239e-06	5.32861
Platr16	-5.38025	-0.612159	39.5221	1.68219e-07	4.70604e-06	5.32734
Vps18	-0.674665	5.32006	39.5098	1.68759e-07	4.71594e-06	5.32643
Cmtm7	-1.80288	4.84343	39.478	1.7016e-07	4.7446e-06	5.3238
Gm45902	0.980955	2.99628	39.4788	1.70128e-07	4.7446e-06	5.3238
Poglut3	-1.67695	4.55503	39.4602	1.70954e-07	4.76147e-06	5.32226
Rhot2	0.828275	5.9945	39.4405	1.71837e-07	4.78081e-06	5.3205
Lhfpl5	3.92249	2.25231	39.3918	1.74031e-07	4.83654e-06	5.31547
Zfp341	0.834612	2.62099	39.3641	1.75299e-07	4.86643e-06	5.31279
Ipo4	-1.32181	6.29706	39.3578	1.75586e-07	4.86905e-06	5.31256
Myof	-2.57911	8.54549	39.3432	1.76256e-07	4.8716e-06	5.31233
Pard6a	1.29301	3.00552	39.3442	1.76211e-07	4.8716e-06	5.31233
Syde1	-2.55196	5.0269	39.3462	1.76116e-07	4.8716e-06	5.31233
2310022B05Rik	-1.08091	6.36274	39.3223	1.77222e-07	4.87649e-06	5.31189
Dnph1	1.89443	3.84566	39.3322	1.76762e-07	4.87649e-06	5.31189
Gpr19	1.60352	3.43741	39.3224	1.77215e-07	4.87649e-06	5.31189
Il1r1	-2.40498	5.60856	39.3185	1.77397e-07	4.87649e-06	5.31189
Pkn3	-1.62046	3.61276	39.3299	1.76868e-07	4.87649e-06	5.31189
Denr	-0.904682	5.98672	39.2939	1.78542e-07	4.89341e-06	5.31039
Plxnd1	-1.82561	7.14326	39.2928	1.78593e-07	4.89341e-06	5.31039
Tead3	-1.51553	5.37111	39.2957	1.78457e-07	4.89341e-06	5.31039
Amigo1	1.94423	4.78369	39.2834	1.79035e-07	4.89948e-06	5.30985
Strbp	1.46816	6.22366	39.2798	1.79202e-07	4.89948e-06	5.30985
Uso1	-0.863584	7.17278	39.2748	1.79436e-07	4.90058e-06	5.30975
Vat1	-1.40944	7.78647	39.2677	1.79769e-07	4.90439e-06	5.30941
Chchd3	0.700567	6.10184	39.2522	1.805e-07	4.91162e-06	5.30877
Gmcl1	0.972101	5.52067	39.2497	1.80617e-07	4.91162e-06	5.30877
Snai1	-3.14824	4.92988	39.2549	1.80371e-07	4.91162e-06	5.30877
Erlec1	-0.798148	5.87933	39.2436	1.80906e-07	4.91419e-06	5.30855
Adamts1	-2.28373	6.24764	39.2345	1.8134e-07	4.91542e-06	5.30844
Snx24	-1.19905	4.60282	39.2372	1.81212e-07	4.91542e-06	5.30844
Maz	1.06698	7.83444	39.2172	1.82162e-07	4.93242e-06	5.30694
Rsph1	2.73496	1.64325	39.1668	1.84581e-07	4.99257e-06	5.30168
Trps1	-1.63416	5.66326	39.1608	1.84871e-07	4.99508e-06	5.30146
Chrna7	3.9379	-1.11972	39.1079	1.87449e-07	5.05933e-06	5.29591
Itgb1	-1.34095	9.29906	39.1015	1.87766e-07	5.06248e-06	5.29564
H2aw	1.99097	4.79072	39.0918	1.88245e-07	5.06998e-06	5.29499
Tmem158	2.75742	6.00679	39.0716	1.8924e-07	5.09136e-06	5.29317
Casp6	-1.19426	5.08575	39.0584	1.899e-07	5.10368e-06	5.29212
Fbxo21	1.02678	5.28565	39.047	1.90464e-07	5.11342e-06	5.29129
AI837181	-0.958581	5.46702	39.0117	1.92238e-07	5.15557e-06	5.28772
Nom1	-0.842654	5.5269	39.0034	1.92658e-07	5.16137e-06	5.28724
Sema3e	2.93475	4.9802	38.9861	1.93537e-07	5.17941e-06	5.28572
Actr2	-0.734639	7.94292	38.9663	1.94545e-07	5.18993e-06	5.28484
Gm13230	-6.28499	1.76436	38.9668	1.94515e-07	5.18993e-06	5.28484
Rhobtb1	-1.18801	3.39682	38.9717	1.94265e-07	5.18993e-06	5.28484
Helq	1.02265	4.30696	38.9569	1.95022e-07	5.19239e-06	5.28463
Sbds	-0.65523	5.93251	38.9564	1.95048e-07	5.19239e-06	5.28463
Dusp8	1.84461	4.73874	38.933	1.96251e-07	5.21891e-06	5.28242
Aprt	-1.22324	6.1928	38.9076	1.97565e-07	5.24312e-06	5.28041
F930017D23Rik	5.59416	1.74878	38.9074	1.97576e-07	5.24312e-06	5.28041
Gm16144	-2.39224	0.0481581	38.8745	1.99291e-07	5.28309e-06	5.27711
Neil3	2.01254	4.59047	38.8691	1.99577e-07	5.28514e-06	5.27694
Arhgap42	-2.3882	5.60956	38.8503	2.00563e-07	5.30016e-06	5.27571
Tmbim6	-0.985477	9.25147	38.8532	2.0041e-07	5.30016e-06	5.27571
Ugdh	-1.0634	6.07559	38.818	2.02277e-07	5.33987e-06	5.27247
Gm11110	1.55956	2.00348	38.8102	2.0269e-07	5.34517e-06	5.27204
Gapdhs	1.80612	1.68024	38.792	2.03666e-07	5.36531e-06	5.2704
Rtn4ip1	1.15574	3.82106	38.7728	2.04695e-07	5.38683e-06	5.26867
Ets1	-1.51251	6.1689	38.7423	2.06345e-07	5.41376e-06	5.2665
Prrx1	-3.4183	6.59373	38.7423	2.06344e-07	5.41376e-06	5.2665
Tkt	-1.31647	7.93584	38.742	2.06361e-07	5.41376e-06	5.2665
Rad54b	1.76066	3.72339	38.7331	2.06848e-07	5.42091e-06	5.26593
6330408M09Rik	2.07495	-0.654725	38.7194	2.07594e-07	5.43276e-06	5.26498
Gm37933	2.78633	-0.773658	38.7118	2.08012e-07	5.43276e-06	5.26498
Maf	-2.4668	6.33996	38.7091	2.08159e-07	5.43276e-06	5.26498
Rhbdf2	-1.87437	5.30353	38.7127	2.07961e-07	5.43276e-06	5.26498
2700046G09Rik	1.52603	1.5245	38.695	2.08931e-07	5.43607e-06	5.26471
Dlg1	-0.74049	6.65865	38.6994	2.08692e-07	5.43607e-06	5.26471
Sdc4	-2.23082	7.08416	38.6984	2.08745e-07	5.43607e-06	5.26471
Hfe	-1.96548	4.43961	38.6751	2.1003e-07	5.45906e-06	5.26288
Bicdl1	1.9982	5.4026	38.6419	2.11876e-07	5.50138e-06	5.25953
Tubgcp4	0.81547	5.86001	38.6213	2.13032e-07	5.52572e-06	5.25761
Ate1	0.842845	5.62281	38.6075	2.13807e-07	5.53525e-06	5.25686
Gnai2	-0.927831	8.73329	38.6031	2.14056e-07	5.53525e-06	5.25686
Zic5	4.94211	2.96665	38.6069	2.13841e-07	5.53525e-06	5.25686
Myl6b	1.48487	2.49195	38.5851	2.15073e-07	5.55439e-06	5.25536
Zfp382	1.74164	2.62942	38.5823	2.15235e-07	5.55439e-06	5.25536
Dgke	1.36588	4.56149	38.5756	2.15617e-07	5.55856e-06	5.25504
Cda	-2.24417	3.65028	38.56	2.16504e-07	5.57008e-06	5.25414
Gm13717	-3.11033	-1.10136	38.5627	2.16351e-07	5.57008e-06	5.25414
Ddx54	-0.876146	6.68173	38.5421	2.17527e-07	5.59072e-06	5.25253
Pomgnt2	1.31332	3.69081	38.5344	2.17971e-07	5.59644e-06	5.25209
Spcs1	-1.01646	6.40805	38.5208	2.18757e-07	5.61091e-06	5.25097
Ccser1	2.0635	3.38119	38.5161	2.1903e-07	5.61222e-06	5.25087
Nxf3	8.27905	3.15387	38.4819	2.21016e-07	5.65737e-06	5.24739
Galm	-2.16211	3.45376	38.4726	2.21562e-07	5.65991e-06	5.24719
Zfp318	1.18209	5.46302	38.4731	2.21532e-07	5.65991e-06	5.24719
Ptpn11	-0.703989	7.50511	38.4509	2.22837e-07	5.68674e-06	5.24514
Pgp	0.795621	5.52442	38.4397	2.23497e-07	5.69783e-06	5.24429
Ube2r2	-0.727959	6.71194	38.4138	2.25033e-07	5.73121e-06	5.24175
Mocs1	-1.19008	4.71605	38.4036	2.25638e-07	5.74083e-06	5.24103
Sec31a	-0.991836	8.15794	38.3915	2.26365e-07	5.75353e-06	5.24007
Homer2	3.51671	6.96169	38.3851	2.26748e-07	5.75749e-06	5.23977
Cdkn2b	-1.57296	4.94341	38.38	2.27052e-07	5.75941e-06	5.23962
Galnt14	3.80128	2.45086	38.3439	2.29234e-07	5.80894e-06	5.2359
Madd	1.40366	6.15967	38.3364	2.29684e-07	5.81453e-06	5.23549
Rela	-0.786512	6.87042	38.2977	2.32053e-07	5.86861e-06	5.23146
Gm48226	1.32504	2.59245	38.2818	2.3303e-07	5.88744e-06	5.23007
Tipin	0.986148	4.83711	38.2529	2.34825e-07	5.92095e-06	5.22761
Tmem150a	-2.36518	4.49663	38.2554	2.34669e-07	5.92095e-06	5.22761
Spsb1	-1.98316	5.53689	38.239	2.35689e-07	5.93093e-06	5.22688
Ubac2	-1.22351	5.20718	38.2416	2.35531e-07	5.93093e-06	5.22688
Pold3	1.01136	5.68532	38.2339	2.36011e-07	5.93311e-06	5.22672
Slc35g2	2.31765	2.84799	38.2275	2.36413e-07	5.93733e-06	5.22641
Acyp1	1.26184	2.71357	38.2196	2.36904e-07	5.94375e-06	5.22594
Mtfr1	-0.783641	5.77517	38.2117	2.374e-07	5.94441e-06	5.22589
Naa25	-0.917695	5.90338	38.2151	2.37187e-07	5.94441e-06	5.22589
Eid2b	1.40953	3.02609	38.2066	2.37722e-07	5.94658e-06	5.22573
Lmnb1	1.53688	6.62766	38.1751	2.39718e-07	5.99058e-06	5.22253
Aspm	1.64619	5.43223	38.1626	2.40518e-07	6.00463e-06	5.22151
Rbpj	-1.34101	6.92129	38.1275	2.42767e-07	6.05481e-06	5.2179
AC109138.2	-2.27165	5.50172	38.1135	2.4367e-07	6.07066e-06	5.21676
Fmr1	0.763719	6.24986	38.1088	2.43975e-07	6.07066e-06	5.21676
Gm45442	2.80203	-1.10454	38.1065	2.44122e-07	6.07066e-06	5.21676
Dkk3	-2.56199	6.01325	38.0619	2.4703e-07	6.13154e-06	5.21243
Gm12406	4.60065	-0.382951	38.0615	2.47056e-07	6.13154e-06	5.21243
Lipa	-1.70917	5.83098	38.0407	2.48428e-07	6.15353e-06	5.21088
Wrn	0.947648	4.77726	38.0444	2.48187e-07	6.15353e-06	5.21088
S100a10	-2.18136	7.45679	38.0324	2.48978e-07	6.16111e-06	5.21034
Tmx1	0.656327	6.20708	38.0084	2.50573e-07	6.18848e-06	5.20842
Ugt1a6a	-3.21576	5.26332	38.0101	2.50458e-07	6.18848e-06	5.20842
Eme2	0.803941	4.9664	38.0001	2.51122e-07	6.19598e-06	5.20789
Pdha1	-0.701878	7.35383	37.9767	2.52693e-07	6.22867e-06	5.2056
Mvb12b	1.11136	6.13394	37.9704	2.53117e-07	6.23303e-06	5.2053
Slc6a8	-1.32484	7.13418	37.9404	2.55144e-07	6.27684e-06	5.20226
Peli1	0.68799	5.31423	37.9329	2.55651e-07	6.28319e-06	5.20182
Ccdc138	1.26814	2.87394	37.9225	2.56361e-07	6.28909e-06	5.20141
Ston1	-1.87162	4.46711	37.9221	2.56388e-07	6.28909e-06	5.20141
Polq	1.4589	3.89145	37.9181	2.5666e-07	6.28967e-06	5.20137
Stom	-2.17555	6.38104	37.9095	2.57252e-07	6.29807e-06	5.20079
Sarm1	2.91175	2.5394	37.8802	2.59267e-07	6.34125e-06	5.19782
Ly75	-2.01436	4.89872	37.8736	2.5972e-07	6.34619e-06	5.19749
Pbx4	2.8035	2.1482	37.8507	2.61312e-07	6.37278e-06	5.19567
Tifa	-1.57269	4.08345	37.8521	2.61212e-07	6.37278e-06	5.19567
Nfatc2ip	0.904021	3.75182	37.8444	2.61748e-07	6.37728e-06	5.19536
Npy1r	3.63154	2.46499	37.8337	2.62497e-07	6.38937e-06	5.19454
Bbip1	0.75421	4.39896	37.8183	2.63579e-07	6.40077e-06	5.19377
Gm26953	3.55736	-1.52384	37.8165	2.63703e-07	6.40077e-06	5.19377
Rtn4rl1	2.58838	4.80045	37.8162	2.63725e-07	6.40077e-06	5.19377
Tcf7l2	-2.05403	4.40771	37.7922	2.65417e-07	6.43565e-06	5.19141
Numa1	0.77091	7.74606	37.7828	2.66082e-07	6.44561e-06	5.19074
Rassf5	-1.64532	4.4188	37.7521	2.68268e-07	6.49234e-06	5.1876
Cd302	-2.13972	4.02067	37.736	2.69426e-07	6.5017e-06	5.18697
Hcn2	2.80876	4.81046	37.7397	2.69157e-07	6.5017e-06	5.18697
Sh3pxd2b	-2.13287	7.63813	37.736	2.69424e-07	6.5017e-06	5.18697
Ctdsp2	-0.862245	7.86062	37.7301	2.69852e-07	6.50576e-06	5.1867
Ppip5k2	1.05562	6.00097	37.7203	2.70559e-07	6.51041e-06	5.18639
Surf4	-0.827859	8.16217	37.7221	2.7043e-07	6.51041e-06	5.18639
Ddx39b	0.598609	8.18076	37.7145	2.70977e-07	6.51426e-06	5.18614
Pip5kl1	3.65131	-0.207278	37.7106	2.71262e-07	6.51493e-06	5.18609
Cav1	-3.60356	7.62921	37.6982	2.7216e-07	6.5292e-06	5.18514
E2f1	1.46333	5.51642	37.6811	2.73405e-07	6.5292e-06	5.18514
Lockd	2.06691	4.98129	37.6836	2.73224e-07	6.5292e-06	5.18514
Lxn	-1.47828	5.11405	37.6872	2.72961e-07	6.5292e-06	5.18514
Ppp2r3a	-1.26963	5.93278	37.6814	2.73382e-07	6.5292e-06	5.18514
Ptrh1	-1.88487	2.79944	37.6897	2.72773e-07	6.5292e-06	5.18514
Cdkn1b	1.22924	6.87099	37.6763	2.73753e-07	6.53001e-06	5.18509
Las1l	-0.901713	5.9809	37.6735	2.73956e-07	6.53001e-06	5.18509
Fhl3	-2.25393	4.52432	37.6445	2.76093e-07	6.57476e-06	5.18212
Cnn3	-1.50702	8.01836	37.633	2.76936e-07	6.58863e-06	5.18121
Dleu7	3.80038	-0.635812	37.6198	2.7792e-07	6.59962e-06	5.18048
Hnrnph3	0.858613	5.16536	37.6217	2.77779e-07	6.59962e-06	5.18048
Kcnip3	3.04082	4.89379	37.6108	2.78586e-07	6.60303e-06	5.18026
Tmem80	0.971763	4.08737	37.6119	2.78506e-07	6.60303e-06	5.18026
Eif4b	-0.668115	8.65449	37.6049	2.79029e-07	6.60735e-06	5.17997
Ccdc112	1.52115	3.26901	37.597	2.79617e-07	6.61507e-06	5.17947
Slain1	3.4233	3.77935	37.5739	2.81351e-07	6.64988e-06	5.17719
Gm37459	4.78721	0.536856	40.0794	2.81777e-07	6.65372e-06	5.17694
4930455M05Rik	3.30135	0.441881	37.5111	2.86117e-07	6.74362e-06	5.17111
Acap1	-2.21155	3.164	37.5145	2.85854e-07	6.74362e-06	5.17111
Rapgef4os3	2.65283	0.735698	37.506	2.86509e-07	6.74657e-06	5.17092
P4hb	-1.16623	9.95551	37.4135	2.93696e-07	6.90296e-06	5.16096
Rhog	-1.05269	5.96042	37.4168	2.93432e-07	6.90296e-06	5.16096
Ctsb	-1.53601	9.96197	37.3853	2.95921e-07	6.93591e-06	5.1589
Rap1gap2	2.24907	6.54045	37.3916	2.95423e-07	6.93591e-06	5.1589
Ywhag	-1.10883	8.17234	37.3858	2.9588e-07	6.93591e-06	5.1589
Prc1	1.2879	6.46821	37.3736	2.96851e-07	6.95127e-06	5.15794
Erbin	-0.749751	7.533	37.3624	2.97748e-07	6.96582e-06	5.15703
Fut1	3.66366	2.38142	37.3387	2.99641e-07	7.00362e-06	5.15468
Il13ra1	-1.56097	6.64727	37.334	3.00024e-07	7.00611e-06	5.15452
Mrs2	1.07075	6.72302	37.3214	3.01039e-07	7.02304e-06	5.15347
Rpl8	-0.910409	9.42864	37.3181	3.01305e-07	7.02304e-06	5.15347
Svip	2.90219	3.85275	37.3068	3.02222e-07	7.03794e-06	5.15255
Ttc41	1.15852	2.25656	37.2809	3.0433e-07	7.0805e-06	5.14994
Chrnb4	3.11824	0.269832	37.2493	3.06922e-07	7.13424e-06	5.14665
Tmem127	-0.498743	6.88945	37.2413	3.07577e-07	7.13968e-06	5.14632
Wwc2	-2.04855	5.78178	37.2396	3.0772e-07	7.13968e-06	5.14632
Synrg	0.960547	6.03749	37.1799	3.127e-07	7.24192e-06	5.14015
Zbtb12	1.22129	4.16121	37.1805	3.12644e-07	7.24192e-06	5.14015
Fam122a	1.05543	3.84147	37.175	3.13108e-07	7.24475e-06	5.13998
Me3	2.32963	2.91224	37.1715	3.13405e-07	7.24499e-06	5.13996
Pou2f2	2.74112	5.64414	37.1647	3.13976e-07	7.25157e-06	5.13957
Ttbk2	1.15421	5.64074	37.1601	3.1437e-07	7.25404e-06	5.13942
Tpm3	-0.719123	8.80699	37.155	3.14799e-07	7.25731e-06	5.13922
Rad9b	1.38261	3.12927	37.1421	3.15893e-07	7.27151e-06	5.13838
Rev3l	1.29229	6.48196	37.141	3.1599e-07	7.27151e-06	5.13838
Plscr3	-1.02447	6.61866	37.1355	3.16456e-07	7.27484e-06	5.13818
Slc4a2	-0.969398	6.71123	37.1325	3.1671e-07	7.27484e-06	5.13818
Gm36189	2.79948	-0.327414	37.1267	3.17202e-07	7.27953e-06	5.1379
Mettl26	1.44635	4.46998	37.1118	3.18479e-07	7.30221e-06	5.13655
Ephb6	1.56122	5.59766	37.1064	3.18938e-07	7.3061e-06	5.13631
2010204K13Rik	-1.80015	0.760527	37.1016	3.19353e-07	7.309e-06	5.13614
Cdc42ep1	-2.39148	6.32281	37.0918	3.20194e-07	7.32162e-06	5.13539
Anxa5	-1.82864	8.0869	37.0805	3.21168e-07	7.33098e-06	5.13484
Nucks1	0.881966	7.23063	37.0804	3.21183e-07	7.33098e-06	5.13484
Adgrb3	3.27732	2.75824	37.0611	3.22858e-07	7.36256e-06	5.13297
Plppr5	5.98009	0.517772	37.0543	3.23449e-07	7.36275e-06	5.13296
Sdcbp	-0.788556	7.93688	37.0547	3.23408e-07	7.36275e-06	5.13296
Rnf8	0.828892	4.47276	37.0418	3.24537e-07	7.38087e-06	5.13189
Plxna2	1.55862	5.74906	37.0319	3.25406e-07	7.39399e-06	5.13112
Aifm3	3.73302	3.2551	37.0106	3.27275e-07	7.3966e-06	5.13097
B3galnt2	-0.780904	5.34289	37.0176	3.26658e-07	7.3966e-06	5.13097
Hmox1	-1.58895	6.38724	37.0132	3.2705e-07	7.3966e-06	5.13097
Memo1	-0.764663	5.66229	37.012	3.27152e-07	7.3966e-06	5.13097
Sap18b	-0.827128	5.96376	37.0218	3.2629e-07	7.3966e-06	5.13097
Utp11	-0.831796	5.18352	37.0154	3.2685e-07	7.3966e-06	5.13097
Rab20	-1.67288	3.74185	37.0027	3.27975e-07	7.40579e-06	5.13043
Rev1	1.25666	5.21798	36.995	3.28652e-07	7.41445e-06	5.12992
Myo1e	-0.781217	6.21265	36.9894	3.29147e-07	7.41901e-06	5.12965
Foxp1	1.42379	7.3592	36.9681	3.31045e-07	7.44851e-06	5.12793
Gm11695	3.98426	-1.11464	38.0678	3.30937e-07	7.44851e-06	5.12793
Syne2	1.08881	6.91859	36.9456	3.33061e-07	7.48721e-06	5.12568
Brinp2	3.75224	1.99208	36.9418	3.33402e-07	7.48821e-06	5.12562
Dhrs13	1.31966	3.25567	36.914	3.35907e-07	7.53778e-06	5.12276
Kctd9	-1.05779	5.0132	36.9095	3.36319e-07	7.54034e-06	5.12261
Hpca	4.24821	1.5474	36.8995	3.37226e-07	7.55397e-06	5.12182
Rhoc	-1.59168	7.01665	36.896	3.3755e-07	7.55455e-06	5.12179
Nrip3	2.72684	1.86998	36.8765	3.39325e-07	7.58756e-06	5.1199
Chrna4	4.39037	0.561413	36.8635	3.40523e-07	7.60761e-06	5.11875
B4galt7	-0.912984	4.57977	36.8516	3.41615e-07	7.62527e-06	5.11774
Itprip	-2.04434	4.85935	36.8386	3.42815e-07	7.64531e-06	5.1166
Npc1	-0.904207	6.19277	36.8135	3.45152e-07	7.69065e-06	5.11404
Phf21b	2.91404	4.6564	36.8058	3.45873e-07	7.69993e-06	5.11351
Msi2	1.72657	7.28173	36.7973	3.46662e-07	7.71073e-06	5.1129
Med4	-0.736561	4.46448	36.7619	3.49998e-07	7.77275e-06	5.10943
Racgap1	1.20287	6.84082	36.7612	3.50066e-07	7.77275e-06	5.10943
Ifi205	-2.82394	3.52939	36.7541	3.50734e-07	7.77394e-06	5.10936
Rxra	-1.73026	6.47885	36.7573	3.50433e-07	7.77394e-06	5.10936
1700028J19Rik	1.69062	0.00913612	36.7357	3.52481e-07	7.80582e-06	5.10758
Fkbp3	1.00458	5.68327	36.716	3.54372e-07	7.83291e-06	5.10608
Podxl2	2.57459	4.83962	36.7132	3.54634e-07	7.83291e-06	5.10608
Zgrf1	1.50138	4.18378	36.7157	3.54397e-07	7.83291e-06	5.10608
Chst2	-1.97703	4.62062	36.6948	3.5641e-07	7.86528e-06	5.10429
Vezf1	0.85239	6.92452	36.6883	3.57031e-07	7.87211e-06	5.10391
Nfat5	-1.17153	7.56951	36.684	3.5745e-07	7.87448e-06	5.10378
Gm37446	2.51924	0.198052	36.651	3.60658e-07	7.93823e-06	5.10028
Ccdc155	3.61878	1.04657	36.6344	3.62283e-07	7.96183e-06	5.09899
Psrc1	1.96917	3.36496	36.6336	3.62359e-07	7.96183e-06	5.09899
Jdp2	-1.9907	4.98219	36.6173	3.63968e-07	7.99023e-06	5.09744
Wdr81	-1.093	5.8985	36.6118	3.64506e-07	7.9951e-06	5.09718
Apba2	4.33562	3.4691	36.5668	3.68976e-07	8.06741e-06	5.09327
Creb3l2	-1.35996	6.60923	36.5726	3.68398e-07	8.06741e-06	5.09327
Igbp1	-0.591981	5.63888	36.5607	3.69592e-07	8.06741e-06	5.09327
Igfbp3	-1.51047	8.32745	36.5626	3.69394e-07	8.06741e-06	5.09327
Tram2	-1.899	4.95304	36.5594	3.69716e-07	8.06741e-06	5.09327
Zik1	1.64592	2.67448	36.5675	3.68907e-07	8.06741e-06	5.09327
Ric3	3.78874	4.24123	36.5381	3.71863e-07	8.10725e-06	5.09113
Sdhaf1	1.34406	4.21786	36.5204	3.73647e-07	8.13912e-06	5.08942
Pex5l	4.89989	5.06068	36.5161	3.74085e-07	8.14165e-06	5.08929
Mapk1ip1l	-0.788673	6.72964	36.5011	3.75611e-07	8.15383e-06	5.08864
Nanos1	2.00444	3.08654	36.5069	3.75022e-07	8.15383e-06	5.08864
Txndc5	-1.15613	8.10633	36.5033	3.7539e-07	8.15383e-06	5.08864
Enpp2	-3.91902	5.92397	36.4889	3.76858e-07	8.17387e-06	5.08757
Fam114a1	-2.31023	6.18489	36.4822	3.77547e-07	8.1818e-06	5.08715
Faxc	2.18626	3.84611	36.4682	3.78983e-07	8.19888e-06	5.08625
Sar1a	-0.711795	7.45039	36.4696	3.7884e-07	8.19888e-06	5.08625
Cstb	-1.77814	6.5154	36.4561	3.80224e-07	8.21868e-06	5.0852
Camk2g	-0.94361	5.79845	36.4504	3.80813e-07	8.22438e-06	5.0849
Epha2	-2.41565	5.79438	36.4388	3.82021e-07	8.24343e-06	5.08389
Efna2	1.97053	2.24387	36.4288	3.83051e-07	8.25158e-06	5.08346
Tax1bp3	-1.22305	6.58195	36.4316	3.82761e-07	8.25158e-06	5.08346
Cacna1b	3.56756	4.88863	36.4245	3.83504e-07	8.25432e-06	5.08332
Pter	-1.8938	3.16686	36.4068	3.85349e-07	8.28696e-06	5.0816
Lrfn1	1.80048	3.29714	36.3769	3.88491e-07	8.34745e-06	5.07845
St3gal2	-1.84751	5.78882	36.3641	3.89848e-07	8.36948e-06	5.0773
Bcl10	-0.72337	5.75688	36.3537	3.90953e-07	8.373e-06	5.07712
Ccn3	4.06405	7.77294	36.3556	3.90748e-07	8.373e-06	5.07712
Cep97	1.38502	4.15718	36.3532	3.91005e-07	8.373e-06	5.07712
Ptgfrn	-1.45184	8.01646	36.3395	3.9246e-07	8.39706e-06	5.07587
Gm34653	3.53646	0.84445	36.3294	3.93543e-07	8.4131e-06	5.07504
Creb5	-1.66129	3.66189	36.3105	3.95576e-07	8.42808e-06	5.07427
P2rx3	4.66207	1.95871	36.3162	3.94962e-07	8.42808e-06	5.07427
Ssr3	-0.828951	8.44766	36.3135	3.95245e-07	8.42808e-06	5.07427
Tubb2a-ps2	4.21859	-0.748682	37.3755	3.9543e-07	8.42808e-06	5.07427
Brd8	0.726095	6.67922	36.3054	3.96121e-07	8.43258e-06	5.07404
Rasgrp3	-1.73162	3.25228	36.2966	3.97065e-07	8.44555e-06	5.07337
Prl2c3	-6.57536	2.82089	37.3458	3.98475e-07	8.46262e-06	5.0725
Saal1	0.686718	4.10677	36.283	3.98536e-07	8.46262e-06	5.0725
Disp3	4.17458	1.15642	36.2767	3.99223e-07	8.47009e-06	5.07211
Fam89b	-0.992069	5.86275	36.2718	3.99758e-07	8.47434e-06	5.07189
Lgr6	-3.1371	3.02689	36.2657	4.00423e-07	8.48132e-06	5.07154
4731419I09Rik	-1.96375	1.04742	36.2548	4.01612e-07	8.49938e-06	5.07061
Pdzd4	1.63073	4.824	36.2477	4.02386e-07	8.50865e-06	5.07014
Tenm1	2.33035	2.50726	36.2415	4.03069e-07	8.51597e-06	5.06977
Akap17b	1.44628	3.94782	36.2283	4.04524e-07	8.53958e-06	5.06856
Gng4	3.25516	3.55529	36.2066	4.06912e-07	8.58283e-06	5.06637
Stac2	-3.24614	3.76729	36.1915	4.08597e-07	8.61119e-06	5.06494
Gsn	-2.08385	8.47732	36.1698	4.11016e-07	8.65495e-06	5.06274
Ppfia2	4.01091	1.94291	36.1631	4.11775e-07	8.66371e-06	5.0623
Dpf3	3.27837	-0.767888	36.1415	4.14197e-07	8.70744e-06	5.06011
Cavin1	-2.62698	7.5766	36.1182	4.16839e-07	8.75569e-06	5.05771
Ier5	-1.32978	5.80128	36.1085	4.17949e-07	8.77173e-06	5.05691
Fbxo44	2.15336	4.2071	36.0858	4.20537e-07	8.81872e-06	5.05459
Alg5	-0.86668	5.45702	36.0633	4.23135e-07	8.86405e-06	5.05237
Ubqln2	0.897695	6.52105	36.061	4.23399e-07	8.86405e-06	5.05237
Gm21984	2.83405	-0.673806	36.0528	4.2434e-07	8.87639e-06	5.05176
Gm45591	2.73486	0.0652123	36.0412	4.25693e-07	8.89734e-06	5.05074
AC160336.1	-1.79775	9.45413	36.0349	4.26418e-07	8.89827e-06	5.05069
Arl6ip5	-1.14176	6.56873	36.0335	4.26584e-07	8.89827e-06	5.05069
Efemp1	-3.44744	5.64053	36.0317	4.26793e-07	8.89827e-06	5.05069
Dek	1.01863	7.06841	36.027	4.27346e-07	8.90246e-06	5.05049
Prkg2	-3.59233	4.71978	36.013	4.28987e-07	8.92928e-06	5.04918
Grm8	4.10489	-0.384076	35.9944	4.31162e-07	8.95509e-06	5.04793
Jade2	-1.9682	5.74624	35.9985	4.30683e-07	8.95509e-06	5.04793
Ptpmt1	-0.858175	4.80595	35.9934	4.31289e-07	8.95509e-06	5.04793
Ncoa1	2.01996	5.97233	35.9898	4.31704e-07	8.95636e-06	5.04787
Ppp4r4	3.24679	3.30255	35.9785	4.33042e-07	8.97328e-06	5.04705
R3hcc1	-0.747695	4.42444	35.9769	4.3323e-07	8.97328e-06	5.04705
Gba	-1.39507	6.27918	35.9739	4.33587e-07	8.97333e-06	5.04705
2900060N12Rik	2.14799	0.59542	35.9373	4.37946e-07	9.0278e-06	5.04442
Etv4	-2.6946	4.55198	35.9394	4.37698e-07	9.0278e-06	5.04442
Ikbip	-1.80329	5.36872	35.9368	4.38004e-07	9.0278e-06	5.04442
Tubb6	-2.26673	6.92552	35.9373	4.37944e-07	9.0278e-06	5.04442
Zfp2	1.94477	2.65604	35.9478	4.36694e-07	9.0278e-06	5.04442
Zfp941	2.09216	2.37862	35.9255	4.39369e-07	9.04856e-06	5.04342
Rpl17	-0.839213	8.84091	35.9214	4.3985e-07	9.0511e-06	5.0433
Gm29737	3.06267	-1.23601	35.9042	4.41924e-07	9.0864e-06	5.04161
Mmp28	-2.88642	3.29609	35.8796	4.44913e-07	9.14042e-06	5.03903
Disp2	3.08387	5.98941	35.8716	4.45882e-07	9.1529e-06	5.03844
Ctsa	-1.09843	8.07204	35.8528	4.48189e-07	9.19277e-06	5.03655
Npc2	-1.47017	7.9329	35.8421	4.49505e-07	9.2123e-06	5.03563
Tppp	2.49836	2.75442	35.839	4.4988e-07	9.21252e-06	5.03562
Tlcd2	-1.85898	2.28505	35.8244	4.5169e-07	9.24211e-06	5.03423
Rftn2	-3.28007	3.6082	35.8146	4.52897e-07	9.25932e-06	5.03342
Ddx55	0.830995	4.82955	35.8077	4.53751e-07	9.26929e-06	5.03295
Gm12116	2.04338	1.14205	35.8017	4.54498e-07	9.27703e-06	5.03259
Capg	-2.57442	7.34467	35.7806	4.57141e-07	9.32346e-06	5.03042
Adgrg1	1.95291	6.55564	35.7536	4.6053e-07	9.38502e-06	5.02756
Pdcd6	-0.742512	6.186	35.743	4.61877e-07	9.39201e-06	5.02724
Rnf185	-0.651732	5.37636	35.7435	4.61803e-07	9.39201e-06	5.02724
Sez6l2	3.19889	5.14817	35.7421	4.61988e-07	9.39201e-06	5.02724
Slc12a4	-2.19704	5.97383	35.7371	4.62623e-07	9.39738e-06	5.02699
Donson	1.21224	4.6981	35.7143	4.65526e-07	9.42702e-06	5.02563
Gucy1b1	2.54766	3.21131	35.7109	4.65949e-07	9.42702e-06	5.02563
Mvp	-1.4034	6.84628	35.7185	4.64987e-07	9.42702e-06	5.02563
Pgbd5	2.84254	3.87166	35.7081	4.66319e-07	9.42702e-06	5.02563
Pnma2	3.69798	1.28283	35.7105	4.66007e-07	9.42702e-06	5.02563
Socs7	0.905381	5.90428	35.7213	4.64632e-07	9.42702e-06	5.02563
Ttc23	-1.68906	3.78884	35.6946	4.68048e-07	9.45442e-06	5.02437
Slc5a3	-2.11639	4.47004	35.6804	4.69872e-07	9.48369e-06	5.02302
Cpne9	3.4573	1.63301	35.6596	4.72559e-07	9.53031e-06	5.02089
Izumo4	1.05729	4.15696	35.653	4.73416e-07	9.54e-06	5.02045
Pcdha8	5.17373	0.485779	35.6467	4.7424e-07	9.54899e-06	5.02004
Enox2	0.718668	3.99433	35.6156	4.78307e-07	9.62322e-06	5.01668
Zswim9	1.08819	3.74734	35.611	4.78911e-07	9.6277e-06	5.01648
Cep57l1	1.11423	3.08118	35.607	4.79428e-07	9.63045e-06	5.01635
Fbxw8	-0.854065	6.78854	35.6029	4.79969e-07	9.63367e-06	5.01621
Dpy19l1	-1.64403	5.77089	35.5916	4.81461e-07	9.65594e-06	5.01521
Gtf2a1	0.656613	5.31811	35.5862	4.82177e-07	9.66264e-06	5.0149
Kif19a	2.82466	3.82131	35.5751	4.83655e-07	9.68134e-06	5.01406
Tmod3	-1.04303	6.90232	35.5734	4.83876e-07	9.68134e-06	5.01406
Fstl3	-2.20236	4.76447	35.5636	4.85178e-07	9.69971e-06	5.01324
Abi1	-0.623875	6.70078	35.5605	4.85598e-07	9.70044e-06	5.01321
Ctsd	-1.33039	9.90433	35.5493	4.87095e-07	9.72268e-06	5.01221
Psmd10	-0.682561	4.21932	35.5463	4.87496e-07	9.723e-06	5.0122
Ctc1	1.01554	5.91248	35.5405	4.88276e-07	9.72513e-06	5.0121
Fkbp11	-2.62711	3.78922	35.5369	4.88756e-07	9.72513e-06	5.0121
Gpat3	-2.4712	2.64197	35.5397	4.88381e-07	9.72513e-06	5.0121
Gse1	1.42534	6.70877	35.5334	4.89222e-07	9.72674e-06	5.01203
Tspo	-1.55471	6.45654	35.5225	4.90698e-07	9.74843e-06	5.01107
Rps6ka5	1.21621	3.18082	35.5154	4.91659e-07	9.7522e-06	5.0109
Tsn	0.698473	6.56822	35.5166	4.91496e-07	9.7522e-06	5.0109
B130024G19Rik	-3.39429	2.69191	35.5056	4.92984e-07	9.76734e-06	5.01022
Srsf7	0.857178	6.72273	35.504	4.93195e-07	9.76734e-06	5.01022
Thbs2	-3.95833	8.55008	35.4848	4.95812e-07	9.8115e-06	5.00826
Gm1043	2.04442	0.894455	35.4799	4.96475e-07	9.81693e-06	5.00802
Rab5c	-0.563987	7.61427	35.4728	4.97448e-07	9.82848e-06	5.00751
Nek2	1.4781	5.37516	35.4641	4.98633e-07	9.84421e-06	5.00682
Cept1	-0.823197	5.60931	35.4325	5.02998e-07	9.86875e-06	5.00574
Hgf	-2.77621	3.56671	35.4414	5.01763e-07	9.86875e-06	5.00574
Il3ra	-1.83406	3.70714	35.4328	5.02961e-07	9.86875e-06	5.00574
Kcnk6	-1.64959	3.60989	35.4345	5.02714e-07	9.86875e-06	5.00574
Naa40	0.910639	5.95182	35.4417	5.0172e-07	9.86875e-06	5.00574
Prrt1	3.12372	3.37494	35.4371	5.02359e-07	9.86875e-06	5.00574
Sec14l5	3.39094	-0.373627	35.4511	5.00426e-07	9.86875e-06	5.00574
Slc30a7	-0.843557	6.54821	35.4402	5.01935e-07	9.86875e-06	5.00574
Sept2	-0.878129	7.74545	35.4136	5.05616e-07	9.91243e-06	5.00382
Nyap1	2.09101	4.93584	35.3912	5.08753e-07	9.96289e-06	5.00161
Znf41-ps	-2.00193	3.38478	35.3896	5.08978e-07	9.96289e-06	5.00161
Nsf	0.621115	5.81861	35.3794	5.10408e-07	9.98315e-06	5.00073
Mybl1	1.94949	3.46948	35.3456	5.15181e-07	1.00674e-05	4.99708
Tcim	-2.31504	6.10512	35.3433	5.1551e-07	1.00674e-05	4.99708
Enho	3.16506	4.65808	35.3373	5.16366e-07	1.00685e-05	4.99703
Wrnip1	0.79792	5.8318	35.339	5.16125e-07	1.00685e-05	4.99703
2810429I04Rik	1.81786	2.72221	35.3151	5.19534e-07	1.00847e-05	4.99634
Cln6	1.08454	5.72422	35.3229	5.18411e-07	1.00847e-05	4.99634
Cntn1	3.64669	2.86375	35.322	5.1855e-07	1.00847e-05	4.99634
Pcdh8	5.12253	1.62014	35.3243	5.18218e-07	1.00847e-05	4.99634
Pla2g7	-1.98338	6.31335	35.3147	5.19587e-07	1.00847e-05	4.99634
Scml4	3.13655	4.43454	35.3147	5.19588e-07	1.00847e-05	4.99634
Irx3	-2.47751	3.48003	35.3061	5.20825e-07	1.00932e-05	4.99597
Tcf7	-2.51634	4.22891	35.3078	5.20574e-07	1.00932e-05	4.99597
Prelid3a	2.33166	1.97915	35.2893	5.23245e-07	1.01324e-05	4.99429
Top2a	1.3242	7.83107	35.2821	5.24284e-07	1.01447e-05	4.99376
Rhod	-2.69521	4.13194	35.2535	5.28435e-07	1.02172e-05	4.99067
3300005D01Rik	-3.60987	1.91256	35.2317	5.31616e-07	1.02709e-05	4.98839
Colec12	-2.63985	6.23112	35.2286	5.32074e-07	1.02719e-05	4.98835
Ankrd13b	1.10619	6.2899	35.2173	5.33739e-07	1.02883e-05	4.98766
Gli2	-2.38055	2.56077	35.2197	5.33382e-07	1.02883e-05	4.98766
Mrpl52	-1.15866	5.15239	35.1936	5.37245e-07	1.0348e-05	4.98514
Tesc	3.32814	2.90004	35.1703	5.4072e-07	1.0407e-05	4.98267
Unc5cl	3.9879	1.90605	35.1666	5.41265e-07	1.04096e-05	4.98257
Abcb1b	-2.75618	4.45023	35.1105	5.49722e-07	1.05642e-05	4.97616
Pxk	-1.05827	5.78154	35.0801	5.54369e-07	1.06454e-05	4.97284
Gm27217	3.273	-0.564104	35.0564	5.58008e-07	1.07072e-05	4.97033
Gsdme	1.33467	4.65924	35.0277	5.62462e-07	1.07685e-05	4.96784
Mcm9	1.09067	4.57181	35.0276	5.62485e-07	1.07685e-05	4.96784
Nova2	1.89872	3.722	35.0284	5.62359e-07	1.07685e-05	4.96784
Adi1	0.948909	5.49539	35.023	5.63201e-07	1.07727e-05	4.96768
Wdr47	0.791731	4.5081	35.0207	5.63554e-07	1.07727e-05	4.96768
Trim17	1.77801	-0.195088	35.0131	5.64739e-07	1.07872e-05	4.96709
Fyb	-1.40984	4.98467	35.0082	5.65507e-07	1.07937e-05	4.96683
Bnc2	-2.90845	3.18471	34.9879	5.68696e-07	1.08464e-05	4.96471
Smarcc2	0.662843	7.75531	34.9844	5.69242e-07	1.08486e-05	4.96463
Ccnd3	-1.40244	6.47218	34.922	5.79181e-07	1.10297e-05	4.95744
Mpp1	-1.62309	5.47308	34.8893	5.84459e-07	1.11219e-05	4.95382
Ccnf	1.21686	5.0604	34.8769	5.86469e-07	1.11517e-05	4.95266
Plekhg5	1.4157	6.21558	34.8706	5.87493e-07	1.11628e-05	4.95223
Hykk	-1.16228	2.30395	34.8589	5.89395e-07	1.11821e-05	4.95148
Tm6sf2	2.43181	1.06264	34.8613	5.89018e-07	1.11821e-05	4.95148
Gm7628	2.30289	0.556676	34.8097	5.97504e-07	1.13275e-05	4.94587
Kcnn3	3.15681	3.41857	34.7988	5.99325e-07	1.13535e-05	4.94487
Fzd7	-1.77225	5.16824	34.79	6.00782e-07	1.13726e-05	4.94414
Ccser2	-1.059	6.61812	34.7614	6.05574e-07	1.14382e-05	4.94164
Necap2	-0.671967	6.11519	34.7559	6.06511e-07	1.14382e-05	4.94164
Phc1	1.45855	5.83416	34.7631	6.05292e-07	1.14382e-05	4.94164
Wdr31	1.74937	3.29275	34.7559	6.06509e-07	1.14382e-05	4.94164
Zmiz2	0.83323	7.32983	34.7611	6.0562e-07	1.14382e-05	4.94164
Glmp	-1.13715	7.05515	34.75	6.07504e-07	1.14399e-05	4.94158
Mlf1	2.53782	2.79625	34.751	6.0733e-07	1.14399e-05	4.94158
Pold4	-1.46767	4.59905	34.7373	6.09643e-07	1.14716e-05	4.94037
Cbln1	4.35084	1.78372	34.7316	6.1062e-07	1.14729e-05	4.94033
Dipk1a	-1.57612	4.70667	34.7324	6.1047e-07	1.14729e-05	4.94033
Clip1	-0.921769	6.91447	34.7231	6.12058e-07	1.14914e-05	4.93963
Abcg1	1.27206	5.51933	34.705	6.15147e-07	1.1523e-05	4.93843
Eef2k	-1.41965	5.32344	34.7039	6.15341e-07	1.1523e-05	4.93843
Olfr1372-ps1	2.40822	5.94297	34.7025	6.15565e-07	1.1523e-05	4.93843
Osbpl11	-0.550523	5.22723	34.7048	6.15174e-07	1.1523e-05	4.93843
Corin	4.44664	3.9012	34.6919	6.17387e-07	1.15486e-05	4.93747
Rab7	-0.675504	8.11983	34.6809	6.19287e-07	1.15756e-05	4.93646
Gm12996	3.04429	-2.30836	34.6754	6.20228e-07	1.1584e-05	4.93614
Rbmx	0.852161	5.73829	34.673	6.20653e-07	1.1584e-05	4.93614
Mgat2	-0.76959	5.95982	34.6685	6.2143e-07	1.15899e-05	4.93592
Itgam	-2.36463	6.13179	34.6566	6.2349e-07	1.16153e-05	4.93497
Rpl9	-0.889454	8.5576	34.6553	6.23707e-07	1.16153e-05	4.93497
Fignl1	1.34056	4.21288	34.6353	6.27189e-07	1.16715e-05	4.93287
Adgrv1	2.41402	3.78942	34.6285	6.28371e-07	1.1678e-05	4.93263
Sox1ot	4.20403	5.33967	34.628	6.28462e-07	1.1678e-05	4.93263
Ehd4	-1.3337	6.763	34.612	6.31275e-07	1.17217e-05	4.93101
Onecut1	4.19341	-0.124249	34.6074	6.32079e-07	1.1728e-05	4.93078
1700067K01Rik	2.6162	1.62318	34.6039	6.32698e-07	1.17309e-05	4.93067
Gm14201	4.21483	-1.54026	34.5774	6.37382e-07	1.18091e-05	4.92778
Pstpip1	-1.98438	4.1598	34.5571	6.41002e-07	1.18674e-05	4.92564
Nt5c3b	0.920747	5.2036	34.5386	6.44316e-07	1.19114e-05	4.92404
Ripk1	-0.646528	5.87974	34.5397	6.44105e-07	1.19114e-05	4.92404
Map3k6	-1.85346	4.23664	34.5341	6.45114e-07	1.19174e-05	4.92382
Zfp972	1.59183	0.53938	34.5277	6.4628e-07	1.19302e-05	4.92335
Sik1	-1.58492	6.22969	34.5179	6.48038e-07	1.1954e-05	4.92249
Cep290	0.805316	4.35673	34.5152	6.48521e-07	1.19541e-05	4.92248
Nat8f4	1.96008	2.3646	34.5116	6.4917e-07	1.19574e-05	4.92236
C130083M11Rik	1.58153	1.46441	34.504	6.50557e-07	1.19655e-05	4.92207
Med9	0.752318	4.85522	34.5044	6.50474e-07	1.19655e-05	4.92207
Plpp7	2.43874	1.72553	34.4821	6.54541e-07	1.203e-05	4.91973
Slc39a7	-0.791985	7.49666	34.4784	6.55218e-07	1.20337e-05	4.9196
Cd38	-1.56567	4.78489	34.4654	6.57592e-07	1.20686e-05	4.91834
9130604C24Rik	1.30686	-0.0139959	34.4186	6.66241e-07	1.22007e-05	4.91362
Epb41l1	-1.80103	6.57495	34.416	6.66719e-07	1.22007e-05	4.91362
Gm4739	1.61705	5.76247	34.4186	6.6624e-07	1.22007e-05	4.91362
Hebp1	-1.48757	2.80544	34.4172	6.66507e-07	1.22007e-05	4.91362
Inf2	-2.07457	6.6805	34.4031	6.69133e-07	1.2236e-05	4.91236
Ecm1	-2.47697	8.87596	34.318	6.85236e-07	1.25214e-05	4.90235
Clasp1	0.644968	6.60647	34.2988	6.88925e-07	1.25772e-05	4.90042
Sp4	1.66892	4.21171	34.2969	6.89283e-07	1.25772e-05	4.90042
Gm27162	1.92312	-1.18219	34.2917	6.9029e-07	1.25822e-05	4.90024
Pwwp2a	0.870051	4.92894	34.2903	6.90556e-07	1.25822e-05	4.90024
Myef2	1.0511	6.36884	34.2875	6.91111e-07	1.25833e-05	4.90021
Gm34721	4.22212	1.30876	34.2818	6.92213e-07	1.25943e-05	4.89983
Rpl13	-1.09945	8.93146	34.2775	6.93033e-07	1.26001e-05	4.89962
Rps8	-0.982866	9.08433	34.2663	6.95209e-07	1.26306e-05	4.89858
Nacad	3.03146	3.06824	34.2528	6.97836e-07	1.26693e-05	4.89725
Lgals3	-2.33974	8.13983	34.241	7.00156e-07	1.26938e-05	4.89641
Tdp2	0.808179	5.02602	34.2408	7.00191e-07	1.26938e-05	4.89641
Gca	1.96474	4.21701	34.2292	7.0246e-07	1.27258e-05	4.89532
5830487J09Rik	1.79372	0.688884	34.2223	7.03819e-07	1.27389e-05	4.89487
Gdi2	-0.626647	8.44851	34.2205	7.04191e-07	1.27389e-05	4.89487
Nufip1	-0.855982	4.26198	34.208	7.06651e-07	1.27632e-05	4.89404
Shd	2.7944	2.11996	34.206	7.07047e-07	1.27632e-05	4.89404
Syp	3.67172	5.00442	34.2099	7.06265e-07	1.27632e-05	4.89404
Hs3st4	4.29131	1.89251	34.1923	7.09774e-07	1.28033e-05	4.89268
Dcaf12l2	3.11528	-0.879865	34.1876	7.10701e-07	1.28109e-05	4.89242
1810058I24Rik	-1.0626	5.39084	34.1777	7.12673e-07	1.28373e-05	4.89153
Gm26626	-2.33488	-0.703448	34.1704	7.14141e-07	1.28454e-05	4.89125
Vwa8	-1.00679	5.73847	34.172	7.13802e-07	1.28454e-05	4.89125
Cmtm3	-2.10584	6.04697	34.163	7.15608e-07	1.28626e-05	4.89067
Ift122	1.18096	5.04636	34.1109	7.26147e-07	1.30428e-05	4.88463
Stau2	1.15718	4.7678	34.0807	7.32312e-07	1.31442e-05	4.88127
Atrnl1	-1.07072	5.82244	34.0569	7.3723e-07	1.32137e-05	4.87898
Rasl10b	3.85623	2.5611	34.0585	7.36893e-07	1.32137e-05	4.87898
Has2os	-2.69586	-0.293697	34.0524	7.38149e-07	1.32192e-05	4.8788
Rft1	-0.873784	4.04765	34.0503	7.3858e-07	1.32192e-05	4.8788
Rpl35	-0.865162	7.45246	34.0473	7.39218e-07	1.32212e-05	4.87873
Zcchc4	-0.887739	4.27134	34.0116	7.46645e-07	1.33446e-05	4.87469
Trim16	-2.71485	4.46377	34.0085	7.47311e-07	1.33471e-05	4.87461
Arhgef5	-1.8661	6.79992	34.0009	7.48896e-07	1.3366e-05	4.874
Grem1	-5.24684	5.80166	33.9957	7.49988e-07	1.3376e-05	4.87367
Atcay	4.44808	3.47631	33.9888	7.51441e-07	1.33925e-05	4.87314
Adgrl4	-1.52734	3.90128	33.9833	7.52621e-07	1.34028e-05	4.87281
Rhpn1	1.91487	1.42367	33.9811	7.53078e-07	1.34028e-05	4.87281
Tox3	3.5854	3.37719	33.9632	7.56867e-07	1.34607e-05	4.87093
Igfbp2	3.41846	6.6392	33.9368	7.62515e-07	1.35517e-05	4.86801
Trf	-3.43429	7.68217	33.9196	7.66202e-07	1.36076e-05	4.86622
Itpr3	-1.8919	7.34382	33.8993	7.70599e-07	1.36761e-05	4.86404
1700020N18Rik	4.29431	-0.120253	33.8793	7.74945e-07	1.37298e-05	4.86233
Mgst1	-2.23102	6.33217	33.8801	7.74774e-07	1.37298e-05	4.86233
Pde5a	1.64329	4.44451	33.8778	7.75256e-07	1.37298e-05	4.86233
Abcb1a	-2.41281	3.40973	33.8695	7.77071e-07	1.37524e-05	4.86162
Btg1	-1.3151	8.07235	33.8648	7.78098e-07	1.37609e-05	4.86135
Gm5141	1.47883	2.3729	33.8619	7.78748e-07	1.37628e-05	4.86129
Trp53inp2	1.10248	7.58468	33.8554	7.80173e-07	1.37783e-05	4.8608
Gm15894	-2.36525	-1.4493	33.8485	7.81675e-07	1.37952e-05	4.86027
Pdp1	0.99729	4.48329	33.8358	7.84489e-07	1.38352e-05	4.85901
CAAA01147332.1	-1.16233	6.19492	33.829	7.85985e-07	1.38473e-05	4.85863
Ctnna1	-0.723046	8.5869	33.8277	7.8627e-07	1.38473e-05	4.85863
Btbd19	-1.5379	3.4157	33.8222	7.87482e-07	1.3859e-05	4.85827
1700113A16Rik	1.39735	1.22402	33.8103	7.90144e-07	1.38673e-05	4.85801
9330158H04Rik	3.90418	1.06222	33.8112	7.89936e-07	1.38673e-05	4.85801
Ablim2	2.66483	2.38349	33.812	7.89757e-07	1.38673e-05	4.85801
Kif11	1.61235	6.32591	33.8145	7.89202e-07	1.38673e-05	4.85801
Rpl18a	-0.939479	9.41034	33.791	7.94446e-07	1.39331e-05	4.85595
Tgfb1	-1.58894	6.27056	33.7811	7.96652e-07	1.39621e-05	4.85505
Gabra5	3.69449	-1.22951	33.7686	7.99476e-07	1.40019e-05	4.85381
Eldr	2.08103	2.70335	33.7537	8.02838e-07	1.40407e-05	4.85261
Eva1b	-1.94769	5.08003	33.7489	8.03911e-07	1.40407e-05	4.85261
Hmces	0.702787	4.81351	33.7494	8.03797e-07	1.40407e-05	4.85261
Tub	4.32795	2.99005	33.7523	8.03149e-07	1.40407e-05	4.85261
Kcnh4	3.82059	0.0818046	33.7408	8.05759e-07	1.40536e-05	4.85221
Zbtb5	0.841922	4.58416	33.7421	8.05453e-07	1.40536e-05	4.85221
Nell1	5.4901	2.02313	33.7355	8.06954e-07	1.40647e-05	4.85187
Tpd52	1.0021	7.80686	33.7223	8.09975e-07	1.41076e-05	4.85055
E2f2	2.1753	5.3779	33.7174	8.11094e-07	1.41174e-05	4.85025
Tns1	-2.08816	7.29753	33.7084	8.13162e-07	1.41436e-05	4.84944
Fry	1.73305	5.57979	33.7047	8.14009e-07	1.41482e-05	4.8493
Rara	-1.47046	5.53691	33.7023	8.14545e-07	1.41482e-05	4.8493
Ncoa2	0.698398	6.02933	33.6983	8.1548e-07	1.41548e-05	4.8491
Spr	-1.25528	4.70848	33.6844	8.18682e-07	1.42006e-05	4.84769
Ift80	1.16595	5.05005	33.6559	8.25271e-07	1.43051e-05	4.84451
D930028M14Rik	4.15439	1.77115	33.6529	8.25989e-07	1.43077e-05	4.84443
Vim	-3.02402	10.0533	33.6409	8.2879e-07	1.43464e-05	4.84326
Arpc4	-0.678524	7.07701	33.6248	8.32561e-07	1.4392e-05	4.84188
Gm15716	3.39235	-1.26625	34.5535	8.3201e-07	1.4392e-05	4.84188
P3h1	-2.47633	5.69147	33.6196	8.33772e-07	1.43932e-05	4.84184
Rchy1	-0.71126	5.45032	33.62	8.33693e-07	1.43932e-05	4.84184
Fam129c	1.86667	2.66138	33.6155	8.34748e-07	1.44003e-05	4.84163
Nudt10	2.97885	2.42125	33.6129	8.35363e-07	1.4401e-05	4.84161
Neto1	4.51822	4.03066	33.5982	8.38842e-07	1.44441e-05	4.84031
Zfp882	2.14506	2.47315	33.5975	8.39003e-07	1.44441e-05	4.84031
D430041D05Rik	3.899	2.99039	33.5924	8.40216e-07	1.44551e-05	4.83998
Sco2	-1.50521	2.32462	33.5849	8.41982e-07	1.44658e-05	4.83966
Wasf1	1.59415	4.07776	33.5869	8.41506e-07	1.44658e-05	4.83966
Jph3	4.26854	1.05163	33.5596	8.48043e-07	1.45601e-05	4.83684
Lsm14b	0.933823	6.15657	33.5557	8.48964e-07	1.4566e-05	4.83666
Pold1	0.930039	5.66669	33.5385	8.53098e-07	1.4627e-05	4.83484
Syt7	3.71119	7.13674	33.5298	8.55206e-07	1.46532e-05	4.83407
Col4a2	-1.70347	8.83993	33.5208	8.57384e-07	1.46806e-05	4.83326
Kcnt1	4.68177	4.73601	33.5091	8.60225e-07	1.47093e-05	4.83241
Samsn1	-2.10653	2.32954	33.5098	8.60063e-07	1.47093e-05	4.83241
Slc16a5	3.29809	1.71018	33.5045	8.61343e-07	1.47185e-05	4.83214
Fkbp7	-2.24918	4.20569	33.501	8.62205e-07	1.47233e-05	4.832
Tfe3	-0.58711	6.34099	33.4947	8.63734e-07	1.47394e-05	4.83152
Col4a1	-1.73929	9.13274	33.4783	8.67739e-07	1.47978e-05	4.8298
Fam71f2	-1.97043	0.663316	33.4745	8.68693e-07	1.48041e-05	4.82962
Fsbp	1.88995	1.55177	33.4624	8.71675e-07	1.48449e-05	4.82842
Abcd4	-1.16951	4.29301	33.4518	8.74272e-07	1.48533e-05	4.82818
Flnb	-1.32579	8.72544	33.4508	8.74517e-07	1.48533e-05	4.82818
Gm12963	-3.34127	-0.382447	33.4566	8.73103e-07	1.48533e-05	4.82818
Kmt2a	0.8973	7.68199	33.4524	8.74137e-07	1.48533e-05	4.82818
Frmd5	3.40582	3.67141	33.4378	8.77751e-07	1.48982e-05	4.82687
Mrps18b	-0.774503	4.85562	33.4274	8.80341e-07	1.49321e-05	4.82588
Tubb4a	3.60462	4.93192	33.4132	8.83895e-07	1.49824e-05	4.82442
Chst13	-4.10396	2.58442	33.4033	8.86368e-07	1.50142e-05	4.8235
Ifi204	-2.37958	5.47327	33.3864	8.90618e-07	1.50761e-05	4.82171
Sgk1	-2.33314	7.70498	33.3732	8.9395e-07	1.51224e-05	4.82038
Fads1	1.37733	6.59274	33.3624	8.96698e-07	1.51486e-05	4.81963
Gm49194	1.90753	0.673434	33.3636	8.96403e-07	1.51486e-05	4.81963
Sfr1	-0.810784	6.69982	33.3598	8.97365e-07	1.51498e-05	4.81959
Gm32742	2.10006	2.26394	33.3543	8.98748e-07	1.5163e-05	4.81921
B930095G15Rik	1.39749	4.66133	33.3468	9.00683e-07	1.51854e-05	4.81857
Cib3	4.03608	3.76554	33.3421	9.01875e-07	1.51854e-05	4.81857
Thsd4	2.69806	5.96943	33.3441	9.01364e-07	1.51854e-05	4.81857
Gcnt1	-1.67735	4.64346	33.3372	9.03125e-07	1.51963e-05	4.81826
Dclk2	3.07728	6.25734	33.32	9.07528e-07	1.52602e-05	4.81644
Celf5	4.13977	2.63748	33.3094	9.10276e-07	1.52963e-05	4.81541
Plcxd3	4.37998	2.01212	33.3032	9.11871e-07	1.53129e-05	4.81494
Slc35a2	-0.923106	5.13903	33.2944	9.14153e-07	1.5341e-05	4.81415
Camk2a	2.78637	3.1459	33.2907	9.1511e-07	1.53469e-05	4.81398
Ranbp3l	2.2044	1.63793	33.2731	9.19689e-07	1.54135e-05	4.8121
2500004C02Rik	1.5892	2.24323	33.2636	9.22179e-07	1.5445e-05	4.81121
Slc18a2	1.87169	2.44206	33.2585	9.23515e-07	1.54571e-05	4.81087
Cdkn2d	1.36158	4.77506	33.2476	9.2637e-07	1.54941e-05	4.80983
Tmem198b	-1.11631	4.5523	33.2454	9.26951e-07	1.54941e-05	4.80983
Pigk	-0.790042	5.64982	33.2128	9.3556e-07	1.56174e-05	4.80639
Tnfaip6	-3.05246	1.48519	33.2129	9.35547e-07	1.56174e-05	4.80639
B3gnt3	-2.4681	6.29782	33.2036	9.38013e-07	1.56399e-05	4.80577
Ercc3	-0.566697	5.56018	33.203	9.38185e-07	1.56399e-05	4.80577
Hdac9	2.38464	4.21046	33.1999	9.39001e-07	1.56399e-05	4.80577
Syn2	3.46454	4.42284	33.1985	9.39381e-07	1.56399e-05	4.80577
Gm20400	-2.15515	3.72779	33.1847	9.43069e-07	1.56909e-05	4.80435
Kif5c	2.99211	5.18319	33.1748	9.45732e-07	1.57249e-05	4.80341
Gng3	3.52615	2.7276	33.1674	9.47719e-07	1.57282e-05	4.80332
Plagl1	2.23251	4.20159	33.1674	9.477e-07	1.57282e-05	4.80332
Susd6	-0.953284	7.06084	33.1671	9.47797e-07	1.57282e-05	4.80332
Erfe	2.10799	3.85581	33.158	9.50256e-07	1.57587e-05	4.80248
Fchsd2	0.848185	5.3086	33.1505	9.52284e-07	1.57716e-05	4.80212
Rnf19a	-0.844534	5.93827	33.1508	9.52181e-07	1.57716e-05	4.80212
Paox	-1.01661	4.09362	33.1311	9.5753e-07	1.58471e-05	4.80005
Tecpr2	0.788868	4.97896	33.1291	9.58093e-07	1.58471e-05	4.80005
Axl	-2.57579	7.995	33.1253	9.59131e-07	1.58539e-05	4.79986
Pepd	-1.10475	5.04493	33.1033	9.65129e-07	1.59426e-05	4.79744
Speer4c	3.82156	0.706308	33.9873	9.69478e-07	1.6004e-05	4.79577
Aqp1	-2.99417	7.17321	33.0814	9.71171e-07	1.60215e-05	4.7953
Pdcd11	-0.50737	6.03114	33.0788	9.71887e-07	1.60228e-05	4.79526
Ptgs2os	-3.02345	-0.621287	33.0699	9.74353e-07	1.6053e-05	4.79444
Emp3	-2.50332	5.54146	33.0649	9.75728e-07	1.60652e-05	4.79411
Tgfbi	-2.66074	7.88588	33.0372	9.83454e-07	1.61819e-05	4.79097
Sgip1	1.86368	4.28929	33.0147	9.89789e-07	1.62755e-05	4.78846
Gm20337	1.58398	0.255624	33.0064	9.92126e-07	1.63034e-05	4.78772
Slfn3	-1.8257	2.10498	33.0038	9.92866e-07	1.63049e-05	4.78768
Olfml2b	-2.55536	6.11228	33.0005	9.93789e-07	1.63095e-05	4.78756
Zfp940	1.59974	2.73778	32.9977	9.94584e-07	1.6312e-05	4.78749
Castor1	-2.02991	3.17685	32.9804	9.99504e-07	1.6382e-05	4.78563
Ogdhl	2.84499	4.45942	32.9505	1.00806e-06	1.65116e-05	4.78221
Vwce	3.15381	2.32485	32.9475	1.00892e-06	1.65149e-05	4.78212
Reep1	2.04494	3.90293	32.9414	1.01068e-06	1.65331e-05	4.78165
Ccdc166	1.23355	2.72854	32.9249	1.01544e-06	1.65689e-05	4.78071
Gm15477	3.0612	-1.81879	32.9209	1.01661e-06	1.65689e-05	4.78071
Mrpl33	-0.947007	5.29963	32.9202	1.0168e-06	1.65689e-05	4.78071
Rogdi	0.90175	5.20815	32.9209	1.0166e-06	1.65689e-05	4.78071
Tmem164	0.980225	7.09019	32.9206	1.01669e-06	1.65689e-05	4.78071
Zfp62	0.662711	5.18702	32.9218	1.01633e-06	1.65689e-05	4.78071
Cttn	-0.799427	8.23992	32.9179	1.01746e-06	1.65689e-05	4.78071
Nipsnap1	2.0645	4.25444	32.903	1.02181e-06	1.66291e-05	4.77913
Agap1	1.40419	6.89986	32.8949	1.02417e-06	1.66567e-05	4.77841
Pmepa1	-2.16067	7.89968	32.8848	1.02712e-06	1.66941e-05	4.77744
Lgi3	-3.33537	2.03719	32.8789	1.02886e-06	1.67115e-05	4.77699
Syce2	1.55012	4.27834	32.8764	1.02957e-06	1.67123e-05	4.77696
Kdelr3	-2.67237	5.31406	32.8617	1.0339e-06	1.67719e-05	4.77542
Zbtb41	0.966315	5.56355	32.8557	1.03568e-06	1.679e-05	4.77495
Cenpk	1.57052	3.08258	32.8485	1.03781e-06	1.68061e-05	4.77453
Cflar	-0.858333	6.49619	32.84	1.04033e-06	1.68061e-05	4.77453
Cyb5r2	3.73332	0.643368	32.8461	1.03853e-06	1.68061e-05	4.77453
Ksr2	3.14403	3.93698	32.8412	1.03998e-06	1.68061e-05	4.77453
Mrtfa	-0.826184	6.29783	32.8452	1.03879e-06	1.68061e-05	4.77453
Ube2s	1.11532	7.04689	32.8389	1.04066e-06	1.68061e-05	4.77453
BC052040	1.14361	3.99377	32.8313	1.04291e-06	1.68317e-05	4.77387
Plekhf1	-2.25227	4.4739	32.8173	1.0471e-06	1.68778e-05	4.77269
Prss36	1.35389	2.01703	32.8179	1.04693e-06	1.68778e-05	4.77269
Jade3	1.37174	4.30778	32.8082	1.04983e-06	1.69001e-05	4.77211
Rufy2	0.837142	4.90007	32.8101	1.04926e-06	1.69001e-05	4.77211
Ttk	1.23935	3.97245	32.7961	1.05344e-06	1.69476e-05	4.77089
A230057D06Rik	2.96153	4.20122	32.7725	1.0606e-06	1.70275e-05	4.76885
Amt	1.2746	4.70954	32.771	1.06103e-06	1.70275e-05	4.76885
Mamstr	2.70687	3.57694	32.7708	1.0611e-06	1.70275e-05	4.76885
Rflnb	-1.56975	6.10622	32.773	1.06044e-06	1.70275e-05	4.76885
Herpud1	-1.04779	6.27719	32.7658	1.06261e-06	1.70408e-05	4.76851
Lysmd4	0.750498	3.79085	32.7207	1.07642e-06	1.72514e-05	4.76318
Hells	1.35696	5.73157	32.7093	1.07992e-06	1.72965e-05	4.76204
Sorbs3	-2.4198	6.26352	32.7053	1.08115e-06	1.73052e-05	4.76182
Chaf1b	1.51284	5.57048	32.6856	1.08728e-06	1.73924e-05	4.75964
Lrp3	2.66598	4.05809	32.6738	1.09095e-06	1.744e-05	4.75845
D830030K20Rik	3.08727	2.88857	32.6667	1.09317e-06	1.74645e-05	4.75784
Dok1	-2.47852	5.49104	32.662	1.09463e-06	1.74669e-05	4.75778
Sgo2a	1.31129	4.79243	32.6618	1.0947e-06	1.74669e-05	4.75778
Rpl23a	-0.967526	9.01785	32.6594	1.09544e-06	1.74676e-05	4.75777
Dab2	-2.28569	6.57778	32.654	1.09715e-06	1.74839e-05	4.75736
Atp6v0e2	2.63627	6.03857	32.6494	1.0986e-06	1.74913e-05	4.75718
Egr4	3.97056	0.0258295	32.6481	1.099e-06	1.74913e-05	4.75718
Ormdl1	0.889954	4.41498	32.6304	1.10459e-06	1.75693e-05	4.75525
Mapk10	3.13572	2.51851	32.6241	1.10658e-06	1.75899e-05	4.75474
Cd34	-2.37671	6.30233	32.6158	1.10922e-06	1.76207e-05	4.75398
Smo	-2.26622	6.35952	32.6003	1.11413e-06	1.76877e-05	4.75233
Mkx	1.79448	3.35702	32.558	1.12775e-06	1.7886e-05	4.74749
Nrxn1	3.33665	4.34873	32.557	1.12804e-06	1.7886e-05	4.74749
Itm2c	-1.162	7.72453	32.5529	1.12939e-06	1.78962e-05	4.74724
4930578M01Rik	1.77604	1.06028	32.5409	1.13327e-06	1.79352e-05	4.74629
Calm1	0.605947	8.92925	32.5411	1.1332e-06	1.79352e-05	4.74629
Plekhd1	2.51383	2.36986	32.5307	1.13658e-06	1.79709e-05	4.74543
Samd4	-2.68158	5.25659	32.5294	1.13701e-06	1.79709e-05	4.74543
Tm9sf1	-0.801771	6.38364	32.5274	1.13766e-06	1.79709e-05	4.74543
Caly	3.72411	-1.39163	33.3951	1.13914e-06	1.7983e-05	4.74514
Jak1	-0.848739	7.41938	32.5199	1.14013e-06	1.79875e-05	4.74503
Casp2	0.811321	5.81539	32.5023	1.14589e-06	1.80492e-05	4.74354
Cep83os	1.23054	3.99657	32.5014	1.14618e-06	1.80492e-05	4.74354
Metrnl	-1.90718	4.47867	32.5014	1.14618e-06	1.80492e-05	4.74354
Gprasp1	1.09762	5.61407	32.4938	1.1487e-06	1.80776e-05	4.74286
Pih1d2	1.05234	1.40282	32.4823	1.15248e-06	1.81257e-05	4.74171
Rpl34	-0.829348	7.83186	32.4713	1.15613e-06	1.81718e-05	4.7406
Gm14221	-1.44251	0.967121	32.4685	1.15707e-06	1.81753e-05	4.74052
Calm3	0.853212	7.92135	32.431	1.16958e-06	1.83386e-05	4.73663
Ect2	1.29742	5.63784	32.4278	1.17065e-06	1.83386e-05	4.73663
Eri2	0.890096	4.06302	32.4265	1.17109e-06	1.83386e-05	4.73663
Fcho1	1.86562	4.27361	32.4292	1.17019e-06	1.83386e-05	4.73663
Snx12	-0.659199	5.48895	32.4324	1.16912e-06	1.83386e-05	4.73663
Fas	-1.82371	2.63245	32.4191	1.17358e-06	1.83663e-05	4.73598
Ttyh2	-2.10775	4.8145	32.4121	1.17594e-06	1.83918e-05	4.73538
Ska2	1.20755	5.01012	32.4018	1.17944e-06	1.84238e-05	4.73462
Syngr4	2.45185	-0.0796469	32.4023	1.17925e-06	1.84238e-05	4.73462
Nipal3	1.60647	4.75479	32.374	1.1889e-06	1.856e-05	4.73142
Cd44	-2.33805	8.39679	32.3563	1.19496e-06	1.86202e-05	4.73002
Tcn2	-1.74475	6.9823	32.3581	1.19434e-06	1.86202e-05	4.73002
Zfp292	1.14888	6.4894	32.3596	1.19384e-06	1.86202e-05	4.73002
Caln1	4.29946	2.38846	32.3441	1.19915e-06	1.86739e-05	4.72877
Gkn1	-3.75798	-1.46351	32.3332	1.20291e-06	1.87209e-05	4.72767
Gm21190	4.48079	0.438514	32.3294	1.20425e-06	1.87303e-05	4.72746
Fem1b	0.798842	6.52709	32.3262	1.20533e-06	1.87355e-05	4.72733
Elovl1	-1.05296	6.09525	32.3106	1.21075e-06	1.88082e-05	4.72565
Gm14486	3.11203	-1.36604	32.2995	1.21463e-06	1.88454e-05	4.7248
Irak4	-1.20595	4.54346	32.3014	1.21396e-06	1.88454e-05	4.7248
1700123O20Rik	-1.00269	4.68001	32.2617	1.22791e-06	1.90398e-05	4.72034
4931415C17Rik	4.13501	1.11019	32.249	1.23243e-06	1.90689e-05	4.71967
Intu	1.02386	4.14934	32.2479	1.23281e-06	1.90689e-05	4.71967
Pla2g2c	4.0071	0.583424	32.2517	1.23145e-06	1.90689e-05	4.71967
Trappc1	0.666311	5.18642	32.251	1.23172e-06	1.90689e-05	4.71967
Bst1	-2.42799	3.22145	32.2364	1.23691e-06	1.91207e-05	4.7185
Gm20756	3.67545	0.133125	32.2159	1.24421e-06	1.92218e-05	4.71621
Pcdhb10	2.72129	1.53019	32.2128	1.24533e-06	1.92273e-05	4.71608
Nrm	1.25317	4.34055	32.2093	1.2466e-06	1.92352e-05	4.7159
Wee2	4.68048	0.495498	32.2028	1.24894e-06	1.92595e-05	4.71535
Nbea	1.53268	6.38719	32.1955	1.25155e-06	1.9288e-05	4.71471
Hnrnpa2b1	0.723802	9.33112	32.1883	1.25415e-06	1.93045e-05	4.71434
Nap1l5	3.37744	0.63599	32.19	1.25353e-06	1.93045e-05	4.71434
Map3k15	3.19846	6.20306	32.1852	1.25527e-06	1.93101e-05	4.71422
Ankrd13d	1.54547	3.83102	32.1761	1.25857e-06	1.9349e-05	4.71334
Rsl1d1	-0.674079	6.45541	32.171	1.26042e-06	1.93657e-05	4.71297
Ly6c1	-2.49268	7.26812	32.16	1.26441e-06	1.93917e-05	4.71238
Sh3gl2	2.79269	3.5831	32.1639	1.26302e-06	1.93917e-05	4.71238
Snrpn	3.50833	4.39781	32.1613	1.26395e-06	1.93917e-05	4.71238
Ang	-2.09981	2.28081	32.1574	1.26536e-06	1.93946e-05	4.71232
Cyp27a1	-2.07014	3.87807	32.1486	1.2686e-06	1.94324e-05	4.71147
Pnp	-1.18063	5.81149	32.1327	1.27441e-06	1.95095e-05	4.70975
Slc25a23	1.80526	6.07138	32.1258	1.27694e-06	1.95365e-05	4.70915
Rbbp8	0.862324	5.42122	32.1139	1.28134e-06	1.9592e-05	4.70792
Fam214b	-1.1897	5.55351	32.1033	1.28528e-06	1.96403e-05	4.70685
Ctsc	-2.02961	7.43835	32.0981	1.28719e-06	1.96564e-05	4.7065
Gm15984	3.28033	-2.18263	32.0963	1.28789e-06	1.96564e-05	4.7065
Zfp606	0.864098	3.72851	32.082	1.2932e-06	1.97256e-05	4.70497
Rprd1b	0.590034	5.48406	32.0764	1.29527e-06	1.97453e-05	4.70454
Ercc6l	1.15789	4.09749	32.0681	1.29839e-06	1.97809e-05	4.70375
Frmd6	-2.08308	6.73287	32.0646	1.2997e-06	1.97863e-05	4.70363
Ric8b	0.719443	4.94757	32.063	1.30031e-06	1.97863e-05	4.70363
Lin7b	2.1168	-0.140757	32.0482	1.30588e-06	1.98499e-05	4.70224
Pi4k2a	-0.590811	6.09828	32.0477	1.30606e-06	1.98499e-05	4.70224
Ap3b2	3.4432	4.56967	32.0451	1.30705e-06	1.9853e-05	4.70217
Anxa3	-2.34031	7.94809	32.0371	1.31007e-06	1.9887e-05	4.70143
Gm11335	3.40926	-1.39022	32.0238	1.3151e-06	1.99514e-05	4.70003
Nhlrc3	-0.816577	5.28883	31.9979	1.32499e-06	2.00867e-05	4.69709
Thoc2l	0.917676	5.24761	31.9963	1.32561e-06	2.00867e-05	4.69709
Cep120	0.888741	5.70442	31.9767	1.33315e-06	2.01888e-05	4.69489
2700099C18Rik	1.18036	2.87645	31.9716	1.33512e-06	2.02065e-05	4.69451
Sv2a	2.96061	4.01642	31.9605	1.3394e-06	2.02592e-05	4.69338
Ahnak2	-2.53272	6.39197	31.9478	1.34431e-06	2.0314e-05	4.6922
Gm3383	3.01563	0.795212	31.947	1.34463e-06	2.0314e-05	4.6922
Gramd2	2.34175	3.62499	31.9316	1.35061e-06	2.03923e-05	4.69053
Cfap36	0.755823	4.95251	31.92	1.35517e-06	2.04488e-05	4.68933
9330154J02Rik	-1.96064	0.862051	31.9159	1.35679e-06	2.0461e-05	4.68907
9630013K17Rik	1.61776	-0.0866878	31.9071	1.36022e-06	2.05006e-05	4.68823
Sec24c	-0.728085	7.33924	31.9036	1.36162e-06	2.05095e-05	4.68805
Notch1	-1.69516	6.87717	31.893	1.36579e-06	2.05478e-05	4.68723
Wars2	0.850094	4.04794	31.894	1.36542e-06	2.05478e-05	4.68723
Slc30a3	3.53644	-0.978745	32.7267	1.3689e-06	2.05823e-05	4.68651
Aatk	2.43499	4.1601	31.877	1.37216e-06	2.0598e-05	4.68617
Cpne6	3.70143	-1.71072	31.8764	1.37239e-06	2.0598e-05	4.68617
Izumo1	3.14822	1.2082	31.8775	1.37194e-06	2.0598e-05	4.68617
Rarg	-2.45561	6.74235	31.8699	1.37496e-06	2.06244e-05	4.68562
Alkbh6	0.795564	4.40772	31.8622	1.37802e-06	2.06581e-05	4.68491
Fbln2	-2.91287	8.89017	31.8533	1.38159e-06	2.06993e-05	4.68404
Med18	0.825737	2.87909	31.8467	1.38423e-06	2.07265e-05	4.68347
Zfpl1	-0.827137	5.21093	31.8391	1.38726e-06	2.07597e-05	4.68278
Apoo	0.928677	4.21349	31.8263	1.39242e-06	2.08212e-05	4.68149
Rpl23	-0.98356	8.83572	31.8248	1.39302e-06	2.08212e-05	4.68149
Mrpl45	-0.677017	5.08137	31.8202	1.39488e-06	2.08367e-05	4.68117
Gm15753	2.89228	1.25924	31.8126	1.39795e-06	2.08703e-05	4.68047
Nme4	-1.28224	2.20711	31.809	1.39944e-06	2.08801e-05	4.68027
D3Ertd751e	1.04752	3.17765	31.7838	1.40967e-06	2.10204e-05	4.67736
Gm12525	3.02338	-2.23569	31.7763	1.41277e-06	2.10542e-05	4.67666
Ccl27a	1.47062	3.04487	31.7668	1.41665e-06	2.10996e-05	4.67573
Kifc3	-1.65019	5.51176	31.7589	1.4199e-06	2.11356e-05	4.67499
Patl2	3.39869	-2.06755	31.7545	1.42172e-06	2.11502e-05	4.67469
Ppip5k1	1.23384	5.74396	31.7476	1.42457e-06	2.11801e-05	4.67407
Dse	-1.81406	5.1293	31.7426	1.42662e-06	2.11982e-05	4.6737
Rnf19b	-1.18472	6.6495	31.7383	1.42841e-06	2.12123e-05	4.67341
Chd7	1.94608	6.79546	31.7331	1.43056e-06	2.12317e-05	4.67301
Nsl1	1.43501	3.88481	31.7212	1.43552e-06	2.12841e-05	4.67194
Wipi1	-1.07211	6.1375	31.7206	1.43577e-06	2.12841e-05	4.67194
Ms4a4a	-2.50122	3.73605	31.7158	1.43775e-06	2.1301e-05	4.6716
Pla2r1	-1.91263	3.42754	31.6915	1.44793e-06	2.14391e-05	4.66879
Edem1	-1.05684	6.33644	31.6814	1.45221e-06	2.14889e-05	4.66779
Ybx2	3.26448	2.44395	31.6795	1.45299e-06	2.14889e-05	4.66779
Bbof1	1.32455	1.96207	31.6516	1.4648e-06	2.1651e-05	4.66452
Gm31592	3.8507	-0.26364	31.6372	1.47097e-06	2.17294e-05	4.66295
Vcl	-1.62002	7.67582	31.6323	1.47305e-06	2.17475e-05	4.66259
Jaml	-2.26379	3.1321	31.6231	1.47699e-06	2.17803e-05	4.66194
Zfp667	1.39662	2.79137	31.6231	1.477e-06	2.17803e-05	4.66194
Cyfip2	3.26286	6.00026	31.6013	1.48639e-06	2.19061e-05	4.65944
Tmcc2	1.70505	5.15392	31.597	1.48821e-06	2.19202e-05	4.65916
Sntb2	-1.09018	6.36309	31.587	1.49255e-06	2.19712e-05	4.65815
Ltbr	-0.894955	6.74064	31.5839	1.49389e-06	2.19782e-05	4.65801
Hacd4	-1.80414	5.10546	31.5509	1.50833e-06	2.217e-05	4.65423
Tha1	1.17523	3.23976	31.5501	1.50868e-06	2.217e-05	4.65423
Grm2	4.41785	2.49442	31.5429	1.51183e-06	2.22034e-05	4.65358
Pknox1	0.629014	4.91053	31.5234	1.52043e-06	2.23168e-05	4.65137
Gm13421	2.21646	0.421598	31.5129	1.5251e-06	2.23722e-05	4.65029
Macrod2	2.27345	2.96653	31.4978	1.5318e-06	2.24575e-05	4.64864
Myo1h	1.93795	3.61716	31.4873	1.5365e-06	2.25134e-05	4.64756
Obsl1	2.42933	6.23978	31.4827	1.53856e-06	2.25306e-05	4.64723
P4ha3	-2.78338	4.27454	31.4782	1.54055e-06	2.25341e-05	4.64716
Slfn9	1.46298	6.79267	31.4781	1.54058e-06	2.25341e-05	4.64716
2310067P03Rik	2.86573	0.198297	31.4636	1.54711e-06	2.26164e-05	4.64558
Rundc3a	3.09636	6.7282	31.4498	1.55335e-06	2.26945e-05	4.64408
Bet1	-0.809125	4.49029	31.4421	1.55687e-06	2.27328e-05	4.64335
Pbxip1	-1.56206	7.03377	31.4267	1.56383e-06	2.28153e-05	4.64177
Washc1	-0.61107	5.32126	31.4257	1.56432e-06	2.28153e-05	4.64177
Ephb3	1.10348	6.06479	31.4209	1.56647e-06	2.28334e-05	4.64143
Jag2	1.94233	6.436	31.4118	1.57067e-06	2.28815e-05	4.64052
Asrgl1	1.48934	4.77688	31.4048	1.57385e-06	2.29131e-05	4.63992
Zfp763	1.22996	2.28755	31.4031	1.57465e-06	2.29131e-05	4.63992
Morn4	2.2361	3.61432	31.3877	1.58171e-06	2.30026e-05	4.63822
Tlr8	-2.16438	3.0614	31.3545	1.59709e-06	2.32129e-05	4.63427
Tlr6	-2.04755	2.86246	31.3502	1.59911e-06	2.32288e-05	4.63397
Mertk	-1.71931	4.49289	31.3403	1.60375e-06	2.32829e-05	4.63296
Zfp81	0.759032	3.85492	31.3352	1.60615e-06	2.33044e-05	4.63256
Cpne3	-0.680406	6.25416	31.3267	1.6101e-06	2.3345e-05	4.63181
Fgf7	-3.10748	2.45788	31.3253	1.6108e-06	2.3345e-05	4.63181
Tbr1	5.5411	2.52229	32.1358	1.61281e-06	2.33608e-05	4.63151
Zbtb10	1.13997	4.92689	31.316	1.61517e-06	2.33817e-05	4.63112
Gm11331	2.51015	-0.245977	31.3112	1.61741e-06	2.34006e-05	4.63077
Alg1	-0.622176	4.83245	31.3061	1.61985e-06	2.34225e-05	4.63037
Atg2a	-0.631762	6.13234	31.2984	1.62348e-06	2.34502e-05	4.62985
Gm15706	1.33025	1.67731	31.2981	1.62362e-06	2.34502e-05	4.62985
Rps24	-0.986178	9.20522	31.2795	1.63247e-06	2.35646e-05	4.62774
Tsga10ip	3.38779	-1.52934	31.2664	1.63871e-06	2.36412e-05	4.62633
Erf	-1.0472	5.72434	31.2608	1.64138e-06	2.36663e-05	4.62587
Angptl2	-3.11818	7.62624	31.2402	1.65132e-06	2.37959e-05	4.6235
H2bu2	3.94201	4.00501	31.2332	1.6547e-06	2.3831e-05	4.62286
Slc25a27	1.47225	3.68187	31.2233	1.65947e-06	2.38861e-05	4.62185
Cd2bp2	0.66714	6.29694	31.2118	1.66505e-06	2.39528e-05	4.62064
Tnn	-5.78614	6.39644	31.1899	1.67575e-06	2.4093e-05	4.61811
Slco2a1	-2.31371	6.48722	31.1806	1.68032e-06	2.41451e-05	4.61717
Pdrg1	-0.750615	5.31008	31.173	1.68408e-06	2.41854e-05	4.61645
Syt9	4.24468	3.97126	31.1703	1.6854e-06	2.41906e-05	4.61635
Shox2	4.29591	3.1508	31.1671	1.68698e-06	2.41995e-05	4.61619
C5ar1	-2.11738	4.60692	31.1605	1.69022e-06	2.42185e-05	4.61585
Matr3	0.812113	3.39214	31.1618	1.68961e-06	2.42185e-05	4.61585
Cdh9	4.27396	-0.933419	31.1571	1.69192e-06	2.42292e-05	4.61566
C530008M17Rik	3.45858	4.84438	31.1538	1.69356e-06	2.42389e-05	4.61549
Megf9	1.97933	6.04939	31.1249	1.70795e-06	2.4431e-05	4.61206
Cacna1e	2.20469	2.42016	31.1188	1.71098e-06	2.44605e-05	4.61154
Gm40557	1.89399	0.769923	31.1146	1.71307e-06	2.44691e-05	4.61138
Jpt1	0.700867	7.32456	31.1137	1.71351e-06	2.44691e-05	4.61138
Zdhhc23	2.36326	4.37339	31.0983	1.72128e-06	2.45661e-05	4.60966
Cntln	1.85866	5.14292	31.0956	1.72262e-06	2.45714e-05	4.60957
Ccny	-0.599062	6.43379	31.0826	1.72922e-06	2.45964e-05	4.60913
Dusp1	-1.59217	5.95979	31.0826	1.72923e-06	2.45964e-05	4.60913
Lsamp	2.90312	1.37158	31.0875	1.72673e-06	2.45964e-05	4.60913
Tfb1m	1.06807	2.61871	31.0895	1.72571e-06	2.45964e-05	4.60913
Ttc3	0.853722	7.43257	31.0862	1.72741e-06	2.45964e-05	4.60913
1700020L24Rik	-2.2925	1.61095	31.0744	1.73335e-06	2.4641e-05	4.60834
Mlec	-0.987108	8.25532	31.0626	1.73939e-06	2.4713e-05	4.60707
Arhgap39	0.961967	4.78544	31.0569	1.7423e-06	2.47265e-05	4.60684
Dnajb5	1.10758	4.54304	31.0578	1.74184e-06	2.47265e-05	4.60684
1600012H06Rik	-0.486872	5.37198	31.035	1.75351e-06	2.48717e-05	4.60429
Gm16286	-0.637366	6.63977	31.0162	1.76317e-06	2.49947e-05	4.60215
Rhno1	0.774599	5.31527	31.0135	1.76455e-06	2.50003e-05	4.60205
A530017D24Rik	0.729953	3.224	30.9763	1.78394e-06	2.52462e-05	4.5978
Col4a5	-3.04699	5.82962	30.9763	1.78394e-06	2.52462e-05	4.5978
Tm4sf1	-2.54266	6.10799	30.9744	1.7849e-06	2.52462e-05	4.5978
Alk	3.5714	0.306295	30.9672	1.78869e-06	2.52856e-05	4.59713
Usp37	0.998997	5.42989	30.9636	1.79061e-06	2.52987e-05	4.5969
Ccr1	-2.12562	4.57943	30.9572	1.79397e-06	2.53319e-05	4.59633
Cnot6l	0.853285	6.55221	30.9517	1.79687e-06	2.53588e-05	4.59587
Cep78	1.34334	4.13426	30.9481	1.79876e-06	2.53712e-05	4.59566
Mob3a	-0.848292	5.11407	30.9299	1.80838e-06	2.54927e-05	4.59358
Agpat2	-1.30177	4.70518	30.9203	1.81347e-06	2.55441e-05	4.59271
Lix1l	-2.37891	6.10987	30.9193	1.81404e-06	2.55441e-05	4.59271
Olfm2	3.25716	3.02125	30.9034	1.82253e-06	2.5619e-05	4.59144
Rab8b	-1.08297	5.42118	30.9039	1.82222e-06	2.5619e-05	4.59144
Rap1a	-0.724997	5.98503	30.9017	1.82342e-06	2.5619e-05	4.59144
Zfp354a	1.00808	2.26993	30.9068	1.8207e-06	2.5619e-05	4.59144
Map3k13	1.41928	3.55323	30.8993	1.82472e-06	2.5623e-05	4.59137
Arl4a	1.23834	5.01126	30.8923	1.82845e-06	2.56303e-05	4.59125
Hsbp1l1	3.36563	1.76556	30.887	1.83131e-06	2.56303e-05	4.59125
Minar1	3.22308	1.26285	30.8925	1.82837e-06	2.56303e-05	4.59125
Pla2g3	3.11287	3.13087	30.8889	1.8303e-06	2.56303e-05	4.59125
Rgr	3.28	-2.58261	30.8859	1.8319e-06	2.56303e-05	4.59125
Syne4	2.72093	5.46585	30.8893	1.83008e-06	2.56303e-05	4.59125
Ttc29	4.39279	-1.27949	30.8851	1.83233e-06	2.56303e-05	4.59125
Masp1	-3.12049	5.3826	30.8556	1.84829e-06	2.58393e-05	4.58772
Necap1	0.786005	5.49377	30.8317	1.86129e-06	2.60066e-05	4.58492
Dtymk	1.17088	5.7784	30.8173	1.86918e-06	2.60313e-05	4.5845
Fuom	1.34369	3.36754	30.8209	1.86722e-06	2.60313e-05	4.5845
Gm13470	-2.78498	-1.14565	30.8172	1.86923e-06	2.60313e-05	4.5845
Hlx	-2.0752	3.70215	30.8238	1.86566e-06	2.60313e-05	4.5845
Oprk1	3.94516	-0.12344	30.8231	1.86601e-06	2.60313e-05	4.5845
Phyhipl	3.1904	3.82235	30.8183	1.86865e-06	2.60313e-05	4.5845
Ccdc25	-0.668219	4.90288	30.8114	1.87244e-06	2.60473e-05	4.58424
Gm11963	2.59447	-0.524551	30.8128	1.8717e-06	2.60473e-05	4.58424
Ccdc24	2.77616	3.55124	30.8015	1.87793e-06	2.6095e-05	4.58344
Negr1	3.46271	2.54745	30.8015	1.8779e-06	2.6095e-05	4.58344
Rfc4	1.07161	4.06327	30.7996	1.87898e-06	2.60953e-05	4.58344
Ppp1r26	2.64661	4.1501	30.7962	1.88086e-06	2.6107e-05	4.58324
Mxra8	-2.95205	7.89272	30.7898	1.88438e-06	2.61415e-05	4.58267
Fam160b1	-0.499942	5.92715	30.7833	1.88797e-06	2.61627e-05	4.58232
Mak	3.54873	2.7285	30.7844	1.88735e-06	2.61627e-05	4.58232
Leprot	-0.725053	6.21758	30.7776	1.89116e-06	2.61782e-05	4.58206
Myh7b	3.733	4.18904	30.7791	1.89034e-06	2.61782e-05	4.58206
Hbegf	-2.60619	5.23237	30.7677	1.89667e-06	2.624e-05	4.58104
Tmem19	-0.819693	5.49611	30.7648	1.89828e-06	2.6248e-05	4.5809
Layn	-3.24805	4.37685	30.7616	1.90005e-06	2.62581e-05	4.58074
2610021A01Rik	0.854806	3.46386	30.7557	1.9034e-06	2.629e-05	4.58021
Tmem37	-2.13168	3.57209	30.753	1.90491e-06	2.62965e-05	4.5801
Radx	2.34052	2.19385	30.749	1.90711e-06	2.63125e-05	4.57984
Ftl1	-0.843568	10.4129	30.7443	1.9098e-06	2.63352e-05	4.57946
Gm10778	0.901723	2.62492	30.7422	1.91094e-06	2.63366e-05	4.57944
Kcnab3os	2.56609	-1.78567	30.7349	1.91508e-06	2.63793e-05	4.57874
Scrt1	4.42275	1.46144	30.732	1.91671e-06	2.63874e-05	4.5786
Prr19	3.17762	-1.47426	31.5134	1.91986e-06	2.64085e-05	4.57826
Zswim5	3.4746	4.05961	30.7256	1.92034e-06	2.64085e-05	4.57826
Taf1	0.492488	6.48472	30.7235	1.92152e-06	2.64105e-05	4.57822
Brsk1	1.78873	4.42124	30.7178	1.92475e-06	2.64404e-05	4.57773
Dynlt1c	1.22415	3.2943	30.7156	1.92598e-06	2.6443e-05	4.57769
Slc10a3	-0.799425	4.08039	30.7123	1.92787e-06	2.64546e-05	4.5775
Aldh2	-2.22735	6.69504	30.6943	1.93812e-06	2.65808e-05	4.57543
Mafb	-1.45401	5.97133	30.6894	1.94088e-06	2.66043e-05	4.57505
Hsd17b10	-0.632043	5.22758	30.6869	1.94232e-06	2.66096e-05	4.57496
Pald1	1.41036	5.9071	30.683	1.94453e-06	2.66255e-05	4.5747
Stambpl1	-1.36688	4.08027	30.6707	1.9516e-06	2.67078e-05	4.57336
Tmem56	2.58146	4.00114	30.6619	1.95671e-06	2.67632e-05	4.57246
Wnt7b	-2.72129	5.77295	30.6509	1.96302e-06	2.6835e-05	4.5713
Cpa5	3.80824	-1.87442	31.4065	1.97858e-06	2.6991e-05	4.56878
Dot1l	0.697165	7.09412	30.624	1.9787e-06	2.6991e-05	4.56878
Phykpl	0.625923	4.74547	30.6281	1.9763e-06	2.6991e-05	4.56878
Ribc1	1.58862	1.48124	30.6257	1.97769e-06	2.6991e-05	4.56878
Ncam2	3.8872	2.87317	30.6054	1.98954e-06	2.71242e-05	4.56664
Wls	-1.66875	7.84755	30.6032	1.99085e-06	2.71275e-05	4.56659
Cep135	0.789107	4.12655	30.576	2.00688e-06	2.72725e-05	4.56428
Lrrc59	-0.856818	7.98119	30.583	2.00272e-06	2.72725e-05	4.56428
Pld2	-2.05641	5.73795	30.5761	2.00679e-06	2.72725e-05	4.56428
Rap1gapos	3.02387	-1.09178	30.5777	2.00588e-06	2.72725e-05	4.56428
Tmem8	1.39039	4.72296	30.5784	2.00547e-06	2.72725e-05	4.56428
Gm15513	2.01027	0.822707	30.5727	2.00881e-06	2.72815e-05	4.56413
Hoxaas2	-2.02957	0.545359	30.5712	2.0097e-06	2.72815e-05	4.56413
Ralgapa1	0.93619	6.15585	30.5658	2.01291e-06	2.73103e-05	4.56367
Sbno2	-0.9922	7.45656	30.56	2.01641e-06	2.73431e-05	4.56315
Zfp993	-2.47086	1.0322	30.5523	2.02099e-06	2.73906e-05	4.5624
Gm14202	4.41609	-1.51303	30.5474	2.02391e-06	2.74054e-05	4.56216
Rfx2	1.27199	3.32929	30.5468	2.02425e-06	2.74054e-05	4.56216
Rplp1	-0.930227	9.4484	30.5372	2.03e-06	2.74686e-05	4.56116
Ddx11	0.93173	4.66628	30.5343	2.03173e-06	2.74773e-05	4.56103
Zfp473	1.54224	1.96985	30.5178	2.04169e-06	2.75972e-05	4.55914
Nos3	-1.52874	3.49651	30.5155	2.04307e-06	2.76011e-05	4.55907
E2f7	1.46056	4.43686	30.5017	2.05141e-06	2.76989e-05	4.55754
Atp4a	4.78969	3.11468	30.4951	2.0554e-06	2.7738e-05	4.55693
Rnf13	-0.803998	6.08231	30.4921	2.05722e-06	2.77477e-05	4.55677
Kifc5b	1.29759	3.94805	30.4825	2.06305e-06	2.78115e-05	4.55578
Polr2e	-0.614896	5.86144	30.4761	2.06698e-06	2.78498e-05	4.55518
Bsn	2.90216	5.85096	30.4668	2.07268e-06	2.79117e-05	4.55421
Astn1	3.8023	2.20741	30.4551	2.07982e-06	2.79781e-05	4.55318
Gm15368	-4.72398	-2.51925	34.8123	2.07953e-06	2.79781e-05	4.55318
Etaa1	0.847318	3.83848	30.4503	2.08277e-06	2.79968e-05	4.55289
Sumf2	-1.11672	4.31132	30.4493	2.08343e-06	2.79968e-05	4.55289
C1qtnf12	-1.42637	4.05718	30.4411	2.08845e-06	2.80494e-05	4.55208
Gm29408	-2.85102	2.63807	30.4294	2.09567e-06	2.81314e-05	4.55081
Ak1	-1.64023	5.20455	30.4183	2.10261e-06	2.81984e-05	4.54978
Zc3h12a	-1.82816	4.88043	30.4178	2.10289e-06	2.81984e-05	4.54978
Pcdhb16	1.61352	3.19689	30.4115	2.10681e-06	2.82359e-05	4.5492
Gm15860	1.93964	-0.237694	30.4079	2.10905e-06	2.8251e-05	4.54897
Gm36328	3.44078	-2.01068	31.1696	2.1154e-06	2.83211e-05	4.54789
Ncoa5	0.611365	5.85078	30.3914	2.1194e-06	2.83597e-05	4.5473
Tnfaip8	-1.48723	5.37245	30.3795	2.12688e-06	2.84446e-05	4.546
Zswim4	-0.791577	5.3932	30.3776	2.12802e-06	2.84449e-05	4.546
Tmem39a	-0.966689	5.12889	30.3702	2.13269e-06	2.84922e-05	4.54527
Nid1	-2.57831	8.28639	30.3511	2.14482e-06	2.86391e-05	4.54304
Csmd2	3.70677	1.24869	30.3459	2.1481e-06	2.86678e-05	4.54261
Haus5	1.34388	4.20479	30.3361	2.15437e-06	2.87363e-05	4.54157
Atcayos	2.68473	0.0869289	30.3271	2.16013e-06	2.87979e-05	4.54064
Rps23-ps1	-0.848898	7.81743	30.3183	2.16576e-06	2.88577e-05	4.53974
Fndc3c1	-4.92274	-0.343186	30.3131	2.1691e-06	2.8887e-05	4.5393
Aldh1a2	3.55536	5.50211	30.3052	2.17417e-06	2.88954e-05	4.53917
Elp3	-0.607345	5.56905	30.3085	2.17203e-06	2.88954e-05	4.53917
Gm26910	1.39103	-0.0665886	30.3099	2.17112e-06	2.88954e-05	4.53917
Kif2c	1.14022	4.88735	30.305	2.17429e-06	2.88954e-05	4.53917
Cnnm2	1.21249	4.3776	30.2958	2.18024e-06	2.89591e-05	4.53821
Sclt1	0.965383	4.11506	30.2759	2.19314e-06	2.91152e-05	4.53588
Slc7a14	3.87596	5.13924	30.2551	2.20667e-06	2.92795e-05	4.53344
Rsph3a	0.701114	4.69962	30.2525	2.2084e-06	2.92871e-05	4.53332
Commd2	-0.740394	4.60403	30.2363	2.21905e-06	2.93975e-05	4.53169
Dlec1	3.65829	4.67181	30.2375	2.21821e-06	2.93975e-05	4.53169
D430019H16Rik	3.75325	3.32407	30.2254	2.22621e-06	2.94768e-05	4.53052
Fam221a	1.9185	3.3578	30.2194	2.2302e-06	2.95143e-05	4.52997
Otub2	1.19977	3.33347	30.2165	2.23209e-06	2.95239e-05	4.52983
Kpna4	-0.602073	6.85434	30.2033	2.24087e-06	2.96089e-05	4.52858
Umod	4.48608	0.377415	30.2036	2.24062e-06	2.96089e-05	4.52858
Rbm24	3.80017	4.43631	30.1997	2.24323e-06	2.96247e-05	4.52835
Anks6	1.70784	3.96969	30.1949	2.24643e-06	2.96515e-05	4.52795
Kit	2.20906	6.38785	30.1881	2.251e-06	2.96963e-05	4.5273
Gm11413	3.5808	0.162707	30.1807	2.25593e-06	2.97458e-05	4.52657
Fn1	-2.69606	11.3129	30.1656	2.26609e-06	2.98642e-05	4.52485
Ugt8a	4.57507	3.56212	30.1582	2.27104e-06	2.99139e-05	4.52413
Ifi203-ps	-1.95427	1.80839	30.1556	2.27279e-06	2.99213e-05	4.52402
Ccdc151	2.40592	-0.194089	30.142	2.28201e-06	3.00158e-05	4.52265
Gm26650	3.33308	0.0658383	30.1415	2.28234e-06	3.00158e-05	4.52265
Zfp607b	1.52899	1.91741	30.1397	2.28359e-06	3.00166e-05	4.52264
Filip1l	-1.86153	6.02154	30.1325	2.28847e-06	3.00652e-05	4.52194
Aurka	1.10321	5.21335	30.1299	2.29018e-06	3.0072e-05	4.52184
Dusp5	-2.00147	4.14551	30.1263	2.29263e-06	3.00886e-05	4.5216
Gm12993	3.41569	-0.953931	30.1238	2.29435e-06	3.00955e-05	4.5215
Lhx2	3.72929	2.74111	30.1173	2.29878e-06	3.0104e-05	4.52138
Tie1	-1.59616	4.75028	30.1159	2.29974e-06	3.0104e-05	4.52138
Txndc17	-0.965578	6.03939	30.1159	2.29976e-06	3.0104e-05	4.52138
Zw10	0.660361	5.18389	30.1189	2.29772e-06	3.0104e-05	4.52138
Itpka	2.54018	0.16869	30.1114	2.30284e-06	3.01288e-05	4.52102
Cpne2	-1.39522	4.26114	30.1039	2.30796e-06	3.01704e-05	4.52042
Efcab11	1.46144	1.77918	30.1033	2.30841e-06	3.01704e-05	4.52042
Brca1	1.10635	4.8332	30.0971	2.31262e-06	3.02098e-05	4.51985
Micall2	-1.57739	4.85574	30.0879	2.31896e-06	3.02769e-05	4.51889
Gm43597	1.16928	2.69248	30.078	2.3258e-06	3.03506e-05	4.51783
Gli3	-1.80084	5.05759	30.0715	2.33031e-06	3.03938e-05	4.51722
Gm20342	1.20135	3.41014	30.0535	2.34282e-06	3.05412e-05	4.51511
Gm14207	2.80072	1.93277	30.049	2.34591e-06	3.05658e-05	4.51476
Mtmr11	-1.66706	4.82312	30.0312	2.35837e-06	3.07123e-05	4.51269
Moap1	1.17854	2.05416	30.0271	2.36129e-06	3.07344e-05	4.51238
Mei4	2.91266	0.803143	30.0202	2.3661e-06	3.07761e-05	4.51179
Sema3a	-2.89912	4.6962	30.0191	2.36692e-06	3.07761e-05	4.51179
Plcl2	1.42731	5.42889	30.0124	2.3716e-06	3.08211e-05	4.51115
Hmga1	-1.62373	5.98502	30.0052	2.37668e-06	3.08712e-05	4.51045
Satb1	2.53114	4.77362	29.9959	2.38328e-06	3.0941e-05	4.50947
Brinp1	3.51656	3.54821	29.9812	2.39378e-06	3.10614e-05	4.50778
Rtkn2	2.19942	3.15258	29.9779	2.39612e-06	3.10758e-05	4.50758
Zmpste24	-0.573636	6.09373	29.9711	2.40097e-06	3.11228e-05	4.50692
Tpm4	-1.09448	9.12012	29.9603	2.40873e-06	3.12073e-05	4.50574
Dbpht2	3.99757	3.09815	29.9505	2.41574e-06	3.12385e-05	4.50531
Med14	0.785645	6.39107	29.95	2.41607e-06	3.12385e-05	4.50531
Mprip	-0.90508	8.81294	29.9533	2.41375e-06	3.12385e-05	4.50531
S100a11	-2.21727	9.17256	29.9549	2.41255e-06	3.12385e-05	4.50531
Gm19589	-3.0946	0.198871	29.946	2.41896e-06	3.12599e-05	4.50501
Atp2a3	3.02269	7.2492	29.9418	2.42201e-06	3.12832e-05	4.50469
Mcm3	1.12643	6.40011	29.9253	2.43391e-06	3.14209e-05	4.50278
Cenpv	1.40406	4.34281	29.9182	2.43907e-06	3.14554e-05	4.5023
Lacc1	-1.26273	4.01987	29.9193	2.43827e-06	3.14554e-05	4.5023
Nfatc2	1.76304	5.33953	29.9163	2.44051e-06	3.1458e-05	4.50227
Rel	-1.49502	4.44086	29.9118	2.44376e-06	3.14837e-05	4.50191
Slc9a1	-0.781707	6.75973	29.903	2.45016e-06	3.15502e-05	4.501
Slc12a5	2.00308	3.09032	29.8983	2.45362e-06	3.15786e-05	4.50061
Slc16a2	-1.80375	5.07209	29.8842	2.46393e-06	3.1663e-05	4.49945
Tomm5	-0.759672	4.67186	29.8854	2.46306e-06	3.1663e-05	4.49945
Trex1	-1.23352	4.61327	29.8846	2.46364e-06	3.1663e-05	4.49945
Gm2033	2.03542	-0.981816	29.8788	2.46792e-06	3.16982e-05	4.49897
Gm27231	3.04649	-1.29976	31.5321	2.4695e-06	3.17024e-05	4.49891
Zcchc24	-2.62951	6.45091	29.8666	2.47688e-06	3.1781e-05	4.49783
Gen1	1.24387	3.26159	29.8464	2.49187e-06	3.19572e-05	4.49543
Plekhd1os	3.42702	-1.2628	29.8339	2.50119e-06	3.20604e-05	4.49403
Gm28874	1.0793	1.60456	29.8293	2.50459e-06	3.20687e-05	4.49392
Gm47926	6.68905	2.09003	29.8284	2.50527e-06	3.20687e-05	4.49392
Usp51	3.86377	0.627841	29.8279	2.50564e-06	3.20687e-05	4.49392
Gm9958	1.21687	0.754068	29.825	2.50779e-06	3.20799e-05	4.49377
C8b	4.93529	-1.11981	29.8128	2.517e-06	3.21814e-05	4.49239
Usp2	1.94068	4.33189	29.8004	2.52629e-06	3.22839e-05	4.49101
Cd33	-2.39087	5.5465	29.7902	2.53398e-06	3.23495e-05	4.49013
Rhob	-1.19436	7.23969	29.7915	2.53299e-06	3.23495e-05	4.49013
S1pr2	-1.60887	5.13933	29.771	2.54861e-06	3.25199e-05	4.48785
Slc27a2	4.37077	2.35974	29.7617	2.55563e-06	3.2593e-05	4.48688
Eef1g	-0.879731	8.83675	29.7454	2.56814e-06	3.2736e-05	4.48497
Gm20300	1.07795	3.95306	29.7402	2.57216e-06	3.27517e-05	4.48477
H2afy3	-3.15828	-2.56075	29.7401	2.57223e-06	3.27517e-05	4.48477
Snhg16	-0.817201	3.42082	29.7387	2.57325e-06	3.27517e-05	4.48477
4933431J24Rik	3.3752	-1.41344	29.7113	2.59445e-06	3.30049e-05	4.48142
2210011K15Rik	-3.53987	-1.10921	29.7063	2.59829e-06	3.30275e-05	4.48112
Iscu	-0.779563	5.54517	29.7056	2.59884e-06	3.30275e-05	4.48112
Pofut2	-1.27168	6.36868	29.7006	2.60272e-06	3.30561e-05	4.48075
Rimbp3	3.73987	0.497179	29.6994	2.60371e-06	3.30561e-05	4.48075
Htra1	-3.29398	7.4644	29.6972	2.60539e-06	3.30609e-05	4.48069
Khnyn	-0.7291	5.93393	29.6922	2.60931e-06	3.3094e-05	4.48025
Xlr3a	4.80666	3.20447	29.6899	2.61108e-06	3.30999e-05	4.48017
Tlr13	-1.90764	4.46189	29.6715	2.62547e-06	3.32656e-05	4.478
Rmdn2	-1.29797	2.70662	29.6479	2.64412e-06	3.34684e-05	4.47537
Syt11	2.05366	5.7589	29.649	2.64327e-06	3.34684e-05	4.47537
[truncated: 23,292 more rows]

## Sheet: Table S2B
Table S2B: Relative expression levels of AR and Neuro markers from Labrecque et al. 2019
AR Markers
gene	logFC	logCPM	F	PValue	FDR	logFDR
Ar	-1.7928	6.0103	16.2009	0.000239188	0.00112982	2.94699
Nkx3-1	0.0127501	2.14784	0.000211075	0.988479	0.992316	0.00335009
Slc45a3	-0.843193	6.79501	1.98224	0.166682	0.257843	0.588644
Nap1l2	0.784996	0.162318	1.52617	0.223711	0.327385	0.484941
S100a14	-2.21927	6.1173	7.12598	0.0108331	0.0270454	1.56791
Neuro 1 Markers
gene	logFC	logCPM	F	PValue	FDR	logFDR
Chga	3.74088	7.5286	20.9248	4.34824e-05	0.000286074	3.54352
Syp	3.67172	5.00442	34.2099	7.06265e-07	1.27632e-05	4.89404
Actl6b	3.61626	3.10128	22.5514	2.49999e-05	0.000184706	3.73352
Snap25	3.71438	6.28666	17.6157	0.00014122	0.000733073	3.13485
Insm1	3.24845	6.79762	11.7793	0.00137917	0.00481689	2.31723
Ascl1	3.53554	8.30012	11.6716	0.00144254	0.00500444	2.30064
Chrnb2	2.66483	4.3473	61.9986	9.80705e-10	2.0164e-07	6.69542
Srrm4	2.75921	4.01651	21.4724	3.60264e-05	0.000246312	3.60851
Neuro 2 Markers
gene	logFC	logCPM	F	PValue	FDR	logFDR
Celf3	3.80948	6.51934	28.1387	4.17486e-06	4.6553e-05	4.33205
Pcsk1	2.75323	6.78378	7.70275	0.00826427	0.0215179	1.6672
Sox2	1.93312	4.81071	14.4095	0.000476617	0.00199132	2.70086
Pou3f2	4.23464	0.699914	42.7032	7.46409e-08	2.75975e-06	5.55913
Lmo3	0.264293	-0.378221	0.0695768	0.793273	0.852609	0.0692502
