# Supplementary material for: A forward genetic screen identifies Sirtuin1 as a driver of neuroendocrine prostate cancer
Source: J Exp Med. 2026 May 28;223(7):e20241484. doi: 10.1084/jem.20241484 (PMC13218332; doi:10.1084/jem.20241484)
Supplement: Table S3 — shows protein activity signatures and cluster analyses of of mouse SB tumors. (A) Protein activity signatures from mouse SB tumors. (B) Protein activity of cluster analyses of mouse SB tumors. [file jem_20241484_tables3.xlsx]

## Sheet: Index
Supplementary Table 3: Protein activity signatures and cluster analyses of mouse SB tumors
Table S3A	Protein activity signatures from mouse SB tumors.
Table S3B	Protein activity of cluster analyses of mouse SB tumors

## Sheet: Table S3A
Table S3A: Protein activity signatures from mouse SB tumors.
protein	CMZ327	CMZ328	CMZ329	CMZ330	CMZ331	CMZ332	CMZ333	CMZ334	CMZ335	CMZ336	CMZ337	CMZ338	CMZ339	CMZ340	CMZ341	CMZ342	CMZ344	CMZ345	CMZ346	CMZ347	CMZ348	CMZ349	CMZ350	CMZ352	CMZ353	CMZ354	CMZ355	CMZ356	CMZ357	CMZ103	CMZ104	CMZ105	CMZ106	CMZ107	CMZ108	CMZ110	CMZ111	CMZ101	CMZ109	CMZ181	CMZ182	CMZ183	CMZ184
9330182L06Rik	-1.23174	-2.5138	-3.24416	-3.30962	-2.46524	-3.39992	0.985457	-2.55541	-0.924662	-2.50842	-2.6354	-2.1977	-0.825424	-1.06135	-0.0771195	-3.01696	7.0136	7.28627	6.36986	6.19142	5.81054	-3.18023	-1.17153	-1.11966	-1.81886	-1.57274	7.36915	7.10821	-2.32233	5.90995	7.65528	6.83694	4.96507	6.65983	6.72737	7.14171	6.88169	-1.64802	-2.19566	-3.08134	-2.35814	-0.903766	-1.47311
a	0.396325	-1.90363	-2.46999	-0.798329	-0.595411	-0.719709	-0.655352	-0.27077	2.96085	0.208595	2.69872	0.449046	1.54445	0.770103	3.13525	1.74244	-1.18339	-0.73198	-0.725228	-0.58616	0.800268	1.59565	-0.405957	-0.185193	2.00804	2.39816	-0.591758	-0.853341	2.21666	0.860275	-0.5096	-0.386972	1.86716	-0.86615	-0.653757	-0.210334	-0.794409	0.91504	3.18435	0.64572	2.89668	0.862351	0.55839
Aatf	-8.1309	-4.97855	-8.31081	-8.27707	-8.01913	-8.83639	-8.06465	-7.07096	0.841481	-1.23388	-0.503954	-5.46772	1.83383	-1.75056	-1.63104	-7.075	6.30105	5.01602	-2.77383	5.84796	-1.35356	-1.97108	4.45177	6.01687	-1.43855	1.47447	1.97337	4.27835	-0.696335	4.20668	4.87957	3.93721	2.59914	5.63001	5.31051	1.77199	4.1094	2.41802	1.82647	-2.25444	-0.425385	2.71808	2.19822
Abca1	5.16325	1.23207	5.54992	6.08887	4.88457	6.08537	5.30543	5.15748	1.85932	2.29202	-0.923538	3.26143	1.23323	-2.53189	0.486458	4.31847	-5.0097	-4.488	1.85747	-4.9708	0.653319	-0.448886	1.74892	-1.45086	1.72709	-1.47384	-3.22598	-5.39037	1.19938	-3.43447	-4.22031	-4.79241	-0.94555	-5.66538	-5.03687	-3.50033	-5.53273	-2.80806	-3.49412	-1.35385	-1.06481	1.00905	0.00648931
Abcb1a	1.64834	-4.71906	-1.61117	-1.67058	-2.40663	-2.93991	0.593287	-2.38329	5.34902	5.49603	5.43707	5.79275	6.62766	5.51119	5.91061	3.42688	-4.70144	-3.77703	-2.07426	-4.59659	-1.38055	-4.83271	5.6913	5.42425	6.40674	6.14981	-4.6595	-5.18508	5.25744	-2.62993	-5.96313	-5.93327	4.13329	-6.2057	-5.33016	-4.59824	-5.15892	-1.61145	3.77282	2.76784	5.07674	4.97621	5.43916
Abcc8	0.200947	0.451359	0.917272	0.850656	0.666877	0.976409	1.22473	1.65627	-1.79262	-2.77744	-1.25959	0.207463	-3.03985	-2.72157	-2.41396	-0.695576	2.91045	4.55223	4.4288	2.93936	4.66583	0.99342	-3.72959	-3.95799	-2.47342	-2.55994	3.88925	4.87289	-3.00745	2.93114	3.8944	3.62253	0.951505	2.61836	2.74568	3.49932	4.53003	-1.28929	-3.00492	-2.67811	-3.26501	-3.7633	-3.66068
Abcc9	2.89666	-3.42132	-2.13995	-2.71989	-3.26412	-2.14234	0.838305	-2.60708	4.70344	2.41994	6.76574	3.3977	3.54072	3.72346	5.36149	1.02244	-0.544926	-1.24878	-0.924495	-1.12101	-0.261496	-5.00026	5.81004	6.068	3.90915	2.92812	-0.872773	-0.601236	2.46372	-3.22736	-2.95332	-2.8672	1.18329	-2.42039	-1.83876	-1.2811	-0.757022	-0.97677	-0.518364	0.421005	1.49971	3.98799	5.60631
Abcg1	4.66498	0.855423	4.87816	5.36996	4.65326	4.6272	4.48216	4.32783	1.60862	-0.682737	1.34319	2.14913	1.02767	-1.32611	-1.2883	1.56122	-2.65366	-2.22511	2.03931	-4.43497	0.26377	-1.11432	2.05248	-1.25165	2.45749	-3.95279	-1.21032	-3.6602	-1.78581	-1.58065	-1.78962	-2.77083	0.289421	-2.67824	-2.17432	-1.62282	-3.57855	-1.37466	-2.67597	-2.64518	-1.455	0.521335	0.937776
Abcg4	4.27015	6.01521	6.05231	5.9133	6.40343	6.27676	5.40584	6.00565	-1.69612	-5.03288	-3.62806	0.341145	-3.48161	-5.65144	-3.80172	2.48658	1.21098	1.48429	3.52024	0.827995	2.15696	1.37138	-4.2765	-7.21966	-3.12459	-5.60554	3.05686	1.28617	-4.24795	0.00309105	1.22335	2.73404	-4.24148	2.79937	1.85693	2.96085	1.62571	-2.0596	-5.19345	-3.54068	-4.15317	-6.28941	-6.28484
Abi1	5.17068	0.380489	5.40477	5.88931	3.29319	5.36408	4.42406	4.78302	-2.22562	-0.951346	0.7022	0.290397	-0.214053	-3.48052	-1.43614	1.89122	-4.38003	-5.15432	1.23592	-3.83694	2.37078	4.1361	0.948481	-4.57559	-1.20314	0.136282	-2.56572	-3.9558	2.49718	1.22513	-2.58006	-3.48872	-1.03853	-4.56324	-2.77704	-2.93992	-3.8214	3.06121	0.691529	0.0034179	1.58574	-3.23983	-2.6561
Abl1	-3.41288	-5.63008	-6.59385	-6.19623	-7.17404	-6.04697	-4.82528	-6.44261	0.845276	3.02272	-0.7667	2.29438	4.23121	2.02473	3.21317	-3.5149	1.80971	0.285747	-2.76141	1.33791	0.934432	-5.1502	4.5543	3.91199	0.473038	6.28573	-1.05231	2.13483	4.84301	0.853409	-1.51205	0.491011	-0.374031	-0.212486	1.88723	-2.25716	1.36397	-0.484919	3.26792	3.30062	3.35772	2.83204	3.3102
Abl2	-2.8362	-6.05658	-6.58743	-6.18759	-7.16386	-5.99999	-5.38068	-7.67362	-0.254484	3.63354	-0.0996049	1.46984	3.88052	1.06146	2.4973	-4.47717	1.60902	-2.12672	-2.86683	1.45687	-0.498645	-3.49361	5.83433	4.02044	-0.123056	7.09179	-0.48284	1.84432	5.82543	0.605687	-1.52995	-1.40964	-0.835307	-1.26254	0.996162	-2.3584	0.710571	1.38336	3.5943	3.15525	3.77408	2.06121	3.57618
Ablim3	1.71053	-1.27573	3.34394	3.66183	-1.25802	2.00886	0.708985	3.96375	-2.26901	-1.7009	7.47158	-1.9735	-1.36538	-3.15146	-0.736351	0.959875	-4.63082	-3.20149	3.81104	-6.05552	5.65721	7.4492	1.86239	-5.71333	3.53078	-0.57709	-2.8631	-5.12353	3.93882	5.85346	3.66367	-3.9893	6.08235	-4.42892	-4.43513	-2.74774	-4.76774	6.79078	-2.97166	-3.72575	3.62954	-4.29204	-3.93657
Abr	1.63128	-2.14977	1.40438	1.88437	-0.19561	1.96046	1.44105	1.50803	-2.18748	-0.396044	-2.54146	1.65767	-1.41969	-3.39265	-1.64662	-1.00901	1.32443	1.15801	3.95662	-0.975708	3.23448	-0.612609	-0.130045	-3.20427	-2.38845	-0.736484	3.02407	1.51312	1.05775	-0.111362	0.906686	0.430902	-1.99869	1.35934	1.57436	1.99411	0.941627	-2.77533	-1.33452	-2.37876	-1.17289	-2.94829	-3.53873
Abra	-0.0124471	-1.89834	-3.41521	-2.20291	-1.91509	-1.98734	-0.733853	-2.2804	-1.26786	10.2471	-0.8137	2.73544	-1.49611	-0.431404	11.3459	3.68553	0.776522	8.72779	11.7807	-0.450751	-0.770366	-3.03031	-2.83486	-1.11396	-1.02164	-1.67766	-2.09304	0.886375	-2.25329	0.369283	2.95269	4.13	9.96832	-0.789163	-0.247606	-0.608761	0.473745	1.26779	12.0408	-1.76877	-2.3405	-1.92003	-1.76225
Abraxas1	-6.0186	-4.08741	-6.8976	-6.52524	-6.84833	-6.44059	-7.1214	-6.52427	-0.722849	-0.492822	-2.13309	-3.93696	1.62667	-2.83078	-1.78427	-6.17047	6.75187	4.13321	-1.29992	6.18502	0.317394	-1.4467	5.26833	4.61453	-3.04168	1.96676	3.17768	5.27426	1.19015	4.22504	4.53829	5.14562	-0.281669	6.30076	6.54104	2.03422	4.71685	1.77119	1.16455	-1.13861	0.173422	1.18989	-0.155048
Abt1	-5.0281	-0.308283	-3.38024	-4.32465	-2.1165	-4.03799	-3.65871	-2.92671	4.46485	0.629109	1.63911	-2.35754	2.59415	4.21213	1.58257	-0.0623748	0.861903	0.0151733	-3.47455	1.59306	-3.47069	0.490133	1.6431	5.286	2.37051	2.00661	-0.815018	-0.338732	-1.10614	1.45793	0.760534	1.09584	1.81839	0.941521	0.301537	-0.984776	-0.538299	2.33902	1.72121	0.560561	-0.526586	3.37672	2.50094
Acad8	4.84584	6.14687	5.10344	4.15726	6.65301	5.15656	5.46579	4.5811	1.95675	0.224779	-1.22827	2.35155	-0.340607	0.287473	-0.950764	3.26516	-1.22466	0.907124	0.878131	-2.24922	-1.26145	-0.413209	-2.15682	-1.56334	0.129061	-1.00426	0.11707	-1.73219	-1.60825	-3.39893	-2.35555	-0.816901	-2.45175	-1.46624	-1.50154	-0.311205	-2.04568	-3.50585	-1.67408	1.27274	-1.80927	-1.22567	-2.37142
Acap1	4.54694	-1.86759	3.82156	5.35984	3.03215	3.13807	2.50078	2.91906	2.60575	2.15581	4.07369	3.00546	2.6962	0.750219	0.246491	-0.542947	-6.34184	-6.31678	-1.64	-6.61743	-2.07635	-1.74704	3.64497	0.974762	4.38425	0.120627	-5.31225	-7.26907	0.907743	-3.84311	-5.11145	-7.64214	2.37627	-6.68476	-7.1064	-5.40987	-7.49099	-1.24285	-0.430757	-0.686265	0.359165	2.49918	3.04884
Acap2	2.94884	-2.23525	-2.22242	-0.698647	-3.90347	-0.0433578	-0.514077	-4.21804	-3.40364	3.10703	-1.30464	0.302895	1.39697	-3.58046	0.31251	-3.56994	1.31267	-3.09165	-0.00909214	0.284353	1.6677	0.429546	5.47768	0.604592	-4.92635	4.1937	1.16504	1.49618	6.22685	-0.183649	-2.05552	-0.912371	-3.08138	-0.54354	0.433564	-1.52168	-0.38953	2.8121	0.45921	0.865753	2.81817	-2.01221	-0.798061
Acap3	-5.99187	-5.98991	-7.80708	-7.30844	-7.17596	-7.79513	-6.3734	-7.02414	1.06113	1.83073	1.06255	-1.46002	2.22489	2.9176	1.45728	-4.62119	3.59601	2.68409	-2.12431	3.60592	-0.84596	-3.53831	4.05509	5.22029	0.76193	3.43051	1.40278	2.51707	1.67703	1.3285	1.55451	0.718159	3.32073	1.49628	1.80604	1.20718	2.33937	-0.442619	2.86179	0.70808	1.14435	3.99205	2.9377
Acin1	2.99841	0.461589	4.34773	4.34173	2.51996	4.75306	2.79363	3.36372	-0.793921	0.924152	-0.228248	2.47794	0.76295	-2.44096	-0.730791	2.91681	-4.14341	-4.74501	1.15819	-4.01734	1.77556	3.52759	0.419832	-2.91271	-0.425316	0.972091	-2.32336	-3.90078	1.53218	-0.265158	-3.80206	-2.96396	-1.43325	-4.10346	-2.65948	-2.22567	-3.67381	0.614945	-0.396479	0.0400584	0.175486	-1.60096	-2.04325
Ackr1	4.14002	0.558289	3.52668	2.79274	2.91676	2.60817	4.51268	3.11782	2.18144	3.3873	2.88115	2.73898	3.62502	1.87225	2.02151	1.9518	-0.470165	-0.310311	1.93697	-0.225314	1.18533	-4.71504	0.922131	-2.73307	1.11565	-3.15405	-0.279239	-1.43023	-3.10461	-0.806387	-0.476491	-0.970825	-0.755765	-1.89891	-2.20965	-0.475902	-1.58089	-2.33163	-2.8003	-3.28754	-3.0275	-2.99565	-3.92643
Ackr2	1.35294	-1.86274	-1.34718	-1.05003	-2.3529	-1.94212	-0.495988	-1.30594	4.05115	1.85676	5.56151	3.00912	3.35242	4.10827	3.91445	1.2778	-0.327352	-1.77314	-0.859157	-1.42296	-0.884473	-2.55909	3.72592	4.42836	3.92239	2.42095	-1.1701	-1.48389	3.62143	-2.93718	-2.12338	-2.63067	3.31426	-2.40547	-1.50849	-1.38256	-1.40684	0.0792777	1.22826	1.90033	2.70909	4.09237	5.25244
Ackr3	-0.945049	-2.822	-3.60556	-3.36529	-3.44132	-3.93697	-1.75636	-3.71172	3.4907	3.94874	2.50359	3.74607	4.08917	4.09815	4.63521	0.356973	-1.90505	-1.94629	-1.61757	-1.76161	-1.50871	-4.21885	4.5504	4.86252	3.98753	4.9287	-2.39047	-3.42354	3.43314	-2.07835	-4.40043	-4.48458	2.21329	-4.20754	-2.08603	-2.43809	-3.43066	-1.58819	2.55157	3.44962	2.78029	5.27917	5.10079
Ackr4	4.87621	3.71545	6.25265	5.96529	5.39315	5.82076	5.69917	6.32265	1.28582	-2.48309	1.1716	2.18409	-0.0488706	-3.60291	-2.17329	5.06687	-2.41628	-0.953054	2.51174	-3.21124	1.84586	1.52304	-1.37574	-5.43603	0.480473	-3.42538	-0.0282549	-2.5826	-0.764002	-0.724675	-1.80706	-1.02505	-1.66282	-1.75618	-2.0498	0.0100765	-2.30306	-1.54183	-3.06299	-4.3527	-0.934548	-5.25901	-4.6733
Acot11	8.67333	5.58163	9.49656	9.53207	8.87716	9.77104	9.24445	9.02066	1.51861	-0.384482	-0.555452	4.85948	0.385121	-2.35476	-1.53059	8.04217	-5.36982	-3.11659	5.26311	-5.19107	3.39183	2.48899	-2.50515	-6.47456	0.918934	-2.50077	-0.404897	-3.7618	-0.417591	-1.6995	-3.4112	-2.42932	-2.49433	-4.39884	-4.13164	-0.234891	-3.68606	-2.68805	-4.04585	-1.73039	-0.814085	-5.15969	-4.47969
Acsl6	-5.04134	-4.61625	-6.37703	-6.75701	-6.13732	-6.38911	-5.39447	-6.15261	-0.207984	-0.496178	-1.9837	-1.86539	0.372094	0.0856579	1.13647	-5.56028	6.10799	5.95094	2.3029	6.81883	2.69815	-4.34049	2.13986	3.17347	-1.93466	3.13318	5.00924	6.5674	-1.24427	2.43517	4.44377	4.66908	1.18257	4.84149	5.81356	4.31886	6.11481	-3.05434	0.681177	-1.51753	-2.14741	1.84624	1.86005
Actb	-4.85201	-7.20158	-6.825	-6.55903	-7.27023	-8.08438	-5.91431	-6.20979	2.90457	4.49397	4.69942	0.793331	3.7365	5.81673	5.08089	-1.96807	-1.20573	-1.47089	-3.37196	-0.756096	-2.43514	-2.23218	4.57981	6.38701	4.57256	4.30704	-2.8208	-2.44612	3.87661	0.457128	-0.726583	-3.60641	6.00093	-2.85968	-1.73263	-1.76796	-1.88711	2.22762	5.60588	3.36508	4.60576	6.02672	6.67597
Actl6a	-7.30023	-3.65056	-7.49364	-7.43506	-7.07894	-7.67568	-7.01587	-6.5826	-0.0655307	-2.08959	-1.60641	-4.50661	1.20994	-2.36594	-1.39127	-6.82092	6.97917	5.40091	-0.562172	5.76067	0.54964	-1.51319	4.05197	4.73851	-3.25386	1.52325	3.66815	4.62635	-0.66274	5.65888	5.50603	5.06331	1.63233	6.25284	6.105	3.1227	4.36999	1.82247	1.29452	-2.86275	-0.861989	1.61797	-0.179117
Actl6b	-0.672566	-3.41325	-2.48837	-2.07575	-2.66532	-1.69439	-0.152527	-1.50868	-2.93842	-5.29996	-4.558	-2.445	-0.833743	-3.00794	-1.93716	-2.52545	10.0822	10.9403	10.1103	8.77894	10.0311	-2.96656	-2.84959	-3.48687	-3.64229	-2.77888	11.1812	10.2305	-2.21857	9.36193	10.9315	10.0958	8.55166	9.38226	10.0073	10.87	9.9097	-2.42882	-2.41718	-3.01639	-2.40379	-1.69022	-3.47521
Actn2	0.419171	1.70047	3.81769	3.76171	2.69299	3.96276	1.90354	3.89595	-1.07817	-1.68401	-0.742067	-1.04865	-1.49886	-4.18332	-3.16256	-0.244478	0.801759	0.699692	0.780203	2.14467	0.495506	1.29149	-1.35516	-5.51844	-1.33128	-2.94911	0.834678	0.947517	-1.07612	0.302963	0.681756	1.2139	-1.17658	1.47324	1.11457	0.716398	0.969536	-0.0482152	-2.027	-3.07273	-1.32429	-4.5428	-3.94275
Actr5	-0.125474	3.9665	2.58936	3.69972	3.14053	4.25529	0.659377	2.49296	-3.35242	-2.28325	-3.40462	0.839672	-5.17375	-3.22825	-4.1079	0.384367	2.98574	3.8827	2.70472	3.26367	2.95681	2.88743	-5.1985	-3.98064	-2.70227	-3.83717	3.08782	2.34439	-3.45471	0.850301	2.25499	2.83587	-2.62832	4.47021	3.6261	2.63514	1.91237	-2.77649	-2.4115	-0.307194	-4.10164	-3.29568	-4.69754
Acvr1	-4.33318	-6.46959	-7.66642	-7.16839	-7.77945	-7.89942	-5.96064	-7.33054	1.81825	3.42976	2.77814	0.588431	3.99669	2.93292	3.85716	-3.00079	0.147478	-0.67019	-3.41558	0.621642	-2.30493	-3.68351	6.08676	5.27685	1.84347	5.85735	-1.78031	-0.718046	3.75171	1.15904	-1.99077	-3.1904	3.02258	-2.10109	0.122963	-2.16568	-1.21051	0.819118	4.17687	2.31613	3.29869	3.603	4.22821
Acvr1b	4.01028	2.401	5.99127	5.17748	4.86143	5.45606	4.25961	5.34651	-0.245592	-1.57938	1.4674	0.505351	-0.521987	-2.17742	-1.29516	3.53585	-2.85539	-1.38042	2.42253	-2.34717	1.90764	2.54283	-0.12626	-3.20642	0.0657981	-1.48776	-0.0843467	-1.68247	0.206894	0.770931	0.196535	-1.21157	0.362183	-1.42122	-1.13216	-0.188151	-1.53695	1.54163	-1.75472	-2.65804	-0.0723388	-3.26401	-2.7115
Acvr2a	3.5326	1.94167	4.54485	5.12865	3.48366	5.44048	3.57684	3.62316	-4.70055	-1.96133	-4.45726	-0.432011	-4.1426	-6.05744	-3.73668	1.38503	0.72314	0.305981	3.38799	-0.375871	3.6067	1.57976	-1.94232	-5.49701	-5.04064	-2.37311	2.35906	2.22237	-1.08016	1.11351	0.348697	1.77184	-4.54177	1.00721	2.19445	1.08689	1.61815	-0.274986	-3.78929	-1.29375	-2.51264	-5.10422	-5.07243
Acvr2b	1.55506	1.53144	-0.0230173	0.436934	-0.00444507	1.71761	0.814622	-0.461227	-1.47752	-1.26088	-1.81529	-0.923407	-1.67209	-1.68186	-1.67513	-1.39026	6.06685	7.04929	2.45239	6.13106	2.03912	-0.645215	-1.03528	-1.09866	-2.21209	-0.70763	5.10546	6.75693	-0.20452	0.673625	5.3916	7.45187	-0.493786	6.24141	5.34093	4.47945	6.66003	-1.21424	-1.09502	-0.676333	-0.551069	-1.33781	-1.75949
Acvrl1	3.73964	-0.507578	3.41143	3.98842	2.84416	3.26276	2.87521	2.5675	2.77042	1.55675	2.24527	2.73342	1.96087	0.463781	-0.906394	1.47117	-3.54755	-3.13006	-0.835757	-4.57162	-1.90159	-2.05427	2.71688	0.637061	3.68747	-1.34406	-2.60348	-4.5818	-0.232219	-2.96977	-3.842	-4.46182	1.27532	-4.34733	-4.40718	-2.74533	-4.39017	-1.94971	-2.07772	-1.58982	-0.323089	1.69861	2.30965
Ada	-3.61465	-3.17633	-6.12924	-5.58104	-4.59095	-6.39569	-5.16851	-5.85066	1.36459	0.572982	0.783829	-1.05081	1.65576	1.01819	0.483453	-4.27479	2.91212	2.16442	-1.05272	2.47026	-1.084	-2.45323	3.20045	4.66138	0.882666	0.508671	1.089	2.3448	-0.0446982	0.380636	1.85847	1.65131	2.32367	1.58591	1.78383	1.06437	2.06873	-0.120052	-0.183813	-1.57412	-0.255308	3.3436	3.12618
Adam10	4.40137	2.15308	5.05855	5.18748	4.57057	5.26757	4.72366	4.78221	0.222341	-0.539261	0.23406	2.31918	0.244262	-3.04185	-1.25956	4.36267	-5.34436	-4.34709	3.35163	-4.61754	2.22044	2.31285	-0.128212	-4.4805	-0.540046	-0.802162	-1.56868	-3.85442	0.531686	-0.0237993	-2.27187	-2.99613	-1.17234	-4.6277	-3.74372	-1.65182	-4.19397	-0.14827	-0.926161	-0.77256	-0.18292	-2.58572	-3.23456
Adam11	4.19682	-0.230645	-0.158976	-0.51958	1.35267	0.381857	4.26425	-0.498289	4.55729	0.896306	-0.74446	3.41905	1.47291	0.33757	1.32428	1.71006	1.7184	0.720111	2.32875	2.95397	0.131486	-4.01479	0.113201	0.462525	1.49531	1.03522	0.22518	1.59912	-2.15626	-0.205256	0.540325	0.824635	0.520895	0.797734	0.44484	0.0278672	1.68045	-2.92532	-2.23672	-1.8118	-1.91014	-0.929557	-0.92108
Adam17	1.72534	-3.80372	-0.426105	0.562715	-1.99395	-1.40532	0.218724	-1.17749	2.08449	3.89373	4.40119	2.41006	4.9934	2.27864	2.33361	-0.0765458	-6.25618	-7.8248	-2.11668	-6.71138	-2.16051	0.335117	5.84247	3.77665	4.0041	4.47076	-7.45123	-6.19611	4.10844	-1.89911	-6.43143	-7.77561	1.37022	-7.38393	-6.13152	-7.75088	-6.51729	1.23981	2.7041	1.81798	3.58121	3.34264	3.89751
Adam9	3.06997	-2.13058	-3.64603	-3.62261	-3.51383	-3.33891	2.85413	-3.73938	1.33857	1.96199	-1.49429	1.3167	1.87976	2.9411	1.65185	-0.850128	-0.989263	-1.28787	-1.0412	0.393943	-1.30409	-3.51458	1.9215	3.52065	0.822188	2.17941	-0.283144	-0.417362	0.253412	-2.55861	-2.43241	-2.03982	-1.39546	-1.21564	-0.406	-0.601289	-0.384786	-3.03019	1.51098	2.14233	0.279207	2.37939	2.33712
Adamts1	-0.401525	-4.01359	-2.45959	-1.7072	-3.51502	-3.08301	-1.65246	-1.78765	2.41125	3.21426	3.72637	3.41658	4.26684	2.62825	3.47213	-0.700905	-7.41436	-7.93903	-2.17766	-6.65427	-1.01209	0.922224	3.65559	3.4315	3.12966	4.7249	-6.92504	-8.4393	5.64173	0.334613	-6.49204	-8.60807	2.44111	-8.29016	-6.22481	-7.00745	-8.42347	2.3302	3.13924	2.20502	4.75687	2.9645	3.78672
Adamts20	6.25069	-1.36106	5.13482	4.18736	3.63056	3.4609	6.94318	4.75198	3.33174	2.58022	4.10389	3.59701	3.01516	1.48287	2.75772	2.36037	-3.03173	-2.64236	2.37968	-2.91044	1.05172	-6.2196	1.60135	-0.345801	0.782344	-1.92009	0.0232783	-2.5452	-1.95928	-1.64661	-1.34629	-2.53376	-1.05377	-3.61674	-3.50314	0.00304954	-2.48135	-1.48176	-2.78924	-3.80336	-1.95624	-2.61266	-1.61391
Adap1	4.9226	2.11308	5.55213	5.44302	4.32472	5.53578	5.24679	5.31048	1.18764	-1.72287	3.27698	2.61214	-1.26469	-2.78488	-0.8164	2.42619	-3.99872	-2.19047	2.99691	-3.97132	2.49253	1.11246	0.854776	-3.0371	1.8793	-2.70553	-1.11048	-3.56042	0.442023	-0.627954	-1.07074	-4.04759	1.29335	-3.74666	-3.19724	-1.07538	-3.8743	0.248068	-2.6061	-2.91072	-0.302087	-2.67371	-1.85694
Adap2	4.7124	-4.11503	1.04274	2.93303	0.938774	-0.784492	1.19833	-1.40275	7.60673	7.1441	4.28788	7.12817	7.62658	2.95478	2.29144	2.80841	-4.99391	-4.56387	-5.79418	-5.74062	-3.04087	-7.96538	8.34404	4.80465	9.2171	1.92639	-4.47017	-5.48251	2.91141	-7.39287	-5.26042	-6.15689	5.2737	-6.01442	-7.5815	-4.48045	-5.79846	-4.59242	-4.14513	0.0804759	2.54753	7.1447	8.92304
Adcy1	-3.53913	-4.32684	-5.42175	-5.28562	-4.96722	-5.01265	-3.72335	-5.1477	0.273105	-0.169905	-1.32955	-0.786006	0.0568353	0.983452	1.60772	-2.85466	6.84062	7.00005	3.98155	6.06612	3.57234	-5.06328	0.688421	1.78896	-0.784433	1.46608	5.83902	7.12454	-0.977883	4.20899	5.37941	6.01555	3.90633	5.04941	5.82661	5.24274	7.00868	-2.87287	-0.033355	-0.128667	-1.62515	1.50855	1.03877
Adcy10	-0.179724	-0.320778	0.0433464	0.16249	-0.625728	-0.143462	-0.550214	-0.485543	-1.00086	-0.382572	-2.46116	-1.96591	-0.838526	-1.12369	-0.864555	-0.587708	0.947327	1.00566	0.920248	1.41653	1.09764	-0.678675	-0.630178	-0.426142	-1.74056	-1.37478	1.06011	1.51277	-1.43784	-0.659083	1.71814	2.42546	-0.677655	1.38273	1.6566	1.41306	1.67681	-0.740844	-1.84465	0.684042	-1.01688	-0.769937	-0.241713
Adcy2	-1.14193	-3.82369	-3.21038	-3.36891	-3.63942	-3.51105	-1.62703	-2.53638	1.08044	0.0481304	2.40063	-0.584888	0.389438	1.38011	2.45501	-1.03101	3.37346	2.98015	1.09711	3.80714	2.52087	-1.37125	0.971743	2.47678	0.167382	-0.913804	3.43913	4.44472	-1.28734	1.92709	2.61366	2.67323	2.9194	2.19652	1.59701	2.91134	4.39193	-0.543541	-1.21474	-3.26834	-1.93278	-0.43675	1.71021
Adcy3	-3.62809	-5.73906	-5.31028	-4.38192	-5.87027	-5.17621	-4.98914	-4.10269	0.752114	1.95284	2.14062	1.47789	3.83924	2.55645	2.71529	-2.06592	0.19255	0.0903969	-1.76744	0.484721	-0.478323	-1.58373	3.67203	4.47884	1.02805	3.28107	-1.51796	-0.299059	2.89347	1.5431	-1.62898	-1.42086	3.15316	-1.35802	-0.376275	-2.05883	-0.47288	0.822989	2.47556	1.13391	2.11156	2.28023	3.9812
Adcy4	3.46007	-3.87348	-0.220266	1.00682	-0.901376	-0.724646	1.09507	-1.03497	7.29344	4.63876	8.65994	6.03212	5.85198	4.9349	5.0938	1.75717	-3.99455	-5.40072	-2.93139	-4.74717	-2.25378	-4.30162	6.15418	6.90059	7.86828	3.31015	-4.26284	-5.62249	2.05955	-4.82783	-4.83939	-5.49488	3.36893	-6.67289	-6.53486	-4.22041	-5.75931	-1.42965	-1.21699	0.893543	1.83891	6.84165	7.99896
Adcy5	4.60625	0.20438	0.915351	1.21536	2.65322	1.69928	4.8919	1.87051	4.71987	-1.09545	0.287397	2.81869	-0.461696	-0.551329	-0.596811	1.37128	2.35799	1.20851	2.6776	2.14598	0.381424	-3.46781	-0.879476	-1.40013	-0.710514	-0.396919	1.55909	1.10206	-2.37369	0.670237	0.390048	1.87483	0.689863	1.02135	0.953619	1.25172	1.25864	-1.36039	-2.4847	-3.13593	-2.39831	-3.28933	-1.50572
Adcy6	3.16773	2.12339	3.87936	3.74473	3.19439	3.6652	3.83385	3.90139	1.24261	-0.190206	-2.83027	2.26158	0.753435	-2.21904	-0.260651	2.87773	-4.43827	-2.54176	2.35365	-4.12002	2.58379	2.16331	0.175755	-5.11565	0.832517	0.268218	-1.30908	-3.55236	-0.441876	-2.30574	-1.98465	-3.31633	-2.12375	-3.36719	-3.04668	-1.17508	-2.92146	-2.33641	-1.08323	-0.862093	-0.165905	-1.7131	-3.62595
Adcy7	1.02004	-6.20113	-3.33135	-2.42822	-3.89628	-4.56832	-1.16417	-3.9671	6.99114	5.77761	5.89625	6.13273	7.61651	5.74286	5.84674	2.9788	-2.96399	-3.31196	-3.00972	-2.90194	-2.22651	-5.95677	7.80583	5.94541	6.68319	5.83108	-3.58421	-4.14078	5.3538	-3.04341	-4.85312	-6.00499	5.6403	-5.94857	-3.98391	-3.7723	-4.23959	-2.14047	3.61844	2.34469	4.58007	5.69948	6.69504
Adcy8	7.80462	5.06983	8.75915	8.17095	7.56575	8.08238	9.36611	9.35131	2.77114	-2.75309	-0.0149172	5.41291	2.32779	-6.66971	-1.92265	7.24182	-6.69144	-2.41819	7.07858	-6.40327	5.56006	2.26854	0.0330081	-9.8084	1.66252	-1.9942	1.55518	-4.3493	-0.878707	-0.343978	-1.71445	-2.926	-3.02901	-3.19703	-4.32952	1.51761	-4.10794	-3.77331	-4.96158	-6.59567	-1.31282	-9.58933	-7.13556
Adcy9	3.23953	2.27914	1.89659	3.02861	2.34424	3.84786	2.83552	1.37913	-2.49165	-1.22512	-4.95866	-0.199746	-1.72671	-3.32052	-2.26129	-0.479754	3.80082	2.94023	2.63701	3.11844	1.86857	-2.69969	-2.65076	-3.37344	-3.27207	-0.851042	3.05607	4.14404	-1.57193	-0.158998	1.422	3.26184	-4.13601	2.28402	3.07178	2.2799	3.84157	-3.07295	-2.30378	0.407779	-2.69216	-2.7548	-2.47031
Adcyap1	-0.627439	-2.9973	-1.91542	-1.83293	-2.72606	-1.67913	-1.16763	-1.78826	0.0360291	1.4954	-0.853276	2.3363	1.88922	0.315284	2.85865	-1.99168	2.70043	2.50486	-0.542787	1.69964	0.702711	-2.10293	1.81768	2.26946	-1.04511	3.87483	1.12348	2.7566	1.58937	-0.615083	-0.77351	1.40999	-0.293117	-1.5371	2.06478	0.828542	2.2794	-1.43899	2.41687	1.1462	0.826349	0.601294	1.00407
Adcyap1r1	4.21609	-2.14095	2.75997	1.79911	1.18174	0.98581	4.36788	1.89143	3.80023	2.49083	4.48928	3.72182	4.5715	3.81713	3.76336	2.44363	-1.68436	-1.85527	1.2726	-1.77713	1.01587	-5.31512	2.75664	1.88164	1.98022	1.10594	-0.632019	-2.03828	-0.864354	-1.31567	-1.47909	-2.1604	0.2466	-3.64743	-3.00871	-0.539045	-2.09726	-1.40014	-1.23645	-2.16293	-0.576739	-0.700068	1.63151
Adgra1	1.21907	-3.15327	-1.30731	-0.652724	-2.54929	-2.34972	0.706723	-0.450542	2.65288	3.52129	2.10813	3.87172	4.00108	4.12186	2.60246	0.154372	-7.25541	-5.25835	-1.66579	-5.77909	-2.22174	-3.02276	2.93706	1.98485	4.04126	4.30979	-4.98741	-6.88422	5.34827	-1.93782	-7.2914	-7.50018	0.994525	-7.10389	-6.09859	-5.12775	-7.04318	-1.25	4.41752	3.56678	4.62803	1.81828	3.13034
Adgra2	0.542733	-6.18087	-3.72553	-3.80143	-3.92499	-4.80797	-0.486573	-3.98514	7.19724	5.30769	6.60963	7.12171	7.7479	6.41736	6.79848	3.92407	-2.51058	-2.36508	-1.84735	-3.20256	-2.19491	-7.07183	7.13138	6.24627	6.54238	6.72153	-3.67897	-4.19088	5.84591	-3.41363	-5.37748	-5.4733	6.01171	-5.90488	-4.44592	-3.43868	-4.25406	-3.41468	4.80571	3.13022	5.22568	5.49413	6.12759
Adgra3	0.723992	-0.736218	-0.451884	0.0823722	-0.194925	0.361583	0.418918	-0.536303	-0.173398	0.63117	-1.11082	0.596962	0.253536	-0.858804	-0.225539	-1.08993	-0.990158	-1.15861	-0.395684	-0.417448	-0.726647	-0.941651	0.640115	-0.68582	-0.751028	1.26671	-0.172044	0.593622	0.822821	-1.99649	-1.45368	2.27605	-0.422316	1.08476	2.06914	0.762848	2.05427	-2.00137	1.54078	2.14472	1.63191	0.738452	0.870477
Adgrb1	4.79221	3.79661	6.52966	6.6437	6.31273	6.75068	5.56884	6.4655	-1.66386	-5.08356	1.65518	-0.356018	-3.23037	-6.10786	-4.31103	3.88849	-0.876389	-0.0509058	4.33204	-2.63747	4.19668	4.6627	-3.22032	-8.00367	-1.78092	-4.39608	1.38988	-0.64828	-1.72368	3.21232	1.54057	1.3622	-0.163427	-0.405864	-1.17506	1.21511	-0.857651	1.87266	-5.21835	-5.89958	-1.87853	-7.78118	-6.60591
Adgrb2	-1.60283	-3.13122	-2.9863	-2.58721	-3.3812	-3.29756	-1.46805	-2.52422	0.74106	-1.74564	0.825577	-0.0966028	1.17204	0.59936	1.19772	-0.963042	5.91016	6.12604	4.0363	4.56268	3.71995	-3.22321	0.591376	1.36097	-0.960547	-0.198026	5.79711	6.78887	-1.21861	3.91352	4.84961	5.52062	4.01851	5.06515	5.40701	4.92691	6.44316	-1.66432	-0.743725	-2.47282	-1.43108	1.09393	1.08056
Adgrb3	-2.04036	-1.61836	-3.40548	-2.9512	-2.08994	-2.34975	-1.84309	-1.95436	-0.449861	-1.13062	-0.905533	-1.20308	-0.119742	-0.290624	0.296167	-1.29047	4.75554	4.89717	2.42451	4.32408	1.9779	-1.89438	0.24434	0.338584	-0.673884	0.114203	3.67094	5.21924	-0.859021	2.22893	4.71405	4.04393	2.01203	4.11018	4.67191	2.7446	4.63865	-1.15031	-0.474281	-1.53731	-0.976329	-0.237033	0.218255
Adgrd1	5.40008	-2.47587	4.0411	3.1581	2.30397	2.66797	5.83399	3.48639	4.21932	2.9832	3.65499	3.61833	3.8199	2.94189	3.45035	3.76176	-3.42827	-2.8056	1.51469	-3.7059	1.14022	-7.24847	2.45131	0.994476	1.4085	-1.93575	-0.898427	-3.70981	-1.07409	-1.8667	-2.03926	-2.91726	0.755816	-5.17603	-5.81956	-0.756499	-3.72632	-1.16591	-2.58193	-3.0591	-1.11391	-3.12876	-0.774449
Adgre1	4.50817	-4.05706	1.06047	3.14293	0.88294	-0.76365	1.58382	-0.722138	7.05521	7.21096	3.56234	6.69262	7.32988	2.69309	0.994536	2.3332	-5.16416	-4.78489	-4.64581	-6.0245	-4.11172	-7.57504	8.50307	4.27418	9.14158	1.18646	-3.99285	-5.50205	2.36947	-7.565	-4.33264	-6.14736	5.32081	-5.90552	-7.25261	-4.15325	-5.62669	-4.78892	-3.54666	-0.563866	2.17322	6.93891	8.6896
Adgre5	1.13546	-6.14195	-3.49426	-3.22374	-4.25544	-4.27658	-0.882629	-3.88387	4.41668	5.21193	4.5172	5.21017	6.0997	5.20447	5.28928	1.89352	-5.20083	-4.09646	-1.8538	-4.84989	-0.894784	-4.78759	5.5748	4.01224	4.73074	5.99498	-4.32338	-5.89503	5.97486	-2.67755	-6.10222	-6.69312	3.68824	-6.40178	-4.7221	-4.20845	-6.13905	-1.09004	5.45033	3.74694	5.33294	3.42298	4.84206
Adgrf1	6.76066	4.7121	6.78278	6.82077	6.67902	7.22499	7.31293	6.77268	2.61811	1.22014	0.278829	3.61533	0.0766581	1.33428	-0.487199	6.04881	-5.32982	-3.91053	2.1892	-5.94581	1.28242	2.27033	-2.73406	-5.69896	1.07716	-0.0161793	-2.57511	-4.30983	1.2214	-2.00597	-3.93077	-2.68403	-1.88159	-3.9142	-3.59462	-2.90023	-4.31969	-0.0916625	-3.3373	-1.10535	0.669186	-4.99631	-2.9815
Adgrf2	0.626506	0.102224	1.05171	2.40041	-0.388694	-0.169509	-1.19433	2.14788	-3.83978	-1.42413	11.524	-4.32311	-1.74873	-3.60134	-0.940914	-1.47022	-3.46912	-2.0579	7.45684	-3.26976	7.85329	9.9014	3.83938	-6.02654	6.39151	-2.20158	-1.69139	-3.32568	5.18031	5.38845	7.3571	-2.69252	8.0061	-2.46326	-2.35898	-1.57019	-2.66031	8.72414	-2.78257	-3.16176	5.58981	-4.57616	-5.71424
Adgrf3	3.15761	1.50618	3.58857	3.38173	2.2211	3.27126	3.7328	3.66624	1.59492	-0.185508	1.17587	2.15372	0.437821	-1.43699	-1.05793	2.98376	-4.05723	-2.80745	1.16575	-2.911	1.47875	0.696272	0.252207	-2.72819	1.36296	-1.01767	-2.88564	-3.94958	-1.53758	-1.26847	-2.68668	-2.63143	-1.0647	-3.3889	-2.63182	-2.14329	-4.2821	-1.6834	-2.12498	-3.25354	-0.716864	-3.39369	-1.77205
Adgrf4	3.68983	1.17443	6.30071	6.7663	2.93007	4.27723	2.79363	6.88182	-4.06132	-3.91467	10.3082	-2.33317	-2.40022	-5.22721	-2.63616	3.11541	-6.36399	-4.05733	6.30601	-6.47868	8.23312	9.90144	1.76565	-9.35617	3.79736	-1.17234	-3.16838	-6.467	4.43915	7.59655	5.4112	-4.89412	7.24761	-5.7428	-5.71203	-2.51612	-5.91189	8.2657	-4.77949	-6.40051	4.07763	-8.02372	-7.86085
Adgrf5	3.14516	-3.28308	-2.41021	-2.48288	-2.45016	-2.10136	0.576906	-3.38394	5.08757	2.54597	7.3757	4.1944	4.31146	3.8639	4.95876	1.42786	-0.195789	-1.21297	-1.4433	0.253376	-0.904075	-6.18029	6.09414	6.50204	4.99371	3.20879	-0.59933	-0.650926	2.75614	-3.3367	-2.42708	-1.96815	1.96475	-2.75899	-1.76557	-0.905048	-0.682411	-2.2132	-0.535272	0.248313	2.02356	5.64137	6.47751
Adgrg1	4.04159	4.37253	5.09701	4.96165	4.85574	5.34854	4.96881	5.22671	-3.08927	-7.35229	-3.4442	-1.91708	-5.75782	-8.69219	-6.69641	1.37295	1.41532	1.7511	5.62989	-1.19291	4.39664	1.34311	-6.82548	-9.99017	-5.29924	-8.03036	3.70084	1.26653	-3.48399	2.41625	2.42079	3.16748	-3.68693	1.87364	1.73975	3.37923	1.04811	-1.27994	-5.73798	-7.67297	-3.4548	-9.71616	-8.90669
Adgrg2	1.73677	-0.254758	0.447792	0.884247	-1.12511	0.698495	1.01759	0.468103	-3.41875	-0.953416	-1.88385	-0.19114	-0.236388	-1.79185	-0.968044	-2.56314	-1.09796	-1.73314	0.636677	-2.18289	1.54418	2.14397	-1.07965	-3.47727	-3.97053	2.78068	-0.928526	-1.16391	3.05955	2.7814	-2.25856	-1.54379	-2.1459	-2.65178	-1.04229	-1.62865	-1.50388	2.2793	2.51719	3.07442	2.12557	-3.04601	-1.69908
Adgrg3	2.05522	-2.56722	0.133704	1.60289	-0.737451	1.22458	1.22859	-0.681361	1.53938	1.6237	4.98617	1.51673	1.05073	0.971469	1.33569	-0.860365	-2.85597	-3.58934	-1.92281	-4.1783	-0.909387	-2.05304	2.99768	1.72796	3.04518	1.18183	-2.94681	-3.60792	2.96046	-2.62843	-2.77709	-4.97827	0.840932	-3.95684	-4.25954	-3.46714	-3.67556	0.368092	0.57459	0.445286	2.05627	1.67269	2.3996
Adgrg4	-0.00643877	-0.871231	-0.901445	0.211827	-0.146732	-1.61093	-0.354949	-0.0393968	0.214041	0.391766	-2.37184	-0.0237686	-0.0188499	-0.963231	0.0561758	-0.0790382	0.0352557	-0.47534	-0.170899	-0.077492	-0.249839	-0.01932	0.241124	0.0804568	-2.01691	0.090639	-0.18433	-0.0311297	0.219543	-0.342026	-0.0891366	-0.116707	-0.201622	0.00390628	0.0264966	-0.976437	0.146768	-0.309012	1.31321	0.870225	1.30629	1.50535	1.53718
Adgrg5	6.64653	-0.530256	5.56813	7.09488	4.97859	5.07389	4.99396	3.69269	4.293	3.15247	2.32322	3.39866	3.4318	0.275547	-1.52827	0.851329	-6.14897	-5.48397	-1.72633	-7.8199	-4.2199	-4.61162	5.4465	1.40089	6.50129	-2.8789	-3.6346	-6.68406	0.971551	-6.23136	-3.03839	-7.00623	2.49646	-5.73893	-6.71984	-3.62339	-6.78988	-3.50065	-3.20067	-2.8727	0.927514	4.72595	4.86949
Adgrg6	5.81636	3.5174	5.89301	6.10318	5.32183	6.36227	5.67307	5.3626	-0.31454	0.481239	-0.697404	3.03337	-0.377106	-2.55998	-1.07201	3.6618	-4.90156	-4.12558	1.85048	-3.60862	0.627993	2.42169	-0.460654	-4.42409	-1.27296	0.16277	-2.17856	-4.13857	1.73545	-1.73338	-3.55883	-3.6934	-2.81751	-4.92062	-4.03347	-2.60058	-4.3187	-0.935713	-1.0865	-0.336879	0.664463	-2.91493	-3.44285
Adgrg7	6.82376	4.61137	8.47973	7.7614	6.9576	7.40837	8.42812	8.55908	3.04505	-2.76318	0.628806	4.65477	2.10212	-5.92333	-1.41796	6.65168	-4.24512	-1.37265	5.70173	-3.93385	5.39386	3.30758	0.05754	-9.31017	1.23713	-1.33043	0.829015	-3.07509	-0.587865	0.30974	-1.52603	-2.1968	-2.56935	-2.40317	-3.07411	0.839872	-3.26822	-2.0653	-3.78945	-6.06281	-0.807664	-9.13887	-6.36272
Adgrl1	-5.97714	-4.16787	-8.14281	-7.89373	-6.98146	-7.73123	-6.64566	-8.04108	-0.703982	1.84005	-1.85445	-1.73133	-0.143004	3.70823	2.92023	-6.18792	7.19475	5.37627	-2.41389	7.61622	-2.68129	-6.08303	1.16599	5.74066	-1.59296	2.33624	3.5271	7.23241	-0.442497	-1.21042	1.5478	4.69984	-0.685617	4.61534	5.71778	2.98074	7.05556	-3.01237	1.58768	2.73959	-0.777161	3.9909	4.17137
Adgrl2	4.66686	0.160313	4.04874	4.21985	2.98432	4.54784	4.16027	2.63488	0.197476	0.0601909	0.102228	2.44018	0.117726	-0.0102162	-0.0685894	0.231804	-1.42981	-0.428977	-0.0693395	-0.845688	-0.234296	0.0878952	0.233576	-1.67096	0.0880329	0.277105	-0.499573	-0.470907	0.270813	0.127305	-0.282132	-0.707376	0.160905	-0.461917	-0.92812	-0.524707	-0.517054	0.00460646	-0.105038	-0.148319	0.153167	0.140005	-0.211132
Adgrl3	-5.39329	-3.92281	-7.38726	-7.54162	-6.76999	-7.29925	-6.02153	-7.00401	0.40075	1.58441	0.314846	-1.39109	1.87449	4.04536	3.08182	-3.73344	3.46569	1.55068	-2.88019	3.29646	-2.06985	-2.51023	4.04435	5.94509	0.286057	4.13141	0.948615	2.35753	2.56636	0.284769	0.0519516	0.43548	1.73387	1.23811	1.98476	0.0339385	1.70961	1.39835	3.35824	1.28399	2.11178	4.47757	3.41722
Adgrl4	2.67238	-2.78122	-2.38504	-1.82744	-2.83927	-1.83151	-0.306408	-3.1313	4.88305	2.19577	6.45871	4.22836	3.50128	4.19008	5.60918	0.726469	-1.57405	-3.0363	-1.77269	-2.77357	-0.209034	-4.66342	5.32124	5.48321	4.69025	3.56698	-1.53339	-2.11677	3.07219	-2.78874	-2.98124	-3.01047	2.00081	-3.35259	-2.41344	-1.53568	-2.11959	-0.197195	-1.41437	1.95879	2.89129	5.0727	6.34665
Adgrv1	-6.09002	-4.96147	-7.94157	-7.42542	-7.42057	-7.76221	-7.04938	-7.98623	-1.38339	0.348489	-1.87577	-2.07647	1.27566	-1.23423	0.303225	-6.34687	6.54272	4.91166	-1.76766	6.02173	0.395438	-4.72071	4.37166	4.30197	-2.7195	3.52956	3.26932	6.00517	0.821066	2.02619	2.92391	2.99274	0.62192	4.58103	4.74395	2.34808	5.65522	-2.38115	2.22622	0.746949	0.313903	2.74919	1.95023
Adh1	7.82541	4.59048	8.75547	8.87218	8.60725	9.30209	8.38922	8.37383	2.25664	1.59174	1.24866	5.29605	1.53415	-0.28799	0.891407	8.91031	-7.08941	-5.39167	2.94177	-7.30128	1.08517	2.73086	-3.87282	-6.79954	2.46852	-0.859389	-3.74943	-5.82201	0.416929	-2.90466	-5.84509	-3.88948	-2.62598	-6.12938	-5.52008	-3.41078	-5.67939	-1.26076	-2.46765	0.8076	0.299045	-4.85898	-2.70471
Adipoq	2.87981	0.317656	0.638259	0.743765	0.598094	0.50523	2.70518	1.04756	-0.628088	1.05005	1.69185	0.897721	2.79156	1.55169	0.76306	1.55145	0.38714	1.33428	1.10861	0.640874	-1.3953	-2.76379	-1.12281	-0.25614	0.111191	-1.30878	-1.46724	-0.650377	-1.61444	-1.22833	0.0753018	-0.437966	1.41219	-1.59937	-1.44431	-1.61404	-0.641277	-1.70588	-0.593402	-1.4958	-1.67502	-0.216943	-0.962558
Adipor1	1.85981	3.00283	3.07169	3.25305	2.67765	3.15031	2.18021	2.55995	-0.799399	-2.37718	-1.52887	-1.22354	-2.40886	-2.05984	-1.9487	-0.0644098	2.62943	2.82904	1.39689	3.02021	0.963335	0.213883	-2.49492	-2.65463	-1.28572	-2.35894	1.82266	3.99051	-0.907382	-0.0774751	1.31796	3.44368	-1.82483	2.4533	3.59761	1.31762	4.14835	-0.0903226	-2.77507	-1.73627	-1.32174	-2.6072	-2.44923
Adipor2	4.79716	3.69146	6.45345	5.75032	5.38143	6.20086	5.54073	5.81085	0.175613	-1.82121	-1.10841	1.45534	-1.04206	-4.24601	-1.62158	2.67706	-3.18212	-1.06201	3.38942	-4.47732	1.54229	1.38005	-1.7266	-6.8587	-1.1641	-1.00404	0.7997	-1.38409	-0.538481	-1.32625	-0.828532	-0.829028	-2.60635	-1.17197	-1.11408	0.501415	-1.65696	-1.74356	-1.25053	-2.17789	-1.32205	-5.06686	-5.26302
Adm	-3.10088	-1.64075	-2.63545	-2.62279	-4.69537	-3.62932	-4.04039	-2.52744	-1.3868	-0.346993	1.52556	-3.82827	0.869789	-0.188495	2.94018	-1.89023	-0.723758	-3.06864	-2.60294	-1.52064	0.441058	3.21264	1.48325	0.153479	-0.340697	2.91863	-0.919778	-2.29037	6.55359	2.03843	-0.175159	-2.85666	2.85394	-1.49965	-2.07604	-0.960414	-2.35878	6.53812	3.94719	1.64206	6.5108	0.235433	2.16847
Adm2	-2.23476	-1.08954	-1.7874	-2.00277	-2.63592	-2.38935	-2.3748	-1.80068	-1.88518	-2.35297	3.576	-3.5456	-1.7154	-0.440375	-0.198205	-2.53211	0.509428	-0.463752	-0.771796	-2.11903	2.02873	4.83197	-0.452667	-1.6833	-0.770684	0.0175906	0.723335	-1.46219	2.76659	3.01981	2.70357	-1.64545	3.11131	1.18907	-1.17474	0.605047	-0.522973	6.16234	1.52658	-1.27293	2.55122	-3.21662	0.760923
Adnp	0.30627	-3.58799	-3.17242	-1.89158	-3.98258	-0.163426	-2.06511	-4.21148	-6.0938	-0.624812	-5.25005	-1.97831	-1.87142	-5.40195	-1.93749	-6.42296	6.40558	2.03589	0.69282	3.38517	1.37236	-0.57512	1.97359	-1.51978	-8.01744	2.13569	2.99736	5.26564	3.38438	1.68476	2.72153	4.02255	-4.72886	4.57151	5.59987	2.23767	5.32671	2.13664	0.361264	-1.05881	1.48257	-3.71367	-1.30656
Adnp2	0.0128646	-1.92886	-1.45065	1.09761	-1.82996	1.05827	-1.46853	-1.78706	-4.15453	-0.449161	-3.78797	-1.09103	-1.04183	-3.76366	-4.17897	-3.76508	6.48641	3.80329	1.3972	4.30078	-0.181153	0.0704806	3.37596	1.86938	-6.09288	2.71407	3.09443	4.98123	1.25794	-0.430229	2.38146	1.85023	-3.33784	4.93255	5.1637	1.38951	4.03128	-2.61232	-0.175938	-0.587507	-1.875	-0.745876	-1.05628
Adora1	5.20779	4.47183	6.1258	4.80753	5.23657	5.55368	6.03668	5.64179	2.42854	-2.09927	0.585076	3.65706	-1.27498	-3.34882	-1.71073	2.85545	-2.26519	-0.48814	3.00923	-1.82643	2.28897	1.30621	-1.09785	-5.37471	-0.096656	-2.02991	0.820396	-0.8579	-1.10372	0.624375	-1.25505	-0.44645	-2.29519	-1.10284	-1.01049	0.716517	-1.27023	-0.865808	-3.30677	-3.60891	-1.33574	-4.8788	-4.30689
Adora2a	0.0138029	-4.8869	-3.54991	-2.13471	-3.34461	-4.43326	-2.42832	-4.06922	4.5072	2.35377	4.06685	2.70973	3.38994	3.58023	3.85949	-0.915521	2.10097	1.98878	-1.09888	1.64641	-1.11054	-6.71543	5.35733	5.10967	5.42169	1.57693	0.109537	1.82904	1.04552	-1.92779	-1.32981	-0.639561	3.47159	0.556907	0.357513	-0.503862	2.05571	-3.97914	-2.36112	-1.12188	0.386851	5.06157	7.02374
Adora2b	4.73279	-0.126341	3.81053	4.49583	3.24579	3.87326	3.99682	3.45935	2.47611	1.34326	4.27542	2.0659	2.47822	0.456837	0.688388	1.2074	-5.34478	-5.37593	-0.158167	-5.56241	-0.985309	-1.23078	2.56018	0.24374	3.62762	-1.86004	-3.98753	-6.38092	1.25941	-2.65725	-3.48581	-5.89965	1.79538	-6.04172	-5.26724	-3.24459	-6.33644	0.139049	-1.44645	-1.45951	1.20731	1.34796	2.03924
Adora3	1.39754	-2.10597	-0.786014	0.288707	-0.910844	-0.331117	-0.0738583	-1.97156	1.55132	2.22672	1.00047	1.64946	2.88072	1.21439	0.620968	-1.17144	-0.249056	-1.58982	-0.895618	-0.795843	-2.74812	-2.26135	4.52161	3.10869	2.12244	2.06632	-1.80285	-1.44506	1.54345	-2.96877	-0.998452	-2.56962	-0.451937	-1.16397	-1.72894	-2.86125	-1.68663	-0.661986	-0.244716	-0.883054	0.641525	2.41113	2.91544
Adra1a	8.84251	7.20935	9.44535	8.9063	9.53063	9.91489	9.51281	8.29214	3.05455	-1.79265	-1.30009	5.32261	1.02241	-4.62345	-1.72518	6.74241	-3.01809	-1.79684	3.29017	-3.85361	1.7905	0.999973	-0.994112	-6.64144	-0.0590932	-2.42897	-0.800581	-2.13453	-2.08837	-1.32043	-1.79465	0.226365	-3.34043	-2.41329	-2.70975	-1.28505	-2.24697	-2.7631	-4.58136	-2.70645	-2.42278	-5.61276	-5.9402
Adra1b	-3.48568	-3.78827	-5.33253	-5.53267	-4.68836	-5.35988	-3.42289	-5.48376	2.33317	2.18235	1.05124	1.34727	2.57457	3.34252	3.05027	-1.18145	1.32835	0.392487	-1.65524	1.50988	-1.61028	-4.32302	3.02781	4.31029	2.4875	4.28785	-0.365653	1.64037	1.62417	-1.87631	-0.868421	0.348578	1.64277	0.234524	0.0613651	-0.384712	1.69443	-1.83949	2.15283	1.63257	0.884608	4.60749	4.11999
Adra1d	1.45348	-1.59268	-0.618956	-0.626225	-0.41137	-0.505474	1.01349	-0.255094	3.4015	3.46456	2.72976	4.04755	3.37112	3.78413	3.07536	2.01695	-3.31534	-3.31686	-1.64963	-2.66369	-2.93499	-2.55579	2.67051	2.31803	3.83045	3.02824	-3.18615	-3.61538	3.19646	-2.6218	-4.91673	-4.43844	2.00459	-5.11771	-3.44824	-3.8828	-3.58749	-1.7867	2.47849	2.16734	2.7993	2.50241	3.38317
Adra2a	3.39892	1.32412	4.31306	4.43406	3.03235	3.76104	3.55218	4.22714	1.99915	-0.753768	0.942251	2.63706	0.917086	-0.12802	0.413213	3.03803	-5.54315	-4.6525	0.202435	-5.20232	-0.559128	0.267025	1.25011	-0.494225	2.05005	-0.311358	-3.80789	-5.62064	-0.515496	-2.03208	-4.24148	-4.98778	-0.0117143	-4.78528	-5.85744	-3.56751	-5.5986	-1.40066	-1.50991	-2.04887	-0.338492	-0.082847	0.498784
Adra2b	-0.223788	-0.620329	-1.48561	-1.40945	-0.686029	-0.720232	-1.48511	-0.695191	0.109816	0.242572	0.323822	-0.154666	0.0770092	0.0890659	0.177259	-0.327845	3.40929	3.36029	1.46647	1.84193	1.64545	-0.762848	-0.00157161	0.352111	-0.20673	-0.320154	2.62705	3.30892	0.0868033	1.33299	1.38506	2.32762	1.91702	3.09494	3.14246	2.20646	3.58033	-0.235724	-0.353442	-0.313564	0.154006	0.364891	0.0939832
Adra2c	2.48086	0.522839	0.665105	0.912976	0.327502	1.03741	3.12227	0.911739	0.473717	-1.597	-1.29977	2.09526	-0.674339	-1.90573	-0.780749	-0.115641	2.87844	3.56798	4.8666	2.82949	2.95466	-4.47068	-1.27625	-2.42776	-1.77156	-1.97313	4.11486	3.65475	-3.17138	1.9131	2.86477	2.66816	1.11517	2.40094	2.29756	3.91075	3.43623	-2.76883	-3.21724	-3.83568	-2.60476	-2.98307	-3.21003
Adrb1	6.22454	5.85053	7.67912	7.25551	7.15996	7.4963	7.10417	7.08649	1.4912	-3.39887	-0.12471	3.1038	0.564437	-5.51896	-2.78293	6.26521	-4.63253	-1.88748	4.52723	-4.63056	2.8144	2.57942	-1.07076	-8.93066	0.413309	-3.39652	0.135094	-2.97769	-1.03543	-0.146917	-1.36624	-0.9406	-2.36186	-2.69119	-2.49537	0.18241	-2.96504	-2.1129	-3.67588	-4.70006	-1.07168	-7.37276	-6.2851
Adrb2	6.16755	4.15988	6.48345	5.8596	5.94489	6.98462	6.69014	4.95566	1.90337	1.46004	0.711286	4.48783	1.15962	0.464414	-0.533551	4.10322	-3.63314	-2.76001	0.275787	-3.87763	-1.52896	-0.362306	-0.964523	-1.30601	1.46751	-0.958602	-1.87739	-2.88245	-1.05374	-3.89462	-2.99434	-2.62118	-2.37925	-3.20798	-3.3698	-2.2587	-3.05574	-3.84539	-3.19189	0.803633	-0.817734	-0.107198	-0.949042
Adrb3	4.72265	3.59012	7.27467	6.97641	4.96496	6.85549	5.55496	8.14663	-1.17837	-3.55956	3.92251	0.850858	-1.96309	-2.88945	-2.41348	4.6803	-2.30833	-1.64916	2.98709	-2.78293	3.71664	6.84519	-1.82882	-4.6681	0.164286	-2.02523	-0.811752	-1.793	-0.320515	1.96013	0.493207	-2.01341	1.57635	-2.38542	-2.08284	-1.09944	-2.20634	4.09076	-3.62636	-4.51567	-0.67427	-4.40817	-4.52045
Aebp1	2.04319	-7.47582	-2.97805	-3.35116	-3.67257	-4.11903	0.868616	-3.51577	7.26952	6.30586	7.50578	7.75723	7.84718	6.91295	6.99425	6.5521	-4.00064	-3.50867	-1.30766	-5.71993	-0.977381	-7.56117	7.20367	5.91716	7.27894	5.79875	-3.80199	-6.49072	7.03198	-3.06586	-4.86356	-6.79177	7.00025	-8.24151	-8.12427	-3.31059	-6.43464	-2.24699	5.06365	2.50381	6.65717	4.94404	6.08848
Aebp2	-2.29516	-4.03699	-4.37426	-3.33777	-6.03942	-4.64707	-4.29807	-4.60563	-2.64266	0.283411	1.18575	-1.21943	1.61927	-2.377	0.861993	-4.35386	-0.426483	-2.18251	-1.59175	1.48187	1.33966	1.38668	4.0254	0.565698	-1.91515	3.16663	-0.427671	-0.550168	4.31876	3.79387	-0.123901	-1.23809	0.708106	-1.31286	0.685712	-1.41924	-1.03775	4.01028	1.91316	-0.246762	3.07016	1.0988	0.976239
Aen	2.12113	1.23376	2.97112	3.32594	1.94376	2.21533	1.48133	3.16504	-2.07069	-1.13026	2.49074	-0.0708847	-0.937661	-2.52209	-2.43796	0.828342	-3.85222	-2.71039	1.11159	-3.13568	1.20546	3.97399	-1.20838	-2.94979	-0.865685	-0.980117	-2.04236	-4.90687	1.93219	2.53526	-1.39464	-4.37481	1.20332	-4.06769	-3.4703	-1.8757	-4.71615	2.97574	0.361989	0.506701	1.7839	-2.91239	-2.61142
Afap1l2	0.928278	-2.48511	-0.560462	1.13291	-0.639747	-0.442302	0.255757	0.393966	2.21233	2.33819	2.39066	2.12214	2.43051	1.30796	0.863702	0.93666	-1.95339	-2.74804	-0.994137	-2.46838	-0.303513	-1.58755	2.98358	1.89898	3.23006	1.041	-1.62866	-2.98151	1.70678	-1.09646	-1.83683	-3.26266	2.07152	-2.74033	-2.87465	-2.44889	-3.05599	0.0118924	0.0100008	-0.0555134	0.931632	2.352	2.64599
Afdn	5.23028	4.85805	6.97433	6.95828	6.47451	7.60382	5.84531	6.28241	-2.31728	-4.54474	-2.8458	0.35942	-3.07337	-8.36042	-4.84234	3.41598	-1.57245	-0.142874	4.32863	-3.2113	3.36672	2.90571	-3.74349	-8.88886	-3.76218	-5.45881	1.15664	-0.251284	-2.83149	0.37031	0.590595	0.755401	-4.31669	0.410575	-0.542647	0.98436	-0.486509	-1.42097	-5.82393	-5.29295	-3.37907	-7.26118	-7.26144
Aff1	7.86303	3.47736	7.29158	7.5184	6.16922	8.61355	7.37914	5.98559	-2.76942	0.481414	-3.74716	2.78574	-0.890355	-5.76729	-3.00541	3.63472	-2.18845	-2.58624	3.778	-2.11624	1.51614	1.68207	0.536673	-5.80422	-4.29583	-0.730354	-0.00151085	-1.38424	1.23384	-2.76271	-3.16385	-2.92302	-5.7029	-3.14114	-1.84287	-1.87752	-2.40732	-2.12694	-4.02273	-1.39933	-1.62572	-4.15883	-4.85651
Aff3	2.3437	1.19429	4.74543	4.65078	3.68974	4.3799	3.90331	4.82122	-0.194814	-0.576661	0.546053	0.362212	-0.21266	-2.92686	-0.574629	1.94426	-0.659291	-0.302098	1.48873	-1.18148	0.887812	0.999483	-0.210138	-5.2785	0.176631	-0.940928	-0.166723	-0.391007	-0.298723	0.443482	0.303411	-0.0209858	0.325817	-0.377156	-0.438104	-0.0111664	-0.36571	0.310751	-1.32694	-2.29303	-0.36726	-4.66713	-4.01191
Aff4	4.383	-1.67487	-0.861057	0.702018	-2.61541	3.00887	0.781248	-3.07191	-7.41706	0.519558	-5.62038	-0.422577	-2.77347	-7.5726	-2.89921	-6.52661	4.44441	0.168047	2.51783	2.05073	2.56613	-0.520902	1.09779	-4.07084	-9.73236	3.65355	3.30086	4.13941	4.5528	-0.818936	0.436671	0.883623	-6.34478	3.46764	3.51198	1.09058	3.28199	3.34119	-1.25857	-0.0984003	1.61755	-3.99515	-3.30668
Afp	-0.324451	-3.37919	-1.13508	-1.18139	-2.2006	-1.78774	-1.06677	-1.03251	3.81486	3.15143	4.20876	2.21434	3.94542	4.16663	2.94634	1.68578	-3.36193	-3.06673	-1.76285	-2.42651	-0.973859	-0.344582	3.59887	4.11251	4.42153	2.83391	-3.11203	-3.8087	1.78795	-0.611516	-1.9759	-3.3808	3.45222	-3.66101	-3.1676	-3.00179	-3.22298	1.60206	1.4162	0.498545	2.71058	4.47538	4.48411
Agap1	-2.01496	-0.277885	-3.66072	-3.55237	-1.48341	-2.98231	-2.08844	-3.20188	-0.192305	-0.205346	-0.864649	-0.234118	-0.0474418	-0.508248	-0.175563	-0.975063	3.90897	1.09446	0.749462	3.23376	0.688899	-1.16662	-0.110971	-2.26427	-0.723327	0.169984	1.56472	2.75437	-0.302228	1.04365	1.871	1.50468	0.034462	1.89316	2.39215	1.17273	2.27654	-0.863	-0.201967	-0.629702	-0.269594	-1.14788	0.0177395
Agap2	7.10675	0.405042	4.89666	7.35556	5.55047	3.45393	4.16257	2.58544	3.92486	1.35892	1.60073	3.84624	2.1849	-0.41119	-0.810463	-0.789439	-1.73299	-1.76325	-0.340043	-2.42466	-1.74965	-6.11581	4.90511	1.63405	4.60728	-3.63158	-0.656097	-1.97252	-3.16544	-3.76089	-2.45152	-1.72991	1.99881	-1.51636	-1.97782	-0.770788	-2.05446	-4.33315	-4.36348	-2.92634	-2.99231	4.55901	3.65032
Agap3	-5.00562	-3.46262	-5.41903	-4.91816	-4.90209	-5.00092	-4.42887	-3.8875	0.168161	-0.67297	-0.94051	-2.60879	0.728211	-0.429167	-0.276838	-4.20663	3.88803	2.69687	-0.141412	4.22956	0.525367	-1.08753	1.4364	3.37847	-1.34423	0.952407	2.01349	3.83967	-0.578688	2.65635	3.28416	3.3167	1.42709	3.99026	4.45101	2.35712	3.5489	1.21029	0.941982	-0.841162	-1.21193	1.32767	1.3136
Ager	-4.29141	-3.27437	-6.45058	-6.58599	-5.33834	-6.71342	-5.31188	-6.44049	-0.457288	0.0102027	-1.56249	-1.72816	0.197883	-0.43169	3.5181	-4.24169	2.60412	1.70427	-1.46879	3.37745	1.47773	-1.95888	0.377709	0.454354	-0.124347	1.36643	1.54034	1.9744	0.697774	3.66168	0.868174	2.83269	0.927773	2.21829	3.32941	1.72896	2.0671	1.44604	2.09515	1.62961	1.33243	0.595411	1.02629
Agfg1	-1.84234	-6.07727	-5.48945	-4.98187	-6.44024	-5.72785	-4.04367	-6.24834	1.7457	3.84023	2.01287	1.05382	3.09696	1.5898	3.85742	-2.0753	-0.762838	-3.29648	-2.29607	-1.01504	-0.557511	-2.95002	5.58715	4.58576	2.00728	4.36267	-0.841843	-0.983596	4.12109	0.271812	-2.98634	-3.32608	1.49767	-2.87102	-0.525983	-2.16191	-1.58111	0.856801	3.09598	1.96148	3.45189	3.42946	3.44137
Agfg2	6.44488	4.71797	8.13516	7.8511	8.43204	8.45417	7.45549	7.75054	-0.00105659	-4.27043	-2.63577	2.64967	-0.394959	-7.13133	-4.55761	6.80442	-2.17625	0.843134	6.04485	-2.74953	3.24098	1.33559	-2.82558	-8.60947	-1.75521	-5.28294	1.60847	-1.68337	-4.64994	0.859041	-1.08463	1.10066	-4.32001	-0.374341	-0.752606	1.6403	-1.78284	-3.86869	-4.54017	-3.41335	-4.78143	-8.33297	-7.5469
Agk	-5.91107	-5.83615	-8.06676	-7.73825	-7.2073	-7.92742	-6.74911	-7.54863	0.0553508	2.67082	-0.835101	-1.37639	2.62995	1.55725	2.9556	-5.53789	2.85119	2.16453	-3.14307	3.83858	-1.22944	-4.62864	3.89866	5.2626	0.784657	4.72726	0.630113	3.30546	1.56208	0.401705	0.650656	1.32134	1.77243	1.81685	2.85964	0.325072	2.9101	-0.246727	3.56446	2.30245	1.00977	4.78885	4.21376
Ago1	2.2481	1.10286	1.90961	2.99404	1.36649	4.18229	2.12692	1.57846	-5.61567	-3.89616	-4.64831	-1.20187	-5.45435	-7.09513	-5.7311	-1.02475	4.69412	5.4856	5.83001	1.94893	4.77351	0.609588	-4.66671	-6.39016	-7.14597	-4.96571	6.38607	5.05737	-2.48573	0.680964	4.36736	3.9976	-2.89784	3.93394	3.7686	4.90348	4.18062	-3.55684	-5.62509	-5.31656	-5.32207	-6.32609	-6.61272
Ago2	-4.20117	-4.85638	-7.14873	-6.70013	-7.45832	-5.84344	-5.96657	-7.5066	-2.35086	-0.00443002	-2.80222	-1.62648	1.34219	-2.77136	-0.372556	-7.44456	5.6638	2.83112	-1.00179	4.05859	0.582873	-2.25831	5.34491	3.47754	-4.20855	3.83715	2.91747	5.21136	2.6704	2.71562	3.11112	3.09388	-0.823883	4.35058	4.34987	1.51613	4.70615	1.11835	1.40795	0.493845	1.47731	0.473462	0.694356
Agpat1	2.04869	5.70163	4.97051	3.89841	6.41137	4.87339	4.15162	4.31649	1.33881	-2.49766	-0.841204	0.806138	-3.06584	2.21637	-2.83228	1.83274	0.951195	4.00831	0.855054	0.444719	-3.31306	0.138398	-3.62153	-0.93857	0.592684	-2.79952	1.33664	0.629748	-5.3988	-3.94848	1.75184	1.01048	-0.365261	1.7399	-0.907561	2.50739	0.912865	-6.33581	-2.43706	-1.6918	-4.03903	-0.331678	-1.88077
Agpat2	3.10476	0.694046	4.01699	3.87727	2.7782	3.20217	3.28088	4.37734	0.859049	0.677292	1.0971	1.84185	0.738576	-0.567742	-0.174502	2.82397	-8.64507	-7.35188	0.400651	-7.02869	0.00413663	2.08247	0.494092	-2.40485	0.749792	0.301115	-5.1709	-8.76358	1.87953	-0.31004	-4.92071	-7.95162	-0.277459	-7.64963	-8.35265	-5.06481	-8.5794	0.573149	0.811504	0.276022	1.56944	-1.7198	-1.23351
Agrn	6.70236	3.7181	8.19643	7.98039	7.92696	8.29451	7.10205	7.27409	2.8886	-0.197685	-1.65251	3.13301	1.15836	-5.32711	-3.46214	8.02242	-7.49677	-4.18075	5.09026	-7.80705	3.69006	2.03586	1.4768	-5.48464	3.50399	-3.70241	-0.407571	-7.27658	-1.7699	-2.04414	-0.882674	-4.62229	-0.190652	-4.01113	-5.90088	-0.321269	-7.34467	-4.86681	-2.68946	-5.27401	-1.58397	0.812103	-2.80744
Agrp	0.0779429	1.93794	3.03724	2.8912	2.81877	3.84126	0.816795	2.99193	-1.8557	-1.63355	-0.0292518	-0.492464	-2.57482	-1.78128	-3.50692	1.39083	1.25099	1.76708	0.486348	0.697945	-0.555261	4.73957	-1.69267	-0.958755	-1.28061	-2.36567	1.37089	1.2475	0.239879	-2.10955	1.46525	-0.379263	-2.07783	1.1472	-0.39532	0.0332489	0.653956	-1.01138	-1.48046	-2.13638	-1.98121	-2.1141	-3.26005
Agt	-1.91203	-3.03846	-2.49077	-2.64068	-2.4114	-2.77077	-2.26737	-3.02741	0.207013	1.96583	-0.595677	0.693552	1.4237	1.346	1.24853	-0.440809	3.34721	1.86185	0.330136	2.1084	1.45686	-4.04258	1.23998	1.8985	0.960988	2.47377	1.15974	3.08162	0.934016	-0.81565	-0.22336	1.57695	-0.332709	2.34156	2.68073	1.03857	2.99284	-2.58173	1.2509	2.2321	0.591245	1.76672	2.54013
Agtr1a	5.25986	6.10634	5.8205	4.82201	7.5426	6.04992	5.84422	5.11538	0.164321	-3.47572	-1.64413	0.87665	0.996305	-3.25481	-2.54662	3.26753	-0.555219	1.43968	2.14857	-0.211832	-1.29815	-2.1955	-1.96579	-4.18288	-0.73967	-4.46285	0.44501	0.157371	-3.04627	-0.898443	0.112456	1.70887	-2.09081	0.235011	-0.635826	0.694643	0.259776	-3.31283	-3.15298	-1.94342	-3.29339	-3.44381	-4.79371
Agtr2	4.21845	-1.08254	2.78697	1.21662	1.9024	1.55309	4.47508	1.68239	3.32979	1.8675	3.07616	2.56597	1.93657	1.73017	1.47879	1.95784	-2.51123	-1.19812	1.6259	-0.85249	0.606195	-5.38207	-0.300637	-1.00307	-0.21164	-0.594293	-0.326925	-1.72585	-1.14894	-1.52121	-2.20754	-0.987085	0.227618	-2.10991	-2.376	-0.209068	-1.4865	-2.01434	-1.80163	-2.68961	0.453204	-1.32128	-2.90553
Ahctf1	-6.23026	-7.30115	-8.41825	-7.89428	-8.47726	-8.646	-7.31425	-8.20169	0.773779	2.6748	1.44453	-1.1494	1.84142	3.24807	3.22996	-4.50626	1.91921	0.885286	-3.41751	3.26217	-2.40995	-4.21381	5.02708	7.25026	1.50249	5.18921	-0.676508	2.43637	2.33969	0.276126	0.498175	-0.698222	2.71422	0.192582	2.22644	-1.16459	2.17524	-0.339284	3.54336	2.15588	1.94182	5.53015	5.15541
Ahr	4.83797	2.23264	7.31355	6.99124	5.29987	6.87998	5.13693	7.61271	-1.21829	-3.12048	4.78229	0.890791	-1.43726	-4.7754	-2.39473	5.23316	-5.34983	-3.57976	4.17357	-5.63437	4.98024	7.17924	-0.441486	-7.29041	1.12205	-1.727	-2.14357	-4.26158	1.43982	4.02763	1.06357	-3.93506	3.03896	-4.51867	-4.25431	-2.10147	-4.03406	4.2889	-3.06232	-4.71568	0.889351	-6.20899	-6.0521
Ahrr	0.012212	-0.176177	-0.915825	-0.336964	-0.0978401	-0.393053	-0.117101	-0.796509	0.173718	-1.68932	-1.26682	-0.549114	-1.2865	-1.01267	-0.633126	-0.244624	2.98681	2.78941	2.38632	1.41829	2.49645	-1.5629	-0.427071	0.390864	-1.46126	-1.01166	2.85872	2.788	-2.36646	0.366231	2.3433	2.59007	0.41382	1.83237	1.91677	3.1135	2.53724	-2.13189	-1.06385	-1.43235	-2.84829	0.230962	-0.0734227
Aida	-4.45259	-5.8176	-7.32331	-6.75873	-7.31222	-7.44714	-5.96561	-7.03227	2.06467	2.17515	2.13505	0.623242	3.40164	2.01058	2.84485	-3.20304	2.39647	1.38483	-1.94824	1.62318	-1.34176	-3.90912	5.77505	5.64905	1.68811	4.97976	0.21535	2.23612	1.28479	-0.0144899	0.472647	-0.35791	2.68098	-0.124251	1.55884	-0.371212	1.85256	-1.33033	3.17801	1.10135	0.935035	3.69518	4.12531
Aifm1	-2.53041	3.04059	0.190411	-1.61991	1.6383	-1.68367	-0.686781	0.44931	4.82462	0.902864	2.77828	-1.30594	2.26712	5.73192	2.61795	4.02208	-0.435585	0.217182	-2.44971	-0.196169	-4.15671	1.00992	0.287362	4.50297	4.20122	-0.948544	-1.2712	-1.47496	-3.59153	-0.933889	-0.603407	-0.352902	1.99269	-0.833708	-1.96191	-0.691662	-1.41564	-0.785463	0.431351	0.205015	-2.11396	3.30734	1.49206
Aifm2	0.343264	-2.99923	-1.40485	-1.12115	-0.993163	-0.960285	-1.1418	1.35577	-0.772277	3.05964	-0.197169	1.06534	0.705038	-0.648207	0.804676	-0.42188	-1.06209	-1.61978	-1.73026	-1.25121	0.957772	-0.674517	0.546924	-0.859959	0.0509414	1.95171	-1.45869	-2.20605	2.78046	1.7816	-3.21826	-1.48967	-0.0727972	-2.69191	-0.729304	-1.71512	-2.40387	0.332321	1.85325	2.7246	1.49667	0.80264	-0.276445
Aifm3	3.07778	3.94909	4.92593	4.39182	4.56283	4.63159	3.75131	4.43923	-1.31786	-4.23863	-2.92287	-0.544715	-2.99308	-6.90563	-4.35696	2.22895	2.29726	3.22523	4.79651	1.37449	2.84052	0.825382	-4.13564	-9.23013	-3.14723	-5.3272	3.56612	2.35807	-3.33318	1.24204	2.04311	2.78726	-2.96105	2.24811	2.10686	3.36239	2.09524	-2.90247	-4.26141	-5.56299	-3.3992	-7.96378	-7.4037
Aimp1	-9.00162	-3.1491	-8.47592	-9.19944	-7.91374	-9.6328	-8.93515	-7.18301	3.72594	-0.652355	0.379342	-6.24733	4.00495	-1.13012	-0.305851	-4.27828	4.96929	0.995523	-3.56728	3.40929	-3.26736	0.0733205	4.50096	6.09286	0.301891	1.41326	0.309373	1.7187	0.22924	4.04373	3.26009	2.82065	2.43028	3.88576	2.96024	-1.56002	0.885835	4.36495	2.84521	-2.06508	-0.157292	1.974	1.31338
Aip	-4.07566	-5.5109	-5.67903	-5.4479	-5.35184	-6.0364	-4.44437	-4.97854	4.86409	4.83964	2.88409	2.31552	5.1299	6.27099	5.52456	-0.439067	0.00366623	0.223462	-3.49622	0.534614	-3.15216	-5.03743	4.87546	6.01387	5.4083	6.22309	-2.51466	-0.227256	2.42548	-2.12464	-1.97543	-2.64918	4.06467	-1.41466	-0.405359	-2.01262	-0.0771944	-2.72506	5.00257	3.24004	2.48673	7.23535	6.66479
Aire	4.62401	3.61909	6.62438	6.37986	6.12853	6.58106	6.05382	6.8273	-1.87794	-5.07019	-1.7937	0.656737	-1.73781	-6.0076	-3.68385	3.8081	-0.431603	1.16983	4.52211	-1.61393	3.70964	2.32812	-3.26957	-8.20259	-2.07878	-5.29568	2.45444	-0.0205192	-4.45069	1.8349	1.16956	2.72802	-2.26853	0.562874	0.932237	2.44606	-0.0789415	-0.708282	-4.66264	-5.17131	-4.34121	-7.18425	-6.76782
Ajuba	3.4837	0.278056	4.66888	4.54205	2.99501	3.94039	3.10902	4.44589	-0.944906	-1.35093	3.54715	-0.0960814	0.171251	-1.94973	-1.49679	2.38607	-7.37961	-6.13245	1.56733	-7.45889	1.92371	3.82945	-0.029143	-4.16319	0.777825	-0.577363	-4.10623	-7.11584	2.51698	1.98256	-1.64114	-5.832	2.42434	-6.44246	-5.15864	-3.69744	-6.8928	3.031	-0.659423	-1.9157	2.15958	-3.21475	-2.88156
Akap10	3.00939	0.825802	4.13782	4.50919	2.6817	4.84906	3.95964	3.27928	-1.36116	-1.28967	-2.98561	-0.234182	-1.86677	-3.19534	-3.41534	0.407568	3.71314	2.10304	2.95615	1.03635	0.697426	1.03538	1.72381	-1.9471	-2.76651	-2.4356	2.90961	1.73686	-2.73487	0.0907995	2.31736	0.830256	-3.00142	1.95557	1.87214	2.09727	1.32172	-2.57103	-1.95031	-2.64491	-3.54158	-1.22248	-2.18263
Akap11	-3.65193	-5.40808	-6.7047	-6.87549	-7.13007	-6.60538	-5.75308	-7.27992	0.852175	3.51517	-0.223817	0.950419	3.03265	2.05158	2.97539	-4.17193	2.71729	1.12242	-1.74879	1.95577	0.00602865	-3.86727	5.19514	4.8115	0.331594	5.9617	0.913685	3.64881	3.8409	0.180499	-0.994702	0.914305	-0.120633	0.500041	2.36771	-0.603029	2.69688	-0.441676	2.90008	3.3137	2.48963	3.03161	4.33596
Akap12	-3.82471	-6.23951	-6.88132	-6.97107	-6.74255	-6.97698	-4.45458	-7.08573	0.914241	0.857002	1.50131	-0.357192	0.418271	3.36898	4.13868	-3.03994	3.35686	2.85098	0.254277	4.92356	1.40125	-6.61241	2.51076	4.10647	0.94154	2.31337	2.66872	4.70063	-1.39831	-0.241913	0.822811	2.08403	1.67872	1.63168	2.24886	2.30946	4.54238	-2.45455	0.184589	-1.94656	-1.68159	2.7111	3.74623
Akap13	6.26804	2.1018	5.21981	5.83969	4.03539	6.81995	5.70435	4.07637	-1.15943	1.71018	-2.47069	4.01247	0.124509	-2.10928	-0.576718	2.60878	-4.15529	-4.44366	1.24025	-3.7566	0.865958	0.823546	0.67393	-3.54245	-1.56986	1.84845	-2.76319	-3.94632	2.25951	-2.84296	-4.44092	-4.37594	-4.33476	-4.89243	-3.23654	-3.28619	-4.29655	-0.356004	-1.22771	1.44699	0.744834	-2.26568	-2.1512
Akap3	-0.0304664	-0.20583	-0.0254361	-0.146206	-1.33403	-0.346046	-0.22739	-0.500212	-1.73671	-0.00953171	-0.495374	0.555599	-2.05342	-0.0923341	-2.00827	-1.41609	0.252904	0.531088	1.03567	0.241955	0.82341	-2.09322	-2.37256	-1.32574	0.0402952	-1.28769	1.43213	0.302111	-2.05721	-0.404095	1.58472	0.291338	-2.54951	0.782289	0.0680766	0.0768226	0.494424	-0.218212	-0.771268	-0.123817	-3.56456	-0.329998	-1.54039
Akap5	-0.718316	-4.8044	-2.67834	-2.1754	-2.83682	-3.38059	-1.0765	-2.47785	-0.780202	-0.820513	1.07529	-0.973535	-1.92812	-0.057458	0.604138	-2.59695	5.87596	6.64537	4.19579	5.16295	5.42802	-2.88669	-0.0228472	0.897702	-1.35792	-1.67048	5.80152	6.95861	-2.25476	3.5464	4.3072	5.53774	2.97848	5.38791	4.98589	5.16629	6.80724	-1.57944	-3.43605	-2.92957	-3.1618	-0.294873	0.403346
Akap7	-2.98264	-4.16865	-5.78451	-5.69057	-5.92526	-6.12328	-4.0131	-5.64562	2.27414	4.14201	2.0635	1.36928	3.80874	3.1636	4.98159	-1.78459	0.00622303	-0.944171	-2.52969	0.249845	-0.40086	-3.49457	4.85346	4.09296	2.8599	5.73826	-0.64614	0.386949	4.56551	0.818432	-2.25222	-0.841084	2.19106	-1.33962	0.464618	-1.37124	0.22612	1.081	5.15997	4.67218	3.82979	3.06487	4.31723
Akap8	0.639176	1.37277	0.828531	2.46483	0.789254	3.19439	0.217594	-0.116555	-4.42778	-2.66582	-5.25248	-0.169578	-4.73966	-6.39705	-4.18663	-0.618304	6.1454	5.82943	4.31385	4.47747	4.92258	0.245761	-3.69903	-4.00203	-6.43657	-4.06394	6.1251	5.92661	-1.95536	1.06709	4.37753	4.42699	-3.61106	5.07742	4.74571	4.346	5.13038	-3.85861	-4.11652	-2.39289	-3.93136	-4.41043	-5.36598
Akap9	3.66091	4.5389	5.92659	6.1946	5.34949	6.08151	3.94119	5.54597	-3.25357	-4.03603	-2.94839	-2.12582	-4.53826	-6.60954	-4.77079	1.8594	-0.915584	0.318923	2.98899	-0.962814	3.01399	4.92264	-4.60216	-6.90422	-4.50752	-5.60931	1.37253	-0.217732	-2.36098	2.8471	0.273909	0.93112	-3.42437	0.439352	0.491796	0.791896	-0.0293036	0.637894	-3.52235	-2.37446	-2.56971	-6.45529	-6.95838
Akirin2	-5.63964	-1.63496	-5.97618	-5.87951	-6.30866	-6.50005	-6.30777	-4.85469	0.925332	-1.55346	-0.119509	-5.26197	2.30325	-2.26048	-1.18989	-4.63278	5.36634	1.6647	0.141152	2.91999	-1.13648	2.32136	5.17013	5.07905	-1.54248	2.23346	2.44628	3.02432	2.14632	3.95312	4.32671	2.30401	0.101711	4.2851	3.49183	0.503982	2.08698	4.12786	2.8429	-2.68419	0.57139	0.385674	0.0813572
Akna	6.87203	-2.73022	2.75636	5.98723	2.88352	1.38528	2.43233	0.318881	6.06331	5.5703	4.77562	5.76899	5.50751	1.34214	0.649297	0.577864	-4.67908	-5.09606	-5.10835	-5.60475	-4.74228	-6.61892	7.79386	3.90099	8.59799	0.0652096	-4.6786	-5.20151	0.589799	-7.64106	-5.10477	-6.5804	4.17626	-5.82823	-7.00695	-4.79431	-5.46711	-4.38533	-3.6414	-1.17667	0.514804	7.27085	8.22831
Akt1	-2.56297	-6.1373	-5.30827	-4.81725	-5.51978	-5.7805	-3.83424	-4.95385	1.6912	4.6473	2.10098	2.88951	3.88327	3.49683	3.91562	-0.168548	-2.33724	-2.62623	-1.69559	-1.88338	0.701946	-3.92446	3.60288	2.57826	3.16437	5.4815	-3.25344	-1.91321	4.44839	0.831738	-3.50767	-2.45048	2.10504	-3.3837	-1.68671	-2.89423	-2.09682	0.447665	5.01975	3.8993	4.4583	3.00516	4.35164
Akt1s1	-0.729595	-0.000947487	0.612275	-0.624149	0.497696	-0.837155	0.0587958	1.65187	1.14963	-1.19692	1.26098	0.945307	0.301958	1.65209	-0.0358393	1.61206	-1.99654	-1.81156	-0.777483	-1.68328	-0.311699	0.120687	-2.3346	-0.917576	1.24321	-1.02622	-2.44557	-2.42812	-1.72517	2.22306	1.88966	1.87295	2.85204	1.37304	-0.51923	1.84241	-1.05799	2.7793	1.54043	0.29174	1.25981	0.448793	1.26781
Akt2	2.22204	1.07847	2.60503	2.69052	2.05676	3.03196	2.09513	2.65493	-2.35011	-1.16829	-1.12968	0.0664723	-1.67527	-2.61126	-1.09943	0.467043	0.543173	-0.703026	1.26558	-2.31632	1.10129	1.53055	-1.53314	-3.33155	-1.20966	-1.27588	-0.443243	-0.545649	-0.227001	0.420982	-0.0158623	-0.707137	-1.19011	-0.376401	1.8314	0.647424	-0.428739	1.17582	-0.784368	-1.00336	-0.281473	-2.52236	-1.2937
Akt3	-4.56892	-4.32573	-7.08228	-6.43191	-6.95476	-6.60872	-5.57386	-7.20445	-0.743603	2.47118	-1.16161	-0.206845	0.14751	0.856165	1.55002	-4.85413	4.35274	3.35348	-0.719999	3.78885	0.273036	-4.54319	2.58984	3.10607	-1.28822	4.40961	2.6355	4.74501	2.07529	0.830574	1.65514	1.96798	0.506118	3.22577	3.69674	2.22528	4.51065	-2.64283	2.83992	2.22741	1.32102	2.95716	2.54787
Alcam	4.12401	2.44121	5.16824	5.27393	3.35171	5.3202	4.09058	4.87147	-1.49059	-1.6796	-0.00696292	1.23994	-1.16123	-3.42893	-1.68797	4.21393	-3.23482	-3.19338	2.45534	-4.27356	2.85552	3.75963	-1.44426	-5.54664	-1.92412	-1.15882	-1.15399	-2.75705	1.27344	1.09989	-1.46265	-2.61986	-1.40718	-3.09767	-2.40478	-1.14418	-2.81931	0.754533	-0.531731	-0.633205	0.564184	-4.03381	-3.87059
Aldh1a2	5.54297	-4.00351	2.70225	2.2486	1.18218	1.51956	5.41111	2.65431	3.91544	3.43614	4.32331	2.79673	4.04649	2.66037	4.34332	3.12461	-2.91841	-1.80821	1.88398	-2.06068	0.444627	-6.69451	2.81057	1.84924	-0.391461	-2.28455	0.239203	-2.90115	0.545632	0.0494183	-0.388645	-2.93324	0.799161	-5.78041	-4.79737	0.416672	-2.83469	0.198565	-2.07847	-4.03108	-0.645746	-3.35365	-0.92707
Alk	-1.60839	-5.09979	-4.0208	-4.64806	-3.56645	-4.05306	-0.452725	-4.03249	-1.61627	-3.55082	-2.23667	-3.17122	0.237942	-0.534738	2.22551	-2.03345	7.27191	8.19602	6.86058	6.86746	6.6372	-4.43069	-1.31511	-0.760215	-1.20084	-0.991125	7.98465	7.75167	-2.40284	6.05373	6.16283	6.66467	5.25043	6.06735	6.60755	7.50109	7.56714	-2.07716	-1.67619	-3.07533	-2.46167	-0.588629	-1.01493
Alms1	-4.28873	-3.43111	-6.07141	-5.64995	-6.15788	-5.5919	-5.70497	-6.52437	-2.77638	-1.13797	-2.70505	-3.83798	-0.340611	-3.86199	-2.04382	-7.03033	7.19346	5.67273	0.806696	6.34136	2.6817	-0.997061	4.40922	3.22281	-4.73528	1.89114	4.97047	6.8006	1.38527	4.47283	4.99936	5.07628	-0.740255	6.42722	6.43725	3.5859	6.0606	0.529436	1.16531	-0.375281	0.0745842	0.432269	-0.226537
Als2	-3.59286	-4.52325	-5.53717	-5.02214	-5.58588	-5.0158	-4.80278	-6.12802	0.540899	1.45628	-0.833016	0.0873218	1.99758	1.26216	1.12287	-3.50434	4.70077	2.90557	-0.0113141	3.84377	0.0561924	-3.34314	4.39762	4.53527	0.103015	3.12295	1.40087	3.44489	0.406927	-0.413832	0.903299	1.75749	0.104343	2.88237	3.18224	0.565065	2.83966	-2.37985	0.8244	-0.205719	-0.566278	3.00361	2.45257
Alx1	0.37622	-0.956629	0.232365	0.0848189	-0.377396	0.303976	-0.195985	-0.15096	-1.49205	-0.729983	-2.09804	-0.922097	-1.03853	-1.91806	-1.34729	-0.378968	3.62245	3.05249	1.64587	2.60147	1.49492	-0.139082	0.0445027	-0.564885	-2.43054	-1.1846	2.68048	3.79685	-1.08811	0.919097	2.19047	2.13399	-0.609979	2.31817	3.34612	2.53599	3.19643	-1.89683	-1.66477	-1.03605	-2.00526	-1.29807	-1.65079
Alx4	-3.20074	-6.91542	-6.86002	-6.95643	-6.39227	-7.31386	-3.81067	-6.71851	4.8623	3.85702	5.11909	2.44835	5.26167	5.82257	5.1636	1.26287	0.17472	-0.124172	-2.36577	-0.741045	-2.42167	-6.15301	6.73447	6.9709	4.66598	5.56504	-1.4836	-1.27163	4.0043	-1.87594	-0.942257	-1.95875	5.08779	-2.77018	-2.60802	-1.34317	-1.20241	-1.95754	4.74599	1.83739	3.93406	5.08042	5.76222
Ambp	5.9611	2.41618	6.20112	5.21255	4.95115	5.51301	7.61617	7.05106	1.65157	-2.00698	1.11737	3.88623	1.12073	-4.76154	-1.32899	3.23118	-5.01272	-1.55892	4.88629	-5.04673	4.23083	0.725617	-0.780861	-6.87718	1.10659	-2.34295	1.38245	-3.18893	1.13775	-0.497387	-1.49267	-2.44557	-1.70266	-2.3226	-3.56488	1.104	-3.16217	-2.19078	-3.39759	-4.77347	0.779469	-5.95902	-5.40284
Amer1	1.88723	1.82202	2.49532	3.23922	2.17509	4.26101	2.04684	2.46966	-3.89006	-3.61981	-3.34572	-1.81806	-3.86705	-5.27173	-5.47909	-0.83181	5.03972	4.2042	3.32384	3.38848	2.66603	2.77514	-2.55754	-4.27908	-4.84876	-3.84733	4.11329	4.72277	-2.90708	0.499923	3.59916	3.30237	-2.43028	4.25319	3.17305	2.91899	4.18832	-1.45701	-3.4012	-3.85145	-3.85438	-5.07558	-4.58229
Amfr	-2.92837	-4.48714	-3.93457	-4.98289	-3.36392	-5.01267	-3.28268	-3.62793	0.963314	1.49145	0.192887	-0.17824	1.24044	1.48068	2.45826	-1.13755	-1.65312	-0.946766	-1.34463	-1.28817	-0.541003	-3.01746	1.81186	1.59804	0.642238	2.04485	-0.645522	-0.541191	1.31862	1.42567	-0.493159	-0.203483	1.75911	-0.569116	0.371653	-0.212962	-0.134887	1.14956	1.06957	1.06051	1.43201	2.03927	1.64052
Amhr2	-0.39198	-0.599233	-0.257421	-0.799447	-0.0296702	-0.494586	-0.0606542	-0.0167613	0.581204	-0.0240507	1.71647	-0.310618	0.166528	0.411485	0.179007	0.24405	-0.172762	-0.346446	-0.19943	-0.178924	-0.184313	0.141717	-0.229343	0.259694	0.787097	-0.175934	-0.0824013	-0.322913	-0.58743	-0.0336167	-0.252376	-0.346801	1.87559	-0.228298	-0.317258	-0.0800671	-0.251869	1.29317	0.564473	0.720478	1.20507	-0.189846	0.681503
Ang	1.08031	1.33695	2.41742	1.58863	0.221385	-1.43034	-1.44052	2.39528	1.27959	0.664124	0.466253	0.323105	0.766141	1.21764	0.804915	0.932434	-1.49918	-0.674266	-1.4492	-1.45929	-0.981159	-0.17294	0.367025	2.09616	1.43003	-0.540366	-0.525602	-2.00315	0.122511	-0.859852	-0.644429	-1.71495	0.0409315	-1.00216	-1.3416	-0.644564	-1.93197	-0.804859	0.0673352	0.157475	0.190897	2.01451	1.23323
Angpt1	-2.37244	-5.25778	-5.46191	-5.25025	-5.91894	-5.74387	-4.20742	-5.3742	1.97065	3.23433	2.86433	2.61814	4.54579	2.5735	2.53057	-0.767695	-3.79754	-3.21736	-2.14848	-4.2997	-1.42586	-2.12363	4.36087	3.01694	2.39558	4.51276	-3.10223	-3.24378	4.73917	-0.677634	-4.28429	-5.53446	2.13984	-4.93479	-3.23846	-3.20164	-3.43446	0.432617	3.97497	2.32335	4.19606	2.30805	3.45208
Angpt2	-1.5442	-1.08774	-2.66024	-2.57286	-2.19597	-2.56495	-1.90519	-2.51245	1.6099	0.13289	1.58224	-0.32867	-0.0661269	2.34354	1.54418	-2.16676	2.12826	1.03073	-1.42727	3.55464	-1.42705	-2.28406	2.01021	4.06582	0.789191	1.46745	2.16132	1.03979	0.508189	-0.74836	0.556346	1.21185	0.735466	1.57375	2.45176	1.45704	1.18578	0.851182	0.329941	0.398675	0.789888	3.15252	4.74419
Angptl3	-0.725332	-0.187415	-0.28179	-0.790995	-0.241017	-0.735777	-1.39904	-0.273427	-0.431124	-1.19858	-0.114077	-0.45919	-0.915597	1.20778	0.016676	-0.220916	0.00984484	0.0521856	-0.625405	0.110235	-0.148419	0.335638	-0.0634939	0.0221686	-0.487934	-0.546643	-0.872518	0.00364504	-0.0976638	0.115424	0.594942	0.239551	0.615056	0.452806	0.287696	0.10987	0.389492	1.21911	0.269364	1.15274	1.30371	0.158215	0.190453
Angptl4	-0.130249	-8.01145	-5.57773	-5.6077	-5.48981	-6.00374	-2.08736	-5.69639	6.37787	5.04068	6.49587	5.04951	6.67968	5.79738	5.98695	3.55211	-2.91028	-2.58846	-1.38548	-4.89101	-1.31757	-7.66052	6.52568	5.66252	7.05215	4.80637	-2.61035	-4.88235	5.38639	-2.40321	-2.00683	-5.1334	6.12472	-6.70521	-6.7543	-2.31671	-4.79061	-0.994882	3.91717	1.77892	5.20643	4.7665	6.19083
Angptl6	-2.79943	0.261263	-2.73452	-2.88362	-1.46286	-2.88729	-2.25106	-2.22633	-0.5955	-0.959455	0.349082	-2.01588	-0.698897	1.15476	-0.818965	-3.21818	7.60406	7.64194	0.820056	6.90265	-0.389062	-1.44679	-0.360386	1.35693	-0.584683	-0.931873	4.38935	7.52098	-1.10304	0.396531	6.28242	7.21348	0.189964	8.2417	5.81041	3.73093	7.54973	-0.538857	0.297708	-0.454473	-0.996227	0.799657	0.745945
Ank1	2.71978	0.225019	-1.68798	-2.68902	1.46549	-1.59841	3.33187	-1.50964	4.89731	0.85238	0.026115	2.40005	0.473583	1.71919	1.77324	0.398699	2.96746	2.62497	1.20874	3.70318	-1.47131	-3.4645	-1.25024	0.988805	0.85429	2.13956	1.38784	2.33624	-0.855622	-0.054496	-0.952466	1.90006	-0.340907	1.38371	0.787339	0.836038	2.1048	-2.91686	0.173051	-0.453739	-0.938529	0.494296	0.0969444
Ank2	-1.65337	-1.56992	-2.53714	-2.77283	-2.13303	-2.59615	-1.85066	-2.6207	1.28164	0.459427	0.540797	0.55828	1.51027	2.14013	1.32657	-0.80213	2.83876	2.14793	-0.633748	3.986	-0.797111	-3.32578	1.2131	2.9056	0.990531	0.392596	1.35987	4.01551	-1.1671	-1.61471	1.79027	3.2515	1.51142	3.35987	3.5392	1.41587	4.09842	-1.71941	-0.979665	-0.734555	-1.05926	1.93346	2.30171
Ank3	2.0379	6.78696	5.52025	5.03731	5.72916	5.76979	3.29123	5.36972	-5.08623	-4.69166	-5.65146	-3.84291	-4.75302	-6.87507	-6.40324	-1.77732	1.44616	1.68464	2.66744	2.44456	0.780888	5.14193	-5.34546	-7.64611	-6.24908	-4.58793	1.28085	2.81258	-4.71198	2.20108	0.927482	2.82217	-6.16228	3.82302	3.50054	0.817674	2.71258	-0.0760598	-3.64255	-2.37269	-4.56951	-6.50684	-7.85459
Ankdd1a	7.63975	7.20892	9.39375	9.27101	8.02222	9.44129	8.66402	8.72529	1.6937	-2.64256	0.881489	5.03839	1.103	-3.35649	-2.20627	8.11276	-4.05204	-2.3533	3.94238	-3.37746	2.03674	4.05893	-0.441685	-5.67084	0.475067	-1.87546	-0.564423	-3.26459	1.49898	-1.29211	-3.57666	-2.45631	-2.60564	-3.22815	-3.24644	-1.4444	-3.89785	-1.44337	-3.52535	-1.88617	0.521485	-5.38172	-5.61354
Ankdd1b	0.98549	-1.62025	1.40193	1.80524	-0.795311	1.10066	0.460629	1.43913	-1.72043	-0.825205	1.93958	-1.37768	-0.987242	-1.67108	-0.346211	0.396717	-1.86418	-0.417438	0.898932	-1.30174	2.06667	3.41178	-0.102755	-2.50534	0.466557	-0.710316	-0.348917	-1.87532	1.79711	1.47623	0.281509	-0.788252	1.64435	-0.773583	-0.886262	-0.786336	-1.0145	2.32228	-0.372525	-0.549169	1.9881	-1.98526	-2.28568
Ankrd1	-0.389001	-5.78862	-4.81568	-4.81038	-4.88605	-5.41338	-2.06855	-4.97226	5.77293	5.90843	5.89482	5.32279	6.04947	6.71642	6.36254	3.20072	-1.98892	-3.28498	-2.24126	-3.63321	-1.68062	-5.25323	6.71766	7.04126	6.81315	6.18441	-3.09793	-4.64586	6.01909	-1.51373	-2.8747	-5.40027	6.06119	-5.39623	-5.34492	-2.95113	-4.59958	-0.193556	5.56302	3.60132	5.68989	6.08193	6.66118
Ankzf1	5.65747	7.30933	8.38045	9.18688	8.71102	9.63044	6.67806	7.40391	-0.598956	-2.34971	-2.42661	3.86993	-2.18037	-4.61495	-4.96613	5.88639	-0.596074	2.07872	4.40061	0.412706	3.48214	4.07046	-4.16844	-5.39469	-2.4138	-3.81734	2.21584	-0.790812	-2.38676	-0.207523	-0.253078	-0.11135	-4.46327	-0.332208	0.191606	1.09788	-1.44572	-3.19739	-4.47217	-1.81802	-3.77708	-4.96338	-5.75742
Anp32a	1.54047	-0.0490272	1.88404	1.99566	1.32304	1.66848	0.846227	1.47716	-1.06979	-1.4111	-1.1011	-0.495236	-0.965015	-2.6246	-3.36709	0.204971	0.542107	0.457206	1.63005	-0.256042	0.776668	0.366897	1.24225	-1.51566	-1.54939	-2.27296	1.10835	-0.19298	-0.35919	-1.12444	0.907524	0.0961402	-0.200564	0.759903	-0.218999	0.679711	-0.229111	-1.3545	-0.871126	-1.77634	-0.726006	-0.719139	-0.928185
Antxr1	0.471466	-6.24734	-3.6031	-3.4456	-4.09087	-4.42251	-1.07464	-3.83304	7.50222	5.5068	7.36031	6.94775	8.09118	6.97253	7.0025	5.87484	-3.04933	-3.30765	-2.07675	-3.76389	-2.18551	-5.37715	7.69409	6.6913	7.30975	6.41641	-3.56382	-4.97528	6.45514	-2.44022	-4.60445	-5.92657	6.46655	-6.48583	-5.64291	-3.59045	-5.00078	-1.20899	4.99376	2.88952	5.74	5.41782	6.70221
Anxa1	4.16601	1.95146	6.57359	6.16888	4.12461	5.26038	3.84659	5.91727	-1.63443	-2.89622	5.07865	-0.294863	-0.907631	-4.39533	-2.8352	3.60957	-6.81091	-4.65084	3.41366	-6.87202	4.64474	5.89227	-0.22045	-7.41674	1.71245	-2.01631	-2.47129	-6.52874	1.71122	3.53163	0.833179	-4.69738	3.52118	-4.65188	-4.87342	-1.81886	-6.20646	3.70182	-1.78927	-3.89811	1.64641	-5.53706	-5.77806
Anxa3	2.65215	2.68249	3.39344	3.25861	2.73558	3.19477	3.09201	3.21821	0.807808	-1.67613	-0.148644	2.11994	0.771758	-3.42137	-1.71268	3.07997	-3.52143	-1.76977	2.05308	-3.76364	1.74727	1.52718	-1.82901	-5.11462	-0.524616	-1.51434	-0.412951	-3.9905	-1.4697	0.641152	-2.24297	-2.76117	-1.12307	-2.81172	-2.46283	-0.484403	-3.64181	-1.24539	-1.18779	-1.32202	-1.17969	-4.28453	-4.60296
Anxa4	6.45377	6.46616	7.9105	7.43973	7.75889	7.68683	7.16365	7.29506	-0.739667	-4.53195	-4.07458	0.569779	-2.15763	-6.47654	-5.2343	3.82134	-1.39626	-0.201482	5.84254	-2.62468	3.42072	1.46553	-3.91619	-8.5365	-2.50347	-5.04281	2.62992	0.167046	-3.15253	-0.070888	0.306247	1.21262	-4.97415	0.492157	0.325784	1.87829	-0.294684	-2.7802	-4.72671	-4.24532	-3.72738	-8.07873	-7.7803
Anxa5	-2.01561	-3.41503	-4.65063	-4.46239	-3.99638	-4.92804	-3.39928	-4.68925	3.54007	4.6285	2.49573	3.02785	4.38295	5.66996	4.70112	1.13112	-2.99775	-2.91725	-2.5101	-1.94991	-3.18111	-3.53892	4.70113	7.35041	3.96914	4.54757	-3.33323	-4.07716	2.83862	-1.33674	-3.38881	-4.91837	2.9912	-4.51471	-3.4047	-3.19318	-4.00058	-1.12914	3.88588	3.78594	2.78049	6.61701	5.99288
Anxa9	5.77712	1.45535	0.521312	1.35992	5.27808	2.93556	5.05351	1.21688	5.01661	-0.217033	0.858056	3.78653	0.644039	0.262212	-0.202494	0.608646	-0.527443	-0.359157	-0.0511624	-1.0982	-0.414719	-1.64134	-1.92812	-0.755899	0.379227	3.00172	-1.39437	-0.873202	-1.26309	-1.41009	-1.05327	-1.32084	-0.352435	-0.668983	-2.42304	-1.18496	-0.98457	-1.22234	-2.27517	-1.44555	-2.13495	-1.84977	0.0554033
Ap3s1	-2.94277	-3.21131	-6.10525	-6.21086	-5.61628	-6.36945	-4.41638	-6.84106	3.19227	3.67528	1.58475	0.18896	3.02137	3.58768	4.6303	-1.63851	-0.0639549	-1.3283	-2.36189	1.18672	-1.72715	-4.22658	5.22693	6.49898	2.47384	4.42024	0.698331	0.0336538	3.26201	-1.54129	-1.34937	-1.79976	0.870717	-1.12725	0.45998	-0.44408	-0.508474	-2.04042	4.33596	2.72131	2.7369	4.60819	4.16285
Apaf1	-4.08606	-4.97953	-5.66521	-5.43623	-5.56321	-6.0311	-4.72929	-5.40135	3.35263	5.42648	2.28298	1.54556	3.87156	4.45781	5.12959	-1.4809	-0.537749	-1.44052	-3.85656	1.17712	-1.93621	-2.36893	5.08059	6.60182	3.3348	5.86796	-1.70358	-1.25011	3.18875	0.726892	-1.66651	-1.89169	2.31911	-1.98177	-0.213414	-1.96337	-1.36669	0.920268	5.13668	4.32112	2.89938	5.043	4.96411
Apba3	-3.39139	1.07709	-1.34753	-2.60773	-0.799268	-4.01435	-1.98295	-0.656262	2.28268	-1.46496	3.2007	-1.60292	1.69427	4.08405	-0.671505	1.08808	-0.746216	0.266676	-1.88762	-1.80079	-2.16925	0.637428	-1.81542	2.07808	3.85555	-2.28754	-1.5321	-1.45802	-1.55176	1.65005	2.63924	3.27101	6.02426	1.14472	-1.60111	1.47322	0.256387	1.05632	1.36317	-0.446627	1.60721	3.51769	3.24164
Apbb1	-4.60782	-6.56945	-7.3508	-7.65761	-7.27888	-7.81878	-4.80565	-7.40738	3.20318	2.97707	2.92247	1.88278	3.70854	5.19381	6.08292	-0.892816	1.82315	1.19263	-2.25498	2.51005	-2.08365	-7.34296	4.68553	6.30115	3.19125	4.03404	-0.336312	1.80606	1.33518	-2.29782	-1.77447	-0.122426	3.39182	-0.701295	-0.246314	-0.618444	1.85611	-4.63318	2.07022	0.759373	0.770394	4.73365	5.54295
Apbb1ip	2.03371	-6.36186	-2.52737	-0.942246	-2.86584	-3.67071	-0.574512	-3.30166	7.07325	6.16933	6.27882	6.24879	7.42394	4.34625	4.77589	2.97591	-4.16681	-4.1612	-3.41215	-4.69424	-1.87994	-6.39452	7.20687	4.85173	7.85594	4.84908	-4.31545	-5.48081	5.0117	-4.40584	-4.46156	-6.39677	5.77774	-6.60146	-5.82136	-4.28601	-5.41874	-2.22021	1.3909	1.38621	4.79499	5.83801	6.77461
Apbb2	-3.29781	-6.84926	-6.13369	-5.67773	-7.01282	-6.86107	-4.87783	-5.86038	2.99069	3.9331	3.78721	2.31805	4.80324	4.08778	4.70301	-1.21643	-3.18544	-4.07255	-3.85708	-2.85187	-1.00399	-2.57543	5.15885	4.18899	3.35142	6.50504	-3.188	-3.48583	5.22703	0.232646	-4.28968	-4.73162	3.46398	-5.25849	-2.79716	-3.20708	-3.57167	0.985979	4.8991	2.79678	5.01258	3.26304	4.73682
Apc	4.62879	0.170451	2.11616	3.89828	0.0997949	5.22981	3.06037	0.836983	-6.52152	-2.67688	-5.60527	-0.990329	-4.72987	-6.9272	-5.9725	-2.94588	3.42056	0.545469	4.49338	0.540924	3.19528	1.06513	-1.4069	-5.95092	-8.71205	0.928033	3.03884	2.5853	2.2241	-0.823638	1.05893	1.0345	-6.14224	2.46884	3.5404	0.999219	1.7095	0.725687	-3.24856	-2.35663	-1.26219	-5.63184	-5.03641
Apc2	-1.21524	-2.40078	-2.01271	-1.84409	-1.34712	-1.14964	-0.847818	-1.69314	-1.56152	-1.40658	-2.22127	-1.31638	-1.23894	-0.911295	-1.00779	-1.81712	6.43147	6.01571	3.2299	6.96429	4.07118	-2.09506	-1.28379	-0.47718	-2.1134	-0.295636	6.27695	7.48002	-3.10259	2.80562	4.78825	6.05463	1.33428	4.80684	5.05808	5.76493	7.07379	-3.14092	-1.29765	-2.14545	-3.67249	-0.394674	-1.40738
Apex1	-7.99297	-3.32263	-6.94373	-7.60798	-6.68391	-8.07434	-7.65379	-5.5078	4.27454	2.30425	3.80792	-3.66251	3.97116	3.23873	1.27887	-2.99742	1.39253	-1.6615	-3.38879	2.51565	-4.04182	2.46724	4.49117	7.4302	3.15466	2.78268	-3.3337	-0.857453	1.89866	2.40996	1.46658	-1.02583	4.13803	2.04942	0.215203	-2.84586	-0.72922	5.64328	5.06605	0.965424	2.52558	5.49901	5.02042
Aph1a	1.59125	-0.312498	2.31051	2.2529	1.82636	2.01136	2.0148	2.60553	0.985061	0.97714	0.484255	1.21464	0.829658	1.01011	0.217723	1.31452	-6.46935	-6.49812	-0.611134	-5.31081	-0.960636	0.565076	0.327681	-0.121943	2.06539	-0.173172	-5.97414	-7.43598	0.344213	-1.14336	-4.3862	-5.96703	0.332396	-6.76581	-5.55038	-5.28471	-7.13319	-0.0510814	0.254903	0.25121	0.282315	0.760049	0.223903
Aph1b	2.50279	0.636547	3.17649	3.18214	1.44952	3.04597	3.47389	3.04943	-0.149911	-1.01655	-1.61438	0.498896	0.0491721	-1.58939	-0.441053	0.43687	4.04273	3.35636	2.76514	2.72694	1.88958	-1.66793	0.904154	-0.811699	-1.2611	-1.89059	3.42505	3.72082	-1.10123	0.904796	3.31837	3.77771	-0.127809	3.49895	2.61866	2.68485	3.90086	-1.06541	-2.2127	-1.86519	-1.65331	-0.91438	-0.690662
Aplnr	2.40414	-6.68158	-3.30653	-3.48765	-3.32076	-3.78342	0.731499	-3.4845	7.95352	4.9255	8.4713	7.15582	7.55533	6.94426	7.43493	5.97103	-3.32445	-3.83224	-1.23269	-6.15077	-1.16	-7.20415	7.26649	7.12213	7.699	5.13295	-2.72893	-6.20596	5.92786	-2.89159	-3.52673	-5.93562	7.00004	-7.79808	-7.52497	-2.62673	-5.96064	-1.33682	3.15296	1.69298	5.58634	5.47354	7.3364
Aplp2	4.26379	2.43004	5.52119	5.75426	4.16287	5.5106	5.23273	5.50864	-0.823133	-1.98715	-2.28493	1.67844	-1.16654	-3.77082	-1.73917	3.95478	-2.84265	-2.63824	3.05045	-3.78528	2.51352	1.5421	-1.24142	-4.67966	-0.657525	-1.92893	1.55045	-2.5238	0.770881	-0.564228	-2.59466	-1.75588	-2.3242	-2.42514	-2.05134	0.984899	-3.24309	-1.34244	-1.53147	-1.24687	-0.883033	-4.47784	-4.36963
Apoa1	3.94457	-0.102692	1.99969	2.67356	1.49217	1.77415	5.2915	5.48631	-0.043048	-1.41576	-1.17697	1.2836	0.133745	-1.59641	1.37805	-0.251089	-2.44999	-0.940092	5.67928	-1.18845	7.55778	-1.05382	-2.98868	-2.15963	4.54702	-2.9176	0.311637	-1.4123	1.51375	1.1896	-1.5539	-1.76591	-1.86478	-0.95056	-1.40419	0.241002	-1.15342	-1.87569	-2.85559	-3.89274	1.67199	-3.75544	-2.62764
Apoe	3.84788	-2.77339	1.5799	2.77099	1.27345	-0.163206	1.67656	0.516633	4.23598	4.61552	1.6726	4.52003	4.46419	1.7297	1.1941	1.75519	-5.22178	-4.36958	-3.19806	-5.84974	-1.84138	-6.29683	4.73747	2.01064	6.39082	-0.645933	-3.82048	-5.97326	1.26263	-5.5727	-3.47151	-5.43166	3.41467	-5.48741	-6.33908	-3.54599	-5.7108	-4.08826	-2.75916	-0.190131	1.29091	4.16332	5.24176
Apol10b	3.40693	-1.08457	2.03517	3.21555	3.00399	1.78405	1.97848	0.916373	3.24885	1.54035	1.40724	2.00088	2.55538	0.449242	-0.362089	0.191768	-1.73897	-1.22038	-1.21868	-1.90545	-2.77254	-3.49053	3.82957	1.82185	3.8538	-2.05394	-1.19887	-1.78119	0.08775	-3.1822	-1.88208	-1.64657	2.21665	-1.10655	-2.52663	-1.2982	-1.98041	-2.69449	-2.92757	-2.46047	-0.47996	3.0015	3.56862
Apol9b	2.81206	0.560017	4.44118	4.52535	4.16678	4.39568	3.05301	3.67207	0.542228	0.372951	-1.87161	0.417277	-0.158547	-3.53163	-2.81458	3.81545	-4.52251	-2.96693	2.2336	-5.05026	2.11924	0.988711	0.446465	-2.60555	1.88993	-2.53818	-0.413535	-5.50191	-0.188564	-2.03859	0.735259	-3.86359	-0.0234769	-3.40332	-3.62112	-0.380206	-5.59265	-2.31442	-1.35728	-2.6155	-0.174629	2.45761	-0.887432
App	0.973316	-1.52947	-0.797883	-0.648161	-1.09381	-1.45688	0.80486	-1.29147	2.36283	3.06936	0.190741	2.246	2.22017	2.21566	2.76341	0.549041	-4.49344	-3.08704	-1.12559	-4.41824	-0.848966	-2.93895	2.1135	1.60417	2.42709	2.71563	-2.37761	-2.91111	1.49562	-0.891907	-3.36176	-3.0484	0.431379	-3.11254	-3.44392	-2.2458	-2.83549	-3.00078	1.58698	2.4022	1.50512	2.01265	2.10214
Appl1	1.91225	-3.07845	-3.41953	-1.80676	-4.70177	-0.634772	-1.75711	-5.68926	-3.901	1.62863	-2.90304	-0.77677	1.09942	-4.42159	-0.0674191	-4.51842	4.18547	0.124071	-0.765979	2.96415	1.53941	-0.992287	4.80087	1.47242	-6.58191	3.82962	2.79024	3.53256	5.55986	1.09957	0.0884732	0.797702	-4.03362	0.775368	3.14179	-0.0668124	2.14797	2.9452	0.760855	0.289411	2.80694	-1.53964	-1.02938
Appl2	1.97614	3.87747	4.03024	3.78299	3.67327	4.45213	2.67949	3.94571	-3.51001	-4.18991	-3.93475	-1.94871	-3.01586	-6.14238	-4.29569	1.11353	-0.616225	0.588146	3.29035	-0.885765	2.51769	2.8555	-3.68921	-7.565	-4.38059	-4.44246	1.57551	0.739119	-2.7576	2.08629	1.11888	2.01127	-3.97378	1.54183	1.23055	1.51384	0.76978	-0.788903	-2.7363	-2.21941	-2.43476	-7.27509	-7.16833
Ar	8.51611	5.5268	9.38672	9.28441	8.82488	9.55764	8.85583	8.6264	1.81789	-1.89256	-0.645258	4.90694	2.01569	-5.73011	-2.74345	8.50614	-5.02673	-2.02566	5.72256	-4.75931	2.70882	3.06836	-0.457931	-8.4711	0.478098	-2.39497	-0.371148	-3.49161	-1.69724	-0.569519	-2.82489	-1.73499	-3.82032	-3.3151	-3.22175	-0.735735	-3.6175	-3.71388	-3.82429	-2.73897	-2.01954	-7.45326	-6.62494
Araf	3.41321	7.23953	7.09278	6.15612	7.91427	7.21712	5.20856	6.8488	-1.65749	-3.46465	-3.84225	-1.22813	-4.12754	-3.96563	-3.06492	2.44959	1.24851	2.20741	2.55751	2.07992	1.23202	2.31944	-5.73152	-5.67341	-2.65979	-5.68235	1.8717	1.69253	-5.05002	0.400271	1.30926	4.11733	-3.59522	2.68403	1.50478	2.06741	1.87087	-1.72977	-5.02613	-1.64153	-4.06432	-4.18598	-5.17417
Arap1	5.83902	3.05193	6.07082	6.49611	5.59552	5.19964	5.21636	5.67942	2.65816	-0.84808	2.36335	3.28823	1.41257	-0.148433	-1.91776	2.8844	-4.24742	-2.60964	0.998336	-4.0091	-1.34465	-0.63237	1.88619	-0.415269	3.17495	-3.47177	-2.73645	-5.01556	-2.16019	-3.38705	-3.75377	-4.93152	0.297636	-4.26372	-4.62101	-2.58752	-5.0245	-2.08747	-2.69817	-3.71235	-1.25172	0.453148	0.133412
Arap2	5.1684	2.83151	5.97097	5.43715	5.63781	5.54049	4.86696	5.46739	-1.50525	-2.82386	1.89997	-0.576888	-1.68214	-4.73507	-2.63465	2.56779	-3.89826	-0.98614	3.03055	-3.75666	2.60863	2.97323	-1.44733	-6.7564	-0.615881	-2.49967	0.12153	-2.00439	0.902428	2.15738	0.866646	-0.999267	1.1094	-2.13934	-1.93043	0.133921	-2.03555	1.67728	-1.73697	-3.0987	0.652721	-4.91007	-4.9187
Arap3	1.77794	-5.67557	-2.10833	-0.655282	-2.67573	-2.62355	-0.43723	-2.92333	6.47217	5.60168	6.56294	5.61035	6.90013	4.25571	4.88613	2.28641	-3.81534	-3.67405	-3.34002	-3.99827	-1.90058	-4.86049	6.98675	5.03239	7.41565	4.75061	-4.8764	-5.26932	3.81684	-3.8019	-5.2593	-6.39214	5.0066	-6.14882	-5.21976	-5.10037	-5.38931	-1.39989	1.89191	1.3996	3.53209	5.31957	6.97885
Arf1	-2.76235	1.55276	-2.06386	-3.63188	-1.29285	-3.8582	-1.38598	-1.284	3.30805	0.0254023	2.50424	-2.03924	1.53915	4.35503	2.56813	1.7745	-0.552349	-0.203179	-1.22729	-1.14415	-2.38306	0.731992	0.812452	3.79318	2.45933	-0.423192	-0.523701	-1.34205	-2.01225	0.437057	0.765387	-0.131819	2.74939	-0.50774	-1.264	-0.0276728	-1.25461	1.28626	1.76583	-0.331455	-1.17797	1.98002	1.94502
Arf3	4.45901	2.95547	5.77066	5.67118	4.99233	5.95192	5.49851	5.93718	1.85329	-0.58008	-1.50698	2.75855	0.428341	-2.2536	-2.21667	4.91549	-3.78173	-2.72872	3.49736	-4.22609	1.6146	1.90972	0.344607	-3.33501	0.417634	-1.73833	0.538965	-3.34943	-0.876961	-1.20155	-2.35002	-2.33161	-1.91038	-3.11673	-2.24384	-0.683547	-4.10457	-2.06111	-2.12846	-2.43227	-1.7905	-2.81051	-3.02577
Arf4	1.49686	2.49964	1.46992	-1.94292	1.20471	-1.53206	1.20433	-2.278	3.73419	2.16598	2.4681	0.394735	3.14159	3.05771	3.84043	2.60864	-4.09116	-4.08683	-1.90678	-3.00086	-3.41555	-1.00016	3.38132	4.75112	2.73521	1.28799	-2.36247	-3.36614	0.561999	-3.14063	-3.76463	-3.38354	0.0603531	-4.18941	-2.09753	-2.89939	-3.61483	-1.32011	2.12206	0.872455	0.60811	2.20059	1.79088
Arf5	-5.39009	-1.75064	-2.72937	-4.40093	-2.27556	-5.53103	-4.07123	-0.873519	1.63125	-2.01981	2.91476	-5.42841	0.0622677	1.5349	-0.224054	-1.6017	0.703912	1.29539	-1.76153	0.509035	-0.372405	0.522089	-1.07744	1.60194	2.056	-2.79007	0.027238	-0.823727	-1.92873	4.09954	2.99927	2.0859	6.09657	1.86575	0.932681	1.81719	-0.0019284	2.63981	2.15584	-1.06221	0.320771	0.660506	1.74703
Arf6	-0.342676	-2.09556	0.0454017	1.28053	-2.46477	-1.00197	-1.28406	1.10194	-1.81188	1.25492	3.59147	-1.15948	2.13354	-1.18314	1.71022	-1.24531	-6.02626	-7.72219	-2.39861	-5.25301	1.18968	5.5217	1.69509	-1.14877	1.11172	3.22775	-4.67117	-5.49311	5.87179	3.22687	-3.30762	-4.80682	1.9191	-5.28998	-4.44477	-4.15433	-5.31861	6.37117	3.51052	1.94719	5.18138	1.1989	1.42788
Arfgap1	-5.25305	-3.99265	-6.16346	-6.89684	-4.93702	-6.04019	-5.47958	-5.51935	2.07449	4.08641	1.4763	0.972262	1.75411	5.44157	4.60589	-0.844253	2.93514	2.40555	-2.35956	3.75487	-1.30957	-3.78293	2.65525	5.18667	2.37528	4.03368	0.446566	2.12929	0.634473	-1.46256	-1.18921	0.827525	0.596741	0.912818	1.14476	-0.42309	1.57659	-3.25292	2.04185	1.80937	-0.518034	2.75158	3.57365
Arfgap2	2.15109	3.17033	4.70246	4.62234	4.51402	6.1253	3.25037	4.74694	-2.82407	-2.61833	-2.16594	0.19324	-4.20167	-3.10958	-4.81882	1.92446	2.24101	3.85836	3.77518	1.2646	2.01541	2.90436	-3.79975	-3.90757	-2.56053	-4.14986	2.86006	2.8417	-1.43528	-1.86407	1.45163	1.44454	-2.96598	0.954695	0.328503	1.8215	1.67628	-2.7328	-3.65989	-2.96568	-3.91943	-4.10729	-4.51722
Arfgap3	5.78643	6.99583	7.31398	6.42969	8.53056	7.40073	7.18658	5.79779	2.67212	-0.499536	-0.406103	3.2326	0.136934	-0.220598	-0.371131	6.3713	-3.3685	-1.71827	1.47995	-3.70884	-1.1418	0.316892	-3.01768	-2.33414	0.957565	-2.11072	-0.71669	-3.99033	-2.87164	-3.38409	-3.61822	-2.29689	-2.98756	-3.33354	-3.46265	-0.992236	-4.14538	-3.4931	-1.88741	-0.330534	-2.95573	-2.15381	-3.13194
Arfgef1	4.69275	4.49947	6.69782	6.73676	5.70047	6.45742	5.77799	7.17632	-2.14481	-5.94553	0.215413	-0.889777	-4.81024	-7.97286	-5.77321	3.75048	-1.42246	1.35964	4.89405	-3.79752	5.40202	5.14334	-4.57588	-10.0907	-3.44769	-5.81108	2.42723	-1.06309	-1.51338	3.93724	2.60369	1.33039	-1.21303	0.967572	0.633186	2.12877	-1.14017	1.94132	-5.11066	-7.19019	-1.7605	-9.27496	-8.9775
Arfgef2	4.79046	3.83534	4.64335	4.33901	4.93171	5.66144	5.40925	4.17446	-2.45713	-3.06036	-3.75175	0.221998	-3.21361	-4.61887	-2.2286	0.782524	2.79688	3.09849	4.25218	1.81893	4.07432	-0.99385	-3.76211	-5.3282	-3.15489	-3.60917	4.40867	4.18384	-2.81849	1.43665	1.88547	4.41822	-3.51054	2.91132	2.24962	3.65556	3.75645	-2.06996	-3.77518	-1.58944	-3.58728	-4.50227	-4.60314
Arfgef3	1.74125	2.54524	2.10717	1.89462	2.62773	2.76736	2.38008	1.99736	-0.691782	-3.00662	-4.5323	-0.989056	-2.95197	-4.02584	-2.67853	-0.490792	5.9488	5.06739	4.1089	5.326	2.76333	-2.82721	-2.71665	-4.10994	-3.00519	-3.84839	5.80352	6.12098	-3.91582	0.984315	4.11954	5.75364	-2.2939	5.26209	4.69249	5.23285	5.69428	-3.23164	-3.00305	-3.31776	-3.86597	-4.7405	-4.13129
Arfip2	4.11838	5.77054	5.73641	4.38822	6.62728	6.26751	5.66994	4.94607	-0.103524	-2.54453	-2.68099	-0.270056	-2.28035	-3.74053	-2.38785	3.11045	-0.795232	1.86361	4.02973	-0.707639	1.18652	-0.163512	-3.25454	-4.25789	-1.37518	-4.74061	3.99903	1.21977	-4.08974	-1.23853	0.686135	2.62085	-3.74497	1.43724	1.74128	3.40627	0.850276	-2.88324	-3.17805	-1.45801	-4.3911	-5.09751	-5.769
Arfrp1	4.34697	5.93961	7.20368	7.38339	6.45431	8.05614	5.56445	7.12485	-1.85644	-3.41965	-2.1091	1.63579	-3.33022	-4.85549	-5.81154	4.3529	0.47084	2.37104	4.57482	-0.345043	1.70965	4.35195	-4.33292	-6.59271	-2.41141	-4.67748	2.62561	-0.197608	-3.03427	-1.07952	1.13185	-0.0771941	-2.81114	0.793509	0.0833839	2.32253	-0.76242	-2.1092	-4.00597	-3.40513	-4.58146	-6.29067	-6.52352
Arhgap1	4.07961	1.87342	4.57367	4.69246	3.9529	4.74935	4.33733	4.53768	-0.879318	-0.833754	-0.303547	1.35864	-0.729325	-3.46356	-1.86707	3.34093	-3.63851	-2.70704	3.03312	-4.21387	3.16997	1.92161	-1.31095	-5.71751	-0.670335	-1.53788	-1.67269	-3.36162	0.139152	0.865433	-2.11131	-2.21826	-1.73181	-2.34151	-2.65012	-0.653001	-3.32394	-0.0958703	-1.05111	-0.75048	-0.307352	-4.52958	-4.13933
Arhgap10	-2.83351	-6.20569	-5.43272	-5.08108	-5.95876	-5.62207	-3.99523	-5.30863	3.16983	4.76807	4.41001	2.79324	4.42682	4.98916	4.89721	-0.403837	-2.73464	-3.31697	-3.46369	-1.73141	-1.97189	-2.35397	5.52842	6.27638	3.65626	6.13759	-3.94583	-3.45453	4.29674	-0.151332	-3.17786	-4.69796	3.65231	-4.75383	-3.13883	-4.13181	-3.45224	0.545973	4.53955	3.21616	3.60283	5.59136	5.54736
Arhgap11a	-6.42348	-2.59596	-7.42469	-7.57815	-7.49212	-8.22185	-6.93353	-7.19722	-2.67185	-3.57318	-1.16232	-3.60788	-1.51865	-3.72366	-1.78112	-8.67953	7.91376	7.20107	-1.70301	6.91891	1.29877	-1.18623	6.27452	3.00271	-4.03514	1.19076	5.63406	6.99701	-0.778725	6.12976	7.56794	4.96542	2.06493	7.66022	5.35126	5.05234	6.85842	1.74206	2.00626	-2.72416	-0.985917	2.7624	-0.0688405
Arhgap12	8.86913	6.0216	9.98482	9.97062	9.12155	10.2921	9.35389	9.19964	0.37192	-2.35727	-1.87319	3.71425	-1.16667	-6.65947	-3.59105	7.47371	-3.64568	-1.78849	5.38427	-3.89916	4.00471	3.87036	-0.998935	-7.56063	-2.00506	-3.56859	0.677926	-2.20674	-1.77033	-0.303238	-1.70326	-1.2705	-4.61477	-2.20136	-2.28879	-0.238696	-2.53853	-2.22375	-4.83253	-3.48167	-2.66423	-6.59908	-6.75174
Arhgap15	7.03219	-1.69809	3.93119	7.13585	4.39169	2.13308	3.19955	1.62175	6.02477	4.07162	3.78149	5.17381	5.49951	1.10913	0.540115	0.651692	-4.37954	-4.84897	-4.20302	-5.27694	-4.36011	-6.78887	6.69024	3.4037	7.93851	-1.47458	-3.34134	-4.67317	-0.643214	-6.78444	-5.61479	-5.91122	3.50013	-5.01184	-6.4065	-3.94729	-5.02984	-4.7578	-4.46271	-2.2474	-0.92174	6.18401	6.79738
Arhgap17	1.82695	-0.903466	2.94715	2.80175	1.90972	2.6262	2.0592	2.6619	0.198935	-0.62663	0.941725	0.773918	0.920001	-1.19306	0.283513	2.20629	-5.38626	-4.3175	0.468269	-4.13395	1.70465	1.382	0.822387	-2.00019	0.236598	0.47081	-2.53922	-3.91607	1.40169	0.674438	-1.20232	-3.63563	0.592666	-3.08957	-3.39143	-2.22472	-4.27317	1.20801	0.587027	-0.764614	1.30143	-1.94173	-1.82616
Arhgap18	0.513664	-2.74552	-2.41237	-2.18847	-2.70219	-2.67801	-1.80302	-3.30177	1.91443	2.54722	-0.0909209	1.58547	3.88583	0.980563	2.11484	0.0265154	-2.0266	-3.17164	-0.801773	-2.67529	-1.48917	-1.99451	4.24955	3.2873	1.34247	5.02541	-1.83132	-1.34865	3.40454	-1.41041	-2.64846	-2.85837	-0.0634364	-3.00756	-1.45078	-2.09217	-1.49906	-0.397997	3.15647	2.64459	3.20246	2.30086	3.10935
Arhgap19	-6.54861	-5.45982	-7.74496	-7.5105	-7.50719	-8.40312	-7.09391	-7.21543	0.946371	-0.786599	0.291413	-3.41841	1.5565	-0.57673	-0.866507	-5.99099	5.58108	5.68593	-0.883131	5.44183	0.745219	-2.77683	5.39581	5.44614	-0.687021	1.82881	3.27865	4.75662	-0.918355	3.51548	4.2772	3.49665	2.83905	4.36395	4.9822	2.83788	4.55036	-0.157317	1.5815	-1.89715	-0.982732	3.33294	1.91752
Arhgap20	1.94085	1.70007	2.03537	1.82516	2.01209	2.52663	2.18362	1.7922	-0.254255	-2.76155	-2.07222	-0.482572	-1.81146	-2.87157	-1.46023	0.207243	3.90619	4.47753	2.9936	4.58002	2.12694	-1.14534	-1.73336	-2.39031	-2.07204	-2.10437	4.07974	4.2632	-2.54653	0.737562	2.80363	3.86675	-0.675997	4.33528	4.00999	3.6623	4.33533	-1.10833	-2.13712	-2.68954	-2.61946	-3.09516	-2.54121
Arhgap21	3.21978	-1.48314	-1.02828	1.81701	-2.09342	2.17283	0.939889	-2.5774	-4.42993	1.25754	-3.13071	0.136381	-0.451932	-3.95544	-1.09804	-2.33325	1.47887	-1.01131	1.93185	-0.498754	3.26739	-0.0837834	1.64229	-2.93008	-5.24609	3.26855	1.42277	1.71016	4.87928	-0.333899	-1.33502	-0.509652	-4.41258	0.279305	1.40633	-0.209037	0.85579	1.38828	-0.301764	1.60924	2.37068	-3.79439	-2.21393
Arhgap22	-1.09541	-6.33903	-4.57795	-4.18545	-4.98466	-5.30122	-2.56901	-4.66567	5.01103	5.58536	4.74795	5.1622	7.11368	5.9286	6.32404	1.55779	-3.92446	-4.38783	-2.75695	-3.72218	-2.11771	-5.0221	6.93968	5.42715	5.39024	6.93979	-4.71533	-5.58786	5.36678	-1.23833	-4.92905	-6.39661	4.59329	-6.45512	-5.28674	-4.56048	-5.56942	-0.239753	5.51188	5.12785	4.86644	4.66603	6.03217
Arhgap23	-6.08048	-7.55893	-7.85158	-7.7341	-7.96822	-8.51765	-7.07596	-7.21998	1.89071	3.5795	3.52413	-0.296529	3.28543	5.36153	3.83787	-3.14379	0.234977	-0.219401	-3.93031	1.15845	-1.67657	-2.54389	4.15745	6.48501	3.48857	4.72763	-1.89636	-0.655498	2.8993	0.844701	-0.343345	-1.98828	4.30547	-1.6491	-0.320981	-1.68181	-0.761674	2.60032	4.07162	2.0395	2.57377	5.42024	5.89663
Arhgap24	-0.690854	-1.01421	-3.82372	-3.7694	-1.24163	-4.00833	-1.93854	-4.40875	0.874255	0.0418219	1.42811	0.285879	0.591356	2.91321	0.947156	-1.58518	0.205805	0.387344	-0.134923	1.54686	-0.285944	-2.77205	0.847033	3.71716	1.03049	0.393273	0.0588776	0.174756	-0.228359	-0.0161912	-0.20151	-0.0480094	1.00593	0.0068198	0.248206	0.00777192	0.164405	0.0080781	-0.435546	-1.19238	-0.267277	3.89985	2.78313
Arhgap25	6.44689	-3.11741	2.56478	5.34629	2.19403	1.90221	3.27949	0.848593	5.67862	4.93465	5.93687	5.02637	4.67384	1.36224	0.279509	0.212551	-5.13623	-5.24483	-4.03254	-6.31721	-4.24098	-6.34432	7.05189	3.55024	8.30959	-0.683645	-4.75726	-5.96032	1.08598	-7.05345	-4.45548	-6.52243	4.21374	-6.1253	-7.70936	-5.07576	-6.12462	-3.87813	-3.57898	-1.93945	0.600826	5.71458	7.41571
Arhgap26	6.67604	4.33015	7.80959	7.76758	6.99007	7.51471	6.96704	7.2887	0.451175	-1.56836	-2.33912	2.72396	0.430588	-4.62174	-1.84459	5.16736	-3.2856	-1.40934	4.62953	-4.38047	2.6418	1.36142	-0.661862	-7.92823	-0.946254	-1.94511	0.602729	-1.8761	-0.961455	-0.956919	-1.41713	-1.17015	-4.17168	-2.22557	-2.44938	0.127821	-2.28357	-2.80675	-3.47694	-2.57012	-1.36242	-6.17151	-4.96549
Arhgap27	4.36531	3.00223	6.91213	6.47946	5.34303	6.18998	5.35157	6.99779	-0.356848	-2.83331	3.19579	1.18563	-0.81484	-4.01347	-2.36437	4.9576	-3.65216	-2.27223	3.74322	-3.83726	4.17142	5.16945	-0.955037	-6.98979	0.316896	-1.46456	-0.559804	-2.48668	0.18932	2.17288	0.268631	-2.1439	1.03368	-2.9294	-2.8628	-0.540269	-2.57814	2.70766	-2.26057	-3.44508	-0.182735	-5.48571	-4.72898
Arhgap28	-1.02749	1.90138	-3.27858	-2.9972	-0.893125	-1.92339	-1.23176	-3.71014	2.79043	3.40781	-2.68762	2.992	1.59595	2.10933	1.86989	-0.980423	2.8389	2.24353	-1.58936	3.90437	-3.42499	-4.07093	1.43498	4.08914	0.858551	1.84779	0.805893	3.13474	-1.26529	-3.85416	-1.85766	2.23628	-2.64986	1.94673	1.93294	0.52307	3.08426	-3.73089	0.459813	2.72918	-1.24905	3.67719	3.10708
Arhgap29	7.10729	4.42049	7.86658	7.95879	7.4721	8.56395	7.61924	7.42932	1.12027	-1.34975	-1.45235	3.15094	0.213338	-3.8723	-2.78908	5.8313	-3.7951	-1.4332	4.80823	-3.80896	3.18334	1.49449	-1.0735	-5.68092	0.300855	-2.25748	0.074906	-2.54446	-1.28242	-1.28386	-1.40951	-1.42801	-2.88925	-2.95886	-2.11198	-0.432715	-2.74014	-2.14373	-4.40909	-3.38267	-1.83452	-4.42809	-4.00084
Arhgap30	6.37274	-3.01621	2.3856	5.38305	2.61544	1.07218	2.33135	0.416008	6.56854	6.19112	4.61523	6.11587	6.16094	1.54406	0.503544	1.08029	-5.17438	-5.30578	-5.27149	-6.50401	-5.07768	-6.99414	8.06562	3.80041	9.3418	-0.480847	-4.96655	-6.14545	1.43336	-7.92905	-4.94271	-6.68277	4.96021	-6.05325	-7.89264	-5.20186	-6.29023	-4.44482	-3.98554	-1.41389	1.41633	7.3423	8.76555
Arhgap31	-0.621769	-3.79099	-4.13477	-3.94241	-3.70788	-4.2618	-2.0821	-4.47168	5.27831	6.32284	3.36329	4.94283	6.47848	6.6382	6.02045	1.08105	-0.974674	-1.80731	-2.90439	0.273635	-2.82848	-5.59978	6.67382	7.08377	5.45765	6.51697	-2.72618	-1.34956	5.17668	-3.17121	-3.53515	-3.08884	3.20197	-3.45836	-1.94521	-2.76541	-1.44875	-2.34841	4.33448	5.3006	4.84001	7.02577	7.13507
Arhgap32	3.70023	2.31972	4.97768	4.92053	3.72701	5.0681	4.13421	5.23646	-4.63519	-5.72411	-1.47132	-2.22344	-4.90848	-7.83895	-5.72928	1.33929	-0.644779	1.13558	4.33012	-3.00723	4.29245	4.40753	-5.1492	-8.9567	-5.08011	-5.83326	1.91858	0.47257	-1.88514	2.94497	2.75651	2.02593	-1.74927	0.238185	0.55825	1.7381	0.156882	2.43857	-4.49093	-5.96991	-2.62018	-8.42987	-8.27977
Arhgap33	-1.02796	-1.19277	-1.36238	-1.1048	-0.476002	-0.874944	-0.934377	-0.926352	-1.42442	-1.71654	-0.388425	-1.16876	-1.3906	-1.83379	-1.42242	-1.67213	6.80012	6.14569	2.09252	4.39552	2.79591	-0.807644	-0.789462	-0.315474	-1.75383	-1.12575	3.68279	5.57639	-1.20965	2.71263	3.51324	3.8349	0.635226	4.79549	5.05278	2.85682	5.10233	-0.905787	-1.11391	-1.69143	-1.2844	-1.25257	-0.682486
Arhgap35	1.46075	-2.59738	-2.0007	-0.492719	-2.79639	0.826592	-0.759575	-2.33731	-5.62388	0.676145	-5.15074	-0.872273	-1.19262	-5.09476	-1.11901	-3.71969	4.36975	2.60969	1.68895	3.43295	2.62233	-1.27974	1.93282	-2.42681	-7.0747	1.96778	3.0183	3.26732	3.97668	3.06426	0.297498	1.78874	-4.399	2.56828	4.07412	1.31315	2.50944	1.09071	-0.37269	0.573032	1.63633	-3.16684	-2.66797
Arhgap36	1.8883	-1.18471	-0.542748	-1.12857	0.0152191	0.884541	0.611071	-1.29847	0.969299	-0.304587	-0.651355	-0.308238	-0.235757	-1.80492	-1.45074	-1.12937	-0.0560607	1.76408	1.30779	1.4813	2.60927	-2.74541	-0.916929	-0.239558	-1.75887	-0.485414	1.26019	2.92135	-1.24307	-1.51847	0.50391	0.266208	0.417894	0.245258	0.333486	0.691172	2.0195	-2.40396	-0.816815	-2.16951	-2.39783	-0.732321	-1.87994
Arhgap39	-0.667584	0.84548	1.17483	2.16638	1.13813	3.14185	0.589422	0.712815	-3.60448	-3.01614	-1.71097	-1.18936	-3.62657	-2.83538	-4.7011	-0.294497	5.33657	5.29312	3.93962	4.77054	3.62037	1.64609	-3.15313	-1.95311	-3.88242	-2.945	4.60851	5.1024	-2.48696	0.145682	4.06588	3.87266	-1.65037	4.50909	3.9928	4.01165	4.52323	-3.80236	-3.4106	-2.76935	-4.31762	-3.32411	-3.33947
Arhgap4	8.50615	-0.240266	5.61764	8.41355	6.09161	4.20214	3.91887	3.4228	6.00326	2.71439	4.99669	3.89172	4.58065	1.20808	-1.23778	-0.664494	-4.20123	-4.44988	-4.04352	-5.86765	-5.49078	-5.55958	7.13715	3.54094	7.57051	-2.8584	-4.02481	-4.93609	0.0337341	-6.57041	-4.54806	-6.34129	3.97685	-5.33483	-6.03056	-3.98482	-5.22075	-4.04637	-4.06304	-3.13667	-0.0686602	5.98448	7.35283
Arhgap40	5.51663	3.63339	8.21582	8.02716	6.04176	6.86385	6.5319	8.52931	-0.641831	-4.29121	5.60069	1.12506	-1.09773	-6.19411	-3.61592	5.80461	-5.90981	-3.67427	4.93195	-6.09794	5.75293	7.31066	0.281337	-9.77846	1.54219	-1.96818	-1.31771	-5.23808	1.13365	3.71837	0.827313	-3.61399	2.78862	-3.98241	-5.06883	-1.22844	-5.01864	3.46441	-4.29324	-7.17656	0.878775	-9.09251	-7.96427
Arhgap42	-1.8007	-3.15932	-4.5438	-4.37026	-4.69195	-4.7774	-3.3463	-4.66006	1.79982	1.95921	1.17583	1.38854	3.11785	1.83745	2.89291	-1.80727	-4.63369	-5.05386	-1.7616	-4.60313	0.0315302	-1.26533	3.56856	3.10104	1.86186	3.60344	-2.59921	-4.81031	2.67871	0.455792	-2.87112	-5.08506	1.82354	-5.47196	-3.53462	-2.3056	-4.77901	0.790674	3.0404	1.86247	2.30498	1.96768	2.29341
Arhgap44	3.44473	2.21689	3.75597	3.67366	4.22822	4.65557	4.23048	3.55542	-0.826899	-2.94744	-2.97172	-1.07002	-1.91933	-3.32245	-2.92498	1.43084	2.09868	2.44507	4.28929	1.13828	2.87926	-1.27793	-3.03576	-4.30247	-2.32796	-3.35717	3.55202	2.97613	-2.83599	1.70764	3.12786	2.8351	-0.810796	2.34402	2.43628	3.29735	2.67313	-2.27534	-3.39741	-4.27078	-3.08172	-4.24845	-4.26824
Arhgap45	5.76606	-2.87067	2.43907	5.5497	2.41915	1.46248	2.31876	0.871829	4.8421	4.30172	5.05282	4.81071	4.65645	1.50007	1.47471	-0.43178	-4.6875	-4.85103	-3.90847	-5.6467	-2.95271	-5.15994	5.34079	3.1063	7.50909	-0.404315	-4.56679	-5.42093	-0.111883	-5.53608	-5.68206	-6.09134	3.61155	-5.70796	-6.02301	-4.69751	-5.82616	-3.10915	-2.76815	-0.637844	0.13311	5.4824	6.45429
Arhgap5	6.20825	4.74853	6.75491	7.18077	5.81252	7.18243	5.95806	5.84995	-2.43771	-1.97334	-2.26043	1.07285	-2.14962	-6.28015	-3.50763	4.26724	-2.38088	-2.12164	4.19943	-2.46023	3.45965	3.16458	-2.63933	-7.12109	-3.75765	-3.28814	1.41933	-1.26102	0.477963	0.339006	-1.7802	-1.82197	-4.64533	-1.56906	-1.36931	0.466322	-2.02411	-0.539645	-3.20805	-2.14812	-0.873225	-6.87852	-6.46529
Arhgap6	3.02807	1.92993	4.18168	3.88521	2.66442	3.7078	3.61623	3.75357	1.36243	0.510959	-2.65564	2.13157	1.21703	-1.25195	-0.480791	2.6682	-4.11421	-2.59777	1.35264	-4.53084	-0.532826	-2.48487	0.56925	-2.93095	0.410343	0.0105701	-1.45326	-2.93595	0.362854	-1.56645	-2.23132	-2.81647	-1.35089	-2.83008	-2.48688	-1.33184	-2.7592	-3.72215	-1.02718	0.50397	0.131003	-1.38949	-1.55951
Arhgap8	5.06219	3.73755	7.45957	7.22706	6.19773	6.76546	5.89394	7.23657	0.673334	-2.52526	-1.99033	2.26269	-0.385291	-4.19951	-2.60932	4.44981	-2.17499	-0.60855	4.57503	-4.00475	2.93857	1.67252	-1.8655	-7.43437	-0.826771	-2.78325	1.55653	-1.53544	-2.07359	-0.0161332	0.011085	-0.142878	-1.80137	-0.415415	-1.07373	1.28392	-1.30774	-3.005	-2.79778	-3.02253	-2.1518	-6.01176	-4.6956
Arhgap9	6.64488	-2.87138	2.80144	5.82156	3.25819	1.5098	2.64796	0.88136	6.23646	5.09528	5.50235	5.37955	5.09459	1.31261	0.421634	0.316859	-5.11596	-4.95842	-4.82641	-6.16594	-5.00118	-6.61739	7.23834	3.92348	8.87716	-1.28379	-4.75092	-5.87079	0.904454	-7.7005	-4.97442	-6.79367	4.95399	-5.96853	-7.47948	-4.64343	-6.10183	-4.40128	-4.14946	-1.93827	1.02467	7.06482	8.42226
Arhgdia	-7.03719	-6.72492	-8.2992	-8.41336	-8.06348	-9.2591	-7.5739	-7.53601	1.56782	2.04535	2.70949	-1.45427	2.27883	4.90751	3.5965	-4.11404	1.63089	1.71711	-3.62597	2.13016	-2.29189	-3.42834	3.62089	6.36289	3.2471	3.50405	-0.750965	1.00876	1.26493	1.75884	1.13833	0.199491	4.55093	0.789846	0.5217	0.188961	1.05841	0.959862	4.51471	2.55525	1.86045	5.28698	5.56534
Arhgdib	0.42364	-5.08582	-2.46102	-1.61585	-2.8717	-3.407	-1.37237	-2.70377	4.33589	4.88574	4.50017	4.07001	5.17092	4.54513	4.9572	1.14	-5.09767	-4.79018	-3.83465	-6.00183	-2.53233	-2.75183	5.03671	5.07136	5.78268	4.34517	-5.60687	-6.20942	3.58986	-2.24297	-5.27014	-6.48142	4.57632	-6.61051	-4.81518	-5.18362	-6.04206	-0.218216	2.92323	2.46849	3.38459	4.82952	6.23487
Arhgdig	0.659798	-0.119494	1.83802	1.85008	1.49941	1.43377	1.68805	2.19123	-0.29229	-1.45525	-0.0266171	-1.58236	-1.5086	-0.686614	-1.30028	0.471729	-0.313648	0.349027	1.27386	-0.80528	2.02897	2.45651	-1.57067	-3.3855	-0.0226277	-3.29279	0.630597	-0.486384	-1.75517	0.975489	0.952899	0.564829	0.266814	1.11679	-0.990495	1.3367	-0.254057	0.811802	-1.98604	-2.82247	-1.34087	-3.15888	-2.73344
Arhgef1	-2.4613	-3.36195	-2.35484	-2.00739	-2.58248	-3.01952	-2.94294	-1.4658	0.532379	0.668054	1.38876	0.893479	0.598096	1.09035	1.34707	-1.47645	0.964071	0.474043	-2.30863	0.606689	1.03849	-0.615699	0.48324	0.79961	1.64687	0.628576	-0.919384	-1.63503	0.448235	1.82286	-1.6485	-0.515578	2.52468	0.188675	0.677359	0.0597744	-1.486	0.400882	1.13509	1.67409	0.823452	2.23957	1.90429
Arhgef10	4.40536	1.66114	6.22468	6.30587	5.52797	6.48713	5.18719	6.07048	1.7174	1.2748	0.477257	3.2892	1.35025	-2.59038	-0.956538	6.19312	-5.81408	-4.0366	3.13712	-4.39569	1.9238	1.92994	0.692997	-3.25233	1.69981	-1.92827	-2.9857	-6.1095	0.385493	-0.645703	-3.59544	-5.30616	-0.359138	-4.57714	-4.25201	-2.65694	-6.29795	-2.07863	-1.30711	-1.16067	0.0979939	-1.06124	-2.62252
Arhgef10l	6.18913	5.05649	7.51496	7.34961	6.94834	7.34269	6.7339	7.41672	0.0306054	-4.52495	0.530529	2.22032	-1.55373	-6.68949	-4.4721	5.24681	-3.30873	-1.23842	4.82725	-4.98779	4.05148	4.21529	-3.16375	-9.09634	-1.73507	-4.46603	1.60583	-3.17403	-0.852463	1.41189	-0.559321	-1.39622	-2.39774	-1.61858	-2.49787	1.4121	-3.44205	0.536898	-4.66368	-5.97339	-1.28851	-8.20325	-7.9748
Arhgef11	1.50007	-2.41493	-0.429143	1.21971	-1.41087	1.4515	0.513498	0.35681	-4.34032	1.20393	-2.76378	0.0905294	-1.1556	-2.15066	-0.426505	-2.2261	1.73685	-3.12483	0.332674	-2.05695	1.78026	1.36789	0.208284	-1.98485	-3.39501	2.29877	0.934268	-1.30262	2.7722	0.091092	-2.31738	-3.29414	-2.52138	-1.70466	1.45532	-0.365952	-1.07509	1.92056	1.38451	1.39269	1.51259	-2.2418	-1.19385
Arhgef12	6.38458	3.1017	5.21944	5.96503	4.17817	7.39488	5.95226	4.35238	-1.78591	0.0161065	-2.70289	3.34379	-1.35401	-4.37166	-2.43694	1.70328	-0.0956726	-0.493737	3.90635	-1.29315	2.67198	2.08515	-0.733575	-4.71149	-3.3593	-0.283824	1.67698	0.36891	1.29064	-2.45605	-1.63668	-0.765384	-4.82438	-1.18398	-0.936023	-0.546204	-0.518416	-2.09591	-3.24053	-2.02257	-1.94158	-4.07783	-4.36174
Arhgef15	-3.49549	-6.62148	-6.68311	-6.71491	-6.52509	-7.09959	-4.42979	-6.71695	4.80609	2.73452	4.89691	2.82847	4.75506	5.1703	6.48837	-0.996588	1.59511	1.98096	-2.1381	1.90721	-1.49724	-6.59941	6.37946	6.82503	4.53269	4.95707	0.467467	1.25678	1.1137	-2.44452	-1.46661	-1.68888	3.55982	-1.27306	-0.341397	0.144391	0.966098	-3.33737	1.45881	0.524239	0.466702	4.64951	6.96339
Arhgef16	4.82015	4.52618	6.70173	6.4644	6.42906	6.64044	6.03922	6.90089	-3.56339	-9.21704	-2.20281	-1.46815	-5.33711	-10.5797	-7.87341	3.08947	-0.348254	1.39981	5.36618	-4.77058	4.82621	3.228	-6.77977	-13.3157	-5.30939	-9.32602	3.05385	-0.168329	-4.38398	2.77435	2.71791	2.74443	-3.48948	1.70302	0.704032	3.18321	-0.305968	0.116104	-6.19753	-10.052	-4.2624	-12.3061	-11.0557
Arhgef17	1.55195	-4.24627	-0.969537	0.0664351	-2.85395	0.359558	0.515316	-0.27765	1.0492	3.17099	1.08364	3.58085	4.02618	1.82502	3.23797	-0.66525	-5.16736	-5.44677	-1.6115	-4.93751	-1.76653	-1.86213	3.8555	1.1973	0.585605	5.48235	-4.00919	-4.96788	5.53372	-2.84188	-5.67634	-6.59906	0.191347	-6.14258	-4.46356	-4.23132	-5.47921	-0.00887636	2.8863	2.40395	3.80223	1.38792	1.90878
Arhgef18	7.76488	6.53733	9.28131	9.00054	8.75652	9.11888	8.45746	8.97496	0.206103	-4.25555	-1.01006	3.28062	-1.02796	-6.5751	-4.2772	6.66855	-2.2743	-0.328244	6.10432	-4.21695	4.527	4.01399	-3.1336	-9.79452	-1.22238	-5.23584	1.28304	-2.61886	-1.28514	1.47636	-0.578684	-0.677579	-2.99276	-1.6893	-1.9016	1.24803	-2.75137	-0.566988	-4.50848	-5.06244	-1.85435	-8.56546	-7.96905
Arhgef19	-0.592232	-1.92348	1.79852	2.30094	0.719017	1.75872	-0.751684	3.09888	-2.35786	-2.54628	1.5556	-0.171854	-2.42579	-1.69345	-2.2588	1.46566	0.860324	1.69254	1.62421	0.998814	1.1434	4.46891	-1.79385	-1.40755	-1.69409	-2.82461	0.991056	1.11221	0.104163	2.65706	1.70687	0.517171	1.93084	-0.374675	0.656436	0.820259	0.77976	2.50074	-2.83847	-4.38725	-0.696591	-3.0548	-2.51502
Arhgef2	-6.39281	-6.50932	-7.55202	-7.15348	-7.48909	-7.80494	-6.84476	-7.1127	0.560901	-0.0395498	-0.409069	-1.04108	1.4766	-0.470154	0.352029	-6.26902	4.25766	3.59493	-1.65324	4.09693	0.0612396	-2.69977	5.08528	4.51798	-1.21813	2.86221	2.29092	3.03095	-0.226787	2.0858	2.90185	1.02533	3.0157	2.70519	3.96019	2.13541	2.94211	-0.828639	2.42471	-1.22229	-0.212055	2.90384	2.44026
Arhgef25	-1.86625	-5.8943	-4.88157	-5.19763	-4.71979	-5.20303	-2.26999	-5.27411	5.48882	5.87555	5.19975	5.24146	6.47075	6.24596	6.71735	2.41504	-1.10385	-0.270689	-2.96095	-0.304374	-3.37825	-6.81952	6.16526	6.811	5.03101	6.01239	-2.89913	-1.7093	3.48631	-3.78161	-4.88398	-3.54787	4.52107	-3.70973	-3.29112	-3.11527	-1.84899	-4.79458	3.53993	2.61061	3.06218	5.44331	6.33804
Arhgef26	6.34753	4.81109	7.04374	7.01534	6.88515	7.4736	6.81395	7.17409	-1.34654	-6.21689	-3.08979	0.8878	-1.99491	-7.69407	-4.86513	4.39499	0.0797148	1.47439	6.33649	-2.16354	4.18341	1.73358	-3.62086	-9.98014	-3.9191	-5.73456	3.28596	-0.0538309	-2.71324	1.59181	1.08116	1.69455	-4.4046	0.372145	0.546581	2.70607	-0.24918	-1.6373	-5.59037	-6.91785	-3.44273	-9.38582	-8.6254
Arhgef28	-0.167332	-0.600851	-0.876387	-1.25075	-0.571795	-0.751462	-0.450831	-0.889673	-0.816576	0.196175	-0.482861	-0.280324	-0.142268	-0.276732	0.593081	-1.13322	1.55835	2.57697	0.945574	2.4318	1.36755	0.461222	-0.0153974	0.0725613	-0.936818	0.385953	2.5742	3.10858	0.385632	0.220776	0.939563	2.54893	0.550112	1.78764	2.29932	1.58013	2.08499	0.609062	-0.270929	0.0475613	-0.301504	-0.447656	-0.284674
Arhgef3	4.66332	3.31908	6.7885	6.89976	5.41587	6.28521	5.50761	5.67087	0.772239	-0.699244	0.0370094	2.46647	0.53096	-2.57649	-0.970913	4.33452	-4.92546	-4.02972	2.24268	-4.28928	1.47566	2.90664	-0.117751	-3.64175	-0.20088	-1.16657	-2.26887	-3.64977	0.748481	0.0292694	-1.83626	-2.88049	-1.36895	-3.72796	-2.77721	-1.50926	-3.60142	0.215409	-0.667839	-1.4528	0.456676	-3.07383	-3.13119
Arhgef33	2.20683	5.13536	4.57988	5.0637	5.4443	6.07845	3.17142	4.28892	-1.29894	-3.40793	-2.43723	2.34404	-3.27834	-3.64346	-4.78456	3.26264	2.08631	3.17528	3.78214	2.01339	1.97577	3.12778	-4.12769	-5.68442	-2.44379	-3.65956	2.33354	1.74534	-2.21499	0.0726041	1.11014	1.16651	-3.47416	1.54298	1.03828	1.2411	1.19288	-2.82931	-5.13822	-2.3328	-4.02353	-5.50883	-5.90505
Arhgef37	3.46651	2.85068	1.33716	1.39294	2.77186	2.28174	2.69742	0.649313	1.15549	-1.30852	0.262341	1.85566	-1.56304	-1.91171	0.0340245	0.291896	-0.470736	-0.708928	1.88517	-0.0561304	1.02178	1.88142	-1.3313	-2.2465	-0.334147	-0.756309	-0.220064	0.0455975	-0.533605	0.849322	0.4949	0.0476404	-1.21813	-0.493036	0.234143	-0.402896	-0.0396862	2.39754	-1.60868	-1.01041	-1.01873	-2.81504	-2.69192
Arhgef38	6.18072	5.3758	7.15651	6.66002	6.94189	7.35619	6.8954	6.97389	-0.521894	-5.91346	-2.67264	1.46653	-1.5785	-7.30979	-4.237	4.74038	-1.109	0.447297	5.7899	-3.18427	3.9033	1.66278	-3.40758	-10.1258	-2.92035	-4.88991	3.02872	-0.311547	-2.7702	0.893144	1.26466	1.53932	-4.1619	0.150382	0.429191	2.69533	-0.356476	-3.08832	-5.28107	-6.8968	-3.08601	-9.4134	-8.05655
Arhgef39	-6.38539	-3.22925	-6.15846	-6.25819	-5.91433	-7.25663	-6.24363	-5.33179	-0.344005	-2.54584	-0.742746	-4.64064	-0.770379	-1.51832	-2.60625	-7.09367	7.23589	7.06807	0.772919	6.31423	1.65697	-0.253009	3.38256	4.82824	-2.07501	-0.590244	5.12989	6.18242	-1.56099	4.88797	6.7143	5.48939	2.89942	7.03185	6.16159	4.58374	5.88257	0.670043	-0.0979219	-3.38982	-1.53496	2.07955	0.716969
Arhgef4	2.37484	3.67715	5.35922	5.08775	4.76151	5.08493	3.32865	6.04327	-4.03157	-6.47675	1.41665	-2.82142	-5.38063	-7.34952	-6.18467	1.08451	0.238426	1.50105	3.71801	-1.99121	4.1238	5.53947	-5.12003	-8.83557	-3.53237	-6.04175	1.09873	0.177336	-2.49973	3.72717	2.79331	2.18305	-0.718109	0.696477	-0.378323	1.07376	0.106207	3.30307	-5.93119	-7.36966	-2.57174	-7.94186	-7.90139
Arhgef40	-0.559791	-5.19325	-2.5574	-2.47966	-2.88541	-3.31888	-1.13474	-2.04195	4.4652	4.69975	2.48879	4.79326	5.6734	4.94706	4.69949	1.40175	-5.15475	-5.73449	-3.144	-4.62771	-3.04416	-2.8666	5.61704	5.21454	3.85841	5.72637	-6.02357	-6.00854	4.2631	-1.31778	-6.12092	-6.63843	3.68142	-6.71011	-6.13242	-5.80516	-6.02574	-1.17377	4.76986	3.61201	4.00409	4.90057	5.07624
Arhgef5	6.07936	4.96587	7.8614	8.00514	7.72103	8.25814	6.82141	7.52071	0.0786613	-0.436553	-0.313124	2.32352	-0.303826	-2.46262	-2.05565	4.89763	-2.91985	-2.01903	2.51151	-3.15797	1.45951	3.50001	-1.47745	-4.33792	-0.495706	-1.38859	-0.882653	-2.75009	0.950186	0.0455542	-1.85471	-1.93407	-1.84186	-2.24023	-2.82441	-1.48952	-2.83718	0.510775	-0.996412	-0.08575	0.349913	-3.10777	-3.37288
Arhgef6	5.09691	-1.70471	2.88555	4.64061	3.20393	1.64155	2.54274	1.1381	4.68585	3.87643	3.58237	4.51581	4.17737	1.59661	1.05837	0.911041	-5.31313	-4.73744	-3.44526	-5.70188	-3.51788	-4.97303	5.58524	2.78401	6.51536	-0.735167	-4.63557	-5.47727	0.414515	-5.34991	-5.36023	-6.19623	2.64988	-6.20559	-6.79237	-4.69698	-5.42525	-3.18284	-2.77743	-0.675637	0.253736	4.43829	5.14795
Arhgef7	-4.20699	-4.41053	-4.8664	-4.0822	-5.45713	-4.40615	-4.91991	-4.04455	-1.51275	-0.803638	0.822328	-2.18182	-0.379542	-0.225961	0.20718	-4.20235	3.5358	1.58106	-0.280759	3.72046	1.49866	0.289269	1.74143	1.21642	-2.01301	1.35328	2.12592	2.84233	2.22725	2.53743	3.39372	1.76002	1.73458	2.80237	3.06513	1.72965	2.64696	2.9705	0.5821	-1.83215	1.45411	0.171388	1.3848
Arhgef9	0.228715	-1.74593	1.25351	1.7665	-1.39153	0.763559	-0.785252	2.10176	-1.9149	-1.17947	1.98869	-1.22177	-1.6218	-1.202	-1.78156	-0.873643	0.0880348	-0.178751	1.30394	0.538018	1.95924	4.70721	-0.155401	-1.75084	-0.619524	-0.43611	1.35078	0.89652	0.299643	0.667014	2.64139	-0.259805	1.77498	-0.443428	0.988052	0.865798	0.699272	3.15305	-2.06594	-2.96245	-0.310041	-1.09527	-1.71724
Arid1a	3.05572	-0.583686	0.640449	2.51386	-0.51539	3.69589	1.98832	-0.288488	-6.46146	-2.66071	-5.70882	-1.30508	-3.7776	-7.50817	-6.19139	-3.66949	4.33314	2.78215	3.82059	2.01878	3.28809	0.11816	-1.62902	-5.76698	-8.65722	0.0429642	2.89362	4.20269	1.45194	-0.304994	2.34142	2.26023	-4.51213	3.83379	4.22814	1.9831	3.66394	-0.684558	-3.33611	-3.12561	-1.04731	-5.07981	-4.6046
Arid1b	5.92289	4.82114	6.92876	6.74585	6.86263	7.26347	6.60838	6.54862	-1.15193	-3.07073	-2.15776	1.34693	-1.25387	-6.54554	-3.65479	4.20448	-1.92092	-0.209905	4.50453	-2.45102	3.19337	1.5119	-3.1147	-8.61706	-2.11046	-3.9321	0.88208	-1.50301	-2.24325	0.711889	-0.423282	1.72415	-3.41632	-0.383469	-0.493612	1.047	-1.3922	-2.10679	-3.73708	-2.66198	-2.39516	-6.91231	-6.46908
Arid2	4.00628	1.34569	2.87292	4.06685	2.63838	5.58342	3.29488	2.44114	-3.87633	-1.59017	-5.12435	0.706134	-1.23281	-5.77296	-2.48844	0.521237	2.2612	0.926017	2.71379	1.19485	2.96275	-1.00729	-0.754917	-5.13745	-6.41913	-0.759178	1.47727	2.39653	0.574813	1.64398	0.0695643	1.45022	-4.63363	0.337959	1.70611	0.455104	1.38177	-1.17132	-2.87519	-0.444451	-2.10863	-4.31842	-4.94633
Arid3a	1.31305	-5.97859	-3.44658	-2.84748	-3.74425	-4.12076	-0.881769	-3.9845	7.15589	5.66802	7.28504	6.66594	7.55567	6.87775	6.669	3.70283	-3.45682	-3.43736	-2.31545	-3.74804	-1.25281	-4.83977	7.5255	6.40897	7.67564	6.441	-3.60961	-4.69907	6.48407	-2.78816	-4.14303	-5.72219	5.90625	-6.24538	-4.99485	-3.43305	-4.65516	-0.777608	4.31771	3.48841	6.03629	5.3863	7.10732
Arid3b	-1.77604	0.735352	-2.56815	-3.12736	-0.6321	-1.73206	-1.10028	-3.39003	-0.14137	0.33582	-4.51045	0.721482	-0.262134	-0.748693	0.253384	-2.04459	6.39046	6.02431	-0.850274	6.60075	-2.56389	-4.50171	-0.459583	2.04208	-2.47195	0.0343725	4.48517	6.85864	-2.12614	-3.43654	2.74508	6.2335	-3.23939	6.07252	5.80613	3.98808	6.31747	-3.51613	0.81366	1.05436	-2.26389	1.54609	1.32091
Arid3c	1.62946	2.17354	0.755609	0.561042	1.06581	1.92394	2.15479	0.71081	-0.48159	-1.478	-1.15193	0.838846	-1.78883	-0.900742	-0.885603	0.116256	2.43955	2.11416	2.43617	2.45887	1.12508	-0.680416	-1.08057	-1.41613	-1.34503	-1.82838	2.03584	3.19732	-0.856159	-0.964015	1.69314	3.64249	-2.07582	2.32087	1.68546	1.32648	2.54638	-1.50409	-1.819	-1.01696	-1.89111	-1.85483	-1.77167
Arid4a	6.13648	2.62766	5.12582	6.51227	3.24951	7.17922	4.24359	2.5467	-3.95574	-0.550676	-3.45499	3.5077	-1.96638	-5.45194	-3.78447	1.80969	0.140116	-1.59899	2.30071	-1.29406	2.7382	2.00911	0.0259479	-5.32658	-4.88161	-0.288891	0.873978	-0.539374	1.95354	-1.47058	-1.6297	-1.72144	-4.81141	-0.383807	-0.48921	-0.427578	-0.903785	-1.66454	-2.63673	-0.111578	0.111724	-4.01615	-4.25766
Arid4b	6.73157	3.04085	4.29214	5.19206	2.82143	6.51574	3.15062	-0.0886572	-6.41595	-1.10057	-5.51514	0.906715	-2.16015	-8.47336	-4.24774	-0.0554728	3.19634	-0.840043	1.91878	0.935133	2.05902	1.06598	1.69869	-5.78301	-8.12094	-0.405766	3.28048	2.05067	2.6138	-2.52728	-1.10235	-0.176408	-6.51321	1.50057	2.65341	0.79556	0.762894	-2.1107	-3.78359	-0.180494	-0.141661	-4.78373	-5.28678
Arid5a	-1.97941	-6.88602	-5.60535	-4.89182	-6.17725	-6.21102	-4.06712	-5.66484	2.66102	3.3571	3.58058	2.27233	5.05953	4.17242	4.24547	-1.18264	-1.66496	-2.74049	-3.07767	-2.33826	-1.41221	-2.57999	5.90483	4.61693	3.29796	6.18456	-2.39235	-2.2645	4.99092	-0.127794	-1.84945	-4.85474	3.36274	-3.40828	-2.1479	-2.41336	-2.29111	2.0228	4.86945	2.98761	4.66623	3.55856	4.81146
Arid5b	3.2431	-1.80837	2.08204	2.63961	1.23491	3.33201	2.64325	1.58552	0.401566	1.48789	0.281175	2.63669	0.703496	-1.09012	1.29174	1.29904	-4.73911	-5.10924	0.0727904	-4.37353	0.157858	0.484584	2.21017	-1.17427	-0.224066	0.881302	-2.78316	-4.72214	1.84634	-1.76064	-4.87891	-4.95102	-1.39763	-5.97076	-3.65196	-3.60226	-4.87923	0.0264222	-1.03208	-0.076186	0.688252	-0.783463	0.607985
Arl1	-1.5504	-2.86063	-3.51131	-3.27545	-3.45633	-3.9332	-1.8792	-3.45224	1.59625	1.11047	0.927417	0.0497037	1.66952	2.01573	3.02109	-0.340631	1.64263	1.16128	-0.828641	1.54222	-1.1077	-2.64529	2.86401	4.12373	1.17301	3.28152	1.13656	2.06019	0.0592748	-0.423229	-0.433779	0.24672	0.0805187	-0.85887	0.444193	0.601946	1.61583	-0.875407	1.56402	0.609886	0.224499	1.8205	3.0794
Arl11	4.59669	-4.74397	0.519338	2.41668	-0.316858	-0.548841	1.7236	-1.273	7.55182	7.64993	6.39237	6.20881	6.92001	2.52363	1.9239	2.48659	-5.71726	-5.38468	-5.06221	-6.90873	-1.9377	-7.62851	7.68169	3.17681	9.86244	1.49728	-4.61058	-6.36841	3.17586	-6.71817	-3.96444	-6.44808	5.48969	-6.73464	-7.99144	-4.54107	-6.53714	-3.03295	-2.99769	0.072532	3.23377	6.96544	8.36458
Arl14	6.71697	3.96573	8.03571	7.40502	6.57777	7.41607	8.05285	8.23008	1.45918	-2.82691	1.92106	3.63571	0.907715	-5.46471	-2.01592	5.45487	-7.15754	-3.19349	5.47246	-6.2948	4.71811	2.95693	0.216018	-8.23181	1.29154	-2.03117	0.49794	-4.71045	-0.865484	0.0256285	-1.53945	-3.26135	-1.23984	-3.91729	-4.26765	0.415861	-4.85318	-1.20697	-3.3009	-4.82315	-1.24385	-7.52126	-5.92465
Arl2	-3.37932	-1.28869	-3.1826	-3.4548	-2.09129	-3.41684	-2.75912	-2.52624	2.31171	1.52571	0.417792	-0.45228	1.43802	4.24777	1.2432	-0.478541	1.71597	2.20423	-1.61536	2.84344	-1.9968	-1.69927	0.597514	2.65565	1.57791	3.11398	1.48964	1.6028	0.835987	-0.786019	-1.45655	2.63006	1.49857	2.57281	1.37803	1.05665	1.68005	-1.00859	2.91816	1.77117	0.927362	3.42317	1.9142
Arl2bp	-0.766347	1.94573	0.0230334	-0.0384728	0.738941	-0.894559	-0.0971923	-0.089343	-0.914041	-0.497368	-0.576475	-0.305234	-0.843096	-0.550495	-0.242013	0.00815472	0.739396	0.84696	0.128234	0.459041	0.21512	0.108519	-0.763236	-0.333382	-1.06305	-0.35166	1.12678	2.3841	-0.361264	1.44955	0.676851	2.15788	-0.0350782	2.17486	0.703695	2.41191	2.67608	-0.616137	-0.141739	0.376594	-0.77683	-0.574417	-0.344752
Arl3	-5.395	-2.53882	-6.72508	-6.99775	-5.57715	-7.14837	-5.91497	-6.63317	0.87562	1.75915	-1.10554	-1.60329	1.31319	3.60392	1.48666	-5.01386	4.39845	3.2264	-2.74881	4.40355	-2.40953	-4.21441	1.52437	5.36842	0.288725	1.66179	1.89299	3.38422	-0.682037	-0.830338	1.93997	2.36143	0.113274	3.3513	3.48264	1.71518	3.44373	-2.32717	1.32821	2.03542	-0.384831	3.98919	3.56314
Arl4a	-2.61819	-1.18679	-4.49615	-5.42659	-3.56339	-4.22699	-2.04769	-4.14868	-0.165235	2.16246	-1.90607	-0.547007	1.92854	1.49323	2.97277	-0.972746	2.28616	0.528259	-1.50109	1.71797	-0.631264	-3.28954	0.969269	0.891567	-0.601767	3.57422	1.13772	2.3603	1.43048	0.285202	-0.561346	2.00179	-0.935469	0.811121	1.27861	0.772445	2.1654	-1.3504	3.96504	4.19668	1.33109	0.921601	-0.444058
Arl4c	1.32371	-4.37166	-0.733915	-0.135539	-1.87899	-0.918914	-0.365767	-0.442312	1.72386	3.0327	1.98197	3.56087	3.9071	2.34141	2.41182	-0.235731	-6.25221	-5.89953	0.959937	-5.86718	0.197054	0.40547	3.2625	1.36554	1.58104	5.26152	-3.10264	-6.24128	4.62197	-0.314728	-4.63184	-6.08566	1.59461	-5.88199	-4.96696	-3.63532	-6.67955	1.17864	3.96133	1.97416	3.63205	2.26831	1.62308
Arl4d	4.99519	5.82962	7.13128	6.64236	7.08766	7.32134	6.38796	6.44568	0.170147	-0.313572	-1.60647	2.59208	1.37097	-2.50017	-1.0859	4.98558	-3.16334	-3.073	1.45285	-4.38811	0.259993	1.44535	-2.05944	-4.76091	0.0523911	-0.507931	-3.25745	-4.45418	-0.20774	-0.649086	-2.69554	-1.93157	-3.37241	-2.23227	-2.7715	-3.14699	-4.0227	-1.40172	-0.520155	1.66696	-0.282601	-4.05346	-3.41552
Arl5a	-0.962032	-3.12301	-4.215	-3.61139	-3.95251	-2.86151	-2.54063	-5.10678	0.386928	2.87385	-1.6443	0.501965	1.0632	0.538905	1.9915	-2.29209	3.18957	0.853263	-0.254618	3.10025	-0.0231467	-3.42607	4.49505	3.80649	-0.937336	3.62885	2.36435	3.64561	2.36602	-0.768315	-0.332533	0.180129	-1.90523	1.28163	1.63716	-0.0293767	2.44765	-1.70661	1.36296	2.75816	0.0561451	1.34176	2.01557
Arl5b	-0.926196	-0.030437	-1.50524	-1.80735	-1.21218	-1.5528	-1.16513	-1.62404	-1.06743	-0.840744	-0.359921	-0.885878	-0.96343	-0.43326	-0.223879	-1.11413	2.57832	2.73741	0.359004	2.57732	1.98301	0.628743	-1.47494	-0.160489	-1.45199	0.406438	2.13138	3.00638	-0.093901	2.93492	1.53929	3.4974	-0.489819	3.15566	2.28412	1.39583	2.64919	1.59948	0.0135918	-0.374513	-0.0309369	-1.07381	-0.255747
Arl5c	1.88224	-4.41533	-0.896941	0.921217	-1.10385	-2.30614	-0.90295	-2.34436	5.80521	3.522	4.71914	4.58584	6.11895	3.23183	3.07807	1.50933	-1.5031	-1.96982	-3.81921	-2.31136	-2.97215	-5.08264	5.75613	5.69231	7.73749	1.12837	-2.98405	-2.03198	1.35122	-4.29905	-2.7552	-3.41947	4.76643	-2.46146	-3.59972	-2.59672	-1.84713	-2.77624	-1.64607	-0.544237	1.85658	6.49061	7.54807
Arl6	-4.266	-2.67724	-5.42129	-5.15532	-5.056	-4.91595	-4.72448	-5.57096	-1.80615	-0.987075	-3.01044	-3.66691	0.0136867	-1.68736	0.543253	-5.07078	7.36618	5.95982	1.55517	6.86052	2.23141	-2.53312	2.49377	2.81772	-2.5028	0.80768	6.39131	6.46791	-0.282403	3.50487	4.47476	5.84053	0.3501	6.38455	6.07985	4.85944	6.14644	-0.726613	0.945324	-0.660675	-0.891878	1.25738	-0.450009
Arl8a	-4.45236	-5.88711	-7.28207	-6.83183	-6.41497	-6.89814	-5.50857	-6.60486	1.62223	3.35848	0.365154	0.387485	2.63092	4.27834	4.53701	-2.9866	0.810348	0.141083	-2.25039	1.4393	-2.19627	-5.23586	4.01418	5.47892	1.50597	3.87904	0.0620604	0.808784	2.84829	-0.852981	-1.12467	-0.758135	2.2522	-0.298024	0.574106	-0.168799	0.281033	-1.77842	4.2296	4.05065	2.35794	3.94241	4.17948
Arl8b	4.47636	0.662046	3.56391	4.78121	1.2272	4.18626	2.95674	3.15344	-3.17011	-1.43998	0.151356	-0.790032	-1.76672	-3.63267	-2.82168	0.286251	-2.15634	-3.9005	2.02516	-3.85381	2.23555	4.68397	0.951512	-3.77082	-3.32989	0.128055	-0.925326	-1.4894	5.54263	0.832207	-0.824261	-3.75408	-2.40301	-3.99539	-2.63179	-2.17107	-2.24797	4.04254	0.713515	-1.97696	3.51292	-4.15032	-3.56431
Arnt	-3.5866	-6.71031	-7.02731	-6.19999	-7.36639	-6.45475	-5.7316	-7.38985	1.39105	3.13335	1.03675	1.69764	4.67219	2.17053	5.28287	-2.62573	1.05156	-1.17162	-3.00554	0.934618	-0.675421	-4.06236	6.08485	5.14967	1.66656	6.17972	-0.252683	0.834689	4.38029	0.349464	-2.18117	-0.955752	1.6106	-1.11838	0.705274	-1.59879	0.215374	-0.0497046	2.29466	2.53949	2.90289	3.33086	4.11481
Arnt2	1.90044	-0.299086	-1.45807	1.60156	0.88294	-0.797522	2.21998	0.616956	0.883181	-1.46698	-0.683723	0.344634	-0.312645	-1.13562	0.143443	-1.6763	4.03031	4.54254	2.75246	3.9119	2.54352	-2.32831	0.388725	-0.138711	-1.04805	-2.00966	3.98264	4.59056	-1.46605	1.81453	4.07277	4.07018	2.49713	3.84682	3.89829	4.00878	3.87676	-0.816456	-2.64267	-2.52522	-1.9012	-0.252567	-0.242647
Arntl	-3.50385	-1.58783	-4.2222	-4.0131	-3.18677	-3.79615	-3.40785	-3.13663	-0.893941	-0.341489	-0.0802865	-2.24823	-0.8508	0.920839	0.272717	-2.32136	4.17787	2.87348	-1.18305	3.9228	-0.624859	0.401451	0.432243	1.57924	-0.97379	1.57152	2.21119	4.06132	0.666738	1.31882	1.99257	2.49257	0.553264	3.70082	2.113	2.08586	3.64119	1.86169	1.77684	0.367438	0.407193	-0.194474	0.13864
Arntl2	0.237358	-1.94033	0.448298	0.80948	-1.21457	0.372625	-0.51339	-0.278686	-2.92534	-1.33016	1.22527	-1.91244	0.698092	-1.3597	0.367649	-0.25283	-0.741635	0.463004	0.38341	-1.31411	2.19669	1.51352	2.00041	-0.326546	-2.97854	-0.348235	1.32277	0.688463	1.69848	1.76927	0.676068	1.12978	0.225816	-0.912055	1.27551	0.927201	-0.618843	0.830894	0.395668	0.338625	0.530631	-1.35611	-1.53646
Arr3	-0.641683	-0.526698	-0.819704	-0.73753	-0.83002	-0.820159	-0.698331	-0.58368	-0.434693	-0.181991	-0.553522	-0.270465	-0.0861773	-0.00900689	0.26278	-1.17239	3.11849	3.8626	2.16295	2.23997	2.80003	-0.464941	-0.0233553	-0.0093104	-0.374424	0.0968842	3.68683	5.07474	-0.106006	1.32578	3.28299	3.57246	0.113996	3.47051	4.05327	3.10061	4.29307	-0.151656	-0.392206	0.35577	-0.318574	0.135314	-0.24753
Arrb1	6.8679	3.58553	7.1023	7.65429	6.13412	7.12196	6.51342	6.31602	-0.218652	1.2233	-0.371774	4.9787	0.269208	-1.41838	0.296986	4.72287	-5.00364	-3.5798	3.07687	-4.39311	1.80084	1.58913	-1.06381	-5.27559	0.697771	-0.160725	-0.723103	-3.59987	1.13361	-3.12454	-4.21877	-3.09516	-2.97788	-4.345	-3.46999	-1.58635	-3.64843	-2.75732	-2.17176	0.859032	-0.30745	-3.67425	-2.58814
Arrb2	2.02992	-4.59743	-1.59206	0.411121	-1.18079	-2.78637	-0.875249	-2.34955	3.64818	2.83668	2.33512	2.92531	3.59455	2.60887	1.1583	-0.398757	1.01113	0.901705	-1.67747	-0.457431	-1.05852	-6.59159	5.32061	4.97443	5.57639	-0.290793	-0.4484	0.929953	-0.391725	-3.27434	-1.17624	-1.062	3.62886	-0.41341	-2.18804	-0.812775	-0.745643	-3.92682	-3.15174	-2.50081	-0.827528	4.2476	6.01316
Arrdc2	2.99102	1.75991	4.35257	4.73929	3.88567	4.7808	3.79119	3.94317	-0.083964	-0.761505	-1.44366	2.18636	-0.659181	-2.46844	-1.03998	3.02924	-1.22527	2.31861	2.70215	-2.84227	2.98161	-1.25249	-1.24303	-3.71088	-0.161864	-2.85243	1.53361	-2.10429	-1.8177	0.0468417	-1.45831	-1.57246	-1.91678	-2.0333	-0.761541	1.26301	-0.948369	-3.32445	-2.35423	-0.982435	-2.102	-1.94212	-2.00664
Artn	1.03802	-1.25612	2.66511	2.76267	0.420813	1.65093	0.393231	2.84427	-1.00959	-1.75954	4.01104	-0.881819	-1.01874	-2.40429	-0.776497	0.673341	-2.20714	-2.15353	1.92295	-2.77501	2.88427	4.92448	0.279866	-3.82325	0.716602	-0.123319	-1.33026	-1.71408	2.17976	3.09972	2.23823	-0.99446	3.44463	-1.97276	-1.83643	-1.57523	-1.65415	4.54838	-2.64447	-3.95665	1.37957	-4.09347	-3.41292
Arx	-0.449615	-3.42347	-2.20694	-1.76129	-2.04824	-3.54564	-0.222007	-0.377371	-0.370837	2.33043	1.43527	1.70873	-0.197355	0.61322	3.38374	-0.155099	2.37921	3.19879	4.81012	2.61005	4.68043	-3.45953	-1.4613	0.66761	0.408986	-1.18861	1.35674	2.25007	-1.99288	1.71952	1.38946	2.11242	2.76506	1.8838	1.07796	1.66455	1.82694	-1.06751	2.81801	-1.57643	-1.69237	-1.09231	-0.175631
Asah2	8.00526	5.28853	9.19728	9.06915	8.39862	9.10696	8.83374	8.46969	3.31296	-0.747328	-1.49874	5.4468	2.09956	-5.6264	-2.01741	8.43375	-5.74363	-3.16268	6.46534	-5.96234	3.91589	2.64855	1.32289	-6.40906	1.91462	-2.07763	0.880396	-4.82026	-1.18595	-1.24082	-2.3032	-3.28161	-3.16241	-3.37949	-4.22698	0.571551	-4.85576	-4.3175	-4.70004	-5.54698	-1.52554	-4.29133	-5.10988
Asap1	-3.30681	-7.77162	-7.07642	-6.61841	-6.90028	-7.57789	-4.93501	-7.012	3.03172	3.92157	4.38395	2.89684	5.29305	5.47715	4.88306	-0.606648	-1.97825	-1.9512	-3.40785	-1.47054	-1.63291	-6.2192	5.69264	5.98331	4.43547	5.4923	-2.73518	-1.77891	4.08529	-0.997133	-3.22638	-3.6229	4.21652	-4.12147	-2.29974	-2.43359	-1.68714	-0.682353	3.41859	2.65057	3.74485	5.14503	6.32234
Asap2	-1.23646	-2.45597	-4.44258	-3.98796	-3.97681	-3.62446	-2.32013	-3.56605	0.573457	1.22033	-1.33061	0.299962	1.9265	-0.426868	1.89223	-1.47752	2.27922	1.47008	0.120571	2.76255	0.269283	-1.38349	2.11789	1.58336	-0.870187	2.99028	1.16654	2.86189	2.26495	1.1094	-0.592671	0.466608	-0.214499	0.48805	2.15486	0.531588	2.27288	0.265657	3.12992	1.66028	1.20646	0.699513	1.02845
Asap3	7.68596	4.80204	9.29742	9.14579	9.12957	9.27647	8.46009	8.08524	4.04581	0.671607	-1.6087	4.61354	2.3401	-5.23929	-3.14115	8.82726	-7.25889	-3.4145	5.63623	-7.11453	3.31719	2.36673	2.52597	-5.12668	3.92397	-3.4125	-0.176617	-6.93163	-2.14899	-3.52874	-1.28801	-4.50245	-0.408646	-3.38645	-5.89679	-0.432196	-7.07278	-5.61701	-4.04019	-5.94915	-2.45513	1.81868	-2.7446
Asb1	-6.24358	-5.28397	-7.80736	-7.5128	-7.17263	-7.05121	-6.72209	-7.29839	-0.630109	1.89734	-1.48252	-0.647495	1.82138	2.20929	2.25936	-3.6363	5.19596	4.0385	-2.07864	5.1771	-1.04237	-5.51813	3.20396	3.99408	-0.361893	3.32568	2.52317	5.72222	0.385761	-0.211513	0.768696	2.64394	-0.102911	3.19683	4.13691	2.03088	5.15868	-3.93255	1.57588	1.18867	-0.621729	2.58819	3.58385
Asb10	4.62417	0.444595	1.77342	1.57051	1.74998	1.14672	4.26086	0.638385	4.35171	1.95059	2.19626	3.92021	3.89013	1.21201	1.24989	2.50342	-1.01379	0.954769	1.61327	-0.760805	-2.2582	-5.94196	1.85426	1.52367	3.20005	-1.57824	-2.93969	-2.89401	-1.7739	-4.89601	-3.13431	-1.46045	1.35647	-3.33733	-4.44286	-2.36044	-2.40226	-5.06611	-1.58205	-2.25829	-1.56107	1.79849	2.13086
Asb11	2.85264	1.70328	3.79058	3.57522	2.75661	3.4086	3.58508	3.77012	0.76218	-0.73441	2.02431	1.86758	0.752022	-1.62264	-0.35733	2.57947	-5.33669	-3.77419	1.91574	-3.94743	1.84324	2.26586	0.324849	-2.69421	0.356697	-0.381303	-2.56868	-3.9342	1.27814	0.171129	-3.50769	-4.50779	-0.787955	-3.96581	-3.71455	-2.46413	-3.63526	0.259371	-1.18435	-1.89979	1.09326	-2.56144	-2.22098
Asb12	0.0727512	-2.36875	-3.00489	-2.35471	-2.09446	-2.48425	-0.611811	-2.34655	-1.02783	11.0783	-0.172784	4.55578	-0.395733	0.0698261	12.4425	3.56194	-0.362039	9.50973	13.152	-0.319574	-1.51195	-2.11461	-2.62409	-1.09404	-1.16248	-1.82623	-3.09054	0.290678	-1.65669	-0.361249	2.31249	4.27808	8.84308	-2.03527	-1.25281	-1.27512	-1.51947	2.15023	13.2333	-1.75085	-1.09244	-0.455057	-1.19851
Asb13	5.15479	5.48363	6.65462	6.2721	6.40998	6.67105	5.98025	6.26454	0.0387301	-3.59655	-1.59065	0.829882	-2.4519	-3.46327	-2.91824	3.73692	0.313666	1.36154	4.57853	-0.569154	3.27098	2.00493	-2.65526	-5.44107	-1.48121	-4.30018	3.15095	0.549747	-2.92817	0.207324	1.27677	2.34512	-2.53071	1.44493	0.576271	2.69275	0.22805	-2.34609	-4.17037	-3.43629	-3.06663	-4.7596	-5.55511
Asb14	-2.10886	-2.34695	-2.10024	-2.1506	-2.49586	-1.86333	-2.08641	-1.83796	1.25133	4.46598	-0.722815	0.351102	1.95964	2.51265	5.90002	0.803794	0.0853569	1.48055	1.99609	-0.264861	0.278877	-1.12008	-0.273163	1.50207	0.982586	1.41855	-0.600815	0.802316	-0.176677	0.532756	-0.128565	1.80451	2.51258	-0.53322	0.296186	-0.995585	0.471493	0.581071	4.25012	1.23938	-0.284853	0.274697	0.03453
Asb15	0.211607	-2.00536	0.131383	0.28214	0.24009	0.175047	0.0966325	-0.110017	0.501771	0.829789	-1.66753	0.0378125	0.0328508	0.0740708	1.14537	-0.123735	0.564196	0.700373	0.285151	0.399129	-0.0959647	-2.28159	0.431777	0.272629	0.272701	-0.511531	0.0186917	1.08993	-1.17908	-0.150456	0.00195361	0.678681	0.63247	-0.0381933	0.141327	0.125816	1.36655	-1.82131	-0.0665574	-1.80649	-1.34148	0.356338	0.157772
Asb16	5.18361	3.86107	7.6959	7.4249	6.11804	7.16191	5.89634	8.19787	0.256935	-3.21809	2.93513	1.02197	-1.41428	-3.33707	-2.65116	5.04586	-3.36724	-2.16303	2.65286	-4.01556	2.79251	5.89073	-2.02982	-7.12165	0.49236	-2.54792	-1.34872	-2.91552	0.70931	1.26266	-0.574543	-1.82159	0.79265	-2.36482	-2.55506	-1.42876	-2.39671	2.19375	-4.59953	-4.06843	0.739129	-6.14605	-5.21191
Asb17	-0.166823	-1.84643	-1.27688	-1.05724	-0.57405	1.27053	-1.3959	-0.342872	-0.312208	1.30931	-0.411846	-1.52429	-0.704019	-0.0535812	0.99916	-1.8111	0.784013	0.141919	-1.30836	0.528544	0.446115	-0.347586	-0.902141	-0.0524258	-1.44009	0.92442	0.202498	0.335361	-1.11109	-0.748353	-0.166353	0.525867	-1.97842	0.235953	0.508205	-0.745517	0.413078	-0.0466502	-0.825709	0.517486	-1.57226	0.111593	1.05801
Asb18	0.168357	-0.421984	-0.0342961	0.10385	0.0687044	0.509735	-0.0307546	-0.140012	-0.74737	-0.374624	-1.67653	0.248022	-1.34178	-0.828857	-0.277235	-0.632181	-0.416164	0.601256	-0.467373	0.122293	-0.498357	-1.1322	-0.587015	-0.671094	-1.38193	-0.158892	0.604142	0.325405	-0.725899	-0.332571	0.769183	1.544	0.106896	1.59007	1.08112	1.58828	1.04876	-0.945365	1.29879	2.10475	1.02835	1.46861	0.737728
Asb2	5.87536	3.16999	4.68826	5.58229	5.51909	4.67239	4.8342	3.5476	3.74544	-0.0851783	1.1562	2.74328	1.20853	-0.72122	-2.17268	1.59544	-2.5385	-0.728354	0.349812	-3.04089	-4.68284	-5.19632	3.1014	1.37265	2.94276	-4.87172	-1.3277	-2.23546	-2.32257	-6.34147	-2.72089	-3.58936	0.857602	-2.52105	-4.41142	-1.3325	-2.77138	-6.51643	-4.08152	-3.84305	-2.03141	2.1311	1.49417
Asb3	0.12188	-0.605553	-0.540364	-0.540573	-1.19757	0.203982	-0.567181	-1.92142	-0.700522	3.06422	-2.25765	0.330905	0.369765	-0.279315	0.741944	-1.79305	2.63176	1.53877	1.08806	4.20331	-1.46784	-1.55762	3.35232	3.37012	-1.61661	2.57285	2.83652	3.1884	0.137791	-1.42913	-0.475262	0.949351	-2.61456	0.934518	1.15089	0.801941	1.57906	-4.00734	1.2755	0.287273	-1.61255	1.06735	-0.421453
Asb4	-2.62031	-4.13612	-4.01255	-3.92784	-4.33467	-4.71721	-3.95574	-4.46597	1.77378	0.871817	1.44613	-1.31307	1.50663	2.41289	2.60319	-1.97764	0.879132	0.457652	-1.57222	1.162	-2.02515	-1.42769	2.80154	4.1026	1.1394	2.1782	-0.698506	1.51455	2.13609	0.21641	1.30965	0.741726	2.26962	0.966415	0.676102	0.0803636	1.52003	1.35623	2.82675	0.630382	1.95092	2.88075	3.21124
Asb5	0.639144	-2.32141	-0.717888	-0.644411	-0.546057	-0.850684	0.727889	-0.604819	2.52918	1.38244	1.84947	1.47529	1.86098	1.95643	3.50144	0.895019	-0.651317	-1.0828	1.13622	-0.388953	-0.255251	-2.69581	0.730794	0.856089	0.857543	0.732971	-0.665247	-0.878914	0.687756	-0.324313	-1.21832	-0.573437	2.54408	-2.06918	-1.36795	-1.18569	-0.944807	0.320457	2.1433	-0.265208	0.676232	0.449959	1.15436
Asb6	-2.72669	-0.644354	-3.43626	-3.48881	-2.97539	-2.97577	-2.97127	-3.12799	-0.111829	1.50064	-0.752746	-2.15999	-0.691073	1.45375	0.756209	-1.9694	2.1466	0.50583	-1.13413	2.74785	-0.85978	-0.575776	-0.532163	1.71617	-0.820646	2.02863	-0.505987	2.61139	0.971809	1.34487	1.91137	2.42535	0.144557	3.05781	2.74064	-0.277717	2.29496	1.89095	3.30561	2.4673	0.793155	1.65258	0.456015
Asb7	2.41251	1.04054	0.367974	0.85085	-0.546137	2.56918	0.932248	-0.783011	-4.3771	-0.966787	-4.73158	-1.18285	-2.98024	-4.83074	-2.65027	-4.10869	5.70049	3.89394	2.07862	4.92124	2.34755	-0.813947	-0.983927	-3.59745	-5.924	0.123781	3.58965	6.18759	0.526534	0.813462	3.08174	3.06427	-4.04615	4.24106	4.34888	2.38554	5.18656	-0.152087	-1.73419	-0.179298	-1.52325	-2.94746	-3.21756
Asb8	-3.82899	-2.45903	-4.94833	-5.0029	-3.34901	-5.28856	-4.06685	-4.1039	4.34997	4.43991	3.00153	0.788685	5.29275	5.46385	4.79793	2.08431	0.261233	-0.722032	-2.35791	0.592811	-1.77238	-2.04568	3.74237	6.09687	4.55964	3.85393	-1.03108	-0.574414	2.50895	-0.55925	-1.15843	-0.659341	1.75149	-0.826092	-1.01343	-2.53044	-1.40491	0.726635	2.69979	2.25292	1.75857	5.29842	4.39356
Ascc1	2.73435	4.55118	5.89475	5.40179	5.93456	5.77887	4.04958	6.02142	-2.94335	-3.87917	-2.15145	-1.84299	-4.45057	-3.58342	-4.16657	0.869494	0.800788	1.73319	2.00646	0.719812	2.28324	3.44644	-5.54713	-6.17478	-2.77465	-5.11322	0.987494	0.774275	-3.06647	2.00021	1.49371	2.2838	-2.12789	2.18454	0.832379	1.06135	0.714187	1.53108	-3.1472	-1.82951	-2.89749	-4.39807	-4.37952
Ascc2	2.67479	1.02296	4.50745	4.47616	3.70833	4.72552	3.77223	4.42094	-0.654806	-1.36662	-1.60699	0.422531	-2.17461	-5.3905	-2.02679	2.6004	-1.22078	0.812236	2.89689	-1.4907	2.99402	1.31204	-1.13967	-3.58888	-1.08445	-3.42203	1.4144	0.310529	-3.09473	0.342112	1.26457	0.590417	-1.44812	0.240185	-0.686637	0.748082	-0.436244	-1.26334	-3.98205	-3.75777	-3.87042	-2.96281	-3.40606
Ascc3	0.79825	2.98064	1.3937	1.57265	1.20445	1.39712	0.949861	1.26875	-1.38145	-0.812488	-0.667601	-0.610419	-0.65356	-2.28922	-1.65929	0.922718	-0.873739	-0.415678	0.915333	-1.07827	0.902152	1.57734	-0.945828	-2.06174	-1.59381	-0.989234	0.254021	-0.813841	-0.740047	-0.316034	0.925508	-0.162057	-0.0616575	-0.0245504	-0.235119	0.215082	-0.889626	-0.333168	-1.1881	-1.62815	-0.543361	0.696617	-2.19541
Ascl1	1.5225	-0.434124	1.8316	1.57448	0.442629	1.42022	2.26361	1.93676	-0.58751	-3.37188	-3.00388	-0.0283132	-0.589108	-3.67182	-1.93454	0.730562	4.40926	5.43944	7.61938	2.99497	6.51322	-1.66762	-1.9212	-4.063	-2.21536	-2.95491	6.7152	4.70614	-2.29088	4.28724	5.83715	5.11722	3.5233	4.43345	4.56536	6.47662	4.45344	-2.03702	-3.14315	-3.47564	-2.21441	-2.71844	-3.25823
Ascl2	0.871409	1.71006	3.04983	3.35553	2.30661	3.62469	1.44354	3.71543	-0.587912	-2.29719	2.78243	-0.89785	-2.12483	-2.02042	-2.09754	0.836396	-0.731516	-0.614076	3.00737	-1.72408	3.40684	4.25812	-1.53554	-3.25397	0.565165	-2.45396	-0.197782	-0.647184	-0.42672	1.34631	2.40503	-0.508986	1.89666	-0.613538	-0.987545	-0.406499	-1.09649	3.14352	-3.17767	-2.94131	-0.480981	-2.97269	-2.91148
Ascl3	2.03796	2.57875	3.4292	2.88323	2.91685	3.39023	2.10353	4.37167	-2.09976	-1.39098	1.04184	0.250932	-1.77496	-3.12237	-3.47082	1.54835	-0.253465	-0.0607385	0.449171	0.322259	0.982307	2.04923	-1.14504	-4.2056	-1.30011	-2.19834	0.15379	-0.525314	-0.287796	0.0166245	-0.68995	-0.485334	-0.467635	-0.0354535	-0.279886	0.202675	-0.244229	0.501606	-1.52372	-1.46756	0.274543	-2.14565	-1.69941
Ascl4	0.731629	1.96862	0.827532	1.01964	1.6516	1.70311	1.03062	0.706295	-2.35886	-1.50171	-1.05175	-0.681854	-3.11541	-3.44164	-3.55961	-0.432537	1.7548	1.6724	1.23979	1.24478	0.756085	1.08909	-3.11347	-3.44237	-1.74963	-2.99436	1.91756	2.1448	-1.65141	-0.213952	2.31906	2.05429	-1.11587	1.84499	1.84305	1.76472	1.92306	-0.192302	-2.37726	-2.25222	-1.69371	-2.53554	-2.64819
Asf1a	-7.20163	-3.93794	-7.70539	-7.55438	-7.69635	-8.10703	-7.7851	-6.85144	0.123977	-2.21127	-1.34975	-5.00971	1.65545	-3.85577	-0.935604	-6.01276	6.60346	4.30913	-1.89947	5.23956	0.460491	-1.33325	3.88247	4.47382	-3.31724	0.35273	3.60539	4.9325	-0.736916	4.60438	4.72724	4.361	1.59613	5.98771	5.13073	2.95173	4.58832	2.06325	1.53307	-2.09407	-0.251395	2.11422	-0.30937
Asf1b	-6.83388	-2.61396	-7.57517	-8.00659	-7.53475	-8.66676	-7.21489	-7.23286	-1.66286	-4.17722	-0.0350839	-3.99643	-1.35296	-3.29902	-1.53912	-8.66347	7.60904	7.0475	-2.16333	6.6834	0.789005	-1.18734	5.74756	4.11383	-3.72593	0.294771	5.60812	6.3197	-1.5941	6.23036	7.43795	5.0929	3.13853	7.14852	5.22244	5.18989	6.18623	1.88733	1.8292	-3.14304	-1.63519	2.98821	0.053944
Asgr2	4.07216	0.821403	4.11514	4.26185	3.37794	2.53669	3.58817	3.22948	2.3146	0.710542	1.22609	1.71734	1.73848	0.762646	-0.502599	1.00704	-2.6884	-1.85501	-0.0894416	-2.9266	-1.21762	-2.89525	1.58186	1.11391	2.32862	-2.55736	-0.94734	-2.77079	-2.24414	-1.98969	-1.18619	-1.64181	0.200921	-2.10596	-2.50022	-0.790353	-3.08522	-1.82356	-1.41571	-1.36167	-1.78176	1.24575	0.942475
Ash1l	5.58956	0.0723037	1.74852	3.64032	0.00843217	5.48277	2.45007	-1.11897	-6.47796	-0.185127	-5.1818	0.227656	-2.41871	-7.3294	-4.97868	-2.99557	4.24707	-0.213825	2.8686	2.51499	2.06552	0.595782	2.39768	-3.72265	-8.5428	2.63482	2.62898	3.49492	2.88744	-3.10745	0.537293	-0.268845	-6.34232	2.65704	3.9335	0.238284	2.21094	-1.37718	-2.62248	-1.66933	-0.587936	-3.49016	-4.17653
Ash2l	-6.59337	-2.51595	-6.77719	-6.30599	-5.98748	-6.61656	-6.30107	-5.70677	-0.332042	-2.35665	-1.94513	-4.54472	1.29816	-3.27683	-2.03568	-6.19596	7.38131	5.00118	0.547501	6.27342	0.778903	-0.546504	5.25793	4.76368	-4.20468	1.79023	4.01355	4.82789	-0.406626	4.28823	5.99108	4.67087	1.38804	6.86815	6.83764	3.18578	4.26867	1.58286	1.67261	-2.70799	-1.29435	1.2785	-0.263042
Asic1	-0.7815	-0.703153	1.13698	1.70055	0.630911	1.94154	-0.266279	1.2433	-1.17557	-0.444438	-1.44634	0.181217	-1.08116	0.31598	-2.9728	-0.791855	2.50901	2.67528	0.703589	3.24654	-0.116766	-0.300092	-0.396412	1.24601	-1.08831	-0.719127	2.48851	3.19677	-1.31605	-1.51762	2.50118	2.51793	-1.29372	3.50832	2.44362	1.86849	2.92775	-3.25902	-0.848412	-0.339873	-2.66937	-0.338551	-0.0248784
Asic2	3.17703	2.46938	2.85273	2.90064	2.72328	2.94654	4.24245	2.73629	0.66346	-1.91327	-0.771759	1.09993	-0.940859	-1.89022	-0.615742	0.985853	0.36061	0.684809	1.39954	-0.37346	0.420749	0.602971	-1.13709	-4.01729	-1.26127	-0.280048	0.0834211	-0.610138	-1.04994	0.373342	-0.276695	-0.0146634	-0.607784	0.268112	-0.172055	-0.0108221	-0.448541	0.0575811	-1.41164	-2.45594	-0.97651	-5.22507	-3.61151
Asic3	-2.71562	-1.30447	-2.55843	-2.30528	-2.12951	-2.29843	-2.78838	-2.27654	-0.989251	-0.857667	-0.891525	-1.10465	-0.323848	-1.18475	-0.685789	-1.62797	4.24822	4.69169	1.37501	3.62672	3.65449	-0.893941	0.0978937	0.805397	-0.527135	-0.0645967	3.79525	4.57338	0.611316	4.46134	4.41615	4.71839	0.863559	3.38424	4.29903	3.53474	4.43017	0.325878	0.51763	0.954791	0.142219	0.124255	-0.512082
Asxl1	-2.9855	-4.21356	-5.72302	-4.54949	-6.03622	-3.82833	-4.10061	-5.30771	-4.60229	-0.313945	-4.64785	-2.22725	-1.41623	-4.85824	-0.263804	-6.80931	6.12283	4.641	2.19103	5.06618	3.40218	-2.4348	1.35009	-0.522617	-6.1356	2.02888	4.4228	4.95664	2.71663	5.01766	2.70541	4.94488	-2.75096	4.70885	6.24341	3.15153	4.42632	2.36636	1.11285	0.747413	0.366678	-1.42803	-1.26299
Asxl2	5.23258	0.526229	3.11071	4.38545	1.15508	5.9307	3.71232	0.858296	-6.50832	-2.46564	-5.26133	-0.770724	-3.48827	-7.75578	-5.60652	-2.11261	3.48056	-0.00950049	3.29734	0.652811	2.51479	0.899405	-0.259487	-6.4184	-8.34549	0.379068	2.08746	2.85557	2.20502	-1.01183	-0.377189	0.274022	-5.88215	2.02286	2.14878	0.479904	2.05978	-0.288542	-3.15727	-2.73864	-0.521957	-6.15921	-5.71393
Asxl3	2.55223	-1.26183	-3.19724	-2.88229	2.90736	2.9492	3.03596	2.53015	0.0932261	-0.522316	-1.39167	-0.821419	0.129119	-1.04641	-0.190923	-2.43474	3.89857	2.60521	2.22077	2.58786	1.81221	-1.40625	-0.318972	-0.788722	-0.678191	-0.741209	2.39545	3.23686	-1.25429	1.49764	2.14008	2.6027	0.502663	2.73452	2.20995	2.39669	3.42412	-1.85521	-1.51338	-1.94693	-1.59569	-0.701173	-0.959121
Asz1	7.15524	0.392906	2.81344	2.13594	4.15431	3.56104	7.49955	2.25924	5.37591	3.46028	0.684647	7.24118	2.2631	0.996689	1.68006	4.97547	-0.121759	-1.84441	2.04229	0.69236	-1.55971	-2.58288	1.94144	0.382004	2.5667	1.68728	-0.459894	-1.98349	-1.79508	-2.65795	-3.77226	-2.69317	-0.966504	-1.89462	-1.93719	-1.99404	-1.9335	-2.95752	-2.19581	-1.12061	-3.37391	-1.33533	-1.15854
Atf1	-3.53428	-7.46634	-6.61995	-6.15642	-7.61948	-6.9317	-5.3345	-7.08299	1.15586	2.78921	1.66625	1.5926	4.51111	1.9241	3.87451	-3.30923	0.341587	-1.813	-3.6499	0.094227	-0.113477	-4.06263	5.31121	3.78937	1.52469	5.51349	-1.86962	-0.203671	5.10327	1.33211	-2.17829	-2.07272	1.8854	-1.56264	-0.0945571	-2.10963	-0.192326	1.71853	2.76467	2.28434	5.03668	3.69785	4.89269
Atf2	3.47803	-0.147425	-1.09512	-0.778025	-1.03262	2.16169	0.283324	-3.4624	-5.1882	-0.241932	-6.10737	0.0498583	-2.59334	-5.99372	-2.69382	-4.52571	5.73553	2.70146	1.85209	4.28956	2.14066	-2.42999	1.16853	-3.16758	-7.75777	2.14772	5.4493	5.79533	2.46036	0.0923021	2.2831	2.929	-4.95696	4.6507	5.50172	3.63047	4.9546	-0.974634	-0.750461	1.19433	-0.114242	-2.31395	-2.97115
Atf3	2.30736	2.5101	3.94222	3.02677	3.66052	3.79025	2.98057	2.93411	-0.738123	-0.518647	-0.574867	-0.572258	-0.653373	-1.64608	-0.937274	0.478587	0.027441	0.0892936	0.825436	-1.25181	0.655682	0.189936	-0.954561	-2.74292	-0.819881	-1.76545	0.527381	0.218721	-0.416558	0.219871	0.226692	0.265832	-0.880307	0.476602	0.320466	0.458132	0.198521	0.0574894	-0.892318	-0.547561	-0.484857	-1.08613	-1.22279
Atf4	-7.08826	-4.8867	-7.60921	-7.93711	-7.12116	-8.33715	-7.53501	-7.40148	-0.123289	1.8182	2.13872	-3.85433	0.436318	3.50507	3.07946	-6.06427	1.83514	0.463071	-5.56244	1.77708	-2.84865	-1.32824	1.57466	6.36172	0.945665	2.96307	-2.33106	1.42452	1.58781	1.75743	1.60014	0.621157	2.8041	0.831905	0.945046	-1.68681	1.54065	3.08488	3.37815	2.40092	2.48774	5.45262	5.16647
Atf5	-6.88687	-5.08418	-8.63593	-8.51499	-7.70179	-8.77324	-7.44565	-8.32207	0.429517	4.22087	0.631359	-1.6628	1.0493	6.5484	4.48997	-5.83091	2.7719	1.27162	-5.02588	4.57782	-4.22792	-4.70576	1.78505	8.25581	1.40037	4.5493	-0.864038	2.62388	1.28953	-1.36291	-0.00784509	0.904015	3.71307	0.825755	1.8572	-0.340238	2.89828	-0.161829	4.24971	5.11021	2.06904	7.40973	7.64809
Atf6	-1.07192	1.36402	-2.22589	-2.52895	-0.744981	-1.49357	-0.927322	-1.66666	0.0519034	-0.366866	-2.43321	0.256288	-0.249083	-0.123495	0.322111	-1.42138	4.35155	4.89428	-0.132234	4.57971	-0.723836	-2.29056	0.0023869	0.456584	-1.4277	-0.0666537	1.87085	5.5702	-0.0136651	-1.15528	1.19402	3.77082	-1.61427	3.6009	3.91519	1.71219	5.47521	-1.63402	-0.311821	0.11932	-0.230922	0.026632	0.26458
Atf6b	1.1236	2.48232	1.81944	1.6673	3.39888	2.10984	2.20597	1.64963	-0.388124	-1.98771	-2.13848	-0.620633	-3.36368	-0.902957	-3.05341	-0.0639221	5.97408	5.55885	3.33812	4.8438	-0.714887	-1.12607	-3.38216	-0.591661	-1.56824	-2.9078	4.50853	5.16421	-4.64067	-2.37715	4.58934	5.23987	-1.5983	4.79338	4.85966	4.11341	4.9374	-3.10382	-3.13255	-2.35683	-4.6709	-1.40041	-1.79755
Atf7	-3.05184	-0.960455	-3.41335	-3.1778	-1.96016	-3.29317	-2.96606	-2.34235	1.44436	0.535313	1.09714	0.167542	1.35934	2.40483	0.957297	0.163392	-4.24135	-2.69444	-1.66619	-4.36666	-1.86663	-0.161518	1.00337	3.06779	1.55096	1.18898	-2.27	-3.39084	0.950212	-0.39983	-1.16177	-2.89511	0.994868	-3.13057	-2.55446	-1.73184	-3.16627	0.733813	1.53769	0.529132	1.25289	2.36647	1.37051
Atf7ip	4.81074	0.0145743	2.43078	3.48422	0.856832	5.59354	3.06496	0.31255	-7.72065	-1.37778	-6.15373	-1.76158	-4.71009	-7.12249	-6.19538	-3.63047	5.39916	2.05697	3.01848	2.85545	2.13805	0.503623	0.0214337	-4.04442	-9.65953	0.214536	3.27955	4.50625	0.397167	-2.32855	1.25782	0.864217	-6.88016	4.2442	5.38435	1.65108	3.78177	-1.68443	-2.83532	-1.59688	-2.00008	-4.81265	-4.58876
Atf7ip2	-4.88803	-1.89045	-5.72915	-6.04871	-4.03689	-6.21461	-4.66102	-5.07693	-0.311251	0.0594934	0.167545	-1.97134	-0.22572	1.14768	0.949906	-3.93574	5.28958	4.91211	-0.663928	4.86311	-0.180704	-2.10886	1.40022	3.42744	-0.2975	0.305623	2.21445	3.96204	-1.00242	1.03809	2.52671	3.38581	0.283074	4.21277	3.34332	2.27745	3.97466	-0.841021	0.257108	0.0140283	-1.13952	1.46078	1.61529
Atg10	-0.118725	-0.0837495	0.131046	-0.0460336	0.0887552	-0.00150467	-0.445676	0.0850152	0.0757157	1.04821	-0.160446	-0.0298909	0.753674	1.53356	0.843493	0.824304	-1.11744	-2.14782	-0.624259	-1.19175	-1.24219	-0.256902	0.879343	0.900993	0.459664	0.880321	-1.45384	-0.395109	-0.0765817	-0.397496	-1.215	-2.26844	-0.224465	-1.59969	-1.12589	-1.74705	-0.388039	-2.17386	0.562985	0.361	0.0837154	0.406186	0.521382
Atg5	7.86591	7.44252	10.1163	9.40748	9.64901	9.46669	8.90229	9.84972	0.211841	-4.21024	2.06566	1.73295	0.474283	-5.43922	-3.47445	7.48823	-3.83566	-1.31253	5.26518	-4.46479	3.74578	6.29036	-1.32208	-7.77278	0.351547	-4.99203	0.0631769	-3.41704	-1.09369	1.83276	0.468427	-1.33329	-0.967938	-1.79878	-2.37522	0.157287	-3.374	2.18433	-3.68463	-6.13407	-1.31489	-7.30336	-7.23987
Atic	-4.4821	-6.25886	-7.74181	-7.5247	-7.5279	-8.11339	-5.89294	-7.48986	2.33967	3.27778	2.40272	0.166605	4.07973	3.29695	4.03205	-2.80355	1.10017	0.0901401	-2.5387	1.71047	-2.44742	-4.13468	6.04072	6.49215	1.68823	5.2342	-0.00782895	0.141146	3.5586	-0.501026	-1.03615	-1.99265	2.9835	-1.121	0.356816	-0.578729	-0.371655	-0.565283	4.28705	2.57797	2.94133	3.75078	4.5136
Atm	0.906296	-0.560406	-0.084957	0.914904	-0.62365	2.39119	-0.223893	-0.850626	-5.1411	-0.9743	-5.39136	-1.02564	-3.7292	-5.67714	-3.64108	-2.52509	6.2543	5.82305	4.45578	4.88365	4.33862	-1.19981	-2.00226	-2.91671	-7.04168	-1.96785	5.70691	6.90036	-0.326749	0.817236	3.77664	4.18217	-4.2372	5.12883	4.9309	3.67344	5.6087	-3.13468	-4.10433	-1.13601	-4.10511	-3.80423	-4.24962
Atn1	-7.66275	-3.433	-5.9433	-6.78629	-5.03745	-7.62625	-6.21485	-4.34619	1.43867	-2.15514	-0.671756	-6.37051	0.401552	2.34643	-0.247782	-3.44021	2.52021	2.2624	-4.40879	2.61462	-1.70352	-1.95066	-1.56774	1.72773	0.246838	-1.22841	-0.866809	0.702182	-1.02921	5.45859	4.45418	4.59777	4.95709	4.60186	3.66347	2.45715	2.81451	3.82359	4.31261	1.12059	2.39351	2.29944	2.8817
Atoh1	6.22724	4.0804	6.69784	5.99894	5.73422	5.99868	7.88876	7.57865	2.23656	-2.48037	-1.25753	4.63704	3.04699	-5.80978	-0.937694	5.99094	-4.65963	-1.42834	6.28852	-3.6564	4.8495	0.432016	-0.400893	-7.68485	1.04271	-2.45199	1.7262	-3.2058	-0.0914266	-0.428808	-1.22841	-2.288	-3.63135	-1.93707	-2.7013	1.61998	-2.70825	-3.81444	-4.41828	-5.4921	-0.601254	-7.92671	-6.4867
Atoh7	-0.631499	-0.401189	-0.816846	-0.609585	-0.705633	-0.400059	-0.668168	-0.702808	-0.446077	-0.400276	-0.535007	-0.897054	-0.164175	-0.770683	-0.00385661	-0.780888	3.74199	3.62487	2.75346	2.65616	2.2073	-0.447852	-0.648654	-0.174239	-0.864639	-0.233899	3.87408	3.59938	-0.68389	2.01775	3.05638	3.66132	1.61216	2.87445	3.16758	4.10563	3.19085	-0.389407	-0.562361	0.134706	-0.27662	-0.0245751	-0.412215
Atoh8	2.81625	0.999368	0.217006	0.0834669	2.24047	0.380022	2.40481	-0.107802	5.00831	2.09095	3.31552	3.54225	2.06637	3.55052	1.18521	2.15297	-1.83175	-0.611544	-0.598372	-1.09982	-1.49679	-1.06751	1.2797	3.05111	3.16286	0.838903	-1.18306	-1.27204	-2.1459	-1.80269	-1.85076	-1.27147	0.363003	-2.09948	-1.31077	-1.17926	-1.0861	-2.36841	-0.993074	-0.778954	-1.85486	2.06802	1.49382
Atp2a1	-0.404602	-2.44637	-3.21474	-2.60832	-2.34298	-2.27094	-1.18943	-2.33581	-1.45633	10.0283	-0.952678	2.65007	-1.64503	-0.947586	10.784	3.37251	0.91589	8.94988	11.8989	-0.00869034	-0.430413	-2.79596	-2.89269	-1.77829	-0.932599	-2.46432	-1.67113	1.06514	-2.66389	0.40737	2.93607	4.19423	9.62086	-0.690162	-0.103154	-0.483316	0.679699	1.21741	11.3834	-2.23647	-2.65912	-2.2139	-2.28663
Atp2a2	-1.31672	-1.26259	-3.31314	-2.79604	-3.02748	-2.00721	-1.58422	-3.92993	-1.67438	0.837245	-2.11035	-0.869227	-0.277631	-1.10637	-0.00189115	-3.61619	3.39143	0.817515	1.19567	2.64572	0.104485	-1.26923	2.55093	1.80919	-2.54037	2.98078	2.23536	3.84472	1.41572	0.73874	1.41716	2.15549	-1.95723	2.07172	3.06404	0.751536	3.05168	0.948177	0.826656	0.600495	-0.446489	0.896697	-0.503057
Atp2c1	6.10975	5.33449	5.63024	4.9697	6.2357	6.24273	6.77065	3.29454	1.12121	-1.15441	-1.58002	1.92878	-0.76486	-1.16822	-0.676402	3.23347	-1.93289	-1.07557	3.9129	-2.39637	-0.640378	-1.86291	-0.860904	-1.88777	-0.319833	-0.94839	2.13907	-0.126063	-1.55809	-4.19418	-1.87025	-1.14468	-4.09021	-2.2728	0.124726	0.489377	-0.864675	-4.13719	-1.97671	-0.64243	-2.86269	-3.21195	-3.54381
Atp6ap2	3.12412	1.63481	3.22423	1.73464	3.12451	2.72881	3.62885	1.9106	-0.0289109	-0.564944	-1.23624	-0.438091	0.431681	-0.719018	0.521098	2.55809	-0.979327	-0.840386	2.4758	-0.247387	-0.0217198	-1.98551	0.438746	-1.56807	0.0977685	-1.34044	0.682294	-0.0924454	-2.08881	-0.811686	0.265045	0.857005	-1.43357	-0.693943	-0.111189	0.518351	-0.224447	-2.25454	-0.930277	-1.01387	-2.0583	-1.30217	-1.73315
Atp8b1	5.45055	5.50129	7.11033	6.6894	6.17037	6.86651	6.54359	7.04497	-1.9909	-4.61279	-2.46912	0.205155	-3.14372	-6.33958	-3.22942	3.37571	-0.494183	0.921614	5.60065	-1.80282	4.38348	2.59581	-4.46203	-8.76833	-3.70172	-4.97478	2.44453	0.349372	-2.64207	0.603414	1.2002	1.4297	-3.60666	0.624067	0.484188	2.11829	0.0948325	-1.4646	-3.9414	-5.2152	-2.57806	-8.18079	-7.35844
Atr	-2.77842	-2.07914	-3.30288	-2.57423	-4.01069	-3.12113	-4.25651	-4.22517	-2.81965	-0.328569	-1.7516	-4.16855	-0.69543	-4.36004	-1.65891	-2.74098	5.38729	2.94526	-0.279748	4.82296	0.74246	1.92744	2.97487	3.09058	-4.45271	-0.514111	3.73009	4.92862	-0.24943	3.65894	4.59455	3.80956	-0.589465	5.5302	5.69473	2.77228	4.85601	2.37001	2.12129	-0.481113	0.283428	0.55752	-1.16041
Atrip	-1.9209	-0.755884	-1.26582	-1.50605	-0.729952	-1.69954	-1.53954	-1.19599	-0.0403672	-0.239726	-0.710598	-0.55207	-0.106626	-0.17329	0.259392	-1.65693	4.03298	4.18246	0.276734	3.67205	0.533122	-0.745267	-0.115945	0.71319	-0.65446	-0.382393	2.74226	3.32914	-0.721551	2.92445	3.9226	3.85999	0.689484	4.06067	3.37055	2.9266	3.32631	-0.275544	0.455	-0.0858506	-0.575136	0.291748	0.133817
Atrnl1	1.77931	-4.7226	-3.40067	-2.78164	-4.40478	-3.44806	-1.85025	-3.25645	1.83737	3.07877	2.02386	2.50716	3.97636	2.00713	2.88434	-1.51973	-5.19687	-4.75356	-2.01929	-5.82809	-1.43502	-2.03156	3.9442	2.7177	1.98869	4.2722	-3.91728	-5.05805	4.29066	-0.236833	-5.11712	-4.69111	1.7177	-5.34206	-3.4365	-4.19459	-4.88953	1.48607	2.81436	2.18647	3.60517	2.30923	3.02712
Atrx	3.13362	-1.55024	-2.1074	0.0193945	-3.04673	2.35034	-1.22759	-5.20524	-6.87608	0.11353	-6.82948	0.0845634	-1.69045	-7.02455	-3.04675	-4.77312	6.23029	1.52959	1.28779	3.57259	3.83689	-1.79896	2.26442	-3.16439	-9.87466	2.79015	4.08511	5.39536	4.42801	0.817937	2.58271	2.62639	-5.78997	4.46053	6.62397	1.50944	4.28977	0.667744	-2.14375	0.862331	0.891171	-3.08176	-3.37974
Atxn1	4.3483	1.70001	6.48424	6.22625	4.83748	6.11583	4.82242	6.24631	0.63949	0.612332	0.952094	3.09954	-0.162617	-3.4692	-1.64235	5.23556	-5.81222	-3.68694	2.33509	-5.49047	2.46904	4.35481	-0.236686	-3.8926	-0.0560509	-0.217388	-2.82806	-5.26118	0.444033	0.619656	-1.69052	-4.43063	-0.207033	-4.33298	-5.53101	-2.68309	-5.5513	1.04124	-1.70188	-1.89231	-0.388039	-2.46755	-2.59963
Atxn3	4.60484	1.61275	3.07578	4.29184	1.63964	4.95729	2.73319	0.648676	-5.30039	-0.227386	-2.64022	-0.234405	-2.04814	-6.38398	-5.18007	-0.953201	2.24407	-0.593342	2.19795	0.911712	1.99782	1.88981	0.797638	-4.36888	-6.67297	-1.09066	2.05897	1.83855	2.20228	-0.0585618	-0.755934	-0.772569	-3.47288	1.1746	2.82555	0.370187	1.12322	0.073012	-2.11112	-0.629979	0.556079	-4.65171	-4.27063
Atxn7	6.48701	1.53191	5.32368	6.4622	3.63499	7.13518	5.08396	3.82433	-3.31196	-0.27193	-2.80481	2.34119	-1.21051	-5.7743	-3.11925	2.00369	-2.3522	-3.19622	3.51924	-2.93682	3.31816	2.18171	0.209656	-4.47282	-4.20303	0.686432	0.304075	-1.32288	2.16947	-0.66714	-3.89677	-2.55814	-5.28328	-2.56231	-0.624873	-1.68403	-2.13739	0.170241	-2.79918	-0.578537	-0.0281529	-3.94363	-4.18356
Atxn7l3	-2.33211	-3.5619	-3.25234	-2.50664	-3.86105	-2.95026	-2.93523	-2.31655	-0.808367	0.501784	1.02149	0.115181	1.07113	0.391121	0.0773811	-3.32356	2.18293	1.90737	0.870664	3.19699	0.0353972	0.265202	2.44538	1.51636	-0.97208	2.5152	1.05046	0.993216	1.86749	1.98371	1.45279	1.34715	1.28883	2.09408	2.5228	0.811447	-0.821635	0.742591	2.20903	-0.283011	0.423366	1.41351	0.850728
Aurka	-7.18987	-2.10131	-7.28002	-7.88456	-7.19469	-8.64563	-7.13511	-7.09582	-1.90113	-4.23126	-0.102165	-4.46083	-2.06895	-2.51146	-2.03157	-8.47619	7.94539	7.39463	-1.66419	6.77238	0.997476	-0.998	4.6968	3.70354	-3.51708	0.848883	5.83877	6.50891	-1.25934	6.17382	7.77972	5.67164	2.80278	7.75136	5.4086	5.36701	6.38124	1.95812	2.26825	-2.79262	-1.17116	2.34215	-0.151714
Aurkb	-6.99723	-2.63122	-7.766	-8.1511	-7.70067	-8.75201	-7.29943	-7.301	-1.9065	-4.23725	-0.176611	-3.98532	-1.37041	-3.42993	-1.26381	-8.86246	7.59325	7.01938	-2.50414	6.51678	1.16355	-1.0297	5.28848	3.94019	-3.8515	0.587041	5.56979	6.3986	-1.71569	6.50807	7.58889	5.08372	3.41884	7.29405	5.18167	5.29814	6.25998	2.00353	1.79283	-2.91559	-1.84067	3.06097	-0.0982667
Aurkc	3.4712	4.43619	1.47044	1.5515	1.68208	2.21063	2.89567	1.17598	1.54929	1.47462	1.45185	1.05176	-0.850507	-0.483169	0.0312498	0.634584	-0.12675	-0.635246	0.0664727	0.000153383	-1.27093	0.351058	-0.960075	-0.581177	-0.158258	-0.807513	-1.16905	0.219558	0.75306	-0.921698	-1.01601	-1.08546	-0.59745	-0.726362	-1.05991	-0.919603	0.138932	-0.336435	-0.704665	0.696829	0.824193	0.568024	0.689039
Avpr1a	3.2648	-2.54565	1.68549	0.999406	0.35314	-0.298104	3.51326	0.724477	3.74643	2.46656	4.53821	3.65174	3.31731	2.72035	3.41852	2.52098	-1.66738	-1.77335	0.864381	-1.22572	0.299538	-5.69683	1.34047	1.87776	2.41876	0.768904	-2.00055	-2.14845	-0.0232701	-2.77948	-3.17005	-1.86969	0.445704	-3.84588	-3.29917	-2.16963	-2.07102	-2.16265	0.0544545	-1.47057	-0.520586	0.546688	1.26519
Avpr2	3.46599	-0.347708	2.74175	4.47645	3.18026	3.12916	2.10443	1.50573	0.715714	-1.47456	0.317265	0.503918	0.0373208	-2.01222	-2.86617	-0.681763	2.10426	3.04303	1.6163	-0.630871	0.585734	-1.63052	1.6116	-0.400646	1.31103	-4.88387	2.03319	0.86162	-2.94367	-0.691457	1.02788	0.413091	1.14856	1.49737	0.30108	1.60093	0.319134	-3.40787	-4.76447	-4.54278	-3.4957	1.54517	1.15494
Axin1	-2.08292	-3.95936	-3.87782	-2.47566	-3.55747	-2.395	-2.39579	-2.76042	-2.69368	2.30257	-2.56158	-0.251052	0.727717	-0.629356	2.24969	-3.69838	4.08245	1.47672	-0.332851	2.24034	2.16968	-1.32503	3.04004	1.21696	-3.2171	2.4831	2.02167	2.17781	2.20961	4.02909	1.02985	2.83785	-1.42993	3.41359	4.84856	0.874683	1.62423	2.91238	1.91051	1.59993	0.106526	0.0274591	-0.361944
Axin2	2.8784	2.3013	1.92815	2.04203	2.29495	2.63367	3.10702	1.3162	2.66218	0.656559	-0.243464	3.20061	-0.439875	-0.317721	-1.07244	2.83092	2.95476	3.03303	0.688086	2.89702	0.270979	-2.6875	-1.02914	0.235378	0.0885302	-0.876818	0.213737	2.37878	-2.7089	0.535133	-1.05699	3.73928	-1.6908	1.78889	2.33364	-0.0613768	2.05971	-3.26844	-2.98148	-1.39136	-2.60653	-0.524382	-1.70056
Axl	0.421971	-5.4552	-3.59347	-3.3216	-4.19422	-4.53639	-1.28744	-3.91007	6.2789	5.27094	5.75082	6.68226	7.41039	6.04557	6.53899	2.939	-2.95521	-3.20368	-2.14566	-2.4712	-1.51322	-5.60203	6.97218	5.26119	6.00861	6.98001	-4.20975	-3.81748	6.02176	-1.80384	-5.21216	-5.46929	5.28537	-5.94241	-3.95809	-4.10585	-4.15157	-1.54092	4.43051	3.83986	5.22442	4.91013	6.15072
Azi2	8.25231	4.43599	9.40457	9.63723	8.98704	9.70287	8.68778	7.85803	1.38528	1.14503	-2.15892	3.01485	0.569607	-6.29371	-3.62164	8.66513	-5.9106	-3.38431	5.47717	-6.93331	4.15792	1.47706	2.15767	-4.34262	2.03809	-3.21438	-0.0689659	-6.35659	-0.48104	-4.16048	-1.0193	-5.02475	-2.21281	-3.54717	-5.40951	-0.424719	-6.94915	-4.74108	-4.08432	-5.2081	-1.16448	2.25283	-2.32131
B2m	6.96849	4.06123	8.36397	8.23749	8.11008	8.09503	7.28651	7.05172	2.15517	-0.584038	-3.11747	2.02045	0.186957	-5.9467	-3.77237	6.81787	-6.74406	-2.36256	5.1274	-8.02721	4.14878	1.1652	0.975362	-4.96384	2.61409	-5.40864	0.528187	-7.54206	-1.90981	-3.08029	0.755356	-3.52207	-0.808136	-2.70068	-5.40241	0.44303	-7.40062	-4.51699	-4.25068	-5.76958	-1.78883	1.62371	-2.35206
Babam1	-7.2322	-2.93632	-5.91632	-6.67361	-4.60834	-6.60036	-5.78804	-3.67851	0.29914	-2.35295	-0.607672	-4.38939	-1.13984	0.949521	-0.00921815	-4.64306	3.13418	3.41948	-1.98557	3.16816	-1.35143	-1.39009	-0.711782	1.92004	-0.191922	-0.860766	2.01333	1.88701	-2.71206	3.68796	4.9225	4.71668	3.40113	4.9768	3.83444	4.48604	3.36676	2.28268	3.13945	0.106238	0.639992	1.88313	1.50264
Babam2	0.911436	2.39081	1.97715	1.85612	1.8624	1.37389	1.39013	2.95644	0.318904	0.50184	-0.0226905	0.380012	0.635141	0.457374	-0.078425	2.01574	-1.42181	-0.728119	-1.42242	-2.06022	-0.886968	1.93705	-0.670913	-0.566798	0.916221	-1.58313	-1.10517	-1.94856	-0.920295	-0.347939	-2.40026	-1.86429	0.0995929	-1.92157	-3.05933	-1.0894	-2.11871	0.367498	-1.00968	-0.464874	-0.708995	-1.58533	-0.639068
Bach1	0.545688	-5.66684	-3.76336	-2.59677	-4.57006	-3.08697	-2.27162	-4.58645	2.32458	4.448	1.71467	3.57207	4.80763	1.8238	2.94823	-0.858307	-1.66286	-3.68684	-2.03214	-2.09613	-0.666396	-5.1863	7.08781	3.27734	2.30788	5.47484	-2.66132	-1.98507	4.98567	-0.808445	-4.13627	-3.93779	1.43333	-3.85233	-1.15814	-3.73723	-2.33676	-0.487949	2.24869	2.49878	4.01627	2.96039	4.87266
Bach2	2.68335	-4.25021	-1.88959	-0.811277	-1.76459	-2.57259	0.0317208	-3.15182	5.43878	5.07615	5.07743	5.88218	6.26646	3.76737	4.71866	2.12874	-2.77324	-3.11357	-3.00785	-2.84425	-2.20822	-6.2158	7.26963	5.01475	6.36401	5.16271	-2.84574	-2.84304	3.68178	-3.57774	-5.20551	-3.87602	3.04122	-4.45417	-3.1923	-3.44922	-3.10733	-2.22856	0.6615	1.27152	2.8612	4.89896	6.67047
Bad	1.59713	3.91877	5.86451	4.20331	5.28824	3.76638	3.23359	5.56681	1.70774	-1.35398	2.74288	1.09429	-0.326668	2.57279	-2.02803	4.51167	-3.61063	-1.55352	-1.55949	-3.1781	-1.81668	2.79608	-2.69453	-1.74306	2.80788	-3.66264	-2.88286	-3.9184	-2.26065	-1.91664	-1.17526	-1.67058	2.25501	-3.17851	-4.02067	-1.10151	-3.18882	-1.03341	-0.517897	-0.94405	-0.873176	-0.612081	-0.876998
Bag1	-0.574391	0.250348	-0.415307	-1.18122	0.0842623	-1.432	-0.166226	0.0146773	2.00311	0.39688	0.543208	-0.275262	0.565755	1.51648	1.59872	0.868276	-0.351552	0.984994	0.149034	-0.649797	0.147537	-0.993501	0.32529	1.78886	3.50522	-0.482066	1.80497	0.0686216	-1.40845	-0.109526	-0.511045	0.162136	1.06899	-0.227502	-0.57646	1.12642	-0.43626	-1.40896	-1.2609	-0.72419	-1.14228	0.713155	0.221837
Bag4	-1.07462	-1.0694	-3.12344	-1.86083	-2.08916	-1.1344	-1.49633	-2.25602	-2.53678	-1.27836	-2.94358	-1.73415	-1.16058	-3.69499	-1.54468	-3.78705	4.58768	2.23367	1.08883	3.80701	1.68964	0.190321	-0.0801208	-0.902046	-4.80915	0.780607	2.01613	3.81066	0.672782	1.86352	2.93049	3.49325	-0.938958	4.31024	4.42694	1.80611	3.75234	1.6606	0.0666851	-0.715012	-0.106761	-1.69743	-0.991282
Baiap2	2.21813	0.230094	3.61187	3.2662	1.55288	2.2608	2.34565	4.14993	-0.853651	0.528817	1.26329	0.621919	0.0973505	0.221438	-0.438442	2.59918	-6.72281	-4.59727	-2.0859	-6.32701	-1.37042	3.20942	0.419657	-2.05923	1.14801	0.69366	-3.67018	-5.89447	2.25926	-0.638393	-2.60216	-5.38493	-0.154451	-5.24342	-5.24382	-3.52314	-5.52792	1.88113	1.03789	2.11381	2.02703	0.519854	0.2946
Baiap2l1	4.23243	1.66675	6.55675	6.75567	5.07393	6.20537	5.3717	7.02544	-1.1666	-2.22689	-0.323639	1.07275	-1.29164	-3.88358	-2.82107	3.44453	-1.62339	-0.639157	3.20947	-4.02266	2.37391	2.12535	-1.96272	-6.63342	-1.5074	-2.5571	1.22411	-1.10404	-0.0546757	0.958028	-0.054222	-0.100272	-1.20709	-0.906239	-0.778109	0.944208	-1.35755	0.181846	-1.0779	-1.4833	-0.686884	-6.02517	-5.8924
Baiap2l2	5.6431	-1.21628	3.8846	3.42322	1.5401	2.43728	8.63151	9.03399	-0.140097	-2.905	-1.67259	4.86615	2.12039	-4.85997	1.586	1.02092	-3.95924	-0.307196	8.38765	-3.3652	9.8208	-2.08187	-4.69507	-6.42918	4.25968	-4.48809	3.07132	-1.88046	0.708989	-1.38395	-1.30091	-2.37235	-2.97872	-2.92153	-1.61724	2.22093	-2.24258	-3.26537	-6.6995	-7.19959	0.0760342	-5.65849	-6.19143
Baiap3	0.901296	2.42357	1.71625	1.91495	1.82449	1.83507	0.929212	2.97867	-1.21522	-2.44803	-0.213937	-0.975501	-3.13153	-2.99399	-2.63151	-0.100983	2.12763	2.45783	2.45894	1.41235	2.28636	2.14634	-3.07529	-3.30776	-1.98657	-3.11265	2.21988	2.48457	-3.51845	1.31071	2.87399	2.97875	0.116678	2.10928	1.63986	2.75502	2.2346	-0.0133191	-4.07243	-3.34068	-2.25621	-4.45003	-4.09216
Bak1	-3.35502	-3.73302	-3.6821	-3.70691	-4.3346	-4.93901	-3.78513	-2.63013	1.55679	0.0816372	3.31674	-1.38067	1.73619	1.75899	1.66626	-2.69129	-1.82925	-2.47876	-2.13199	-1.63447	0.306361	1.07702	2.75427	2.43674	1.7255	0.793601	-1.79391	-3.07279	1.42081	2.10269	0.728496	-2.75185	4.13836	-1.56822	-2.80083	-1.25837	-2.87552	3.12006	1.94009	-0.499728	1.47136	2.20665	2.5124
Bambi	0.0650915	-0.0208131	-0.582659	-0.621539	-0.276864	-0.525102	-0.249083	-0.62903	0.11807	0.120721	-0.956625	0.185561	-0.225944	-0.134637	-0.0222423	-0.26499	1.96677	2.06752	0.47128	3.6391	0.153152	-1.57413	-0.362068	-0.280457	-0.436389	-0.0225318	1.66482	2.01147	0.0216502	-0.172401	2.83788	2.93503	-0.31724	2.26945	1.58842	1.26089	2.12617	-1.1503	0.201226	0.325958	-0.135349	0.196237	-0.297632
Banp	0.683242	0.852725	1.39509	1.89826	1.08818	1.42289	0.913229	0.799229	-1.28566	-0.780089	-0.336143	-0.272987	-0.894403	-1.19168	-2.81041	-0.570375	1.08968	0.929917	0.632725	1.36624	-0.62346	1.03342	-1.16534	-0.380005	-0.95731	-0.529422	0.448021	0.602578	-0.234749	-0.76576	0.767839	-1.1539	-1.00291	1.26317	2.31095	0.698039	0.718892	-0.633832	-0.172826	-0.764125	-0.314025	-0.356645	-0.530173
Bap1	-4.98223	-4.83652	-6.50642	-5.96405	-6.0695	-6.15228	-5.41386	-5.67635	0.426403	3.2953	0.215293	-0.487033	3.57068	1.35876	2.22364	-3.75214	3.2077	0.344002	-2.6086	2.9796	-0.754635	-1.87734	4.19682	4.7653	0.872051	5.07936	-1.27406	2.3814	2.82743	2.45223	0.378651	0.0763171	0.996695	1.35796	1.73278	-1.6843	1.83967	1.74202	4.10584	2.25215	2.01841	3.66095	2.79247
Bard1	-6.43938	-2.84444	-7.2861	-7.75655	-7.42822	-8.30882	-6.94883	-7.10618	-2.16846	-3.93131	-0.531766	-4.2673	-1.31756	-3.54757	-1.94241	-8.51448	7.73298	7.25433	-1.55624	6.87761	1.1663	-1.07023	5.87445	3.67921	-4.1317	0.836236	5.94968	6.93332	-1.30619	5.9819	7.73504	5.12839	2.61843	7.44179	5.54825	5.18901	6.70581	1.48701	2.11689	-2.46757	-1.24027	2.89316	-0.0260636
Barhl1	-1.12198	-1.54403	-1.63083	-1.50178	-1.54712	-1.40654	-1.38006	-1.7458	-1.42644	-0.294125	-1.08413	-0.669928	-0.936987	-0.743954	-0.0694534	-1.6785	7.12025	7.12304	4.31721	5.44763	4.58485	-1.03077	0.126804	0.192388	-1.30326	0.391446	6.84473	7.77513	-0.582219	4.06715	5.25968	6.2495	1.7766	5.96836	6.26982	5.98622	7.3541	-0.495067	-0.514734	-0.0638132	-0.943882	-0.449732	-0.546009
Barhl2	-0.0808665	-2.72254	-2.05265	-0.871905	-1.99045	-0.335274	-1.48757	-0.843784	-1.00508	0.550594	-0.600021	-1.40899	0.618358	-0.0514313	1.18454	-0.0527082	0.5898	0.0665914	0.00638849	0.0263731	0.0634441	-0.818625	-0.31569	-1.2147	-2.99258	-1.05503	1.60493	0.0232665	-1.37114	0.667837	0.668066	0.064856	-0.471385	0.0418282	0.0575656	0.0217817	0.173251	-0.988636	0.0488676	0.185405	0.118145	-0.232127	-0.00524589
Barx2	4.1072	2.28943	6.51693	5.99396	5.21096	6.12124	5.18761	6.08586	-0.619238	-2.23524	3.79677	0.855401	-0.76457	-4.76304	-2.27698	4.11837	-4.84966	-2.4386	3.23796	-4.73171	3.91179	4.65532	-0.26249	-6.41135	0.78054	-1.42543	-0.723357	-3.70458	0.550401	2.81413	1.01855	-2.7389	1.83344	-3.61166	-2.9026	-0.690164	-3.67832	2.47301	-2.56815	-3.30798	0.282125	-5.78054	-5.00235
Basp1	0.937264	-2.93698	2.59835	1.71391	2.83202	3.01006	1.81221	2.12914	0.277351	0.0355866	0.814728	0.716455	0.359558	-0.629707	0.238053	0.396447	-1.19422	-1.1507	0.367199	-1.91076	0.280119	0.253482	0.599682	-1.02249	0.428452	1.38868	-0.337778	-1.08591	0.423544	-0.14559	-0.305224	-1.48337	0.228575	-1.25114	-0.683733	-0.24071	-1.16172	0.308368	0.414989	-0.388316	0.546411	-0.348315	-0.0727356
Batf	4.14998	-4.91396	0.494853	2.85559	0.5962	-0.997652	0.942094	-1.1923	6.6277	6.13084	5.04398	6.54503	6.42329	2.76626	2.22631	1.83466	-4.7298	-4.48493	-5.10211	-5.96769	-3.11563	-7.64496	6.45493	3.98367	9.11263	1.27246	-4.93766	-5.6529	2.22166	-6.87323	-4.91734	-5.99863	5.27339	-6.055	-7.11201	-4.63007	-5.7371	-4.45829	-3.11371	-0.572644	2.20008	6.3384	7.71577
Batf2	4.08372	1.16337	4.16369	4.42604	4.26224	3.81391	3.80212	3.19801	2.54339	1.67734	-0.749927	2.07263	1.52489	-2.06213	-1.41842	2.92543	-6.11598	-4.39735	1.3188	-5.71903	0.417242	-2.21004	2.53536	-0.949174	3.41245	-2.23456	-1.9376	-6.27743	-0.832682	-3.65092	-2.75276	-4.54361	1.01513	-5.28343	-6.2073	-1.62613	-6.33254	-3.58982	-2.30705	-2.62131	-0.656038	3.21095	1.27157
Batf3	4.0516	-0.110171	2.7479	4.17246	3.34797	1.77522	1.90242	0.780459	2.74226	0.505614	0.0563041	1.77303	1.08255	0.0409209	-0.42615	-0.64428	-1.90266	1.50218	-0.614982	-1.64334	-2.50489	-3.34725	3.65495	2.33246	3.3241	-2.47928	0.452348	-1.31944	-1.79765	-4.68069	-0.925196	-1.57119	1.93245	-1.14253	-2.8974	0.352983	-1.52052	-2.90721	-2.73344	-3.18341	-1.50629	2.6877	3.48071
Bax	-3.68918	-0.537156	-1.95244	-4.83608	-2.61947	-3.76327	-2.89023	-1.50272	-0.920537	-2.06451	0.877888	-3.51451	-2.05512	-0.44082	-0.772197	-1.13348	-1.64927	-1.20883	-2.16575	-2.17178	-1.46339	0.687097	-3.32365	-1.58785	0.312654	-2.2213	-2.75221	-3.39463	-1.38	6.96449	6.01899	3.85928	8.14467	4.09713	3.83628	5.96903	2.85305	5.28865	7.14005	4.99073	7.26453	5.46755	5.23985
Baz1a	0.756042	-3.7833	1.99015	2.16496	-1.36054	0.518547	-0.520346	2.5947	-1.08761	-0.837182	4.17554	-0.489277	0.310059	-1.05205	-0.193903	0.293797	-4.45133	-3.02663	-0.12361	-3.89139	2.58013	4.50326	1.46676	-1.69688	1.54116	-0.380306	-2.90083	-5.28755	2.26186	3.56729	-0.578844	-5.3166	3.24966	-4.83615	-4.47695	-2.60795	-4.68568	3.78207	-0.743759	-1.67894	2.09307	-1.23773	-0.632967
Baz1b	-3.24427	-3.36417	-4.69232	-3.65408	-4.84624	-3.27394	-4.33623	-5.67304	-1.56907	-0.187461	-3.34225	-3.03731	0.262392	-2.64734	-2.3539	-5.03658	7.74227	5.28665	1.10318	6.32217	1.3769	-1.9363	4.02209	3.85735	-4.95185	1.62925	5.0671	6.40505	0.281496	1.53516	4.55968	4.45668	-0.825026	5.88643	6.90647	3.18066	5.57353	-2.8711	0.520727	-2.14802	-1.71554	0.884955	-0.766709
Baz2a	3.21782	1.12679	1.75579	3.23637	0.61078	4.19385	2.02828	0.903206	-6.81008	-4.28492	-4.66967	-1.3523	-4.62762	-8.09969	-5.61831	-2.34552	3.08751	1.23244	3.41494	0.272934	4.59578	1.37227	-3.47722	-7.53509	-7.81458	-2.3291	3.98483	2.65408	0.401224	1.80186	1.25914	1.98937	-4.93429	2.10204	2.47414	2.41743	1.84268	0.353529	-4.47714	-3.17742	-1.99709	-6.48508	-7.01952
Baz2b	2.25987	1.18275	1.52677	3.17682	1.6251	4.42962	1.89558	1.32279	-6.15455	-3.87011	-4.91615	-1.80809	-5.04661	-7.5466	-6.07009	-2.02898	5.78791	5.89126	4.28491	3.9343	4.43289	0.135239	-3.96354	-6.74409	-7.97071	-3.82793	5.83234	5.92588	-2.28976	1.18334	4.29175	4.00496	-3.54771	4.94395	4.44606	4.43556	5.1593	-2.75661	-4.52	-3.44086	-4.86004	-5.84314	-6.16302
Bbx	1.19819	-2.81519	-3.99842	-2.62941	-4.07254	-1.93054	-2.34768	-4.61788	-2.83965	1.57219	-2.84053	1.35666	1.06219	-1.97878	0.211434	-2.72416	2.65121	-0.766428	-0.241119	1.93219	0.213179	-2.37651	3.34284	0.400686	-3.53163	4.6776	1.88129	2.91732	4.4074	0.105876	-0.574837	1.03637	-3.02273	1.43067	1.64948	0.726391	2.35917	0.567057	1.72548	2.20731	2.57315	-0.687598	-0.205993
BC025920	-0.603548	1.0719	0.605779	0.995096	0.941088	1.66489	-0.0482324	0.439281	-4.0208	-4.09806	-3.228	-1.7509	-5.20362	-4.66341	-5.6204	-1.18397	6.35351	7.54736	4.41854	5.40159	5.19153	2.08351	-5.12518	-4.4001	-4.10406	-4.31167	6.51846	7.11966	-3.32012	3.2541	6.1137	6.00013	-0.500986	6.01666	5.87793	5.04174	6.62474	-1.97601	-4.52747	-3.19158	-4.74753	-4.65028	-5.41497
BC031181	2.81614	7.24529	5.8022	4.01863	6.85951	5.10201	5.21489	4.69956	2.87692	-1.62075	0.201042	0.387768	-1.30918	1.37046	-0.99489	4.3862	-1.52855	0.632021	1.65025	-1.42944	-3.58221	0.505439	-1.81848	0.470648	1.88904	-3.88382	1.07404	-0.862158	-3.59083	-4.59696	-0.264244	-1.84659	-1.85185	-1.21155	-1.27016	0.7581	-1.29355	-2.99509	-2.46174	-2.56131	-3.29515	-1.35386	-2.50336
Bcam	3.11815	3.32936	4.81332	4.71475	4.5447	4.83926	3.74961	4.74667	-3.08655	-5.2831	-0.445577	-1.75989	-3.68787	-6.63949	-5.08866	1.38265	-0.884247	0.0484114	3.39066	-3.10116	3.6526	2.95081	-4.94286	-8.85385	-2.9655	-6.58725	1.26986	-0.875155	-1.44107	2.22854	1.56782	0.77216	-0.553313	-0.0253711	-0.512525	1.26054	-0.93543	1.38958	-3.81333	-5.60219	-1.56374	-8.11658	-7.30011
Bcar1	-1.96401	-5.33628	-3.45275	-3.35861	-3.79494	-4.41974	-2.70962	-3.0086	3.19606	5.06405	3.07396	3.19727	5.86815	5.14225	4.97445	-0.192477	-5.10885	-5.94552	-3.60773	-4.65106	-2.33603	-2.19707	5.01362	4.91484	4.22052	6.24691	-5.96925	-6.37893	5.32331	0.139599	-5.48722	-6.57465	3.66919	-6.83581	-5.51681	-5.47406	-6.23775	1.80617	5.53136	4.59	5.41879	4.75136	5.62474
Bcar3	3.49728	-1.08943	2.61992	2.57629	-1.94967	2.54655	2.80521	3.0493	-0.492411	0.0763103	1.14618	1.37101	0.28486	-0.0458405	0.63336	-1.36319	-2.76111	-1.38007	0.922231	-2.98851	1.84368	1.29975	-0.254727	-2.60393	-0.0899203	0.881365	-0.640518	-3.18031	2.28894	1.30545	-0.629257	-2.80071	0.735418	-1.88233	-1.51414	-0.744709	-3.06001	2.47067	0.194502	-0.202743	1.64758	-2.46315	-1.17651
Bckdk	3.06461	6.50973	4.51536	3.67599	6.50465	4.55105	3.92489	4.95623	0.139171	-3.24253	-0.558495	-0.378789	-2.71629	-2.72466	-3.2038	2.44736	2.46874	2.95751	1.69496	2.35673	-0.401589	3.53505	-3.88643	-2.97537	-1.26878	-3.95219	1.65606	1.89961	-2.19251	0.830951	1.85919	2.7723	-1.53	2.04533	0.870677	1.66686	1.89192	0.754842	-2.614	-1.81004	-2.36302	-2.5244	-3.81051
Bcl10	-2.55433	-3.40757	-3.27456	-3.08417	-4.19534	-4.30661	-3.41934	-2.83681	1.37082	-0.0144306	3.17893	-1.13554	2.42154	0.297907	1.40691	-2.7368	-3.21859	-3.3195	-1.73747	-3.29076	-0.0818532	1.19637	4.23042	2.1819	1.80746	1.63874	-2.26186	-3.58176	1.89926	1.03309	-0.418865	-3.13094	2.22151	-2.57347	-2.73885	-2.37581	-3.51156	3.69371	0.765795	-1.66293	1.33387	1.65417	2.06912
Bcl11a	6.2081	4.82149	8.4283	8.25844	7.2695	7.93812	6.97221	8.50187	0.696302	-3.57205	3.74488	2.12301	-1.15318	-6.09782	-3.23348	6.85241	-5.26402	-2.09069	5.04965	-6.05606	4.86872	6.28935	-0.761604	-9.5789	0.815647	-2.77985	-1.20549	-4.46744	-0.606852	2.71179	0.570042	-2.76382	0.807399	-3.18734	-4.29885	-0.997043	-4.52924	2.50543	-4.88883	-7.47776	-0.650458	-8.05656	-7.33261
Bcl11b	3.62241	0.929208	5.83291	6.06673	2.17394	3.59625	2.44285	6.57396	-3.97294	-4.13612	9.00407	-2.32403	-2.76979	-5.3646	-2.71771	2.02841	-5.21951	-2.9422	5.80388	-5.89311	7.47552	9.70784	1.41904	-8.9018	3.39182	-1.87645	-2.15738	-5.25701	4.25075	7.04512	5.43774	-4.22471	7.6033	-5.32352	-4.87138	-1.81282	-4.64337	8.02815	-5.02816	-6.67324	3.77485	-7.42144	-7.79882
Bcl2	4.6061	3.34546	5.45288	4.68347	5.09195	5.3815	5.23863	4.84461	0.703354	-1.03888	1.06816	2.47438	0.969643	-2.61548	-0.626393	3.53934	-3.08577	-2.04948	2.51346	-2.88463	1.97274	0.860449	0.0871191	-4.37865	0.504257	-1.26941	-0.724777	-2.42105	0.420243	-0.334647	-1.53249	-2.48491	-1.44739	-3.19825	-3.13583	-0.461286	-2.55231	-1.29407	-1.18873	-1.31622	0.529114	-3.82828	-3.04821
Bcl2a1d	5.58156	-3.03383	2.29797	4.16136	1.97381	1.21534	2.83414	0.65304	7.23708	6.88816	4.63575	4.61477	5.66555	1.97742	0.017009	0.656107	-6.81413	-6.16818	-5.36865	-7.79658	-5.8741	-7.0351	7.82446	3.5619	9.44235	0.0602509	-4.72231	-7.34843	2.02202	-7.45397	-4.23914	-7.56416	4.87736	-6.94568	-8.60199	-4.6777	-7.16379	-3.57882	-1.738	-0.917952	2.36001	8.03218	8.4287
Bcl2l1	2.52986	1.04541	3.00534	2.94323	2.54894	2.71723	2.6817	3.20491	-1.0157	-1.52054	-0.658285	0.617605	-0.169652	-2.44383	-1.72179	2.07255	-4.00175	-3.99667	1.94028	-4.67945	1.58432	1.89254	-1.05859	-5.33067	-0.800754	-0.865271	-1.49736	-3.90554	-0.142079	1.24987	-1.19777	-2.847	-0.806753	-3.12912	-3.26923	-1.18505	-3.73862	0.0579068	-0.32983	-0.101055	0.013344	-3.78003	-4.79843
Bcl2l10	0.185771	0.131274	1.85202	0.215155	0.430137	0.218227	0.197492	0.440585	-0.222727	-0.423736	-1.42228	-0.657635	2.52093	-0.42162	-0.359688	-1.48092	0.107275	0.259394	1.57698	0.180147	-0.814903	-0.47607	-2.15778	-0.811626	-1.8208	-3.53314	0.78952	0.142458	-2.21516	-1.91259	-2.24557	0.242225	-2.57934	1.06622	0.470863	1.29161	0.983608	-0.408475	-1.56896	-0.407093	-2.88828	-0.980684	-2.94177
Bcl2l11	-6.24662	-6.79062	-8.16733	-7.37634	-8.6828	-8.49168	-7.35929	-7.45278	-1.29854	1.93624	0.0952553	-2.55987	0.59379	2.2016	3.49116	-6.10033	2.74592	0.743641	-2.45451	3.2384	1.30842	-1.96448	2.83016	4.46192	0.222924	5.14565	0.792252	3.10576	2.90833	2.94967	0.00831616	1.43763	0.827712	1.19438	2.03838	-0.244868	2.13939	2.52912	2.03879	1.62498	1.48083	3.62947	3.99695
Bcl2l13	-3.76559	-2.76833	-5.25248	-4.37929	-5.22807	-4.9062	-4.75407	-3.42483	-2.74744	-1.78141	-0.507033	-4.96521	0.142924	-3.13639	-1.27096	-6.27153	6.52484	3.78107	1.18775	5.23149	1.87885	1.1423	2.19064	0.970017	-4.62348	1.37181	3.49783	4.09321	1.76075	4.71395	4.42353	3.14617	0.340812	5.17174	5.23699	1.93488	3.22198	4.62008	1.46126	-1.69609	-0.555815	-1.37235	-0.157189
Bcl2l2	7.09588	4.10071	8.14427	8.10792	6.49124	8.33161	7.46948	7.01263	-0.136278	0.403338	-0.264669	4.46434	-0.018277	-3.08719	-0.3141	5.77343	-4.53575	-2.78616	3.50744	-4.17391	2.49342	2.38382	-0.799063	-4.48148	-0.206577	-0.100833	0.20816	-2.47929	0.654056	-2.25455	-2.73039	-2.3165	-2.94659	-2.99711	-2.70128	-1.02237	-3.18114	-2.02963	-1.57066	0.220798	-0.540646	-4.62978	-4.29369
Bcl3	4.21288	1.63119	5.92065	5.7047	5.25315	5.75536	4.72104	5.13106	0.757884	-0.880535	2.37209	1.10176	0.578844	-1.67834	-0.384517	2.31773	-6.05172	-4.03066	1.33903	-4.98217	0.727556	1.44978	0.389863	-2.73504	1.09068	-0.974598	-2.45046	-5.0729	0.570422	-0.180169	-2.47775	-3.66189	-0.23399	-4.31865	-3.66409	-2.07187	-4.45463	1.18454	-0.602554	-1.09848	0.298709	-2.06569	-1.28533
Bcl6	2.28453	0.336353	3.85875	3.81116	3.50214	4.20575	2.71484	3.20429	-0.147846	-1.35327	1.05239	0.603855	-0.54	-1.11478	-1.1638	3.60207	-4.43443	-3.74526	0.960162	-3.51049	0.911469	1.61158	-1.00712	-2.95992	0.117832	-0.76555	-1.28836	-2.75354	0.0462073	0.874656	-2.4433	-2.71285	0.190022	-3.51513	-2.61251	-0.659885	-2.54565	0.550294	-0.778273	-1.2159	-0.0999521	-2.16721	-1.64952
Bcl6b	-3.82276	-6.48638	-7.37365	-7.19585	-7.01205	-7.86034	-5.47701	-7.23392	3.56219	2.33611	3.79815	1.75444	4.16351	3.593	3.70878	-2.19872	1.22712	0.617547	-2.90846	2.11385	-2.06573	-4.75978	6.71183	5.9909	2.86709	4.13134	0.289652	1.08465	2.30553	-0.655304	-0.0630351	-1.72394	3.89897	-0.745033	0.929655	0.243678	1.03392	-0.452314	3.61404	1.01467	1.94521	4.0564	5.33176
Bcl7a	3.64053	1.87402	5.12519	5.09522	4.67661	5.37893	3.90277	4.7502	-0.803277	-2.16789	0.274798	-0.00951956	-1.95873	-2.63423	-2.1682	4.09979	-1.46182	1.43531	2.42805	-2.09952	2.5583	2.62164	-2.17129	-4.2433	-1.13744	-2.50991	0.975846	0.796886	-0.771173	1.95575	1.85982	1.13156	-0.0741331	-1.21427	0.665029	0.682566	-0.610389	0.916672	-2.51592	-2.26883	-1.053	-3.70038	-3.53286
Bcl9	4.61634	2.19974	4.26365	5.1525	2.77275	6.66093	5.56332	4.27848	-1.86996	-1.09198	-4.02079	2.78721	-0.986936	-4.19821	-2.88196	1.23274	1.44243	0.454638	3.9514	0.444496	1.89793	-0.520345	-0.270997	-4.21111	-4.68691	-0.324539	0.936501	1.05655	-0.545642	-2.63341	-0.564448	-0.322648	-4.07003	-0.23278	0.0821048	-0.125363	0.284081	-3.51245	-3.10396	-1.80153	-2.91806	-3.16496	-3.67909
Bcl9l	4.36997	1.68675	4.20542	4.37089	3.81594	4.77927	3.93087	4.13192	0.13023	0.0908969	-0.710166	2.44282	0.515413	-2.31433	-1.2638	3.83766	-6.08541	-5.34281	1.93973	-5.66225	1.26513	2.03711	-0.0911892	-3.89605	-0.301168	0.147205	-3.58351	-5.15843	1.24673	0.0422616	-4.55266	-4.55213	-1.35146	-5.49059	-4.67846	-3.32302	-5.12638	-0.108574	-0.0674127	0.177963	0.739065	-1.80446	-2.44884
Bclaf1	-1.21212	0.566351	-1.28717	0.425153	-0.818088	0.491875	-2.74548	-2.91883	-3.81418	-2.13955	-3.60494	-1.41024	-0.96324	-5.13184	-2.75978	0.0860284	3.59781	3.03131	1.51568	3.24981	2.90416	0.936607	0.741209	-2.45209	-5.42617	-1.71366	3.09291	2.03357	2.42891	4.17759	1.676	3.37426	-3.12606	4.29953	4.90938	1.8308	1.69657	0.0424151	-0.873973	0.0665119	1.61256	-2.49162	-4.36832
Bcor	0.571841	-0.886899	-0.583865	1.62102	-0.737091	2.31987	0.965791	0.480376	-4.56741	-2.23223	-3.39079	-1.87731	-3.79502	-5.08039	-4.38125	-2.72027	5.52263	5.45293	4.05731	4.81146	3.64802	-0.227641	-2.58269	-3.97291	-6.1883	-2.71654	5.62637	6.10089	-1.76621	1.43149	4.73996	4.11133	-1.64125	4.85115	5.00696	4.64474	5.65662	-2.03606	-3.51279	-3.11534	-3.53495	-3.66863	-4.43419
Bcorl1	-1.61087	-4.52207	-5.22671	-4.06479	-5.44954	-3.84192	-3.95533	-5.71964	-1.69178	2.16238	0.180895	-0.0364687	1.04186	-0.216086	-0.107606	-4.46729	2.33884	0.293937	0.431592	2.18119	0.171617	-1.11887	4.29778	3.20087	-0.858868	5.01242	1.14955	3.53529	3.52731	-0.337848	0.189192	-1.54228	-0.463315	0.860388	1.43781	0.00754169	2.50549	-0.0660295	2.92566	-0.0904939	2.33609	0.838921	1.59432
Bcr	1.75199	-1.65889	0.507991	1.81495	-0.705666	1.56752	0.524366	-0.234151	-2.41995	0.210101	-1.34955	0.819414	-0.442864	-2.13916	-2.6254	-2.179	0.195274	-0.797471	1.52256	-1.61316	-1.01436	0.290027	1.82593	-0.59039	-3.29374	2.89134	0.69488	0.886985	2.36248	-1.14111	0.216398	-1.65357	-1.93622	-1.05841	0.894022	-0.416961	-0.0434232	0.55786	0.635652	-0.24671	0.928657	-1.18204	-0.452497
Bdkrb1	3.57367	-5.17057	-0.520742	-0.306703	-1.86724	-1.3565	3.16526	-0.24989	5.67815	4.71748	5.78007	4.6599	6.00124	5.08087	5.97551	3.44328	-4.93703	-5.23802	-0.596897	-5.3222	0.019618	-6.17502	4.04375	3.4631	4.51313	2.95008	-2.93574	-6.05406	2.72284	-1.77805	-3.44789	-5.65937	2.73423	-7.4157	-5.9488	-2.4772	-5.90159	-0.443249	0.323372	-1.16305	2.50613	1.9321	4.5264
Bdkrb2	3.6888	-6.29669	-1.08638	-1.66406	-2.33779	-2.56837	3.00654	-1.4061	6.50702	4.52649	7.3948	6.72225	6.50791	6.07104	7.4935	3.89398	-4.15901	-4.42551	-1.20521	-4.19756	-0.762699	-7.77032	5.24253	5.44061	6.33796	4.41932	-3.60648	-5.14843	4.77158	-3.40494	-5.07502	-6.13594	3.61496	-7.63991	-6.92593	-3.2357	-5.22789	-1.58771	1.94314	-0.413053	4.58912	3.3736	5.41986
Bdp1	1.45002	-1.80884	-2.93092	-1.38929	-4.10706	-0.18713	-2.73674	-6.1737	-4.60473	-0.0173196	-3.73304	-2.1079	-0.535425	-6.69371	-4.41988	-5.60004	6.86849	2.4456	0.501345	4.78559	0.632264	0.245194	5.02823	0.58755	-8.67468	1.50874	5.73767	5.45733	3.67312	0.777879	2.73734	1.78527	-3.60825	4.95228	6.11896	3.27013	4.66082	0.899658	-0.390784	-2.64844	1.23184	-1.29665	-2.85535
Bex3	2.08163	3.35884	3.56182	2.80116	4.9066	4.58532	3.21903	3.23323	-1.0853	-3.02421	-3.95844	-1.77855	-2.31408	-4.20639	-2.86777	2.20381	3.1943	4.6149	3.96986	3.30557	1.12507	-2.85495	-3.33147	-4.67685	-2.2109	-5.43193	4.93746	4.11561	-4.72473	0.311748	3.47315	4.74282	-2.39723	3.95828	3.7709	4.89335	4.31444	-3.7152	-2.67569	-3.32595	-4.51868	-4.9044	-4.11214
Bhlha15	6.1025	5.84599	7.19266	7.0758	7.65012	7.64107	6.95502	7.05991	1.44505	-1.63851	-0.531766	2.30968	-0.156555	-1.67593	-1.03171	5.19987	-2.0996	-1.37542	2.56261	-3.14373	0.979138	2.41767	-3.42863	-6.24719	-0.0452257	-2.55154	-0.666602	-2.02617	-0.960161	-2.9573	-2.04254	-0.0905597	-2.77829	-1.4557	-2.46377	-0.906221	-1.70383	-2.10111	-4.2338	-1.42092	-1.17851	-5.29309	-4.34137
Bhlha9	-2.13094	-1.61469	-1.09968	-2.18098	-2.827	-2.2963	-2.6374	-3.15144	-1.84702	-0.0501001	-1.10681	-0.339367	-0.196659	-1.09584	-0.0807475	-1.05381	0.101363	0.0639039	0.496186	0.194361	1.45407	0.496711	-1.22857	2.09835	-1.59803	-0.185765	0.737899	0.189669	-1.08511	0.135126	0.122919	0.183255	-1.38122	0.135674	0.219753	0.0447794	0.200758	0.283548	-0.611268	0.0328368	-0.311392	-0.17426	-1.9423
Bhlhe22	-4.59269	-2.53111	-7.26952	-6.96748	-6.30284	-7.27064	-5.50493	-6.23317	0.0709676	0.274539	0.0726454	-1.07256	0.893591	0.185671	-0.0456356	-4.44926	3.4015	2.12811	-0.794106	3.2186	-0.285329	-1.20067	2.75013	3.47704	-0.944193	2.07505	1.23994	1.65432	0.455475	1.72779	1.33725	0.662438	1.54011	1.51985	1.85501	1.15062	1.39209	-0.0588032	1.52383	-0.0663181	0.234564	3.45114	0.792056
Bhlhe40	1.62183	-2.45753	1.38076	1.80114	-2.37809	-1.48534	-1.23537	1.16739	-1.41923	0.269391	2.46446	0.165265	1.02528	-0.520767	0.618412	-1.26322	-6.04759	-5.62214	-0.295895	-5.79058	1.9573	2.96284	0.531252	-1.61963	0.615035	1.35052	-4.06265	-5.54303	4.65048	2.47474	-2.44886	-5.10334	1.96188	-5.89542	-4.75189	-4.16876	-5.51235	3.60037	2.48337	1.87881	3.99724	-0.638231	-0.572135
Bhlhe41	-2.2647	-5.10471	-4.24853	-3.72589	-5.16027	-4.63899	-3.98923	-4.19035	-0.396276	1.42119	1.80144	0.452437	1.33291	2.34537	1.53035	-1.10358	-1.41752	-2.10096	-1.80866	-1.59268	-0.397154	-0.619406	1.99409	3.36043	0.754	1.77267	-1.35528	-1.31708	2.82338	0.370082	-1.57207	-2.63536	1.03871	-2.44665	-1.21947	-1.57353	-1.46788	1.10547	2.30518	0.83275	2.44799	2.51865	3.06224
Bid	2.30847	0.858246	2.6809	2.86499	1.80331	2.51747	2.24318	2.83286	0.111227	0.905471	0.546289	0.906059	0.19959	-0.868577	-1.85647	1.67563	-3.95453	-2.64716	0.563227	-4.05731	0.0847028	1.06835	0.932647	-2.54087	0.848573	0.194201	-1.99519	-3.41132	1.52108	-0.583452	-2.46012	-2.78465	-0.866414	-2.70808	-3.1478	-2.20467	-3.6101	-0.965447	1.08229	0.767636	0.950182	-0.898847	-0.812166
Birc2	5.11337	4.29518	5.26216	4.98678	4.82957	5.78073	5.6517	4.93455	0.350485	-2.21118	-3.00567	2.6551	-1.34959	-3.33056	-1.21611	3.63845	1.11735	1.56633	3.79402	-1.2317	1.97114	-2.87893	-1.6566	-4.71643	-1.65594	-3.66501	1.45325	1.75619	-3.28388	-0.735185	0.22028	1.17003	-3.79175	1.13425	0.901451	1.39887	1.59894	-3.99918	-3.88326	-3.20291	-3.67209	-4.7055	-3.47766
Birc3	7.8473	4.67391	8.83504	8.52956	8.17584	8.5365	8.66789	8.10692	2.17094	-2.47363	-0.696762	4.10359	2.52988	-5.96223	-2.02548	7.34419	-5.27363	-3.02618	5.88407	-6.06664	3.14256	1.69671	0.513662	-7.91487	0.629037	-2.58486	0.131416	-3.89683	-2.03987	-0.737651	-1.94783	-1.55751	-3.28189	-3.32733	-3.03553	-0.202982	-3.92145	-2.5791	-4.16536	-5.48422	-2.09053	-7.51075	-5.99653
Birc5	-7.18452	-2.44499	-7.63253	-8.37938	-7.85071	-9.02331	-7.46207	-7.31824	-1.66026	-4.28855	0.0840477	-3.93369	-1.37852	-3.1218	-0.953777	-8.75206	7.57719	6.89472	-3.28228	6.604	0.250845	-0.809193	5.21787	4.12502	-3.86476	0.41735	5.48518	6.27441	-1.53988	6.10114	7.16274	4.96028	3.21177	7.18458	4.86814	5.1993	6.12913	2.18102	1.95443	-2.88316	-1.4031	3.02642	-0.114566
Blk	10.3305	3.70351	8.61252	10.9257	8.67548	7.2164	6.42808	6.59091	5.15786	1.12519	3.636	3.73925	4.33327	0.640686	-2.77406	0.167378	-3.74699	-3.98913	-2.86257	-6.39223	-3.78322	-5.32608	5.88853	3.22903	5.79962	-5.79235	-2.46908	-4.57005	-3.18786	-5.67487	-3.44571	-4.95215	2.57699	-4.68348	-5.71713	-2.12828	-5.34619	-4.60527	-4.75536	-5.17755	-2.53761	3.95859	3.66603
Blm	-7.58318	-4.01033	-8.31843	-8.40912	-8.03994	-8.96748	-8.14994	-7.36166	-1.15857	-2.10386	-1.04158	-4.32692	-0.323779	-1.84968	0.897225	-7.43275	6.81064	5.89821	-3.29369	5.98502	0.422241	-0.898813	3.80954	5.00552	-2.7091	0.789413	3.47015	5.47736	-0.135203	6.08885	5.00523	4.93446	1.71034	6.64932	5.44359	3.09737	5.46896	3.41833	2.47764	-0.665531	0.323848	2.52949	1.116
Blnk	7.38029	5.3312	8.66243	8.77059	8.39876	8.86515	8.20055	8.34587	1.14908	0.0746675	-0.126488	2.25753	0.276455	-0.334752	-1.65876	6.97371	-4.75255	-2.94383	4.41385	-4.674	1.72056	2.8059	-4.39156	-5.11762	1.35404	-2.94344	-2.05432	-4.00341	0.586158	-2.763	-3.48051	-1.53478	-2.68174	-3.87223	-3.03372	-1.97986	-3.85496	-0.687193	-3.7307	-1.08294	0.0141812	-4.0705	-2.90212
Bloc1s2	-5.67327	0.0818379	-3.22977	-4.29377	-4.10657	-6.12993	-5.12477	-2.39288	5.19228	0.51983	4.12791	-1.02445	5.17077	1.58826	0.926849	1.45883	0.00968473	-2.93848	-1.74875	-1.97088	-1.36605	3.98029	2.23628	4.22223	4.54334	1.61355	-3.0222	-3.1736	2.93834	3.78401	0.354772	-2.68493	3.20882	-0.217094	-2.66448	-3.81611	-3.80524	5.28659	3.3698	-2.72022	2.51858	3.38249	2.18329
Blzf1	1.45885	1.51226	0.576849	1.2904	1.07933	1.01417	0.934813	-0.543729	-0.992954	-0.800064	-0.528918	-0.970045	-0.477875	-1.80077	-0.776443	-0.996759	0.740724	0.0637611	0.296377	0.239235	-0.0815161	1.55158	-0.103778	-0.828786	-1.30783	-0.837431	1.80279	0.600239	0.0689845	-0.177515	0.401313	0.278066	-1.76435	0.72661	0.742089	1.96886	0.66442	1.39756	-0.565355	-0.524094	-0.118029	-0.723834	-0.702382
Bmi1	-1.78578	-3.95334	-5.4212	-4.62859	-5.67167	-4.7634	-4.80511	-6.39432	-2.79873	0.647991	-3.45958	-2.3716	0.471327	-3.01698	1.83939	-5.9133	5.81322	3.3504	-0.970674	5.07	1.60444	-2.38958	4.35271	2.52547	-5.03981	3.0678	3.74441	6.48751	3.658	3.45597	2.91324	4.12017	-2.45863	4.82007	5.23234	2.08338	5.69044	1.96364	1.93846	1.05387	1.7098	0.39672	0.159714
Bmp15	1.45435	1.87063	1.31369	1.29612	1.09134	0.98748	1.12015	1.22112	0.517768	0.288138	1.06004	0.545105	0.172396	1.61698	-0.869938	0.975011	-0.51906	-0.566378	-0.0289931	-0.658806	0.105275	-0.557841	0.346334	0.611544	0.644688	-0.473401	-0.0500956	-0.850933	0.471564	-0.633231	-0.633747	-1.02805	-0.147792	-1.43369	-0.877397	-0.290057	-1.2835	-0.746573	-0.49424	-0.48493	0.421181	-0.294073	-0.310647
Bmp2	-3.6428	-1.32616	-4.96657	-5.58087	-4.68883	-5.26375	-4.04598	-4.80924	0.87476	0.685936	0.858695	0.733667	1.45094	1.20958	1.15993	2.79811	-0.683257	-0.625793	-2.73702	-1.44933	-0.742479	-0.955626	1.29798	2.38366	1.02874	1.42796	-1.29442	-0.778644	0.980264	-0.495791	-0.865928	-1.24874	0.473222	-1.12108	-1.28399	-1.1636	-0.828611	-0.428688	0.786015	1.15175	0.936485	2.18088	1.93891
Bmp3	3.51789	0.964534	3.98261	3.90052	3.26332	3.97997	3.24668	3.46379	2.00263	0.360297	0.91548	2.47596	1.17038	-2.10168	0.350595	2.79454	-3.86717	-2.11603	1.10061	-4.75621	1.19362	1.03303	1.52501	-3.11673	2.02002	-0.154488	-0.385787	-4.05028	-0.270243	-1.23195	-2.27188	-2.75449	-0.58965	-2.94964	-3.26686	-0.554748	-4.11272	-1.75189	-1.9651	-2.65601	-0.0321752	-1.60957	-0.964992
Bmp4	3.39507	-3.19893	0.559193	-0.437399	-0.412465	-1.03267	3.52571	0.0221624	5.07998	3.72765	6.3547	5.22153	4.24075	4.22476	3.20149	3.36513	-2.55756	-2.37705	0.139764	-1.92953	-1.30269	-5.95211	2.36837	2.65266	4.02862	1.46498	-2.47548	-3.09801	1.22125	-4.13763	-4.27201	-3.92214	1.68364	-5.48618	-4.74267	-2.41872	-3.14758	-2.89869	0.157959	-0.516051	0.65282	2.98212	2.96664
Bmp6	2.53814	-3.5977	0.548944	0.331026	-0.978392	-0.989206	2.23574	0.284322	3.17919	1.58942	4.5619	2.65706	1.18727	1.45991	2.35053	1.04065	-1.40532	0.00632576	0.925431	-0.371512	0.76107	-3.61649	1.70763	2.74809	1.47228	0.156773	-0.0270833	0.120507	-0.12193	-1.93098	-0.877029	-1.31256	1.0034	-1.83709	-1.5288	-0.0570176	-0.0456657	-1.09284	-0.57214	-2.47816	-1.01179	1.32039	2.36476
Bmp7	5.1009	3.8145	7.5073	7.23776	6.28942	7.31021	6.25003	7.26712	0.239414	-0.368926	-0.301092	1.06728	-0.805331	-2.01572	-0.679159	4.41155	-2.02107	-1.3355	1.79686	-2.02963	1.05992	3.81678	-2.79008	-6.08437	0.401589	-1.44616	-0.787907	-1.4711	0.730192	-0.906959	-1.15358	-0.353889	-1.45	-0.991999	-1.01521	-0.728899	-1.33448	1.40843	-1.8446	-1.58515	0.355554	-5.03913	-3.88355
Bmpr1a	5.91735	3.96671	5.58901	6.36663	4.63097	6.65119	5.73724	4.50335	-0.754571	-0.349909	-2.08835	3.06311	-0.393012	-5.39686	-1.85475	3.39306	-2.35199	-2.67831	3.73543	-2.26101	2.64002	2.06266	0.942096	-5.40793	-3.00582	0.0759044	1.5021	-2.4378	1.96659	-0.839756	-1.8458	-1.9445	-3.89212	-2.61867	-2.20474	-0.375599	-2.80344	-1.08221	-2.07393	-1.18807	0.124576	-3.59286	-4.48907
Bmpr1b	5.91347	7.4048	5.29279	3.93746	7.01521	5.09216	5.65055	3.67981	1.79248	-1.65927	-1.49655	1.67051	0.957136	-0.351163	0.134302	2.74859	-2.08266	-1.67789	0.689111	-1.66004	-2.60944	-2.61393	-1.61326	-2.29823	1.25771	-1.15857	-0.476937	-1.7349	-2.18855	-2.52912	-1.87531	0.646775	-2.4691	-1.6887	-0.567796	-0.385419	-0.908837	-3.39885	-2.23275	-0.172564	-1.46017	-1.69624	-1.48762
Bmpr2	4.14928	-2.80481	-1.44129	-0.345469	-3.03318	0.665575	0.0451937	-4.3015	-4.17907	2.85053	-1.218	3.46637	0.188832	-2.1373	-0.452676	-2.92695	0.501137	-2.82189	-0.95726	0.253711	0.206136	-0.507645	4.78626	0.632254	-3.91468	5.71407	0.474299	1.90371	5.99815	-1.56684	-2.55616	-3.01706	-3.5555	-2.21336	-0.331768	-2.41462	0.703551	0.239791	-0.996435	0.892481	3.35652	-1.3465	-0.704688
Bmx	4.3006	0.865819	3.1097	3.36764	2.63382	3.94811	6.07862	5.8014	1.51829	-0.440642	1.51103	4.23286	1.85961	-0.851588	1.09577	1.69096	-4.03746	-2.19129	3.02344	-3.48382	3.97762	1.02995	-0.434668	-2.34017	2.92439	-2.00638	-0.590858	-3.06646	1.14214	-2.10179	-2.25422	-3.52301	-0.871503	-4.04121	-3.86733	-0.991122	-3.53209	-2.00521	-4.46598	-3.02957	0.293035	-2.62078	-2.24894
Bnc1	-2.01901	-3.48799	-2.31863	-2.21351	-4.70147	-4.3301	-3.39416	-2.27524	-0.19144	1.88353	4.0868	0.330142	1.80591	1.24953	0.994962	-1.64357	-4.9251	-4.22656	-1.51687	-4.96881	0.223241	2.99941	2.76173	1.18964	2.13775	3.57516	-4.54211	-4.88339	4.69813	2.6119	-2.01786	-5.58793	3.56378	-5.09501	-4.66194	-4.51736	-4.92017	3.77841	2.99665	2.51605	4.52238	1.76418	2.26946
Bnc2	-0.772723	-5.18118	-3.82848	-3.65904	-3.89425	-4.42516	-1.91619	-4.01924	5.77597	5.03137	4.7307	5.1087	6.13076	5.14801	6.02133	2.40999	-2.87268	-3.1178	-2.57794	-2.64476	-1.86689	-4.6475	6.55501	6.08154	5.36552	5.83253	-4.09065	-3.9327	5.40956	-1.83199	-4.87212	-5.18786	4.4181	-5.37029	-3.69456	-4.19461	-4.0699	-1.08244	3.98819	3.3806	4.85764	5.38443	5.51125
Bnip3	-2.49272	-0.549032	-1.64185	-1.07502	-2.50201	-1.88677	-2.56945	-1.55329	-4.04112	-4.35016	-0.39531	-6.42175	-3.99606	-2.09362	0.394661	-3.88169	2.57194	0.464604	0.705597	-0.384955	1.99042	2.58141	-1.41049	-3.92579	-4.08329	-0.427207	3.8026	1.4597	5.3844	1.55591	1.9484	0.358516	1.44686	0.978954	0.186028	3.0355	1.25621	5.6334	1.59326	-0.0012997	4.33207	-3.70173	-0.778364
Bptf	-0.47082	-3.014	-5.11015	-3.43779	-4.90358	-2.59934	-3.36704	-5.61447	-4.93218	0.729433	-4.12615	-1.15879	0.333069	-4.37324	-0.545343	-5.21813	5.39555	2.60184	0.103675	4.65183	1.68245	-3.14077	3.43592	1.45172	-6.6085	3.29569	3.69289	4.26501	3.80776	3.71427	1.09957	3.17681	-3.51712	3.18868	4.80506	1.62957	3.60091	2.18868	0.499815	0.968991	1.66516	-1.45939	-0.358388
Braf	1.83404	0.737443	0.493075	1.3333	0.0473295	2.37774	0.695426	-0.374751	-2.77144	-1.89542	-2.54578	-1.02416	-2.66617	-3.41649	-2.54624	-2.00682	5.02991	4.9556	2.05392	3.77364	1.68911	0.043994	-1.3111	-2.71114	-3.98	-0.974549	4.66903	5.09814	0.666438	-0.403845	2.90001	4.53783	-2.02649	4.92336	4.40329	3.34275	4.87972	-0.139727	-1.62986	-1.14563	-0.557953	-2.69978	-2.64473
Brap	-0.876343	-0.134382	-0.65849	-0.714148	-0.718069	-0.871679	-0.809477	-0.392625	0.46616	0.201633	0.524047	-0.430771	1.67484	0.976634	-0.0987914	-0.135371	0.907644	-0.518512	0.0107373	1.08328	0.698387	3.85808	0.363841	2.00593	0.449738	0.488906	-0.235445	-0.147604	1.02341	0.506158	-0.120397	-0.472183	0.166137	-0.499715	-0.0250588	-0.75099	-0.378747	3.5215	-0.0125405	-0.324099	-0.00410785	-0.890594	1.63832
Brca1	-6.46698	-2.9895	-7.57494	-7.48258	-7.56563	-8.27189	-6.95248	-6.95796	-1.87713	-3.66637	-1.24477	-4.34444	-0.890729	-3.2684	-2.46437	-8.44227	7.79344	7.5482	0.0081271	7.17489	2.09932	-1.47072	5.82789	4.01957	-3.69399	0.726322	5.18775	6.89793	-1.28961	6.08581	7.54949	5.46616	2.64493	7.50273	6.19487	4.53663	6.71807	0.963282	1.66404	-2.9986	-1.47383	2.89149	0.12564
Brca2	-6.22413	-3.16109	-6.2171	-6.24031	-5.70608	-6.04155	-5.9502	-6.11574	-0.991316	-0.279939	-2.03623	-2.0968	0.344173	-0.694635	0.15874	-4.16444	6.54709	6.64156	-0.36966	5.24743	1.35524	-1.55769	1.67397	3.20831	-1.96902	0.675643	2.95797	5.01182	-0.450469	3.43493	4.4072	4.87357	1.87407	5.76743	5.13059	2.94345	5.10245	-1.64852	0.470878	0.254588	-0.919143	1.97862	0.846102
Brcc3	-1.93829	-0.66441	-2.34664	-2.72696	-2.34155	-2.62449	-2.03848	-1.54216	-1.27604	-2.62611	-1.15178	-2.83785	-1.48	-1.87166	-1.54209	-2.15294	0.363943	0.33088	-1.52883	0.391556	-0.88938	-0.853222	-0.822595	-0.922684	-2.42285	-1.62597	0.0535379	0.192165	-0.965135	3.57668	4.63919	2.91699	3.81981	4.47364	3.13658	4.57073	2.87066	2.84602	3.87951	1.9141	4.61089	3.16088	3.37845
Brd2	0.654753	-1.55039	-0.333226	1.00842	-1.08052	2.22232	-0.231402	-0.760239	-3.07638	-0.922228	-4.0014	0.50201	-1.51466	-1.99575	-2.56095	-2.09712	5.75065	3.2496	1.83165	2.595	1.05874	-0.802502	0.792498	0.425033	-4.95128	2.25846	3.74369	4.43721	0.579833	0.324114	0.865295	2.12453	-5.21684	3.92152	4.13485	1.73851	2.728	-2.48004	-2.58234	-0.769302	-2.11002	-1.198	-2.41957
Brd3	3.15949	-0.894427	0.941535	2.23108	0.0201525	4.09669	1.8272	-0.116036	-6.07151	-2.64846	-6.14513	-1.09551	-4.58916	-7.31515	-4.95549	-3.33384	4.88892	2.96155	4.06249	3.29336	4.66492	0.307768	-2.49966	-5.9924	-8.10051	-1.3505	4.16497	4.7851	0.47783	0.220865	3.27166	3.36509	-3.95115	4.46893	4.9926	2.80496	3.91538	-1.56505	-3.46892	-2.14521	-2.83627	-4.67972	-5.33966
Brd4	-4.22472	-4.94562	-6.71795	-5.47261	-6.61586	-5.72314	-5.20543	-5.54587	-2.97256	-0.830436	-2.53207	-1.81079	-0.967138	-2.21453	-0.403605	-6.07306	4.83132	2.39463	-0.39509	3.77486	2.58842	-3.08166	1.54863	0.444672	-3.4357	2.19326	1.7891	4.20637	2.5927	3.82725	2.64964	3.82195	0.116734	4.11393	4.93431	1.85382	4.15824	2.1946	1.27743	0.383443	1.47035	-0.614288	1.0852
Brd7	-3.97362	-1.75257	-3.20601	-3.49663	-2.75062	-3.73536	-3.94764	-2.73565	0.405922	-0.326133	-0.253883	-3.37225	0.933623	-0.713388	-0.615232	-3.26287	4.2346	2.09168	-0.947791	3.74731	-1.75632	0.570984	1.51783	3.28148	-0.401219	0.44711	1.54425	2.64749	-0.61293	1.49847	2.57964	1.27866	1.25839	3.37797	3.00917	1.49001	2.90079	0.72873	0.716047	-0.989954	-0.438122	2.08717	0.61993
Brd8	-2.23412	-1.25668	-4.25184	-2.6671	-3.90721	-2.1629	-3.11616	-4.19585	-4.26662	-0.788748	-4.81144	-3.97348	-1.19515	-4.90732	-1.53425	-5.25512	7.78092	5.95717	2.64326	6.41412	3.27191	-1.18338	1.79748	-0.222125	-5.06312	0.142312	6.63788	6.23623	0.640483	3.75382	5.51968	6.33949	-0.397677	6.57986	6.55785	5.00717	5.96361	-0.74242	0.252121	0.977971	-1.15865	-1.11171	-2.94399
Brdt	-3.70158	-2.12386	-6.06231	-5.77397	-4.03841	-5.12213	-4.40229	-5.782	0.205799	0.507819	-1.34949	-0.320559	0.409238	1.80659	1.15215	-2.35538	2.40304	1.3179	-0.495616	1.92906	0.352628	-2.54119	0.627587	3.38685	-0.220287	1.19156	1.40855	1.0602	-0.764797	-0.0885045	-0.277648	1.425	-0.520221	1.18573	1.56739	1.09953	1.17188	-2.00636	0.17836	0.472549	-0.865938	2.72494	1.87994
Brf2	-6.28111	-6.50188	-7.69983	-7.62177	-7.08942	-7.45891	-6.65695	-7.20804	0.924148	3.0312	-0.0840285	-0.801394	2.68007	3.28425	3.2571	-4.92786	2.41229	1.82222	-2.36438	4.68834	-2.23486	-4.56053	4.13648	6.3481	1.1306	4.66526	0.594759	2.83862	0.829725	-0.62234	0.636088	0.858973	2.05792	2.21703	2.42328	0.496239	2.88764	-1.0224	3.71181	2.06902	0.469772	4.91958	4.99852
Brip1	-5.87947	-2.77811	-6.70201	-7.02227	-7.01016	-7.40667	-6.59595	-6.64614	-1.36814	-3.59235	-0.789769	-4.16277	-0.122196	-3.31788	-1.69997	-7.43969	7.95006	7.06482	-0.453674	7.04918	1.71507	-0.874897	5.8243	4.57369	-4.06829	0.459901	5.9555	6.9167	-0.676312	5.71714	7.59713	5.2261	2.44293	7.45563	6.44233	4.87527	6.52541	1.34813	0.917453	-2.80403	-1.20293	2.61336	-0.567297
Brms1l	-5.48811	-2.53663	-7.02366	-7.13556	-6.29295	-7.23976	-6.39584	-6.66045	-0.663885	0.588621	-0.274113	-1.49414	0.0944805	1.86089	0.947254	-4.50498	4.51879	2.7767	-1.8573	4.36295	-1.2858	-2.60881	1.52826	4.35182	-1.01962	1.59227	1.84697	3.63445	-0.102413	0.521993	2.3297	2.68173	0.410206	2.66469	2.93162	1.37139	3.60668	-1.37114	1.76504	1.08078	-0.547165	2.54366	1.68732
Brpf1	-2.7984	-3.20533	-5.35637	-4.46352	-4.23444	-3.00703	-4.34255	-4.08869	-4.89718	1.13034	-3.84219	-1.68479	-1.40874	-3.86207	1.02885	-4.35766	4.30828	3.15305	0.696815	4.16476	4.63231	-1.05746	-1.39372	-1.88115	-4.56685	1.05346	3.55295	4.95735	2.88117	5.91457	2.85606	5.61377	-0.891764	4.72089	6.07853	2.83623	4.77118	2.96301	1.08687	3.35513	1.64207	-1.50218	-1.44921
Brsk1	-5.32268	-5.14395	-6.40589	-6.50559	-6.33252	-6.71478	-5.23993	-6.27965	0.210945	2.1776	0.183676	-0.174568	0.880666	3.96281	3.1549	-2.9877	4.13388	3.55203	-0.899692	4.34741	-0.569108	-5.34927	1.8321	4.47681	0.436349	3.08259	2.67115	4.42792	-0.45507	-0.334788	1.31279	2.90632	1.61412	3.01433	3.31944	2.33476	4.36866	-3.9613	1.18156	0.337266	-0.780786	2.31663	3.71586
Brwd1	4.12951	-0.0172299	1.26971	2.81164	-0.238476	4.72162	1.86613	-1.25515	-6.37989	-1.63095	-5.69655	-0.193088	-2.87928	-7.62545	-4.48843	-2.59994	4.62384	2.65012	3.75001	1.72978	3.80603	-0.985559	-0.187812	-4.5509	-8.73725	-1.21581	3.83207	5.02481	1.40964	-1.28457	2.1963	2.49856	-5.11987	3.20925	4.00401	1.92689	3.84741	-3.47364	-4.18287	-2.30773	-2.23811	-4.18016	-4.89733
Bsg	4.58666	4.31545	5.66324	5.32617	5.90199	5.58607	5.26813	5.68542	0.0340268	-3.6566	-0.0788749	1.31345	-0.530548	-5.24106	-3.16097	4.36285	-3.14527	-1.43544	3.94114	-4.26662	2.36798	2.3202	-2.45827	-7.40299	-0.41819	-4.35068	0.445912	-2.9077	-2.37173	0.692995	0.589502	-0.883024	-1.0649	-1.75949	-1.75967	0.755937	-2.69764	-0.746854	-3.38925	-3.2245	-2.24733	-5.77018	-5.63515
Bst2	7.0517	1.96733	7.46781	7.95486	8.09749	7.82064	6.90467	5.63303	2.80794	2.03216	-2.88138	2.09702	0.576939	-5.17318	-4.31139	6.93489	-7.76876	-4.17201	4.45742	-8.50079	3.95342	-0.80388	2.58582	-3.18495	5.07671	-4.23833	-0.336895	-8.83525	-1.03002	-5.55432	0.817729	-5.60594	0.87401	-3.99061	-5.95924	-0.329206	-8.80667	-6.03464	-3.38307	-5.93347	-0.97485	6.48362	0.00654677
Btaf1	3.98021	-0.608893	-0.465352	1.65701	-1.31156	3.37528	1.05038	-2.4617	-6.00542	0.966296	-5.23034	-0.365944	-2.41806	-6.14113	-4.09833	-4.46733	5.38452	0.569481	2.6153	2.86401	1.02979	-0.0321373	3.29183	-2.06476	-8.86357	2.9638	3.62507	4.49613	2.44261	-1.51919	1.12372	0.0703223	-6.06007	3.59901	3.79961	0.851985	3.11496	-0.023562	-2.26566	-2.49884	-0.647129	-2.91259	-4.17417
Btf3	-3.72762	0.0661198	-1.46779	-2.99798	-3.04417	-4.97034	-3.60952	-1.07382	2.51203	-1.05543	4.67374	-1.70344	1.25447	-0.663097	0.0930765	1.18695	1.70319	-1.57404	-0.669134	-2.73473	1.66488	4.25428	-0.696947	2.07817	2.48842	-1.10674	-1.81022	-3.2607	1.09149	4.89348	1.43569	-2.03489	3.87175	-0.0608839	-2.22754	-1.61009	-2.58207	5.31274	1.71418	-2.80397	1.36964	2.24079	1.20681
Btg1	4.10521	2.91543	5.7949	5.42758	4.29292	5.43924	4.46786	4.55528	0.311381	-0.758922	1.89511	1.21402	0.0275411	-1.02583	-0.76298	3.40224	-3.73688	-2.78703	1.48209	-3.41597	1.47907	2.77536	0.337572	-3.42159	0.670684	-0.501087	-1.83741	-2.87227	0.846324	0.916174	-2.02813	-2.40136	0.582549	-3.15309	-2.55093	-1.88551	-2.80856	1.30855	-0.529602	-1.03973	0.780988	-2.32221	-2.04115
Btg2	4.01096	3.00306	6.3981	6.00531	5.83509	6.27609	5.385	6.4583	-0.61025	-3.20586	0.599291	0.194112	-1.90651	-5.01055	-2.8523	2.92482	-2.18957	0.177505	2.96094	-2.77574	2.84339	2.38522	-2.25542	-6.9155	-1.29126	-3.12589	0.757618	-0.873121	-0.992799	1.61736	0.850116	0.506829	-0.871667	-0.322288	-0.552372	0.755127	-0.952425	0.544074	-2.89966	-4.53974	-1.09616	-5.42226	-4.79864
Btk	5.26243	-4.20643	1.0668	3.40176	0.692927	-0.392045	1.60914	-0.624321	6.73034	6.16443	5.86402	6.14837	6.6394	2.11518	1.58879	1.6975	-4.29239	-4.81141	-5.0307	-5.74478	-3.3676	-6.95098	7.40483	4.15294	9.73099	0.50149	-4.84109	-5.16708	1.89851	-6.80838	-4.6738	-6.00559	4.67088	-5.68958	-7.13534	-4.92488	-5.48061	-3.93444	-3.70935	-1.10641	1.93017	6.44413	8.51759
Btla	8.46314	2.30473	6.58933	8.41647	5.97864	5.31551	5.52939	5.15201	4.23112	2.10584	3.34629	3.25554	3.97454	0.893456	-2.1834	0.277497	-4.38052	-4.41212	-3.14537	-6.27352	-5.50082	-4.20323	5.7786	3.09588	5.30699	-4.29713	-3.26968	-5.15658	-0.951787	-5.96036	-4.23784	-6.28306	1.3901	-6.20011	-6.69816	-3.00703	-5.47827	-2.9965	-3.71494	-4.67624	-1.09305	4.58206	3.72337
Btrc	7.6407	4.97643	8.59641	8.25987	8.7657	8.84622	8.67296	7.87503	1.18036	-2.62582	-2.50628	3.80392	1.47229	-5.63176	-3.02797	7.7273	-2.96297	-0.233045	6.27472	-3.78598	2.10027	0.630054	-0.816369	-7.56844	-0.694264	-3.33741	0.752242	-2.32393	-3.16862	-0.956464	-2.02725	-0.245726	-4.481	-1.94162	-1.48359	0.301435	-2.57783	-4.11742	-3.87033	-2.44459	-3.57052	-6.89515	-6.26156
Bub1b	-6.88333	-3.06731	-7.52022	-7.893	-7.6142	-8.7688	-7.035	-7.23109	-1.71372	-4.23742	-0.562285	-4.27083	-1.17611	-2.92707	-1.27216	-8.42264	7.78908	6.98865	-1.91739	6.81256	1.07289	-1.15096	5.60809	3.97053	-3.75625	0.518452	5.36877	6.41686	-1.3419	6.22457	7.27939	5.03884	2.58571	7.3854	5.70311	4.73033	6.29825	1.9009	2.04832	-3.17916	-1.53091	2.66532	0.0739589
Bud31	-8.43986	-3.92839	-7.66238	-8.65835	-7.54809	-9.25105	-7.82161	-7.23995	3.62593	-1.29443	0.471927	-5.81461	1.27885	1.78819	0.319238	-4.98873	5.28004	3.9233	-2.84792	4.08669	-1.94214	-0.652637	3.826	6.73782	0.514503	0.449554	2.31531	3.34817	-2.62175	3.38854	4.95253	3.34459	2.94112	4.7272	3.22398	1.78765	3.06104	1.19742	2.80772	-2.93651	-1.6333	3.26442	1.04816
Bzw1	-4.4411	-4.12385	-6.88106	-6.59368	-7.67501	-7.03444	-6.61145	-7.37251	0.0786912	1.18818	-1.04467	-3.08776	2.46129	-3.38857	0.589505	-5.75835	4.11146	0.632725	-0.946271	2.95633	0.184697	-0.414971	6.47237	4.36318	-2.07147	3.70367	1.26438	3.23425	2.37089	4.15414	2.26591	1.26746	0.156383	2.9788	3.22814	-0.834618	2.22516	3.19393	3.03267	0.0353284	1.37039	1.86003	1.13391
C1d	-3.18921	0.220819	-3.0827	-2.57628	-2.36934	-3.48259	-3.64812	-3.12917	2.93436	2.02555	1.13083	-0.697253	3.364	1.34544	3.18678	0.549071	2.57411	0.624976	-0.56622	3.01964	-0.22161	0.687543	5.0251	5.92659	1.31811	2.37242	1.23103	1.73617	1.54063	-0.784233	-3.4054	-1.62647	-3.76646	-1.69717	-2.08597	-5.12263	-2.74714	-0.643967	-1.90843	-2.27173	-3.84811	-1.50258	-2.33632
C1qbp	-8.59735	-3.42214	-8.07452	-8.80248	-7.60042	-9.2379	-8.24228	-6.30825	4.23913	1.35053	2.34328	-5.59676	3.58892	1.74812	1.03185	-4.44444	2.09267	-1.10685	-3.81345	2.42076	-4.1431	1.26841	5.03508	6.63326	1.43012	1.80639	-2.13902	0.19698	0.755895	2.88985	2.78105	-0.0944072	3.8696	2.73765	0.91621	-1.61418	0.200354	5.16982	4.07232	-0.285017	1.82892	4.93011	3.23017
C2cd3	1.93716	2.20263	5.06261	5.23736	4.29018	5.19521	3.18985	4.89736	-1.59822	-1.90411	-0.412637	0.128586	-2.12654	-3.16653	-3.20501	1.78316	0.442069	2.21157	3.23552	0.258732	1.46406	2.91392	-1.49289	-2.33291	-0.760067	-2.6216	1.27928	-0.05317	-1.54044	-0.246165	1.26508	0.556426	-0.278207	1.62158	0.487724	0.999842	-0.376169	-0.617621	-2.46308	-3.17318	-2.1543	-2.10246	-2.41677
C3ar1	4.15966	-4.44984	0.401883	2.24135	-0.0259328	-1.50343	1.13602	-1.3625	8.10967	7.82694	4.42857	7.33791	8.2016	3.4432	2.48261	3.7361	-5.3338	-4.74555	-5.38369	-6.55204	-2.81424	-8.0758	8.53595	4.6328	9.38102	2.14036	-3.91372	-6.04214	3.91215	-7.63396	-3.95	-6.44372	6.11921	-6.67584	-8.1089	-3.75786	-6.06354	-4.41897	-3.39171	0.239126	3.69572	7.22803	8.67156
C5ar1	3.8727	-4.97205	-0.459715	1.61383	-1.1367	-0.455658	0.895304	-1.57839	6.92715	6.50295	7.92928	5.2809	6.64551	2.79664	2.42516	2.33849	-5.19489	-5.84895	-4.20968	-6.75946	-1.4948	-7.2692	6.79976	3.7219	9.4328	2.99849	-4.97931	-6.29887	4.13058	-6.15382	-3.50185	-6.33279	5.07582	-6.5563	-7.65299	-4.67921	-6.44086	-2.0297	-1.47752	-0.14886	4.25914	6.42954	8.06197
C5ar2	4.97843	-2.289	3.28718	4.69313	1.68508	3.45874	3.73018	1.55595	4.53136	3.01042	6.10979	3.4666	3.68304	1.41498	-0.628832	-0.176386	-4.77758	-4.07303	-1.97512	-5.08961	-3.16977	-4.14845	5.94996	3.45972	6.0482	-0.23409	-3.64951	-5.26164	0.726549	-5.41108	-3.59104	-4.79629	2.61904	-5.25277	-6.33081	-4.09142	-5.43189	-2.37803	-1.65723	-1.23877	0.112691	4.00796	5.92752
Cabin1	-0.687338	-2.61723	-1.90036	-0.412409	-1.64685	1.14533	-1.266	-1.38099	-4.03479	-0.580346	-3.48422	-0.109155	-1.55137	-4.04832	-1.33067	-1.96325	5.51427	4.25033	3.81952	4.43574	4.57848	-0.116785	-0.336574	-2.03113	-4.96081	0.253193	3.63057	4.92084	-0.479348	2.78232	3.42383	4.21091	-0.799735	4.57233	5.24004	2.50707	4.44927	-0.835332	-1.96625	0.502025	-2.74866	-1.82972	-3.09909
Cabp4	0.102935	-1.98326	-0.848889	-0.0354863	-0.528381	-0.856113	-0.939904	-1.09154	0.931855	0.569879	0.262252	0.87335	-0.878727	0.623386	1.24841	-0.111358	1.90554	2.83672	0.764061	3.28816	0.755015	-3.64528	2.09227	1.67804	0.62445	-0.13777	1.86671	2.10041	-0.933406	-1.2006	0.730496	1.72614	1.52447	2.00909	2.1795	1.78758	1.91069	-2.92537	-2.8975	-1.58353	-1.42486	0.96434	1.59558
Cabp5	2.91362	1.50711	4.43571	3.23474	2.26562	4.12396	2.08941	3.35732	-0.546617	-1.48627	-2.30244	0.862105	-0.395292	-2.32361	-2.56661	2.05734	-0.484431	-0.419921	0.603094	-0.781528	0.0404085	0.733797	-0.585152	-3.28128	-1.17907	-1.73404	-0.313515	-0.0627107	-3.57875	-1.14759	0.300909	0.539214	-1.62778	1.0428	2.02486	1.21445	1.22152	-2.07222	-1.3358	-0.657217	-0.785236	-1.02055	-0.693368
Cabyr	-3.52751	-3.19927	-6.76159	-6.79628	-4.91232	-4.93237	-5.02807	-7.01595	-0.635401	0.38293	-1.13775	-0.956525	0.318156	0.585873	1.71468	-2.60863	3.27273	3.2595	-0.435901	3.49694	1.44279	-4.37267	0.175086	1.83297	-0.63407	1.23092	1.9776	3.82672	-0.0817625	1.32786	0.744398	3.93393	0.1284	2.61924	3.28083	1.95658	3.7637	-0.331207	0.485648	1.94173	-0.0102785	1.44467	1.67532
Cacna1a	-0.240236	0.105152	0.861989	0.766536	0.689065	1.2895	0.307213	1.08051	-1.55089	-3.3473	-1.70945	-1.37595	-2.36846	-3.20176	-2.11305	-1.29516	5.93068	6.29742	4.8949	4.46819	4.69967	0.0897901	-2.25701	-2.93634	-2.75668	-3.37307	5.6955	5.70562	-2.19857	4.10755	6.08248	5.81974	1.98025	6.53933	5.63424	5.52099	5.24226	-0.158797	-3.84355	-3.64238	-2.1499	-3.37068	-3.20761
Cacna1i	2.45056	1.08108	1.64553	2.21737	1.62417	1.38616	1.75522	1.16879	-1.66008	-0.432768	0.901352	-0.514326	-0.844877	0.701976	-1.74791	-0.433603	0.49745	0.28128	0.225289	0.162107	-1.50179	-1.65847	0.53282	1.01453	1.78529	-1.7532	0.086381	0.11181	-1.52575	-2.90612	-0.364516	-1.07938	-0.332701	-0.42372	-0.493107	0.0293601	-0.0889805	-1.74676	-2.25592	-2.49518	-2.1322	0.166648	-0.178837
Cacnb3	-4.50522	-1.64279	-4.25277	-4.28561	-3.40849	-4.94602	-4.88762	-4.03075	0.519285	0.523677	-0.07121	-0.941221	0.187288	1.69724	0.883803	-0.73571	0.332844	0.609687	-0.53848	0.627515	-0.470006	-1.35059	0.312012	2.65407	0.786201	0.824825	0.112879	0.338887	-0.643083	0.447555	0.0464383	0.823028	0.446788	0.43158	0.595044	0.515866	0.441015	-1.08623	0.283208	0.0826432	-0.378604	0.893446	0.523194
Cacnb4	1.06306	1.11165	-0.832655	-0.74556	1.76681	1.17817	1.61558	-1.03129	-0.381776	-1.669	-3.21379	0.784517	-2.37673	-2.6309	-1.86781	-0.820621	6.05307	6.5468	3.86991	5.41903	3.51198	-2.78636	-1.99936	-1.3854	-3.52997	-2.32393	5.50613	6.4435	-4.03897	2.2126	5.81944	6.07199	-0.677902	5.55818	6.14683	5.28087	6.38422	-3.45552	-3.19017	-3.52193	-4.56081	-2.58167	-3.10552
Cad	-7.20792	-5.00994	-7.90934	-7.99933	-6.92071	-7.69457	-7.03758	-7.39509	-0.486968	1.72834	0.774858	-3.25921	2.16147	1.77911	1.18387	-5.44982	3.02212	1.99317	-2.44837	3.85481	-2.19873	-1.74596	2.92486	5.23367	-0.121246	2.93242	0.724766	3.33443	0.57593	0.266046	2.96694	2.42804	2.28705	2.35224	2.64257	0.759052	3.42842	1.03591	3.49563	1.7874	0.279859	4.26552	3.40795
Calca	-1.06115	-1.00098	-0.949114	-0.887165	-1.48259	-1.08217	-0.830634	-0.700962	-1.0504	-0.784849	-1.32818	-0.242214	-0.186788	-0.710843	-0.127194	-0.90438	4.76305	6.52519	1.73029	4.34018	2.79239	-1.33973	-0.44874	-1.31633	-0.999221	0.393792	4.85633	5.61954	0.370731	2.44701	4.36361	5.96704	1.27961	5.73045	5.22081	4.86361	5.74198	-0.609881	0.372407	0.767162	-0.0119541	-0.459976	-1.3917
Calcoco1	-0.437899	-0.526831	-0.28184	-0.217505	-0.0979495	-0.463142	-0.289698	-0.0178043	1.11629	1.96029	0.140917	1.42599	1.20003	1.42249	2.20951	0.580388	-2.54959	-2.60518	-1.13242	-1.49561	-0.606788	-0.771717	0.091674	0.578266	1.03787	1.41625	-1.46075	-1.83912	0.709536	-0.777043	-1.73608	-1.75574	0.333489	-1.03108	-0.985729	-1.09	-1.0656	-0.30721	0.474759	1.14734	0.89133	0.904355	1.27548
Calcrl	3.42872	-3.47848	-1.55616	-1.71762	-2.64707	-2.33768	1.14841	-2.84284	5.92075	4.65697	7.09108	6.42742	6.36637	5.22443	5.0551	3.24297	-2.91041	-4.0162	-2.06859	-2.8659	-2.56038	-4.87684	6.64307	5.74688	5.83047	5.90726	-2.89144	-2.94821	4.93928	-5.06038	-5.10547	-4.7796	2.92273	-5.56381	-4.57532	-3.76554	-3.13777	-2.10289	2.52891	1.69611	4.11895	5.24799	6.30803
Calm1	-4.81647	-4.58401	-7.12985	-7.05199	-6.0305	-7.66756	-6.66476	-7.39991	-1.01082	-0.30907	0.675133	-2.10687	1.0546	0.297427	0.644417	-5.50208	3.75216	2.22502	-2.18715	3.62566	-1.0901	-2.77989	2.75682	3.4564	-0.995999	2.13542	1.45485	3.31626	0.391987	1.78479	2.20428	1.89341	1.89305	2.72297	1.29458	1.80684	3.23969	0.440047	2.50716	1.26733	0.785923	3.21041	2.15167
Calm2	-5.09004	-2.50281	-7.14844	-7.20331	-5.01965	-6.33518	-5.35964	-7.03311	0.899532	1.61947	-2.83068	-0.598125	1.31608	2.39173	1.40348	-3.35033	4.30911	3.10129	-2.109	5.29135	-2.14435	-3.61843	1.80025	6.80123	-0.732958	1.45043	2.01852	3.54386	-0.819731	-0.588002	0.345908	2.66145	-0.964544	2.90922	3.12006	1.75529	3.30158	-2.68215	1.7455	2.2215	-0.885054	5.60868	3.81631
Calm3	2.41657	1.3658	2.64581	2.85604	2.03598	2.61503	2.96455	2.52941	0.299507	-0.92038	0.209694	1.467	-0.0373624	-1.66047	-0.548201	0.224441	-2.11488	-1.15592	1.23705	-2.44811	0.99977	-0.922305	-0.102519	-1.74321	0.97786	-1.70223	-1.12636	-2.02073	0.0568517	-0.778983	-0.314333	-1.32249	-0.459973	-1.69924	-3.013	1.01672	-1.91318	-0.96756	-1.75293	-2.61258	0.978481	-1.56574	0.549212
Calm4	0.314976	-0.472834	1.126	2.03548	-1.22903	-1.14942	-1.69561	2.50583	-4.83617	-0.065455	12.5375	-4.77602	-1.57332	-2.43668	0.606944	-2.16223	-4.4866	-2.03562	9.67529	-4.2511	9.6727	10.2497	6.3641	-6.50773	8.74079	-2.05927	-2.54368	-4.82695	6.61942	7.3701	8.87427	-3.41252	9.468	-2.91782	-3.78285	-2.43431	-3.61167	10.2076	-2.62809	-2.89385	6.10934	-4.88562	-4.57585
Calr	2.94521	5.53316	4.37668	2.66112	5.4297	3.49095	4.31081	2.74253	3.75331	-0.84224	1.81381	-0.506602	-0.717499	3.18327	0.0336684	2.8494	-2.43586	-1.3288	0.734878	-2.36228	-4.3827	-0.944589	-1.12205	1.32182	2.60359	-2.53152	-1.10706	-2.11779	-3.86723	-5.77551	-0.86316	-2.16322	-1.16754	-2.46708	-2.17323	-1.28961	-2.40233	-2.96944	-0.583663	-2.05747	-3.11653	0.702207	-0.718831
Caly	0.0264521	-1.16725	-1.32135	-1.01519	-1.19019	-0.930179	0.434794	-1.32557	-1.37046	-1.7201	-1.47652	-0.819699	-0.032171	-1.10605	0.0304529	-0.55999	3.81291	4.26448	3.26515	3.85485	4.28092	-1.59948	-0.972	-0.974449	-0.261406	-0.95221	5.02685	4.07035	-1.39349	2.47383	3.40597	2.99464	2.55112	2.71917	2.11139	3.182	4.27383	-0.684296	-0.95026	-0.991365	-1.4062	-0.754527	-1.28141
Camk1	0.309492	-2.3424	-2.78744	-2.45138	-1.2893	-2.3996	0.684468	-2.46717	4.04233	3.98014	2.52449	3.88877	4.12013	4.31667	3.24137	1.75261	-4.15067	-4.30992	-2.36733	-3.73405	-3.80281	-3.13052	3.94984	5.81917	4.13437	4.62858	-4.05798	-4.2589	3.20187	-2.80918	-4.60645	-5.17297	1.64697	-4.90193	-3.48137	-3.89093	-4.3124	-2.44368	2.71446	3.7122	2.58519	5.69414	5.18845
Camk2a	-4.67302	-5.23945	-5.87324	-6.33654	-4.65887	-6.30915	-4.79654	-5.47	1.76441	0.480351	1.49524	-1.17785	1.54242	4.23909	4.52704	-2.66216	3.64918	4.52465	-0.286307	4.3584	-0.0383706	-5.00279	3.29942	4.77472	1.83198	1.74427	2.87968	4.71003	-1.24376	-0.19207	1.25464	2.82858	1.20715	2.78378	2.90405	2.62979	4.62737	-2.73345	0.0835551	-0.70912	-1.34181	2.66255	4.34333
Camk2b	0.403941	2.06698	0.157939	-0.0718781	1.57318	0.933578	0.986085	-0.0645476	-1.37668	-2.30244	-3.27379	-1.17404	-2.45753	-2.21869	-1.38282	-1.24449	5.99376	6.51004	2.53559	5.81297	2.13723	-1.72176	-2.14115	-1.80061	-2.26092	-2.64947	7.65479	7.34275	-2.72801	0.789919	5.21247	6.04235	-1.08503	6.03818	5.69962	6.81927	7.01182	-1.92093	-1.0917	-1.42849	-2.55831	-1.69466	-2.25989
Camk4	-0.493973	0.377885	-0.900429	-1.08339	-0.6873	-0.782687	-0.388228	-1.22386	-0.408407	-0.849589	-0.612425	-0.792154	-0.624494	-0.742809	0.204992	-1.11265	5.78372	6.28688	1.20873	5.30144	0.891492	-1.22163	-0.309968	0.0929816	-0.769947	-0.627126	5.2621	6.29469	-0.415467	0.367259	4.06494	5.8849	-0.0503255	5.8777	5.38474	4.72089	6.27796	-0.868256	-0.906466	-0.716256	-0.44499	-0.51225	-0.148494
Camkk2	-4.15182	-7.12327	-7.20152	-6.98651	-7.19881	-7.65194	-5.13316	-7.15292	2.0695	2.83822	2.65524	1.37191	2.91247	3.73088	4.42367	-2.94114	2.70965	2.49401	-1.62788	3.11379	-0.282189	-5.69163	4.45646	5.45348	1.61623	3.92261	0.636341	2.72274	0.573498	-1.14005	-1.23171	0.540047	2.89011	0.522709	1.41463	0.412851	2.58424	-2.44998	2.20573	0.941206	-0.715529	3.49953	5.14217
Caml	-0.548886	2.83482	0.0448803	-1.25456	0.604841	-0.617621	-0.450059	-1.09257	0.14813	-0.338101	-0.59079	-1.70295	-1.01139	1.14218	-1.95402	-0.611533	1.34102	1.50929	-0.223984	1.44625	-1.21928	-0.582353	1.51188	1.91483	-0.384945	-0.721586	2.00103	1.84002	-1.07483	-0.645191	0.87928	1.23005	-1.09278	0.814168	0.279904	0.845269	1.07783	-4.10682	1.29781	0.0928593	-2.18965	-0.134672	-0.791748
Camta1	-7.28342	-3.43712	-7.49132	-8.25864	-7.63943	-8.68567	-7.37618	-7.59334	-0.236901	-1.85558	-1.21383	-4.19875	-0.503592	-0.927887	-0.0104738	-7.50305	7.29536	6.303	-3.0322	6.46295	0.299347	-2.56268	3.9875	4.12299	-2.32751	1.50574	4.32153	6.40418	-1.12947	4.72982	6.16366	5.3872	0.910628	6.78229	5.94016	3.62074	5.90441	1.53289	1.38061	-1.45059	-1.44018	2.57435	0.759291
Camta2	0.729727	0.893839	1.56994	1.84373	1.74638	2.67847	2.30655	0.662307	-0.715485	-0.494815	-0.789495	-0.235974	-0.761808	-1.41956	-0.965985	-0.38256	2.10125	1.36871	1.48428	1.94108	1.30664	-0.443626	-0.485742	-1.86176	-0.950298	-0.819144	1.45283	1.92071	-1.04899	0.6537	1.21794	1.22839	-0.333924	1.03517	1.3906	1.46113	1.42804	-0.857596	-0.92259	-0.69091	-1.2555	-1.85678	-0.912057
Cand1	-2.52598	-3.50661	-5.63543	-4.48817	-6.4917	-3.99878	-4.20592	-5.97291	-3.89239	-0.28967	-4.22694	-2.90335	0.548932	-4.52923	-0.16189	-7.00635	6.7745	3.16758	0.284398	5.73626	0.542791	-1.79523	5.07825	2.16901	-6.70502	2.64615	4.34384	5.38067	2.66198	2.6721	3.63866	3.20092	-1.96094	4.95865	5.87175	2.93645	4.7896	2.02836	1.96523	-0.998957	0.702517	-0.506269	-1.05217
Cand2	3.6896	4.20918	5.04232	5.17154	6.10745	6.09582	4.99877	5.24286	-0.399521	-2.53112	-2.49287	0.931601	-1.78849	-3.5455	-3.37668	2.98914	1.04208	2.88547	3.77399	0.345004	2.27636	1.39245	-2.31133	-5.75643	-1.50188	-2.99872	2.72985	0.995299	-3.00874	0.513626	1.65654	2.01499	-2.18802	1.47543	1.14229	2.57668	0.767625	-2.51129	-3.01705	-3.09087	-3.37756	-4.69594	-4.542
Cant1	4.02963	1.30224	5.0297	4.91795	4.20569	4.53731	4.84669	5.34719	1.51308	0.114653	-0.131144	2.67921	1.29578	-2.60849	-0.822675	4.45785	-6.28538	-5.38754	2.13017	-6.58399	1.09984	2.14287	-0.52383	-3.75335	0.751348	-0.999759	-3.30138	-6.19946	0.302498	-0.960812	-4.41077	-6.3341	-0.747603	-5.5582	-6.15396	-2.59588	-6.11507	-1.58756	-0.734198	-0.0461651	-0.109248	-3.33328	-2.50221
Cap1	0.992037	-1.52552	-2.47837	2.82051	-1.41856	-2.22351	1.17276	2.94647	0.800839	1.4653	0.898586	1.36931	1.88161	1.35707	1.45241	0.595664	-5.15009	-3.41805	-0.267627	-4.91952	-0.795488	-1.73616	2.00908	1.71852	0.810471	2.86383	-2.26826	-4.15199	2.22022	-0.38361	-3.09269	-4.52453	-0.414424	-3.85751	-3.45115	-2.38518	-4.33712	-0.025037	2.47516	1.58057	1.54614	1.73368	1.42657
Cap2	1.45992	1.68389	-0.842979	-0.770292	1.19388	-0.104193	2.63452	-0.522352	-0.594049	-3.82741	-3.20907	-0.525093	-2.6117	-2.57295	-1.93801	-2.2182	5.8823	6.07712	6.87902	5.5791	5.76128	-4.23229	-2.67571	-2.85903	-3.08326	-3.13122	6.95977	6.67493	-3.61656	4.82241	6.28856	5.85495	3.44266	5.32863	5.78348	6.74032	6.58485	-2.69204	-3.31061	-4.48553	-3.72165	-3.61484	-4.37922
Capn15	5.99384	6.82099	8.20986	7.74042	7.9636	8.28801	7.0943	7.85585	-0.419872	-4.90404	-2.02858	0.94478	-2.20126	-6.4006	-4.6594	4.2772	-1.33297	-0.153498	4.65312	-2.45386	2.87999	4.38856	-3.71897	-8.32146	-2.27427	-5.45272	1.493	-0.452654	-2.79583	1.16815	1.13987	1.35008	-3.52839	0.351806	-0.299059	1.62455	-0.331793	-0.115522	-5.06669	-4.41946	-2.64842	-6.81458	-6.71577
Capn3	5.18636	3.01087	6.67221	6.4076	5.72144	6.30655	6.18813	6.44878	1.91366	-1.25758	0.904832	3.50901	1.68837	-3.16423	-0.198964	5.61356	-6.06191	-4.22382	3.81405	-5.3373	2.56491	2.5356	1.48932	-4.71245	1.73882	-0.854365	-1.87606	-4.93884	-0.688098	-0.345887	-2.7663	-4.72135	-0.696737	-4.71828	-4.42085	-1.57329	-4.7758	-1.90763	-3.00415	-3.66545	-0.766782	-3.80975	-3.46734
Capn5	5.85004	4.62561	8.0665	7.91263	6.79423	7.40622	6.60274	8.46697	-1.99271	-5.28938	2.73949	0.166856	-2.63697	-6.38153	-4.97072	3.6884	-3.02133	-1.58919	4.49018	-4.97782	5.23158	6.28419	-2.83296	-9.10826	-1.44584	-4.03737	0.34021	-2.55717	0.0418406	2.77713	1.773	-0.93689	1.34837	-1.8347	-1.71708	0.298573	-2.7501	3.93348	-3.6642	-5.78841	-0.515433	-7.76884	-7.76445
Car8	7.41125	5.00642	9.74705	9.25572	8.02621	9.20343	8.54787	9.43291	2.43332	-2.63917	1.11885	4.60583	1.35611	-5.81049	-2.67471	8.45906	-6.89814	-3.20679	6.39422	-6.65053	4.55142	4.23085	0.831702	-8.79335	1.25509	-1.92498	0.62116	-4.93716	-2.76475	-0.144296	-2.09034	-2.63519	-2.33651	-3.33817	-4.25934	0.648148	-4.90819	-2.08052	-3.0589	-4.27751	-2.58768	-7.46011	-6.27289
Card10	4.07329	2.60804	6.20403	5.96445	5.68708	6.19911	5.17852	5.45142	0.349554	-1.44496	0.847259	1.04267	0.0193549	-2.75053	-1.70939	3.20391	-2.46381	-1.33994	2.18779	-3.49769	2.1145	2.23843	-0.382402	-3.69301	0.0353682	-1.33488	0.274202	-1.98551	-0.104796	0.811681	-0.0744491	-1.05807	0.0161166	-1.44716	-1.57972	0.12045	-2.00886	0.423215	-1.4103	-2.49411	-0.147221	-3.44987	-2.81838
Card11	9.15319	1.9919	6.83687	9.69449	7.36005	5.69929	5.29975	4.66604	5.19134	1.20013	3.44057	3.64102	3.5989	0.330571	-2.0761	-1.00728	-2.57681	-3.19493	-3.36899	-4.90242	-4.92924	-5.55759	6.38841	2.98335	5.98401	-4.20084	-1.80874	-3.85412	-1.99882	-5.53241	-3.35547	-4.87261	2.63632	-3.65732	-5.3457	-1.91394	-4.18783	-3.9492	-4.6687	-4.66646	-1.66055	5.12122	5.13706
Card14	5.24583	3.40784	6.90183	6.9038	5.73278	6.87342	5.64304	6.45344	0.731301	-1.25218	1.18854	1.9468	0.101704	-3.24685	-1.78009	5.31453	-4.62515	-2.47792	2.44867	-5.39714	2.192	4.23406	-0.64091	-7.62581	0.684187	-1.15401	-1.22462	-4.52287	0.588673	1.13737	-0.807508	-2.63332	0.221761	-2.87231	-4.08048	-0.983198	-4.31655	0.916149	-1.2794	-1.90308	0.413943	-4.99855	-4.66296
Card19	-3.60345	-4.61439	-5.22367	-5.03535	-5.69702	-6.64128	-4.14325	-4.42397	-0.527499	2.16722	1.0208	-1.09617	1.54398	3.77021	4.00789	-2.48794	-0.0491983	-0.992566	-2.69461	-0.380102	-0.0542047	-1.63279	1.88606	3.65763	0.967896	2.55338	-1.48488	-0.26055	1.91048	2.71874	-0.462126	0.384733	2.64767	-0.0709228	0.897888	-0.488666	0.108934	2.23597	4.00259	2.85303	2.73471	3.0701	4.34207
Card9	3.23635	-5.10428	-0.379052	1.09044	-0.931308	-1.43171	0.541079	-1.32199	6.86247	5.68181	7.09816	5.6702	7.15855	4.44472	4.14408	2.66554	-4.74853	-4.91528	-4.20191	-5.45169	-2.71504	-5.59426	6.00371	5.36899	9.21242	2.9378	-4.43911	-5.81236	3.48145	-5.68328	-4.54086	-6.03762	4.95472	-6.39188	-7.36193	-4.42176	-5.8529	-2.23887	-1.01447	0.339492	3.17965	6.36704	7.89263
Carf	0.412756	-1.40495	-2.04927	-0.373348	-2.77569	1.04172	-2.57245	-2.95169	-5.38249	0.612759	-4.86915	-1.49346	-1.345	-5.70989	-1.78828	-2.46872	4.82254	2.82771	0.894129	3.86561	4.0033	1.33297	0.189917	-2.29639	-7.42751	2.13959	4.94044	5.15217	2.92041	1.66867	1.86296	3.33317	-4.01572	4.4891	5.39965	3.12394	3.76558	-0.234433	-0.936245	1.85217	-0.31772	-3.18857	-2.89151
Carhsp1	-5.1674	-4.70663	-6.67433	-6.66606	-5.83077	-6.662	-5.37962	-6.57042	0.459464	2.01069	-0.611749	-1.01487	1.86415	2.9437	2.85197	-4.12732	3.87512	2.36672	-1.92141	4.40473	-1.40306	-4.9038	2.88806	5.84388	0.277261	2.9556	2.08224	2.84255	0.954148	-0.100715	0.424492	1.82261	0.611013	2.93827	2.92786	1.68374	2.65613	-2.34444	3.6118	2.6016	0.608269	4.59863	4.06348
Carm1	-7.15802	-5.95069	-8.47664	-8.23627	-7.52806	-8.72224	-7.60227	-7.31177	1.32385	1.02413	0.703114	-2.86698	3.20315	1.26573	1.94612	-5.71788	2.714	1.37215	-3.76112	3.2323	-2.22006	-3.25656	4.5235	4.91167	0.837668	3.9777	-1.10292	1.91966	0.950837	2.04733	1.35896	1.41424	2.02949	2.21435	2.68143	-0.706229	2.0233	1.35374	4.02698	1.49081	1.3322	3.57313	4.59146
Cars	-3.40315	-2.45239	-3.64694	-3.49632	-3.30885	-3.65073	-3.69918	-3.34942	-0.536319	0.685765	0.344729	-1.52058	0.253698	0.947923	1.09193	-2.09807	2.04343	0.966139	-0.728385	2.80355	-0.418593	1.21403	0.423506	2.24136	0.346961	3.23543	-1.64322	2.83431	1.05709	1.08949	1.7032	1.14516	0.43766	1.4991	1.44934	-1.46513	2.49784	2.14006	2.69143	1.43901	1.33201	1.1387	1.58211
Cartpt	1.7616	-2.28893	-1.87167	-1.74754	-1.64987	-1.41968	1.64695	-1.99727	-2.64343	-3.13616	-3.29714	-0.924072	0.783489	-0.829399	0.229465	-0.229778	2.62478	3.99413	5.8035	3.81287	2.76986	-2.14779	-2.40356	-2.20614	-1.39531	-1.57252	3.39001	4.29439	-2.10083	2.38307	3.46017	2.41533	2.43242	2.74695	2.80443	3.13271	4.20807	-1.86012	-0.994752	-3.41808	-2.5768	-2.09455	-2.30741
Cask	-5.63692	-5.08914	-7.69811	-7.40396	-7.61027	-7.80672	-6.90524	-7.62092	0.451994	1.01058	-0.355457	-1.39443	3.43156	0.21174	2.92403	-5.26964	1.75464	-0.326998	-2.33631	1.81311	-0.83828	-1.39738	5.34201	5.01443	-0.176705	3.93455	-0.851863	1.31297	3.24311	2.35414	0.609703	-0.179718	0.472009	0.51395	1.66069	-1.78169	0.87114	3.61717	3.4709	-0.253446	2.66575	2.46977	2.98415
Caskin1	0.0497065	1.77976	-1.98339	-1.77197	1.04369	0.797558	0.620958	-1.44569	-0.206324	-2.15103	-4.49435	-0.759106	-1.98254	-2.17005	-0.642366	-1.39644	7.36855	7.54281	3.80528	6.58762	3.18675	-3.44157	-2.4219	-0.946893	-2.86542	-1.54182	6.82177	8.53711	-3.95073	2.61024	5.22054	7.62338	-0.227017	6.17577	6.64565	6.18633	7.95921	-3.19412	-1.88918	-1.43526	-4.09225	-1.25495	-2.56611
Casp1	3.29674	-1.01018	4.27483	4.17134	3.25672	3.81106	3.69475	3.54899	1.63617	0.782949	2.74168	2.29159	1.64976	-0.463329	-0.0857231	2.71761	-5.37386	-3.85516	0.248555	-5.019	1.14273	0.629823	1.66076	-0.701339	3.13653	-0.592352	-2.63047	-5.2417	-0.032982	-0.831752	-2.23724	-4.71904	1.76898	-4.6141	-5.21497	-2.67411	-5.05843	-0.0211625	-1.97226	-1.6707	-0.00149206	0.453197	0.900311
Casp2	3.72284	0.612533	4.66086	5.31441	3.27175	4.71686	3.59378	4.48848	-0.777393	0.464606	-0.743215	0.494267	-0.230919	-3.03702	-1.01259	2.87428	-2.8458	-1.65325	2.15253	-2.97597	2.22833	2.53514	0.624421	-1.80273	-0.259236	-0.562758	0.242721	-2.78912	-0.214864	0.0742216	-0.164136	-1.76743	-0.905733	-1.02655	-2.84666	0.165984	-2.94558	-0.986064	-1.5169	-1.23597	-0.548214	-0.763287	-1.20037
Casp3	-4.91837	-4.10723	-6.2821	-6.02827	-6.29036	-6.12172	-5.6421	-5.80649	-1.01293	0.322439	-0.555794	-2.04215	1.26861	-1.15183	1.75089	-4.9716	2.26907	1.41889	-1.74395	2.45331	0.223332	-0.763041	4.40084	2.70821	-1.29048	3.00189	1.74864	2.64203	1.51356	2.62478	2.51222	1.17316	0.65269	2.73311	1.82026	1.22014	2.18171	2.14252	3.63552	1.87364	1.80919	2.46535	1.46884
Casp7	5.84766	4.11149	7.51598	7.36336	6.86855	7.33299	6.97427	7.4076	-0.193786	-5.80678	-1.72439	1.1747	-3.12829	-7.07261	-5.10218	4.2804	-1.7167	-0.0686881	5.57065	-3.81039	4.32674	2.75399	-3.65143	-9.04714	-2.77192	-6.31391	1.6381	-1.71161	-3.02066	1.4992	1.32551	-0.000786027	-2.84598	-0.944866	-1.30534	1.40438	-1.86383	-1.34246	-6.03235	-7.8731	-3.34758	-8.62473	-7.69393
Casp8	4.24535	-0.254226	4.1745	4.51863	2.57091	3.64937	4.00921	3.90255	2.45164	1.59391	0.968445	2.32808	2.02848	-0.645121	0.328519	1.70236	-7.46299	-5.91229	0.561367	-8.54925	-0.0735056	-0.595913	2.05568	-1.51311	2.76683	0.133727	-3.46718	-7.93962	2.1247	-1.96987	-4.1746	-6.93634	0.218635	-7.05092	-6.05885	-3.76563	-7.62912	-1.16171	-0.131806	-1.20351	2.03708	0.744857	0.0977066
Casp8ap2	-4.26858	-3.11523	-6.1054	-5.88305	-5.97274	-5.51733	-5.72727	-6.75611	-2.05753	-1.42123	-3.50975	-4.56897	0.826804	-4.13187	-2.55936	-6.987	8.12804	6.4129	0.740489	6.70659	1.63597	-2.2075	5.53982	2.88369	-5.63261	1.14183	5.89495	6.6165	0.649769	4.26435	6.41572	4.89621	-0.0786165	7.02646	7.27458	4.29554	5.82187	0.341833	-0.0743993	-2.04448	-0.443265	0.199972	-1.19037
Casp9	3.22491	1.01728	4.29704	4.55106	3.98938	4.94094	3.64494	4.50598	-2.06036	-0.740013	-2.77183	0.742392	-1.64385	-3.84295	-2.59275	3.10206	1.44278	1.58973	2.34772	-1.09093	3.67343	0.650043	-0.931626	-5.01182	-1.97402	-1.60622	1.05935	-1.02782	-1.48397	1.46791	0.475273	1.22535	-1.78779	-0.882901	0.905087	0.643468	-1.14699	-0.983043	-2.22499	-0.506472	-2.14887	-3.50661	-3.56313
Casr	0.19359	-1.64599	1.09416	1.39816	-0.784447	1.36796	0.933931	1.53258	-1.47532	-3.49141	0.330123	-1.58628	-1.11362	-2.22521	-1.59955	-1.2681	4.17145	3.68114	4.31881	2.36088	4.67314	0.697937	-1.20699	-2.70502	-1.50247	-3.02455	4.11224	4.00325	-1.30138	4.65133	4.99003	4.20884	3.88295	3.44259	2.75986	4.48979	3.80586	1.49722	-2.68492	-2.83479	-1.48478	-3.10576	-3.147
Cass4	4.57005	-1.31616	3.48482	5.31084	2.65712	4.41285	4.40395	3.14005	2.71295	1.45211	6.33722	1.75579	1.62255	0.698861	-0.49668	-0.24922	-4.84233	-4.93504	-1.84413	-5.55155	-2.3485	-1.22552	2.97582	0.879095	3.97829	-0.401161	-4.68481	-5.51906	1.09889	-3.90683	-3.08189	-5.8461	1.56052	-5.38862	-6.42184	-4.62936	-5.80451	-0.54008	-0.0687604	-0.420664	0.923634	1.77365	2.4149
Cat	3.82051	2.21075	4.95537	4.79876	4.17626	4.58627	4.16815	4.82781	0.618624	-0.686259	1.45098	1.81062	0.144103	-2.73091	-1.79956	3.98103	-7.17686	-5.53023	2.02729	-6.27354	2.06139	3.11917	-0.81859	-3.81022	1.28078	-1.33383	-4.14274	-7.77613	0.00553856	0.160546	-3.52262	-6.37534	0.655947	-6.8383	-6.47098	-3.83983	-7.56061	0.365582	-0.854426	-2.26307	0.0349369	-2.21721	-2.01564
Cav1	-1.77755	-5.45046	-5.05398	-5.11833	-4.69396	-5.4062	-2.71298	-5.54038	5.91105	6.69873	3.94815	4.68681	6.75116	8.14706	6.97303	0.975674	-1.36963	-1.48318	-3.60302	1.18967	-3.53413	-5.84205	6.80795	8.58446	6.61412	7.56876	-3.58534	-2.27244	4.18797	-3.33691	-4.37603	-3.77287	4.51821	-3.8312	-3.26602	-3.48745	-2.13452	-2.7029	4.02998	5.97854	4.05864	8.42344	8.00223
Cav2	1.53756	1.91237	-0.16434	-0.162251	-0.153262	0.476643	0.905628	-1.53386	1.8157	2.49077	-0.974201	1.87861	1.73922	0.209841	2.72689	0.728934	-2.34599	-2.76118	-0.248082	-0.885128	-1.96406	-1.6788	3.00952	1.95557	-0.032265	3.14893	-1.40121	-1.28659	1.36172	-2.86341	-2.02358	-1.90424	-1.62248	-3.41635	-1.9048	-2.45003	-1.61945	-1.15422	0.230279	1.36072	0.391506	1.25856	1.23289
Cav3	6.56596	-3.55721	3.40762	2.79587	2.09706	2.0767	6.94276	3.69193	4.89073	4.69069	6.5842	4.87815	5.43618	4.24649	5.12012	4.77617	-5.16295	-4.59888	1.72244	-4.82416	-0.789911	-7.45362	2.46063	2.55086	2.37174	-0.179926	-2.70842	-5.5798	0.676764	-2.28852	-3.58237	-5.67442	0.751329	-7.40523	-6.98906	-2.5152	-5.71673	-0.689934	-1.08261	-3.0127	0.508833	-0.997061	1.61953
Cavin1	-1.58891	-6.816	-5.02137	-4.75729	-5.3413	-5.78985	-2.7304	-4.94008	4.67361	4.88419	4.6095	4.54287	5.71611	5.78653	5.60488	1.58042	-3.20313	-2.88464	-2.8423	-3.00612	-2.14428	-4.60615	5.70234	5.65825	5.18433	5.91688	-4.16501	-4.30387	4.40713	-1.37641	-4.62102	-5.8017	4.99488	-5.8852	-4.38831	-4.09733	-4.30506	-1.07154	4.83514	3.69417	3.96757	5.07122	5.44447
Cavin4	-8.26875	-4.6028	-8.93519	-9.25072	-8.73319	-9.22779	-8.4685	-7.92877	-0.577985	-0.95787	1.81421	-4.46426	0.37758	1.40085	0.633716	-6.23529	5.22212	3.18066	-3.95904	4.44412	-2.34422	-1.86902	2.22934	6.00622	-1.64557	1.44007	0.920136	2.89933	0.0161633	2.80524	3.18692	2.4917	2.31128	3.77425	3.46032	0.415036	2.74901	2.70579	2.11397	-0.965909	-0.159712	1.89658	2.43185
Cbfa2t2	-2.60232	-2.33248	-4.95803	-3.81352	-4.82259	-3.25743	-4.14331	-5.17228	-3.78292	-1.63035	-4.168	-3.85337	-1.54617	-3.85183	-1.15716	-6.27395	8.07964	6.58468	1.25877	7.31009	2.41203	-1.22284	3.42315	1.46477	-5.76298	2.04828	5.11146	7.23223	1.4055	4.55369	5.73319	5.55428	-1.48165	7.16801	7.51037	4.34677	6.67396	1.7055	0.208168	-0.913708	0.277804	-0.910072	-1.30804
Cbfa2t3	4.8998	-3.21937	0.645281	3.22956	1.01634	-0.417871	1.40448	-1.41766	5.37613	5.26482	4.41689	5.03644	6.17807	2.50703	0.739291	1.18574	-1.96056	-2.17992	-3.30921	-2.54644	-3.36911	-6.75596	7.50999	4.32099	7.27308	-0.461716	-2.47557	-1.68108	1.01097	-5.63131	-4.47585	-3.83264	4.03695	-3.28724	-4.16407	-2.92541	-1.94599	-4.66372	-4.22002	-1.44089	0.384321	5.35119	7.41031
Cbfb	-6.59992	-5.66301	-8.31849	-7.997	-8.18423	-8.71156	-7.40057	-7.9779	-0.339085	-1.23389	-0.471454	-2.26811	0.847825	-1.85076	-0.538067	-6.43565	5.65351	4.77853	-1.60463	4.30629	-0.229813	-2.83592	5.51321	4.18683	-2.42501	2.4655	3.33544	4.46933	-0.206347	3.76624	4.18078	2.69107	2.28971	4.22049	4.15387	2.54376	4.20557	0.142366	1.77019	-1.28002	-0.371783	2.38215	0.9242
Cbl	3.60144	-2.32259	-1.0038	2.00962	-1.89254	3.11086	0.678742	-1.42778	-4.6153	1.77069	-3.74772	2.24948	-1.14257	-3.01409	-1.16044	-2.97085	3.91471	1.09413	3.18285	4.11238	3.68162	-1.45657	3.10504	-0.683587	-5.31959	4.21687	2.6446	4.62569	3.18322	-1.1611	0.701262	0.953173	-5.85108	2.50057	2.80988	-0.738614	2.2812	-2.52239	-2.70949	1.12564	-2.44702	-2.99795	-2.02115
Cblb	-4.88338	-7.9626	-8.11129	-7.58676	-8.48434	-8.299	-6.42042	-8.25998	0.463966	3.62045	2.07203	1.21928	3.70744	4.04803	4.96575	-2.96248	0.41605	-0.252861	-2.73824	0.806352	-0.113751	-6.1391	5.25482	4.71042	3.1645	5.37138	-0.104158	1.67987	4.25042	0.448752	-1.03506	-0.351707	2.11794	-1.28031	1.16561	-0.564909	1.53861	-1.01001	3.4882	2.39782	4.0219	3.28311	5.71024
Cblc	6.76632	5.73326	8.70459	8.55077	7.92677	8.32185	7.44188	8.68548	-1.30705	-6.0164	0.288158	0.89757	-2.78143	-7.5965	-6.22545	5.41185	-3.41129	-1.23616	5.55358	-6.05582	5.04961	6.10956	-4.5944	-11.4666	-2.43414	-5.88935	1.03055	-2.69912	-1.12024	2.97881	1.43616	-0.363203	-0.951686	-0.797893	-2.06046	1.2567	-2.6256	2.6931	-4.63759	-7.04706	-1.07399	-10.1167	-9.04458
Cbx2	-5.2932	-3.02363	-5.50116	-4.77631	-5.52331	-5.42544	-5.39006	-4.26761	-1.48492	-2.62091	-0.757343	-3.5695	-0.817733	-3.22014	-3.30783	-6.88935	7.09513	6.06748	2.19048	6.68142	2.43224	0.34933	2.91063	3.6488	-3.59075	0.653702	4.53316	5.84986	-0.024528	4.94712	6.747	5.30587	1.81342	7.13961	6.28609	4.29023	5.78152	1.20312	0.0408171	-3.58009	-0.509462	1.04723	-0.096624
Cbx3	-5.58379	-3.43331	-5.97346	-6.36955	-6.10802	-6.8695	-5.99355	-6.22819	0.097537	-0.764146	-0.931015	-3.73	1.03711	-3.19886	-0.103704	-4.74862	5.30466	3.91741	-1.24977	3.58929	-0.201009	-1.80157	4.12358	3.77638	-3.02466	1.08716	3.7282	4.41275	-0.801326	3.09942	4.04087	2.8075	0.614568	4.44669	3.88642	2.61678	4.0991	0.694154	1.34738	-0.470206	-0.401196	1.75857	-0.0674827
Cbx4	4.03702	6.38204	6.49757	5.95479	7.07101	6.84177	5.14135	6.39406	-2.61508	-3.44256	-2.48959	-0.394646	-3.69309	-4.84779	-5.08385	1.88735	0.870166	2.04635	3.2668	1.0855	2.40314	3.00834	-5.18599	-6.67182	-2.80352	-5.20781	2.11302	1.36168	-2.78376	0.788925	1.30768	2.91943	-3.41486	2.50534	0.924037	2.20946	1.32806	-0.433264	-4.23004	-3.21919	-2.91023	-4.77875	-6.01484
Cbx5	-6.83873	-4.98969	-8.383	-7.96582	-7.80985	-8.10311	-7.61092	-7.96034	-1.36517	-0.808016	-1.61826	-2.59809	0.722824	-2.19976	-0.778673	-7.28008	6.71108	5.80719	-0.542364	5.63866	1.16538	-3.2439	5.08889	4.57819	-2.83362	2.69956	4.02517	5.85549	-0.0484096	3.76593	4.34915	4.00448	0.641136	5.37686	5.63027	2.92503	5.3593	-0.348215	1.22018	-1.42215	-1.05964	1.99149	0.806586
Cbx6	3.22371	0.495951	3.77186	3.91106	4.01833	2.94926	3.66906	3.35069	0.735061	0.382562	-0.707264	1.21227	0.476777	-0.00186158	-0.458908	-1.38787	0.3916	0.0732459	-0.187049	-0.929659	-0.407793	-0.552965	0.00678601	1.25165	-0.640159	0.427195	0.660859	0.596866	-0.94768	-0.251439	-0.127439	0.145886	-0.401887	-0.0330641	-0.0384871	0.573762	0.378136	-0.0812458	-0.451769	0.302819	-0.895247	-2.84836	-1.90588
Cbx7	4.52148	4.45766	5.16433	5.17486	5.84632	5.88495	5.48855	5.04185	-0.294402	-2.04706	-3.55336	2.90464	-1.68492	-4.31495	-2.97863	3.41343	0.189546	1.56377	4.15239	-0.582467	3.37522	0.0609604	-3.10321	-6.6046	-2.34832	-3.59006	2.25931	0.516174	-3.88351	-0.289741	-0.314025	2.34315	-4.39519	0.14876	1.10912	1.6311	0.35333	-3.31573	-5.26101	-2.47121	-4.28312	-5.36627	-6.14352
Cbx8	1.38897	3.50332	4.00742	3.2743	3.47339	4.05351	2.23904	4.274	-1.48163	-3.48342	-1.74467	-1.1494	-3.35618	-2.20248	-4.16564	0.778885	1.36556	2.17381	2.34302	1.26734	-0.294057	2.60042	-3.33119	-2.83187	-2.06589	-3.61091	2.18138	1.72043	-3.48126	-0.846388	1.49599	1.93464	-1.70344	2.07775	1.54957	2.07489	1.7233	-0.886477	-2.546	-3.81248	-3.71851	-3.34747	-3.00566
Cby1	-4.01181	-3.94688	-4.18948	-4.55845	-4.17412	-5.15141	-3.66606	-3.71588	2.45736	1.7175	1.2954	-0.994116	2.60544	5.45515	3.77829	-1.05327	1.38921	0.357145	-2.59653	2.08385	-2.51533	-2.62601	2.97586	5.29392	2.40045	3.60798	-0.650305	1.02377	-0.0605971	-1.40004	-0.0526067	0.720427	1.50119	0.39086	0.850027	-0.406934	1.15535	-1.08654	1.79079	1.38163	0.41931	4.24769	4.21266
Cc2d1a	4.25451	2.78274	6.28224	5.79441	5.68113	5.77732	5.75743	5.88449	-0.201562	-2.41476	-1.31264	-0.0602797	-1.32212	-3.08458	-2.49149	3.82524	1.94178	1.57302	3.41135	-2.65738	2.4308	0.618773	-2.54063	-4.61231	-1.23918	-2.6284	2.08592	1.67975	-1.76856	0.676354	1.50389	1.7544	-0.635198	0.924977	1.12636	2.07166	1.68982	-0.871099	-2.18228	-2.2612	-1.79013	-3.55082	-3.16015
Ccar1	-0.222351	-2.77884	-4.33051	-2.76536	-4.89402	-2.24208	-4.05215	-6.68865	-5.16557	1.81625	-5.30858	-1.44477	-0.37435	-6.05039	-0.675733	-4.79165	5.63351	1.23819	-0.480361	5.53631	2.89364	-1.05907	4.43274	0.0842521	-7.50052	3.29884	3.37101	5.2207	4.62313	3.4052	2.53819	2.96778	-4.43192	3.9098	4.8537	1.29975	4.45237	2.08544	1.27747	2.56947	2.88111	-1.48552	-0.683778
Ccdc47	0.843696	2.54888	1.63744	2.53046	1.25242	3.95977	-0.462128	-1.70164	-3.03424	-1.81442	-3.3241	-0.307226	-2.72193	-3.3583	-4.34904	-2.60731	5.01831	3.22727	2.88055	3.84814	1.76324	-0.0178997	-1.41474	-1.65142	-3.88271	-0.858809	4.22965	4.40702	-0.743229	-0.565689	3.42026	2.72987	-2.53406	3.33926	4.42003	2.73057	4.0985	-3.47782	-1.8814	-0.363857	-1.83013	-1.58356	-2.86779
Ccdc59	-7.78115	-3.78581	-7.00593	-7.55593	-6.81344	-8.06077	-7.17401	-6.64533	1.55622	-2.51423	-0.796059	-5.9368	1.1965	0.1239	-0.480811	-5.21073	4.87812	3.02633	-3.74505	4.41007	-2.53453	-0.873651	3.08558	5.49981	-0.685423	1.21489	0.882051	2.91859	-1.37978	4.60488	4.95743	4.06826	2.49758	5.05747	4.77264	2.50822	3.98803	3.45543	3.04009	-1.97547	1.51739	3.48132	3.19565
Ccdc85b	-4.43497	-4.50442	-5.46419	-5.96549	-5.06205	-6.52501	-4.54896	-5.02008	4.95097	4.4548	3.31025	0.526586	4.30005	7.63638	4.63261	0.0652024	-0.834009	-0.887349	-3.7978	0.388842	-3.18247	-2.88078	3.5903	7.72807	5.77033	4.78069	-2.92492	-0.879117	1.50092	-1.28259	-1.03527	-1.25755	4.32028	-1.92416	-1.89764	-2.293	-0.773281	0.052383	3.94183	3.66416	2.21048	6.97435	6.31763
Ccdc88c	3.6245	2.40628	5.87078	5.9367	5.0525	6.54331	4.41525	5.767	-0.0267933	-2.15273	0.309933	1.64055	-0.0345038	-4.74024	-1.55832	4.73855	-3.68929	-2.2531	3.63883	-2.97124	2.15418	3.6012	-0.697134	-5.52712	0.207714	-2.45128	-0.876213	-2.95587	-0.293198	0.980481	-1.47294	-2.06714	-1.9181	-2.49617	-2.42125	-0.974287	-2.89287	-0.104198	-2.7375	-2.5112	-0.82742	-3.71859	-3.82764
Cckar	0.109759	0.294737	-0.258934	0.00181704	1.14667	0.310977	-0.148586	-0.0130555	-1.32317	-1.32589	-1.75051	-0.322785	-0.350702	-0.796065	-1.31906	-1.09978	0.414246	0.485364	1.43433	0.156267	0.332001	-0.215783	-0.340618	-0.400776	-1.22044	-0.310345	0.562452	0.302688	-0.634212	0.109688	0.424545	0.57761	1.32421	0.39701	0.48888	0.862041	0.396219	-0.635939	-1.58302	-0.0415311	-1.46719	0.279611	0.880915
Cckbr	-3.14863	-4.65601	-3.47664	-3.87861	-3.23266	-3.1498	-2.74586	-3.65694	-1.50975	-0.658721	-1.83167	-1.40333	-0.762099	-0.353667	0.919823	-2.77836	5.01011	5.1409	4.53133	4.47068	4.9933	-2.95657	-0.589621	-0.219732	-0.971215	1.33947	5.97523	5.61323	-0.537634	3.35345	4.86304	4.9839	3.33104	2.92024	5.04789	5.02182	4.94509	-2.72539	-0.0526358	0.0612504	-1.09453	0.213346	-0.494601
Ccl12	4.48553	-2.79505	1.93693	3.71151	2.04412	0.346017	1.96434	0.552584	7.07535	6.52998	4.07165	5.63092	6.37658	2.74107	0.222607	2.04001	-4.66793	-4.63765	-4.1617	-6.14352	-6.18488	-6.16943	8.72963	5.03813	8.87636	0.772881	-4.15272	-6.02578	2.13905	-7.04173	-4.60156	-6.70589	5.08613	-6.22064	-7.17752	-4.35963	-5.96177	-4.17457	-2.10811	-1.15549	1.8249	7.61443	8.13536
Ccl2	1.76329	-5.47065	-2.49554	-0.883854	-2.71803	-3.45707	-0.931704	-3.2343	7.94446	6.36125	5.90667	6.38742	7.95412	4.61258	4.35202	3.81353	-3.84849	-3.72183	-3.65122	-4.00423	-2.0116	-6.64213	8.04527	5.72	8.34995	5.08029	-2.99531	-4.82742	5.05153	-5.19641	-2.85857	-5.46865	6.0866	-5.80942	-5.18097	-2.86393	-4.61163	-2.28487	0.669203	1.10845	5.03602	6.63172	7.83629
Ccl24	0.409493	-1.88152	-1.03772	-0.989319	-1.25657	-0.664972	0.837525	-0.61327	1.01708	0.67264	0.659711	0.586395	0.783161	1.97017	3.15705	0.521588	-0.235689	-0.352465	-0.0555496	0.152602	-0.0622332	-0.987009	0.593687	1.02081	2.18248	1.21196	-0.521329	-0.464668	0.0472113	-0.201656	-0.331458	-0.292088	0.446181	-0.629148	-0.380762	-0.391736	-0.478855	0.0230833	0.39759	0.101031	0.145345	0.301965	0.54249
Ccl28	6.34057	3.11206	6.98994	5.95313	5.62302	6.01451	8.30244	8.25319	1.14217	-3.55964	-0.663643	4.48174	1.81739	-6.1887	-1.31536	4.24607	-4.85855	-0.584621	6.40072	-4.49655	5.7161	0.315731	-1.7562	-9.22037	1.06487	-3.70679	2.01476	-2.65373	-1.0761	-0.415404	-0.513598	-2.26522	-3.39494	-1.81513	-3.37949	2.14392	-2.75185	-3.19443	-5.90262	-8.08178	-1.52584	-8.33459	-7.15544
Ccl3	6.16811	-1.5474	5.00356	6.30654	3.92224	6.40967	5.704	4.26711	2.10518	1.10251	7.76538	2.0108	0.917872	-0.522325	0.746031	-0.423234	-6.07925	-6.77104	-1.68733	-6.14859	-0.789963	-1.52038	4.05145	-1.03957	3.85521	-1.18509	-4.6283	-6.90934	2.02663	-3.12334	-2.31629	-6.16218	1.78516	-6.30965	-6.7021	-4.86206	-6.94959	1.26879	-1.48245	-1.0745	1.71909	1.45311	1.99972
Ccl4	7.09804	0.90073	6.18142	7.44206	5.63418	5.96609	6.35424	5.01409	3.13789	1.87649	5.78811	2.70824	1.6671	-0.92505	-1.54685	0.590777	-6.2824	-5.12804	0.138888	-6.49057	-1.2612	-2.28311	4.78925	-0.714395	4.77187	-2.29431	-2.95862	-6.30884	1.3002	-4.82036	-1.47723	-6.16251	1.78171	-5.09719	-5.11043	-3.15655	-6.52815	-0.723048	-2.84675	-3.12282	1.09222	3.12819	2.69409
Ccl5	4.4933	1.61028	3.58262	4.97502	4.2416	2.88279	3.77333	2.89794	3.74484	1.12333	0.585277	2.54603	2.25917	-0.873346	-0.485883	1.28289	-4.02328	-2.91955	-0.478189	-4.63999	-2.83762	-3.33954	3.58068	1.01748	3.49133	-2.90523	-2.02825	-3.96303	-0.12775	-4.46816	-2.85961	-3.38752	1.99874	-2.71347	-4.48068	-1.97344	-4.61454	-3.1576	-2.77903	-3.91981	-0.29811	2.75281	2.59006
Ccl6	2.19612	-4.52771	-1.69679	-0.707168	-3.29388	-2.07205	0.404517	-1.69774	5.26575	4.47939	7.07117	3.09223	5.16699	3.53988	5.62857	1.11669	-5.05775	-5.2494	-3.02526	-6.06197	1.66268	-4.23185	4.70808	1.63233	6.00688	3.80844	-3.70413	-5.60096	4.81562	-2.12365	-3.07031	-4.7051	3.74434	-5.34793	-6.07691	-3.32204	-5.28425	1.67436	1.25566	1.88924	4.73928	3.0898	5.43616
Ccm2	-2.30266	-1.93758	-4.42268	-4.16846	-3.1897	-4.33573	-2.48903	-4.74026	2.4908	3.47874	-2.04612	1.40078	2.57479	4.66467	3.08659	-0.996978	2.18238	1.2747	-2.37906	2.51241	-2.85616	-4.79432	2.49287	7.60856	0.965795	2.41327	0.43292	1.78316	-1.12663	-3.00226	-1.6494	0.505121	-1.09535	1.39707	1.0592	0.0650939	1.88877	-4.01824	2.68824	2.4298	-1.09709	5.20815	6.22484
Ccn2	1.72142	-5.36248	-1.63009	-2.31469	-3.43135	-2.49754	0.261185	-2.31177	2.15434	4.84786	3.23269	4.4861	4.95228	3.88181	4.83541	0.701046	-5.7743	-4.91928	-1.41293	-6.17184	-0.814981	-3.77226	4.69716	1.38137	2.52383	5.53279	-3.9685	-5.97155	7.02765	-0.423401	-5.61798	-5.92564	2.78669	-6.46967	-5.8549	-3.85254	-6.04012	0.748035	5.07146	3.17727	6.53074	1.42821	4.20296
Ccn4	1.32492	-7.787	-3.98147	-4.26071	-4.53223	-4.93951	-0.0310617	-4.40204	6.85226	5.49748	7.41357	7.13446	7.7987	6.90806	6.98119	5.89874	-3.66677	-3.46038	-1.83892	-5.30269	-1.68268	-7.43831	7.38234	6.12833	7.15587	5.94386	-3.44513	-5.68542	6.79427	-2.72314	-4.54935	-6.42737	6.7671	-7.90739	-7.40785	-3.12678	-5.66513	-1.89732	5.08537	2.40169	6.29618	4.5327	6.10747
Ccn5	2.5102	-4.98207	-0.727411	0.0724029	-1.28807	-2.47714	0.61462	-1.54185	6.95044	5.43158	5.94342	6.18314	6.59912	4.98782	4.07209	3.45935	-3.61889	-3.26361	-2.66376	-4.84607	-3.43	-6.41701	6.63401	5.26155	7.40076	3.1147	-3.63809	-4.72017	3.70128	-5.15706	-3.91396	-5.50567	5.49102	-5.29294	-6.48187	-3.5113	-4.89805	-3.45557	0.616277	0.702482	3.48284	5.40702	7.12702
Ccn6	-3.69897	-1.46898	-2.67573	-2.61591	-2.91816	-2.88747	-2.83783	-2.71791	-0.598789	-0.336131	-1.07915	-0.612419	-1.07581	0.55605	0.0926129	-1.55568	5.39017	5.43821	0.624633	4.74037	2.25992	-1.36029	0.495886	1.77922	-0.816031	0.932921	4.1583	6.48116	-0.60311	2.27237	4.17522	5.21057	0.33878	5.6921	4.08502	3.67368	5.89623	-2.11798	0.339865	0.31455	-0.687249	0.76237	0.591427
Ccna2	-6.69961	-2.38265	-7.55021	-7.89517	-7.56116	-8.56631	-7.16874	-7.20949	-1.88897	-4.11268	0.0774747	-3.48287	-1.55253	-3.5419	-1.24444	-8.546	7.87977	7.15572	-2.18697	6.89155	1.06695	-1.03133	5.73846	3.72419	-3.95325	0.529842	5.7958	6.59692	-1.51192	6.5374	7.67144	5.03634	3.00811	7.5105	5.3516	5.42271	6.4468	1.99271	1.9694	-2.99687	-1.71195	2.98983	-0.120947
Ccnc	-5.29771	-3.95319	-7.33962	-7.0099	-6.92215	-7.7592	-6.74827	-7.887	-0.25907	0.31707	-0.836008	-3.26613	2.29106	-2.02218	0.114642	-5.70784	5.7305	3.69497	-1.27765	5.53116	-1.24806	-1.87102	6.00436	4.9696	-2.59251	4.01875	3.46322	5.11106	1.53976	2.3516	3.46041	1.66752	0.403129	3.73108	3.71899	1.66255	4.23487	0.108582	2.75881	0.560766	0.950855	2.30639	0.783868
Ccnd1	-2.23213	-3.62422	-4.23858	-3.92597	-4.4812	-4.52691	-3.21597	-3.80168	3.28115	2.97964	3.0536	2.82341	5.37288	3.08498	3.55848	-0.411667	-4.84988	-5.96937	-2.66682	-5.47544	-3.11128	-0.811424	5.28179	3.60752	2.88032	6.17602	-5.39818	-5.69636	4.83047	-0.964787	-4.57897	-6.00839	2.46298	-6.56156	-5.09693	-5.23907	-5.72299	1.64262	5.21345	2.55748	4.52388	3.49475	4.10785
Ccnd2	3.17199	-0.501889	3.67894	3.79596	2.06124	3.13907	3.1666	3.1218	0.93894	0.832339	1.83701	1.45639	1.40887	-0.109948	0.341332	1.87856	-4.87614	-4.02756	-0.13052	-4.42318	0.389423	1.29877	1.27501	-0.945013	0.941625	1.14103	-2.6292	-5.60428	1.40222	-0.107111	-2.93237	-5.31045	-0.217208	-4.88506	-5.10932	-2.75199	-5.60018	0.993105	0.618044	-0.0209683	1.18124	-0.0671223	-0.0323864
Ccnd3	1.6565	0.615075	1.97185	1.81809	1.92903	1.61487	1.88046	1.68694	0.76549	0.584907	-0.245835	1.29421	1.00433	0.831134	0.482721	1.56632	-4.0586	-4.67748	-0.293586	-4.65933	-0.838639	-1.15537	0.0301601	-0.521699	1.3346	-0.569063	-4.47471	-6.29331	-0.713859	-0.750581	-4.86812	-4.5185	-0.0779026	-5.17792	-4.77858	-3.43785	-6.49492	-0.862944	0.0796643	0.529844	-0.0777348	-0.028799	0.191299
Ccne1	-6.84284	-2.46299	-7.27771	-7.8212	-7.20189	-8.41464	-6.95165	-6.93802	-1.69632	-4.3106	-0.180069	-4.43196	-1.30765	-2.67202	-1.7747	-8.23639	7.46018	7.06269	-1.11296	6.66781	0.996817	-1.70553	4.88486	4.19287	-3.62144	0.338882	5.45824	6.26245	-1.44187	6.05229	7.09221	5.21222	3.26031	7.16247	5.60127	5.14593	6.19248	1.47917	1.77679	-2.82323	-1.47792	2.39209	0.313312
Ccnh	-5.67101	-0.918177	-5.2648	-5.69922	-4.85723	-6.20497	-5.55584	-4.77891	1.65426	-0.3311	-1.17777	-3.89823	2.06625	1.48846	-0.574989	-2.62055	3.39942	0.972015	-4.14272	2.57429	-3.00754	-0.318158	2.6476	4.40469	-0.304339	1.9404	0.725683	1.51845	0.113299	2.01029	2.72178	2.35514	0.785334	3.08126	2.80958	1.16952	2.30396	1.50146	3.16205	0.172072	2.15897	2.98	1.6901
Ccnk	-2.51038	-1.06574	-2.15775	-1.35044	-1.67785	-1.10248	-2.20797	-1.40512	-0.940427	-0.412446	-2.09301	-0.171795	0.811611	-2.06478	-0.389554	-1.58373	3.99584	3.36255	0.593945	3.7811	1.67723	-0.157219	-0.375152	1.22949	-2.81223	-0.589401	1.39211	2.03104	1.3393	2.35781	1.87855	2.43657	0.132167	3.87733	4.76967	0.718283	1.90949	0.584916	0.3993	-0.607081	0.369079	-1.15844	-1.25614
Ccnl1	-0.262875	-2.84603	-1.61549	0.873555	-3.37095	-0.364081	-3.03922	-4.40084	-2.39342	2.29773	-0.973816	0.751028	1.92451	-3.66501	0.24243	-0.852206	-0.66827	-3.66624	-0.426314	-0.708167	1.76615	2.43187	4.04937	1.81033	-2.38852	2.1992	-0.392376	-0.252714	3.74771	0.917828	-1.21223	0.0771838	-2.5842	-0.706443	1.30236	-2.00357	-1.07062	1.50665	0.944161	0.711564	3.00195	-1.13292	-0.618455
Ccnl2	-3.3811	-0.648641	-2.6461	-2.02184	-1.82075	-1.74549	-2.93692	-4.16924	-0.869589	-0.801396	-0.511779	0.440318	-0.380554	-2.13756	-0.819078	0.110748	1.44151	0.893027	0.687489	2.02723	1.46049	0.14072	-0.703122	-1.20487	-0.851601	-0.662802	1.4188	0.448517	0.539453	1.50596	1.35761	1.17792	-0.00932252	1.22978	1.45428	1.43419	0.349164	-0.961986	1.58237	-0.816223	0.258183	-1.06626	-1.11331
Ccnt1	-2.3533	-1.80461	-2.79192	-2.33336	-3.07165	-2.53619	-2.84916	-3.54132	0.716847	1.94967	-0.303333	0.304931	1.973	-0.679942	1.79562	-1.08208	2.01402	0.430367	-0.622574	0.817097	-0.389619	-0.378202	2.58764	3.98905	-0.545231	1.65733	0.872162	0.735326	1.47538	0.714021	0.398649	0.265391	0.314792	0.809122	1.84997	-0.0568571	0.714394	0.961243	1.24208	1.37747	1.1745	3.14262	1.27576
Ccnt2	5.57846	3.38579	4.50902	5.55727	3.4158	6.60923	4.10366	1.44859	-5.83773	-2.62104	-5.11652	0.716432	-4.24262	-7.58465	-5.82052	0.729014	3.38242	2.3827	3.96188	0.894957	4.04235	0.741022	-2.33383	-6.21405	-6.93236	-2.93964	4.52027	3.4745	-0.512529	-0.631293	1.09495	1.38841	-6.42883	2.16733	2.65596	1.96018	2.16493	-3.23861	-4.90889	-1.51644	-3.5198	-5.88458	-6.31541
Ccr1	4.38213	-4.35386	0.4075	2.37668	-0.339852	1.15286	2.1368	-0.863274	6.80435	6.59674	8.51216	4.45736	6.04121	2.60641	2.96276	1.24368	-6.50406	-6.71594	-4.72495	-7.69865	-1.52063	-6.22046	6.2593	2.17141	9.29105	2.25399	-5.61695	-7.36129	3.65373	-5.55096	-3.87764	-6.86853	4.36283	-7.66813	-8.48722	-5.68835	-7.47117	-0.942394	-1.12356	0.455351	3.90112	6.00713	7.56889
Ccr10	1.83797	1.70966	2.85338	3.39199	2.92298	4.15536	2.20431	2.15169	-2.87062	-1.84458	-2.21617	-0.13387	-2.52764	-1.74289	-5.20111	0.436748	3.97131	3.91019	2.40164	2.91094	-1.13882	0.464459	-0.0911153	-1.23225	-2.47343	-1.97488	3.06579	3.19155	-2.51203	-2.73369	2.0215	1.45305	-1.98059	2.87638	3.26466	2.36264	2.43768	-4.82498	-1.97122	-1.42856	-3.18409	-0.970311	-1.38386
Ccr2	5.00792	-2.64807	2.87933	4.75291	2.78777	1.65344	1.90267	1.43559	4.76858	4.55501	3.56849	3.72912	4.06079	1.16939	-0.417182	0.847226	-3.7629	-3.85065	-3.34154	-5.57216	-3.89347	-4.10879	5.87054	3.20534	6.52873	-0.364981	-3.52204	-5.26148	0.894536	-5.12347	-2.8602	-5.20325	3.85052	-5.49578	-6.06383	-3.33988	-5.35013	-2.59835	-1.88052	-1.47546	0.875335	5.47883	5.63955
Ccr3	2.47102	-1.50893	1.2336	2.05282	1.74866	1.51852	1.21781	-0.726218	4.12678	2.72875	3.61576	1.8492	2.65678	1.32508	0.69237	1.11725	-2.71764	-2.65442	-1.89636	-3.47477	-1.92326	-2.99825	4.24387	2.4824	4.42541	0.822713	-1.77336	-2.86948	1.59538	-3.03132	-1.10977	-3.12384	3.00628	-2.89807	-3.83431	-1.74336	-2.96258	-1.74792	-0.532933	-0.431134	2.04918	3.63488	3.94393
Ccr4	3.05295	2.35636	3.14954	3.7371	3.06343	3.59331	3.22032	3.03444	1.02827	0.629829	0.674974	1.71503	0.680355	-0.488573	-0.81296	1.66408	-1.35501	-2.21756	-0.607166	-1.28011	-1.02216	0.684927	1.25333	-0.258338	0.603006	-1.59994	-2.07303	-1.56607	-0.770508	-2.36944	-2.1304	-2.21025	-0.813862	-2.88331	-2.63533	-1.55985	-1.44759	-0.554793	-1.60372	-1.13506	-0.575782	-0.546867	0.178409
Ccr5	3.76327	-2.08782	0.833411	2.10994	0.629282	-0.0148737	1.17697	-0.604079	3.50477	3.44523	0.457074	2.86466	3.25095	1.02233	1.16355	-0.0673427	-2.68787	-2.51382	-3.24249	-2.12991	-3.37212	-4.74819	4.7362	2.07132	3.5843	1.96714	-2.90927	-2.24971	1.33133	-4.19681	-2.71641	-2.50435	2.27283	-2.11712	-2.78258	-2.43134	-2.04716	-3.34344	-1.07622	-0.481419	1.38677	4.41972	5.51123
Ccr6	7.24312	3.2326	6.08568	7.0977	5.87722	6.06034	5.61279	5.03438	4.33771	1.91345	1.06763	3.48124	2.51929	0.241051	-1.06121	2.11711	-3.90731	-3.87191	-0.310676	-3.1063	-1.99485	-3.21236	4.30835	1.27284	3.11671	-2.35056	-1.94801	-3.46124	-0.501807	-4.49684	-3.49147	-4.66737	-0.19811	-4.12418	-4.69847	-2.9986	-4.31635	-4.35607	-3.43934	-3.35623	-2.2989	1.61151	0.155484
Ccr7	9.59479	2.08495	7.34332	10.1069	7.49897	5.62444	5.80163	4.89036	5.43798	1.83947	3.87587	3.84087	4.64417	0.79812	-1.32294	-0.174224	-3.96	-4.43564	-2.96053	-7.15476	-5.29281	-5.83053	6.21477	2.68197	6.79705	-4.5941	-2.77138	-5.46588	-1.3753	-6.3489	-4.1654	-6.32535	2.78663	-4.86777	-7.11974	-2.60938	-6.18128	-4.63634	-4.18324	-4.74047	-1.49532	4.91267	4.86718
Ccr8	5.15462	2.41155	5.36138	5.76769	5.77937	4.8967	4.95856	4.10137	3.24986	1.67302	1.82584	2.71757	3.05596	0.519714	-0.182643	1.55025	-2.82713	-2.42076	-1.09789	-3.92178	-1.58721	-3.68268	4.14176	1.85534	3.05487	-3.79283	-2.29317	-2.89909	-0.958179	-3.06767	-1.99793	-2.56603	0.285299	-3.50249	-3.91462	-2.19253	-3.45124	-3.0804	-2.42288	-2.65118	-1.00146	2.02636	1.79243
Ccr9	3.69466	4.13837	5.35293	5.25235	4.19171	5.37322	3.29932	5.06899	-0.511017	-2.13205	0.470419	0.0695665	-2.83887	-3.00851	-3.31196	1.1327	-0.284663	0.166429	1.93765	-0.810148	1.44063	3.80655	-1.6596	-3.26215	-1.32887	-3.25048	0.951569	-0.136713	-1.30949	-1.35757	1.2924	-0.393164	-1.3119	-0.38736	-0.317227	0.739712	-0.625166	0.874859	-3.48187	-2.81707	-2.26083	-4.08258	-3.3907
Ccrl2	7.16404	3.16697	7.47083	7.76399	7.17762	7.38205	7.07127	6.48617	2.32938	0.616404	0.33963	2.64489	0.739715	-5.58855	-3.2848	6.60136	-8.60997	-5.27181	4.06944	-9.04912	4.02422	1.84771	1.93009	-4.90009	3.82795	-3.67742	-1.76579	-8.83722	-0.0786983	-3.53155	-0.41684	-6.80312	0.520405	-5.99027	-7.41866	-1.82569	-8.8684	-3.47923	-3.57674	-6.1068	-0.44639	2.22674	-1.94074
Cct6b	3.37178	7.79327	5.83112	5.51099	7.60028	6.97335	4.77438	4.78212	-1.18844	-4.1769	-3.66793	0.311719	-3.80946	-4.11758	-4.2018	3.38938	3.01319	3.99699	2.33331	2.78726	-0.326295	0.160367	-4.39918	-4.47264	-1.92247	-6.53185	2.66554	2.61307	-4.70036	-1.20935	1.5148	3.47638	-3.71135	2.82168	1.92234	1.82933	2.61751	-3.74498	-4.89196	-3.262	-4.30909	-3.88893	-5.53998
Cd101	5.13433	-1.20135	5.01103	5.86379	3.49047	4.71455	4.05987	3.76086	2.18012	1.58484	5.56347	2.03632	2.03058	0.0274897	-0.27164	0.192897	-6.74092	-6.57898	-0.771964	-7.0165	-1.32212	-0.357836	3.07669	0.403777	3.92596	-0.902978	-5.2256	-7.76594	0.731442	-2.71059	-3.17952	-6.53904	2.16947	-6.98268	-7.62189	-4.89903	-8.04063	0.0713452	-1.2674	-1.03632	0.628933	1.08377	2.1552
Cd14	5.01597	1.91355	6.46135	5.56095	5.5373	6.6364	5.62816	5.77952	0.848563	-0.721701	2.9005	1.98972	0.779275	-2.19129	-0.850958	4.54069	-5.58762	-3.6486	2.19544	-5.30071	1.06518	1.03099	0.773318	-3.23813	1.32713	-1.57814	-1.20006	-4.74516	1.15948	-0.512852	-2.21228	-3.52648	-0.747751	-3.67627	-4.44167	-1.10526	-4.59249	-0.1563	-1.14227	-1.87767	0.814993	-2.43808	-1.58263
Cd160	5.98417	3.07076	6.15041	6.80128	6.6297	6.22877	5.89482	5.11971	3.16261	0.125885	-0.39151	4.88522	0.855887	-1.16699	-1.35617	3.32159	-2.7399	-2.62046	0.38555	-2.87148	-1.86898	-3.06884	2.94719	0.156771	2.9053	-2.36919	-2.0281	-3.53304	-3.55115	-5.38718	-3.91967	-4.38171	-0.0503674	-2.71038	-3.6755	-2.11661	-3.50752	-4.76429	-3.19297	-3.52594	-2.99893	2.993	0.791425
Cd164	4.52206	2.74276	5.05814	4.97775	4.836	4.97174	4.90587	4.70777	0.25784	-2.31183	-1.07537	1.86536	1.05785	-5.85648	-2.95836	4.53579	-3.21421	-2.06176	3.88827	-3.95893	2.38907	0.818609	-0.962142	-6.82971	-0.403909	-2.75105	0.98462	-2.96598	-2.02517	0.600783	-1.30233	-1.58074	-3.12024	-2.21707	-1.61653	0.584154	-3.21871	-2.42459	-2.17636	-2.52737	-2.16255	-5.94146	-5.4535
Cd19	6.00892	3.01798	5.6463	6.3168	5.28219	4.6773	3.83312	4.84381	2.58687	1.06915	0.763493	1.28322	1.89324	0.728674	-1.53793	-0.396363	-2.01819	-1.59886	-1.07024	-2.4766	-0.93788	-2.70571	2.94413	2.57823	2.29735	-3.29944	-1.61303	-2.06155	-1.69082	-2.53984	-2.25111	-2.54736	-0.347801	-2.33161	-2.01875	-0.995848	-2.71347	-2.28037	-2.14389	-2.55384	-1.79932	0.757996	1.1774
Cd2	9.97497	4.53245	8.72538	11.2576	9.13661	6.79822	6.99009	6.88033	5.73775	0.918192	1.7044	4.04838	3.04593	-0.802376	-1.29597	-0.0534289	-3.95381	-3.74151	-2.24358	-5.43783	-5.81694	-6.23651	6.09515	2.76339	5.43415	-4.26378	-2.95338	-5.62954	-2.50954	-6.52253	-4.46206	-5.45987	2.88505	-3.22472	-5.90835	-2.5095	-5.67605	-5.02511	-4.14653	-5.49735	-2.35065	4.89971	3.52856
Cd209b	6.61611	2.12526	5.10322	4.54255	4.3069	4.19149	7.0305	4.86458	2.10506	2.54425	2.19547	3.16939	3.22206	0.823809	0.0238655	3.41731	-1.94618	-0.753578	2.53626	-0.842503	-0.867416	-4.2136	-1.09195	-0.910223	0.732289	-2.71722	-2.34854	-3.21425	-2.73671	-2.62131	-2.46624	-2.20562	-1.05086	-4.33938	-4.31007	-2.74932	-3.7358	-3.53542	-2.34428	-2.35264	-2.87893	-1.52689	-2.20261
Cd209f	7.17268	4.76841	7.16581	6.97753	6.26608	6.55792	7.39465	6.14438	3.07043	0.258374	1.19244	3.8322	2.01926	-0.368915	-2.44413	5.05883	-2.15519	-0.640689	3.10641	-2.66557	-1.02403	-1.70074	-0.320234	-1.51056	2.12676	-2.72962	-1.30245	-3.11534	-2.51171	-4.18187	-2.42411	-2.73899	-2.14176	-3.898	-4.45851	-2.10011	-3.42821	-3.88582	-3.70133	-2.92405	-2.60088	-2.01064	-2.19514
Cd22	8.69668	0.420274	5.36536	8.69539	6.32671	3.80177	3.86058	3.05471	5.45	2.89167	3.46679	3.1319	4.39251	0.701741	-1.37355	-1.11057	-3.13133	-4.06489	-4.71837	-5.62602	-4.59337	-5.95851	6.61667	3.45195	7.05655	-2.98418	-3.05943	-4.16407	-0.409936	-6.27586	-4.03385	-5.3895	3.13937	-4.42658	-6.05936	-3.62247	-4.84466	-3.29085	-4.32646	-3.78854	-0.44352	5.61522	6.56956
Cd226	7.71189	4.87196	8.21978	8.42631	7.94413	7.54647	7.71694	6.8673	4.3952	-0.105531	0.447916	4.82175	1.52277	-1.33814	-1.50694	3.50539	-3.2632	-2.18566	1.18051	-3.52129	-1.26834	-1.45434	3.46436	-0.664519	2.77063	-2.72084	-1.71863	-3.92449	-2.1391	-4.0534	-3.68805	-3.24285	0.861437	-2.99542	-3.86459	-1.49162	-3.63354	-3.32758	-4.21192	-3.32973	-2.12393	1.3532	-0.605435
Cd244a	3.07526	-2.50332	0.602489	1.90304	0.408993	-0.0987695	0.591458	-0.517058	3.19578	2.09828	3.70329	2.55043	3.68397	1.34102	-0.499116	1.37576	-1.87868	-2.22041	-3.02468	-3.03973	-4.27128	-3.55157	5.42562	3.45698	5.14041	-0.353543	-1.61576	-2.6343	1.41997	-4.00881	-2.29275	-3.84266	2.4993	-2.67844	-3.15534	-2.17921	-3.05755	-1.66741	-0.927329	-0.750048	0.972286	3.78285	4.73262
Cd247	8.32296	3.71071	6.95685	9.54846	8.06284	5.99462	6.5224	5.93461	5.10135	1.2866	1.86201	4.13824	2.57516	-1.14438	-1.19737	0.19041	-3.22222	-3.02766	-0.516499	-4.62271	-4.36195	-4.67723	6.35764	0.976586	5.01928	-3.89553	-1.96657	-4.92156	-2.68795	-4.53869	-4.18141	-3.87403	2.6457	-2.30693	-4.81401	-2.24849	-4.67607	-4.05475	-3.50019	-4.30107	-2.27309	3.69222	2.46796
Cd248	0.725329	-7.68057	-4.73392	-5.00374	-4.77929	-5.20364	-0.695294	-4.96063	6.91656	4.84403	7.59921	6.63589	7.60952	7.34715	7.31865	6.1903	-1.80472	-1.42565	-1.14624	-4.87613	-2.17412	-7.85738	7.41974	6.91453	7.04317	5.77312	-2.41143	-5.07653	7.02413	-3.15698	-3.31602	-5.34549	7.01627	-7.11406	-6.81203	-2.06987	-4.99968	-1.97167	4.71728	1.21858	6.60004	5.09252	6.86858
Cd27	7.13481	4.8772	6.84801	8.17039	7.16506	6.81952	6.29651	5.26664	2.7899	1.21694	-0.582934	3.19158	1.10888	-2.37176	-2.35137	2.41695	-2.57096	-2.54597	0.416661	-2.57556	-2.27542	-1.52977	3.44069	0.0931261	2.10853	-3.05564	-0.962128	-3.70433	-1.68814	-5.23691	-3.51557	-3.6441	1.03205	-3.47196	-3.51945	-1.85907	-3.69054	-5.35513	-3.39075	-2.59383	-2.0848	1.91526	0.43985
Cd274	7.20458	-0.157304	5.77478	7.50138	5.03697	6.20677	6.17193	4.34072	3.13586	1.60829	5.84138	2.90702	1.68447	-2.31318	-1.31284	1.81491	-5.89804	-4.90796	-0.214265	-6.93128	-0.00727175	-1.5044	4.81619	-0.637058	5.29703	-2.96123	-2.99882	-6.90352	0.7242	-4.57604	-1.22586	-6.57473	1.99385	-4.97389	-6.33126	-3.52483	-7.01348	-0.911891	-2.417	-3.02808	0.533028	3.47596	2.71105
Cd28	7.69012	2.7998	6.10953	7.77113	6.5015	5.83962	5.94344	4.85186	4.70484	1.60764	1.88682	4.79353	1.82123	-0.491858	-0.342416	2.2877	-2.44059	-2.6816	-0.0464685	-2.31922	-2.60235	-3.33956	3.54895	1.61027	3.55055	-1.67043	-1.87528	-3.39438	-2.64369	-5.10281	-4.45283	-3.65128	-0.266355	-3.27443	-3.76851	-2.73575	-3.68015	-4.17134	-4.19569	-4.50309	-2.9906	2.35267	1.47979
Cd2ap	7.33994	6.09108	8.99311	8.69395	8.27496	9.04176	8.16204	8.54576	-0.321211	-4.82119	-1.00985	2.12748	-1.51502	-8.02721	-4.75916	5.47324	-3.19621	-2.15719	4.99317	-4.98184	4.00501	4.08183	-3.27717	-10.1566	-2.24452	-4.99189	0.315241	-1.4073	-2.21529	0.684988	0.332714	-0.385005	-3.35292	-1.64257	-1.89411	0.464295	-1.47615	-0.445132	-4.8279	-5.9427	-2.21989	-9.36028	-8.02022
Cd300c	1.18225	-1.0003	0.570951	0.895826	1.29543	0.571918	1.93785	1.3962	0.705344	-1.03863	0.920277	1.25302	0.467492	0.213539	-1.38644	-0.455471	0.126495	-0.146502	-0.777825	-0.885652	-1.66281	-1.41996	0.645993	0.847991	1.98999	-1.67402	-0.299262	-1.56166	-0.426639	-0.986347	-1.04188	-0.717497	0.389366	-0.63536	-0.5986	-0.946964	-0.624115	-2.0676	-1.17706	-1.24755	-1.36982	1.03367	1.86414
Cd34	0.797603	-5.58242	-3.65402	-3.45938	-3.85538	-4.31596	-0.730316	-3.91832	7.8849	4.08835	7.74321	6.19824	7.48687	6.75758	7.39766	4.29537	-2.31175	-2.61135	-1.7283	-2.98953	-1.01171	-5.95731	7.66609	6.67238	6.99541	6.27904	-2.55851	-3.8851	4.92339	-2.80774	-3.84684	-4.5546	5.95087	-5.59385	-4.3342	-2.4464	-3.70885	-2.08575	3.54948	2.14472	4.51664	5.71903	7.24133
Cd36	4.45999	-0.536034	0.952905	1.06986	0.913612	0.565038	3.7207	0.877976	0.990916	1.20232	2.55036	0.963532	3.74685	1.58563	0.346339	1.92669	1.19205	1.88761	1.62362	0.196258	-0.652492	-5.03624	-1.00078	0.157157	1.41816	-3.36047	-1.57077	-1.24704	-2.3803	-1.2435	0.266118	-0.250419	1.72937	-1.68181	-1.86734	-1.51898	-1.25758	-3.26579	-2.51441	-2.40648	-2.69658	0.40934	-0.118814
Cd37	9.00699	0.745587	6.21633	9.4068	6.87569	4.74075	4.69582	4.23101	5.5305	2.36054	4.78243	3.89775	4.40677	1.15508	-0.159856	-0.759384	-4.35273	-5.1727	-4.10348	-6.35366	-4.72378	-5.23585	5.81851	2.68175	6.84793	-2.29629	-4.0013	-5.55321	-0.614635	-5.8969	-4.90919	-6.61744	2.73278	-5.68445	-6.91212	-4.24801	-6.15575	-2.72646	-4.07016	-3.29673	-0.511058	5.1757	5.45507
Cd38	3.2272	-1.7379	2.65841	2.93158	1.49076	1.81225	2.40287	1.42938	2.88868	3.37236	0.817946	2.92921	2.72237	0.537445	1.79473	1.66228	-5.67753	-5.96353	-1.8445	-5.72824	-1.1444	-2.40125	2.65228	0.420302	3.20508	0.902169	-3.90305	-6.52535	1.26747	-2.09191	-4.23616	-5.12848	0.89734	-6.43101	-5.42023	-3.72843	-6.14932	-1.93934	-0.639288	0.110351	1.69862	1.87619	2.57671
Cd3d	5.94113	2.19816	5.49525	7.08531	5.79569	4.41745	4.38221	3.99288	3.27858	0.683142	1.28961	2.17007	2.27485	-0.679367	-1.78186	-0.0324479	-2.33562	-1.22254	-0.669124	-2.72773	-3.14657	-4.3992	3.37107	1.53746	4.03656	-4.8774	-1.27337	-3.60222	-1.57673	-4.06225	-3.23291	-2.99933	0.865024	-1.38991	-2.82211	-0.899201	-3.53568	-3.80742	-4.02723	-4.53843	-1.85016	2.90157	1.62427
Cd3e	7.8985	4.02009	7.88816	9.10485	8.30574	7.11428	7.31656	6.34542	5.11158	-0.512047	1.14074	5.32553	2.48305	-1.42691	-1.93568	2.46413	-3.72895	-3.6255	-0.128683	-4.56859	-4.27379	-3.80564	5.14603	1.15518	3.81677	-4.39554	-2.03654	-5.48838	-2.60336	-5.719	-4.11834	-4.77954	2.39184	-2.43557	-5.09571	-2.04522	-5.36924	-4.18636	-4.24842	-5.18239	-2.22254	2.91992	1.09613
Cd3eap	-2.20291	-1.98951	-0.871629	-0.454117	-2.01982	-2.27187	-2.54994	1.31468	-0.870086	-2.18637	4.58691	-3.17336	-2.09512	-0.507321	-2.43831	-2.04229	-0.18987	0.255683	-0.273248	-1.0788	1.01858	4.90924	-0.0703509	-0.682219	1.73863	-2.05866	-0.711439	-1.35116	0.478613	4.53563	3.10531	-0.455504	5.36759	-0.792486	-0.589739	0.285361	-1.25639	5.18936	-0.640513	-2.37737	1.16223	-1.35822	-0.266526
Cd3g	8.34231	3.68366	7.97565	9.41411	8.39628	7.31827	7.28981	6.55786	4.76157	0.29221	1.54906	4.89085	2.49065	-1.007	-1.68215	2.88927	-4.45521	-3.58096	-0.282082	-4.68597	-4.55444	-3.45902	4.30976	0.893	4.80903	-4.25164	-2.13919	-5.59774	-2.6164	-5.47328	-5.07251	-4.90958	1.96129	-3.44231	-5.05621	-1.95711	-5.56577	-4.45966	-4.23451	-4.86184	-2.16301	2.81454	1.21697
Cd4	7.94543	1.1831	5.56633	8.8271	6.78093	4.5746	5.06058	3.57214	3.99282	1.60234	2.94448	3.42877	3.25359	0.350873	-1.09048	-0.631309	-3.34473	-2.75509	-2.93489	-4.33755	-4.84543	-5.36763	5.82756	2.4823	5.17659	-3.65308	-2.72392	-4.16364	-1.65405	-5.91784	-4.27101	-3.93034	2.10251	-3.34276	-4.94662	-2.90311	-4.57655	-4.5012	-4.21286	-4.30918	-1.76006	4.92207	5.00386
Cd40	3.27939	-4.0654	0.112535	1.98648	0.362584	-0.922851	0.860453	-1.04683	5.86867	5.24446	5.50334	5.02451	5.84046	3.82237	2.90877	1.75678	-4.14525	-4.91444	-3.88876	-4.8436	-4.25581	-5.00274	7.36395	4.99105	8.19664	2.81518	-4.70531	-5.25255	3.22083	-6.39444	-4.2894	-6.38967	4.91303	-5.83956	-4.8387	-4.62576	-5.32947	-2.5359	0.100831	0.233684	2.97732	6.82551	7.51388
Cd44	2.4836	-2.60035	1.68128	2.26119	-0.672235	0.606718	1.18856	1.10723	0.789292	1.41634	2.41426	2.17894	2.61216	0.335253	1.6435	-0.47711	-7.11671	-7.34619	-0.610958	-7.18023	-0.0666799	1.41616	1.98854	-0.129189	1.76203	3.14253	-4.62511	-7.10365	3.61765	0.851573	-4.4506	-7.21206	0.628233	-7.54401	-6.65426	-4.7524	-7.13446	2.05316	3.41175	1.65491	2.8179	0.688439	0.940259
Cd47	3.54989	-1.46274	3.08085	3.73124	1.74036	2.33546	2.89015	2.16872	2.84291	2.76975	3.42011	1.89989	2.63534	0.309408	2.01907	0.119846	-4.75347	-5.13385	-1.24729	-7.02194	-1.8287	-4.25969	3.39676	-0.20342	4.02871	0.755383	-3.81967	-5.7584	1.65697	-2.90724	-5.40331	-5.11468	1.72071	-5.03551	-5.13898	-3.78937	-5.84738	-2.80464	-0.653084	0.356735	1.61144	2.04118	3.20568
Cd48	6.13352	-2.79236	2.5308	5.23933	2.9589	0.711887	2.12196	0.625669	6.73611	6.39264	3.24228	5.87729	5.90213	1.65332	0.240231	1.00059	-5.31165	-4.87029	-5.3052	-6.66758	-5.48149	-7.35579	8.38403	4.20822	9.21327	-0.343245	-4.07982	-5.70513	1.47818	-7.94539	-4.5595	-6.36477	5.50997	-6.02651	-7.96209	-4.22874	-5.93087	-5.11856	-4.21452	-1.40563	1.39282	7.47387	8.73986
Cd5	7.09288	2.96187	6.76859	8.33543	7.05294	5.52289	5.3131	5.71766	4.11805	0.267011	3.04888	3.32246	2.80326	-0.899131	-1.58149	0.977396	-5.23502	-3.61278	-0.562127	-5.56712	-3.50531	-3.42981	4.6292	1.11995	4.33985	-5.1221	-2.78671	-5.75454	-1.86061	-5.1552	-4.49474	-5.63821	2.48978	-3.97753	-6.07655	-3.0562	-6.21658	-2.92159	-4.19355	-4.47119	-1.23537	2.96642	1.80874
Cd52	5.06134	2.08333	4.48773	5.61175	4.00464	4.44343	4.05092	4.07495	0.476208	0.32568	1.10896	2.90203	-1.66171	1.61874	-0.535348	3.26946	-3.61184	-1.34725	-0.155062	-3.2509	0.0391511	-1.32469	-2.89917	-1.87912	2.87681	-2.18811	-1.86554	-3.65077	-0.767017	-3.6495	-2.71714	-2.50182	-0.0427244	-3.33008	-3.79119	-0.793092	-2.84654	-3.01832	-2.28349	0.294231	-0.464902	-1.01143	1.34813
Cd53	4.18095	-5.05648	0.171193	2.1431	-0.996902	0.696816	1.98504	-1.22407	6.31101	6.17847	8.61223	4.57492	5.96476	2.79551	3.279	1.05839	-6.48117	-6.85361	-5.15757	-7.65953	-1.40194	-6.19883	6.25986	2.5621	8.77382	2.42795	-5.97602	-7.6297	3.5093	-5.23619	-4.83667	-7.44707	4.27128	-7.56101	-8.14932	-5.76342	-7.63127	-0.857485	-1.52691	0.737983	3.26471	5.31423	7.82763
Cd59b	-3.42394	-2.03846	-2.97239	-2.95373	-3.26801	-3.46066	-3.23809	-2.5417	-0.799585	-0.634127	-0.83545	-2.81435	-0.779931	-0.385063	0.134803	-2.76685	4.68195	3.2824	-0.508536	3.80747	0.935739	0.00185116	0.0691003	1.47792	-1.24262	-0.576895	2.8485	4.15498	-1.13829	3.73367	5.06442	4.63657	2.12959	5.68437	5.07717	3.27604	4.81003	2.00625	0.957904	-0.500364	0.314147	1.46739	0.790607
Cd69	7.73068	1.15856	5.80498	7.99395	6.17715	4.64448	4.9495	3.70174	5.15952	2.66821	2.56319	3.37362	3.4592	-0.660221	-1.21488	0.787412	-5.32952	-5.25061	-2.47869	-7.78646	-4.46538	-5.17471	6.14087	2.14703	6.90743	-3.99649	-3.18723	-6.79274	0.50257	-6.5107	-3.97111	-6.64603	3.93508	-4.98699	-7.37869	-3.19053	-7.0556	-4.28787	-3.91891	-4.44186	-0.541315	5.5464	5.09973
Cd7	6.72227	3.14323	6.99209	7.89743	7.22542	7.12807	6.68758	6.54983	4.02515	0.497424	0.544478	4.41737	2.12341	-1.98488	-2.15437	4.30768	-5.1063	-3.80146	1.44992	-5.68141	-1.69552	-1.95837	3.65108	-0.480812	3.61073	-3.96441	-2.11698	-6.24135	-2.5352	-5.1417	-3.58283	-5.51138	1.52133	-3.56868	-5.56752	-1.96777	-6.29359	-4.80905	-5.04306	-4.61434	-2.0649	1.99214	0.282372
Cd70	5.22158	1.82663	4.80459	3.98166	4.52477	3.62166	4.70688	2.45259	2.9337	2.96495	1.58489	2.89304	1.89345	-0.59865	-0.355272	2.7556	-2.50628	-1.41436	-0.562905	-1.3171	-2.22794	-2.95189	3.03655	1.24648	2.3902	-1.28727	-2.10265	-3.05593	0.148765	-2.13904	-1.66921	-2.48176	0.0572306	-1.67026	-2.33961	-1.18514	-2.09622	-1.59902	-1.5538	-1.70606	-0.886751	2.23483	1.3496
Cd72	4.62847	-0.806038	3.47331	4.93738	3.80242	2.52339	2.31348	2.17959	5.20405	3.3445	1.87089	3.50541	3.26267	-0.054081	-2.12524	-0.550052	-4.30203	-2.36656	-3.09464	-5.28972	-5.85022	-4.26268	6.23458	3.05374	6.95062	-2.3186	-2.64124	-5.04793	1.61945	-5.68858	-2.5812	-5.00081	4.63879	-3.4873	-5.3605	-2.7609	-5.20477	-3.61586	-2.92362	-3.24809	1.73746	6.18969	6.90979
Cd74	8.33882	1.82422	6.47908	8.72627	6.85736	5.06192	5.63546	4.7038	5.65753	2.30557	2.79236	3.77246	4.09364	-0.0945294	-1.71181	0.591054	-5.22179	-4.61314	-2.27987	-6.43917	-5.24719	-5.36487	6.44152	2.31465	6.55389	-3.05491	-3.38067	-6.37551	-0.156399	-6.46515	-4.2068	-6.4535	3.68635	-4.70768	-6.78681	-3.00721	-6.47995	-4.16503	-3.99371	-4.37064	-0.227303	5.2574	5.21497
Cd79a	10.0204	3.94663	9.14104	9.92339	8.49234	7.3097	7.80855	6.68829	4.65038	1.13828	2.93434	3.43129	4.86232	1.28252	-3.48981	0.8833	-4.67468	-4.16899	-1.23982	-6.45484	-0.862477	-7.15347	5.04516	2.1479	4.75662	-7.50465	-1.94734	-3.42367	-3.673	-4.46169	-2.63129	-3.16299	-0.609079	-4.61007	-4.21031	-2.02637	-4.15263	-3.73801	-5.82828	-5.84043	-3.64954	2.82453	2.27644
Cd79b	9.33634	3.57204	8.27219	9.43661	7.90204	6.66659	6.78374	6.10294	3.98653	0.658105	3.17673	3.73214	3.95786	0.885521	-2.33347	0.618526	-3.98859	-3.59404	-2.11133	-5.52805	-2.14911	-6.5256	4.46022	2.46926	4.24693	-6.54981	-2.45284	-3.88057	-3.00191	-5.07708	-3.4306	-4.20723	0.0469805	-3.97457	-4.01895	-2.88369	-4.33863	-3.49614	-5.26594	-4.27884	-3.4612	3.11384	2.47872
Cd80	3.40949	-5.33482	-0.286903	1.35976	-1.97971	-0.189893	1.40495	-1.22285	4.33665	4.29623	7.67812	3.14308	5.09652	2.50802	3.19844	-0.275355	-6.59057	-7.16939	-4.50946	-7.18096	-0.461101	-2.88249	5.56633	2.00555	5.99464	3.00671	-6.02194	-7.42909	3.5247	-3.14821	-4.40197	-6.87144	3.37244	-7.43213	-7.55109	-5.69585	-7.56674	0.864505	0.199914	0.00734193	3.57321	4.03129	6.15562
Cd81	2.53746	1.19106	4.097	3.80035	2.50966	3.19109	2.8663	4.35147	-0.0504867	0.0928687	-1.07331	1.56715	-0.631902	-1.05371	-0.970711	2.08264	-5.59983	-4.05091	1.13602	-4.94896	0.95802	2.82624	-0.635351	-4.22951	0.460932	-0.840039	-1.25814	-5.24169	0.576375	-0.302381	-2.34358	-3.59647	-0.206601	-3.6753	-3.81823	-1.06332	-4.984	-0.828668	0.316018	0.229236	0.637611	-3.22734	-2.13113
Cd83	4.44054	-0.740657	2.83889	4.11657	2.78201	1.43128	2.51708	1.20086	4.21303	2.82038	2.47147	3.39563	4.61109	0.655553	0.47749	0.913923	-3.51736	-2.99708	-2.88806	-4.64939	-3.77978	-5.45615	6.21061	2.56063	5.21918	-1.95389	-2.45931	-4.18145	0.958441	-4.73802	-4.0061	-4.4246	2.96601	-3.94827	-5.01583	-2.54916	-4.07098	-3.51634	-3.21393	-2.67635	0.76768	4.16533	4.81745
Cd86	5.83723	-3.35649	2.41486	4.98104	2.50479	0.712489	2.22138	0.332071	6.71391	6.41558	3.88042	6.01575	6.3904	1.64617	0.608735	1.28625	-5.52929	-5.3113	-5.26146	-6.64929	-5.45944	-7.68542	8.04506	3.9495	9.02242	-0.447781	-4.65165	-6.37471	1.99236	-8.19601	-5.20306	-7.12363	5.11602	-6.43844	-8.42178	-4.70554	-6.56312	-4.88158	-4.17232	-1.35957	1.78358	7.15055	8.45348
Cd8a	6.82658	3.15227	6.76488	7.52033	6.99088	6.63081	6.34539	5.89249	3.91308	-0.284846	0.444886	4.00065	1.80215	-1.47994	-1.96449	2.90867	-3.88095	-3.55417	0.256006	-4.44321	-2.08761	-2.19029	2.92402	0.156332	3.00197	-3.46334	-2.31481	-4.8099	-2.72741	-4.4116	-3.45335	-4.11441	0.902947	-2.68124	-4.17434	-1.76428	-4.66555	-3.39915	-4.21454	-4.71372	-1.75289	1.93461	0.533254
Cd8b1	6.14383	3.12283	5.53715	7.14085	6.29876	4.84964	5.04192	4.49964	4.2809	0.563016	0.612856	3.45733	1.81026	-1.03113	-0.276346	1.31789	-4.40245	-3.5229	-0.959186	-4.15132	-3.5269	-3.88693	4.02842	0.923435	3.92428	-3.74064	-3.1699	-5.40964	-1.80783	-4.16527	-3.45352	-4.41072	2.21226	-3.18712	-5.63933	-2.54751	-5.25966	-4.0722	-2.93999	-4.67498	-1.81654	2.87376	1.77769
Cda	-0.97784	-2.01556	-1.0676	1.3375	-2.59806	-2.08531	-1.89917	1.48104	-0.0582662	1.12777	3.03422	0.220687	0.882317	1.25204	1.56064	1.02138	-5.79621	-5.39418	-1.86135	-6.21706	-0.125057	2.74198	1.40426	0.781529	1.18813	1.49786	-5.49648	-6.76093	3.37062	1.60509	-4.04835	-6.10928	2.6431	-6.51985	-6.30833	-5.35483	-6.55588	3.26885	1.90788	1.57564	3.2255	0.0373979	0.651322
Cdc37	-6.9369	-2.7903	-6.99226	-6.94469	-6.63235	-7.53091	-6.70988	-5.95272	1.20541	-0.931953	0.256843	-4.69403	1.72145	-1.7804	-2.02537	-6.27031	5.68193	2.61718	0.517691	4.44331	-0.22304	1.07656	4.74569	4.75929	-2.07062	1.29142	1.9379	3.3553	0.364293	3.91091	4.83017	1.98489	2.02827	5.37615	4.04191	1.4586	2.78581	2.78053	2.82265	-2.31617	0.0459269	2.21698	-0.0579283
Cdc42	-4.09209	-2.53191	-5.36676	-5.15798	-5.53323	-5.85341	-5.22253	-4.72166	2.27311	1.45394	2.72845	-1.67872	2.73112	2.20762	0.948631	-2.05672	-0.488042	-2.36108	-2.03701	0.787925	-0.936788	1.913	4.84622	4.75907	1.55038	3.25699	-1.1766	-1.20432	3.55519	1.42666	0.25651	-1.58826	2.22164	-1.63679	-0.339638	-1.68842	-1.569	3.89378	3.00048	-0.830653	2.86972	1.31795	2.9818
Cdc42bpa	-2.06454	-6.81747	-5.76093	-4.5692	-6.61724	-4.88526	-3.8087	-5.54949	1.44848	3.40406	0.617762	2.60776	4.26621	1.79194	3.06259	-1.69697	0.914135	-0.243293	-0.729203	0.64169	1.33487	-3.34071	5.37698	3.5606	0.957682	6.13656	0.530319	2.24404	5.57218	-0.25602	-3.09803	-1.39768	0.00342569	-1.50172	1.17635	-1.32085	1.43615	-1.4829	2.79988	2.62486	3.5211	2.44548	2.66777
Cdc42bpb	-2.75416	-1.64874	-2.08896	-2.38507	-1.21393	-2.9106	-2.89874	1.07934	0.817322	-1.03437	1.81381	-2.45606	0.298777	0.64759	0.571502	-0.447179	-3.18019	-3.1244	-1.82127	-1.50375	-0.148902	0.412554	0.152643	-0.720692	0.588645	-0.0700501	-2.67454	-3.20469	0.451105	3.46062	1.08392	0.911996	3.59139	-0.864905	-1.32558	0.227294	-1.76498	3.42474	2.60037	1.98506	3.19583	1.32665	1.43299
Cdc42bpg	6.50878	4.89318	8.53685	8.75977	7.53162	8.6078	7.22188	8.68656	-2.73029	-6.18352	0.0263059	-0.17216	-4.31576	-7.67109	-6.28786	4.32773	-2.44841	-0.163256	5.1855	-4.60061	5.20815	5.79249	-5.54153	-10.2989	-3.63665	-6.49183	1.35136	-1.54438	-1.59783	3.16618	1.27035	0.230097	-2.19558	-0.808017	-1.35086	0.830366	-1.76383	2.81792	-5.27593	-6.22493	-2.0147	-9.72612	-8.59046
Cdc42ep1	1.93101	-0.575091	4.05693	3.91289	-1.77526	-3.51055	3.18854	3.82516	1.0509	1.58375	0.836992	1.24178	1.0334	1.31957	1.02668	2.98999	-4.83664	-4.0841	-1.45571	-4.81149	-0.967753	0.366582	0.92997	1.34628	1.44851	0.828696	-2.59849	-5.0608	1.19209	-0.862483	-2.48486	-4.58043	0.502677	-4.57477	-5.23923	-2.67076	-4.90811	-0.0218191	1.09656	1.22204	1.14923	2.34821	1.01477
Cdc42ep3	1.18432	-0.511129	1.35592	0.229093	0.74846	0.228074	1.70174	0.134738	1.38922	-1.02248	1.05082	0.678731	-0.0176299	1.28619	0.456914	-0.104975	-0.132405	-0.428114	-0.0182202	1.08686	0.112419	-0.0789981	0.662537	0.431813	0.477807	1.28605	-0.397887	0.0279214	-0.219685	0.136416	-0.651302	-0.364187	0.432037	-0.856012	-1.03221	-0.941899	-0.213449	1.38175	-1.46922	-0.946539	-0.390433	-0.217168	0.480969
Cdc42ep4	2.1301	-0.753668	4.12575	3.74462	2.78362	3.28912	2.63436	3.7671	0.618205	0.612886	-1.28567	1.437	0.367764	-1.14453	-0.216712	3.13947	-3.95224	-3.21217	1.08946	-3.10974	1.03879	1.9915	0.0614717	-3.02776	0.499887	-0.262675	-1.4688	-4.58498	-0.15446	-1.05758	-2.40592	-3.08531	-0.0980763	-3.14066	-3.49106	-1.24547	-4.29093	-1.27997	-0.164387	-1.25298	-0.186847	-0.770368	-1.87616
Cdc42ep5	3.51625	2.19074	4.98864	4.97092	4.11203	4.45549	4.01024	5.05355	0.155711	-2.1697	1.71254	1.2487	-0.598777	-2.88446	-2.6445	4.05756	-8.35712	-6.65658	2.00088	-8.17593	2.6459	3.29934	-2.00746	-5.58951	0.764776	-1.52654	-3.88939	-7.39004	-0.0880753	0.772772	-3.17885	-6.24634	0.0277654	-6.33049	-6.20894	-3.17716	-7.21287	0.48041	-0.924758	-1.88979	0.209574	-3.93829	-3.95375
Cdc42se1	3.04219	-0.470723	5.0298	5.34846	2.19673	3.69128	2.84322	5.31107	-0.884537	-2.33761	5.91919	-0.727381	-0.722422	-1.30491	-2.00672	2.3773	-6.92827	-5.66441	1.42363	-6.77276	4.09406	6.73842	0.221379	-3.9449	1.82397	-0.491311	-4.52087	-7.76974	2.50591	4.45451	-0.696225	-6.05679	3.98595	-6.77701	-5.96639	-4.34558	-7.06212	5.30735	-0.793065	-2.32976	2.5956	-2.33393	-1.87982
Cdc42se2	-5.72035	-5.61933	-7.80442	-7.78448	-7.294	-7.69551	-6.47206	-7.26243	-1.06207	1.96207	-1.98502	-1.92072	0.648737	0.0849375	2.28879	-5.73645	5.25371	4.70225	0.731041	4.93844	2.66871	-4.45266	2.93493	4.00371	-0.545356	3.53929	4.04828	5.03818	-0.200718	3.28829	3.028	4.38903	1.05808	4.46617	5.62269	2.83175	4.61041	-1.49186	1.04158	0.992695	-1.46533	2.11624	1.89855
Cdc5l	-3.29704	-2.66044	-4.10023	-3.7588	-5.33072	-3.56463	-4.02742	-4.96147	-2.19542	-0.764202	-3.47995	-4.72031	0.836199	-4.6989	-3.19455	-6.06039	8.72104	5.60788	1.1816	7.12572	0.559799	-0.465585	6.6324	4.60455	-5.49723	0.975095	4.22598	5.48767	0.571065	3.87619	5.7506	3.8553	-1.8391	7.40701	7.10911	2.44653	4.61005	0.830787	1.31476	-3.74523	-1.56016	0.726621	-1.13353
Cdc73	4.01747	0.224548	1.15507	2.45818	-0.176885	3.76153	1.11878	-1.72595	-5.62381	0.524599	-5.0423	-0.925154	-2.66545	-6.75985	-3.46742	-3.56353	4.66391	1.10801	2.4233	3.42567	0.352241	-0.602547	2.11887	-2.87579	-8.27425	0.379393	3.59891	4.55339	2.18126	-2.51831	1.07259	1.12624	-5.92521	3.42189	3.60858	1.81414	3.81364	-1.59878	-0.718884	-1.73315	-0.603397	-2.84265	-3.67437
Cdca7	-1.05785	-0.745413	1.80548	1.85768	1.06069	1.47887	-1.0576	2.35765	0.663105	-0.632813	-0.146737	-0.552149	0.603022	-2.29236	-0.762796	0.409254	1.59186	1.40819	0.996413	1.86629	1.08435	0.965929	1.17119	2.07779	-1.04911	-0.651046	0.821873	1.26361	-0.442886	0.813245	1.32902	0.776579	0.298958	1.40917	0.717318	0.723637	0.73025	0.071356	-0.421304	-1.41715	-0.504421	-2.38189	-1.0147
Cdca7l	-0.152741	-3.02191	-2.0105	-0.931787	-2.44303	-0.875889	-1.76823	-1.17058	-2.49699	-0.163824	-0.841075	-1.00382	1.71745	-2.62807	-0.353225	-1.42072	3.18963	0.505774	1.18403	1.87298	1.44014	1.27199	2.12756	-0.942983	-2.90841	1.57537	0.00555379	1.61668	3.72105	2.56607	0.595951	-0.259199	-0.818828	1.15156	1.95798	-0.956985	0.886121	2.39656	0.839736	-1.35487	1.61453	-2.43647	-1.4974
Cdh1	6.45968	5.69403	7.91838	7.73778	7.5233	7.84968	7.28258	7.6977	-1.80318	-7.89262	-2.38176	0.551981	-3.46029	-9.70112	-6.80123	4.67978	-1.55314	0.0769896	6.30925	-4.78207	4.90387	3.62563	-5.22658	-11.9295	-3.87921	-7.57241	2.45678	-0.82985	-2.89273	1.98498	1.78997	1.20441	-4.25583	-0.0375655	-0.837729	2.20249	-1.04436	-1.27843	-6.20846	-8.65986	-2.90925	-11.3136	-10.2422
Cdh13	-4.25632	-5.59758	-7.02452	-6.23961	-6.67151	-6.87749	-5.19005	-6.39383	0.262689	1.49044	0.959784	0.655452	2.05605	1.2412	1.97641	-3.68236	2.27026	0.836518	-2.36073	2.5459	-1.15943	-4.54278	3.26089	3.46469	0.604728	3.24592	-0.201703	1.6492	1.75911	0.718644	0.17644	-0.203989	1.90842	0.78742	2.16224	0.302939	1.93174	-0.520364	1.92915	0.680809	1.50179	3.31573	3.68211
Cdh2	-5.60151	-4.82869	-7.07257	-7.15193	-6.03904	-6.77581	-6.07938	-5.82014	0.0977709	-0.328064	-0.802134	-3.01665	-0.0995498	2.15603	0.779379	-4.88468	4.96941	3.71927	-0.527534	5.21666	0.271458	-3.61901	2.08838	4.44365	-0.943616	1.44127	3.29075	4.56781	-1.0464	1.1767	3.12794	3.42713	1.25118	4.70269	3.93327	2.8304	4.5499	-1.18065	-0.256936	-1.93276	-1.44868	1.74418	2.25903
Cdip1	1.28023	1.91996	-0.496064	-0.464783	-0.125084	1.52923	0.710806	-0.875124	-0.80091	1.88603	-2.40706	1.55895	-0.588948	-0.502102	0.586852	-1.98054	1.57171	1.61778	0.906064	2.93627	2.48412	-1.6053	-0.945511	-0.832804	-1.65821	1.72154	1.45021	2.94561	1.1396	1.16456	-0.633547	1.58089	-2.23422	1.14824	1.90575	0.995891	2.84751	-0.428496	-1.55774	1.89037	-0.847334	-1.86517	-1.43438
Cdk1	-6.85792	-2.31037	-7.59139	-7.93582	-7.62282	-8.65692	-7.18647	-7.37029	-2.09464	-4.4393	-0.0247784	-3.6579	-1.50004	-3.2702	-0.958206	-8.6633	7.98891	7.06047	-3.00899	6.99537	0.406275	-0.974556	5.85984	4.04014	-3.98554	0.797598	5.55093	6.52657	-1.55412	6.52863	7.55291	5.00134	2.79298	7.70925	5.11559	5.12285	6.46014	2.2642	2.39337	-2.79204	-1.45724	3.08899	0.0554798
Cdk11b	-3.81141	-2.75474	-5.76714	-4.22035	-5.12805	-4.56603	-4.85128	-5.57769	-1.54374	1.81542	-2.34368	-0.5368	0.809287	-1.26285	1.08813	-2.68446	3.9477	1.02291	-0.142717	3.64584	0.465925	-2.10037	1.74112	1.49606	-1.79257	2.38014	0.960766	2.47352	1.61158	2.07821	0.772281	2.51974	0.231015	2.35035	3.71282	0.614701	2.28136	-0.49166	1.04963	2.66754	0.66186	0.983728	0.437213
Cdk12	2.76579	-1.3902	0.443986	2.51034	-1.5452	3.78006	0.485224	-1.75117	-7.53365	-1.02373	-5.57267	-1.71389	-2.67359	-7.24346	-4.66016	-4.12698	5.20308	0.70447	1.96107	3.29236	2.07545	2.20686	1.15444	-4.45803	-9.0796	1.25018	3.13457	4.50445	2.83061	-0.247128	0.560026	2.50971	-5.92222	3.72761	4.41955	1.67914	3.82962	0.866462	-1.03503	-1.60526	0.230221	-4.78204	-3.82826
Cdk18	4.13149	4.33299	5.83724	5.59615	5.22597	5.67243	4.95028	5.3965	-1.8254	-1.96764	-1.86866	0.292037	-2.16202	-3.49282	-2.79569	3.15003	-1.56084	-0.74575	2.12189	-1.78878	2.04831	2.08982	-2.96686	-6.77407	-1.8658	-3.21752	0.320732	-1.39558	-0.459576	0.464219	-0.738605	-0.432376	-2.41121	-0.577042	-0.863924	-0.0851393	-1.63042	-0.548105	-2.19482	-0.414634	-0.986492	-6.24331	-5.71642
Cdk2	-6.91979	-4.48391	-7.88449	-7.794	-7.91748	-8.41347	-7.45017	-7.4078	-1.27404	-2.56135	-1.67208	-4.61799	0.167751	-3.34903	-2.41858	-7.94647	6.4325	6.14267	-0.285974	5.96531	1.43374	-2.21119	4.55524	3.88752	-3.86419	1.15419	4.85319	5.54563	-0.939874	5.61307	6.1189	4.24994	2.35237	5.78269	5.69308	4.38298	5.30096	0.831247	1.38373	-2.76263	-1.04634	1.80586	-0.223897
Cdk3	-1.62655	-0.817611	-1.45937	-1.16626	-1.45968	-1.36792	-1.48522	-1.17365	-1.31982	-0.419371	-1.39693	-1.21512	-0.335091	-0.674691	0.265096	-1.4203	3.56672	3.26043	0.760683	2.94966	2.44713	0.224011	-0.56284	-0.0399864	-1.16683	0.164302	2.11597	3.29107	0.212323	2.81709	3.02442	4.18256	-0.11934	4.14437	3.99324	2.07969	2.94428	0.657444	-0.334893	0.0343136	-0.703452	-0.486454	-1.03268
Cdk4	-8.58467	-5.71325	-8.53462	-8.57724	-8.00615	-8.97557	-8.14967	-7.10256	0.636063	-1.06027	0.537997	-5.6163	1.3133	1.18613	-0.445277	-6.87589	4.67422	3.71659	-3.85344	5.00868	-2.37055	-0.959976	3.19212	5.29508	-0.60104	1.16672	0.772039	3.34657	-1.27488	3.63666	4.43755	3.05657	3.75328	4.37185	4.0289	1.6326	3.4689	2.8595	2.52099	-1.79368	-0.226842	2.91953	3.00658
Cdk5	-4.87002	-2.38571	-3.07153	-4.0082	-2.33978	-4.02883	-3.27194	-1.80872	0.478568	-1.29409	-0.227882	-2.47824	-0.442023	2.47611	-0.706933	-3.06082	2.83921	3.83653	-1.43961	3.13397	-0.42816	-0.315618	-0.476268	3.0119	0.177488	-0.0963627	1.5024	3.0482	-2.01396	2.20585	3.42843	4.06757	2.91492	3.63634	2.75809	2.74989	3.75345	0.826775	1.34902	0.235537	-0.661007	2.93897	2.14711
Cdk5r1	-2.80904	-4.31552	-4.52939	-3.7218	-5.28364	-4.93612	-4.62685	-3.87577	0.260138	-0.773518	2.72285	-2.12231	0.897206	0.148192	1.17897	-4.03391	4.47147	2.54575	0.0950025	3.64907	1.53957	-0.681766	3.57276	3.54025	-0.685426	0.101445	2.94829	2.66703	0.839309	3.05414	3.23825	2.38502	2.78417	3.73538	3.43923	2.63485	2.00441	2.11529	-1.68505	-3.10684	0.137685	0.941516	2.87844
Cdk6	1.44518	-1.16786	2.69181	3.18628	1.02841	2.74927	1.80796	2.81177	-1.08609	0.974789	-0.659958	0.831088	0.344542	-0.850266	-0.343211	1.37265	-3.20259	-3.21659	0.280416	-4.2657	0.697674	0.715957	0.978046	-0.563467	-0.900848	1.26528	-3.02768	-4.06979	0.891948	-0.169722	-2.10823	-3.75219	-0.918452	-3.98123	-3.00059	-2.6116	-4.36344	-0.462165	0.78963	0.228453	0.40763	-0.571964	-0.170522
Cdk7	-3.46133	-1.13152	-4.3142	-4.58009	-3.62816	-4.6622	-3.59218	-3.40049	2.39491	2.11408	1.9209	-0.468647	3.95387	3.06408	2.07315	-0.318916	1.02735	-1.44084	-2.74796	1.04273	-2.21583	-0.300192	3.83089	4.5449	1.75457	3.17656	-1.12219	0.110566	1.79501	-0.13614	-1.04753	-0.798598	0.842084	-0.216291	-0.969676	-2.08305	-0.30859	0.987633	2.48406	1.52773	1.43138	2.31598	2.48881
Cdk8	3.35425	2.09254	3.94302	4.97972	3.68965	5.50076	3.12148	3.36164	-3.53233	-0.31122	-5.06162	0.108928	-2.23557	-5.55224	-2.2788	2.50455	1.06235	-0.0888912	3.03112	0.565845	3.18714	2.45366	-1.22898	-5.22238	-4.22736	-2.08648	1.9409	1.13107	-1.08638	1.31145	-1.53961	1.53249	-5.21327	0.788026	1.1821	0.571841	-0.462717	-1.27912	-2.74275	0.507308	-2.56312	-5.31867	-5.42644
Cdk9	-2.09391	-1.72184	-3.0159	-2.4484	-2.30593	-2.52057	-2.18207	-2.60243	1.24395	1.80506	0.20016	0.502645	1.36404	2.0491	1.94727	-0.753199	-1.28723	-0.764323	-1.57843	-1.96992	0.256323	-1.08972	0.8288	2.64999	1.613	1.20603	-1.57814	-2.67451	1.5385	1.5556	-2.17032	-1.17841	0.977843	-0.59467	-0.380509	-0.980263	-3.01705	0.628095	1.81834	1.91984	1.38292	3.25466	2.59555
Cdkl2	1.6453	-0.0584281	3.80174	3.43326	2.95561	2.66884	2.24888	3.17143	-1.10256	-1.69468	-0.861024	-0.680099	-1.42227	-3.8197	-1.2208	-1.37087	2.0026	1.2577	2.6597	1.28144	1.77989	0.69552	-1.80705	-4.20409	-1.4511	-2.11342	1.68222	1.34506	-0.830449	1.3392	1.51286	1.54607	-0.139544	1.20735	0.987578	1.70651	1.03928	0.0415106	-1.23583	-3.77489	-1.12711	-3.11639	-1.90356
Cdkn1a	1.35781	-2.1306	3.43479	4.03522	-0.44097	1.37408	-0.267834	4.19992	-3.79764	-2.66326	7.00099	-3.25191	-2.01593	-3.24679	-1.53914	-0.417525	-4.64751	-4.23915	2.80693	-5.83294	5.87374	7.61858	0.0929233	-5.57075	1.07896	-0.984787	-2.46967	-4.68109	3.82274	6.09217	3.23847	-3.31065	6.81326	-4.82774	-3.94657	-2.5691	-4.31899	6.47814	-0.941065	-3.13277	3.40951	-4.48418	-3.70297
Cdkn1b	-1.30619	-1.64938	-3.95632	-2.59748	-3.28181	-2.50864	-3.59173	-4.69234	-4.21474	0.37865	-3.6643	-2.3745	-1.4006	-5.29932	-3.16434	-4.23718	7.16018	5.80259	1.69999	5.18311	2.60159	-1.92557	1.80318	-0.728308	-5.55671	0.100026	6.14798	6.90621	2.0392	3.64005	4.60366	5.04459	-2.46567	4.97515	5.58692	4.47715	6.2375	-1.48388	-0.0177565	0.885899	0.218443	-1.70516	-2.98751
Cdkn1c	-2.13811	-1.00118	-3.65142	-3.79405	-2.0514	-3.75592	-2.8272	-2.17792	0.311283	-0.619144	-0.756097	-0.921208	0.0132817	-0.105486	0.22388	-1.20307	2.84005	3.20579	2.06525	3.59471	1.88371	-1.77376	-0.0723988	0.173585	-0.539491	-0.296333	2.2378	2.92457	-2.01824	1.67835	2.11016	2.4652	1.48813	2.68288	2.56536	2.2884	2.87884	-1.53723	-0.90739	-1.6227	-1.82468	0.0240017	-0.452694
Cdkn2aip	4.13662	1.34519	1.31251	2.36323	0.403821	3.70331	1.73561	-1.64313	-5.75482	-1.49254	-3.96226	-0.855501	-4.57257	-6.25049	-4.66234	-4.11601	4.74553	2.38779	2.61775	1.70119	1.93561	0.948365	-0.306147	-2.69553	-7.81964	0.225989	3.28663	4.96946	0.558982	0.551086	3.0663	1.33486	-5.61287	4.02598	3.83032	1.04617	3.71649	-0.116998	-3.63087	-2.05381	-1.94367	-3.20889	-5.10861
Cdkn2b	-1.88446	-3.25216	-3.64248	-3.08025	-4.45151	-4.66514	-3.02047	-3.03709	0.46974	0.723127	2.90431	0.293521	1.46128	1.29289	0.499195	-1.13767	-3.46197	-1.9444	-0.81635	-2.96705	0.190786	0.715392	2.02517	1.50797	1.35905	1.9959	-1.9908	-3.27819	2.31643	1.45528	-0.704613	-3.29123	2.76309	-2.80426	-2.78222	-1.82895	-3.06425	1.85558	1.96517	0.997741	2.18787	1.16538	1.39023
Cdkn2c	-4.26243	-2.81977	-6.54053	-6.21421	-4.92729	-6.07562	-4.64455	-6.24206	0.358518	0.648639	-1.03444	-0.496841	0.52736	0.814505	0.834031	-3.42666	2.82123	1.89443	-1.30856	3.19137	-0.506877	-2.50084	1.4041	3.20583	-0.304618	1.39003	1.21728	2.00162	-0.926142	0.00691575	0.837424	1.21554	0.0944765	1.45783	1.56335	1.25381	1.90612	-1.69009	0.69506	0.112606	-0.776139	3.00319	1.63407
Cdon	0.869934	-2.46302	0.00763999	0.576317	-0.269285	1.01102	0.764535	-0.285478	-0.273927	2.2811	-1.90634	0.783221	1.0134	-0.460065	0.902843	-0.134337	1.6032	1.07776	-0.741649	1.2741	0.481268	-2.138	2.39079	0.884421	-0.317101	1.63152	-0.957735	2.41669	0.57428	-1.25639	-1.47457	-0.730527	-1.65239	0.846452	1.31864	-1.1273	2.25431	-3.6556	-0.502358	1.09771	-1.74616	-0.332384	1.17096
Cds1	6.92298	6.69684	8.48489	8.13808	8.38546	8.68051	7.85162	8.30819	0.347732	-3.3093	-0.606031	1.81952	-0.594973	-5.2537	-3.32764	6.01851	-3.12619	-0.302722	5.00839	-3.55416	3.47421	3.61443	-3.46645	-8.8739	-0.660238	-4.53744	1.05136	-2.32669	-1.40475	0.0537749	-0.577327	0.527834	-2.16878	-1.55003	-1.78774	1.25261	-2.24212	-0.361405	-5.83243	-4.96607	-1.58075	-7.25519	-6.34708
Cdx1	6.5783	-0.788992	4.03416	4.59518	2.53998	3.24524	9.251	9.55145	0.498908	-2.79044	-2.08997	4.88978	3.29122	-4.88602	2.18632	1.64423	-5.38649	-1.04573	7.73193	-4.08907	9.254	-1.18102	-3.43725	-6.54962	4.72212	-3.92965	1.73017	-3.63445	2.28477	-1.02841	-3.01511	-4.23358	-3.04587	-4.48569	-3.87486	1.5408	-3.77056	-3.43171	-5.56335	-7.33043	1.30203	-6.03184	-5.9696
Cdx2	2.73881	-2.55613	1.07653	0.552844	0.0343147	-0.456439	5.09426	5.04084	-0.0907394	-1.16761	-1.03511	2.05096	1.19041	-2.18932	1.92859	-0.126466	-1.6357	0.0958137	6.0414	-1.4634	7.92271	-1.94262	-3.65046	-3.45354	2.53546	-2.92379	1.46004	-1.04373	0.811757	0.269632	-1.3938	-1.55452	-1.0875	-1.43635	-1.15275	1.53926	-1.17031	-1.95798	-1.74099	-4.04986	0.242277	-3.96484	-3.73522
Cdyl	-0.972128	-3.77409	-4.56094	-3.68562	-5.34938	-3.09426	-3.23242	-5.25867	-2.43792	2.67736	-2.76419	-1.82182	1.42681	-1.70511	1.55315	-4.66746	4.1316	-0.472193	-1.04853	2.94218	1.50987	-1.70956	5.18288	2.95745	-4.53486	3.90511	1.74294	3.17768	4.27264	2.34783	-0.129471	1.95433	-2.42271	1.46521	4.23427	-0.2003	2.30822	2.85294	1.35609	1.00696	2.33067	-0.529531	0.779909
Ceacam1	9.26183	7.02538	10.2697	9.80782	9.81506	9.80521	9.88026	9.67073	1.41798	-3.30735	-0.012147	4.59702	2.30488	-7.10704	-2.85387	8.6924	-4.64801	-1.85627	6.80769	-5.52534	4.87573	3.5038	-0.986328	-10.4134	0.114088	-3.88439	0.662056	-3.3218	-1.4072	0.720204	-1.49929	-0.962222	-3.75213	-2.11055	-2.44194	0.688058	-3.12214	-1.83545	-3.66877	-4.48012	-1.52369	-9.34958	-7.92077
Cebpa	3.09068	-1.96432	4.90767	5.00258	2.56986	4.15833	2.93692	4.9514	-0.636674	-0.867648	4.53431	0.60578	-0.131338	-1.10805	-0.553998	2.83045	-4.32796	-3.80482	1.05753	-3.9519	2.72181	4.02447	0.732234	-2.81139	1.94753	0.324421	-2.43888	-4.6476	1.58414	2.39738	-0.493061	-3.47567	2.98294	-4.57799	-4.26404	-2.38098	-4.43201	3.30344	-1.03734	-1.05208	1.37789	-2.41453	-2.05345
Cebpb	-0.628518	-5.67055	-2.62509	-1.83512	-3.68684	-3.58064	-1.96888	-2.39868	3.51473	3.27608	5.61051	1.55173	5.02751	3.55777	3.66742	-0.326205	-5.07208	-5.2137	-4.31672	-3.98228	-1.03875	-1.74036	4.11621	2.4269	4.59863	2.98446	-4.78647	-6.50447	3.53681	-0.0996166	-3.44794	-5.77373	4.47201	-4.7798	-4.87658	-3.9978	-6.08964	2.04364	2.85568	1.52454	3.97283	3.16944	4.50809
Cebpd	2.19017	-2.29525	-1.80358	-1.14706	-2.01815	-2.03855	1.01612	-1.3567	2.42431	2.48455	3.10434	2.05531	2.98789	1.77054	3.11103	1.43324	-5.71719	-4.65496	-1.50559	-5.11061	-0.238038	-2.60186	2.55737	1.30534	2.30519	2.88492	-3.48282	-6.33204	3.34352	-0.871572	-4.26968	-5.37776	1.08292	-5.81491	-5.32909	-3.27182	-6.32391	0.493948	1.45146	1.49885	3.05032	0.832061	2.55603
Cebpe	5.04146	-2.03514	2.88567	4.30877	1.53755	3.70456	3.75731	1.85748	2.68146	2.10211	7.28859	2.35098	1.95408	0.482266	0.358625	-0.867325	-5.90192	-6.46884	-1.2876	-7.11407	-1.33646	-1.92071	4.16007	0.987245	4.70026	0.942846	-4.72901	-7.19993	2.26112	-3.79964	-2.86223	-6.82114	1.81357	-6.31169	-7.94729	-4.91806	-7.16358	0.564057	0.609261	0.242329	2.1936	2.56337	2.76209
Cebpg	0.616376	-2.17791	-0.656793	0.817263	-2.17416	0.523379	-1.08328	-2.99988	-3.69607	-0.316714	-1.11914	-1.3026	-2.4974	-2.87266	-4.32586	-3.34316	3.42318	1.58135	2.118	3.08587	0.568848	0.582621	2.74762	0.954794	-3.08907	-0.0962921	3.10588	4.05342	1.28013	-0.714592	2.64586	1.2815	-1.51212	3.22894	3.50054	1.83626	3.43277	-0.412706	-0.627833	-2.04362	-0.523364	-0.94235	-1.12244
Cebpz	-5.44184	-1.52562	-4.93704	-4.82348	-3.96364	-4.40754	-5.12722	-5.30498	1.00644	1.66066	-2.26424	-2.26171	2.09524	-0.595147	0.0395088	-3.46641	3.09735	0.552607	-1.02931	2.77173	-2.04818	0.271108	4.13698	5.10414	-1.53956	3.08104	-0.0774281	1.8029	1.09546	1.00875	2.01366	1.46114	-1.49816	3.03716	2.96737	-0.940794	1.59648	2.12997	2.76602	0.636141	0.97295	2.03997	1.652
Cecr2	4.95749	6.4539	2.23086	2.46323	4.59715	3.62347	5.18153	1.81375	1.87329	-0.106307	-1.73474	1.61876	-2.21446	-2.10692	-2.25403	0.0804977	1.04078	-0.219693	0.174661	0.622552	-0.856789	-0.920594	-3.39117	-3.087	-1.31953	-1.35492	-0.327453	0.884218	-0.246674	-1.56251	-1.51961	1.03513	-2.84045	0.319499	-0.0288189	-0.258911	0.258645	-1.1383	-2.54694	0.730642	-1.08758	-2.59741	-3.21874
Celsr1	2.08788	4.12532	3.58781	3.16729	3.73003	4.19745	2.65284	3.82645	-1.80188	-4.82962	0.690561	-0.339985	-2.98911	-5.89061	-3.64248	1.6673	-1.10774	-0.158275	2.25668	-2.87737	2.3841	1.88361	-2.70309	-7.89491	-2.03863	-4.76912	0.778689	-1.03811	-1.99812	1.27148	0.726982	0.0904726	-0.67009	-0.348125	-0.829022	0.856188	-1.13429	0.210371	-3.41926	-5.1645	-2.01614	-7.11233	-6.9524
Celsr2	3.08629	2.47254	5.2606	5.45409	4.13113	4.66701	3.26333	6.35604	-3.13189	-6.48132	4.36253	-1.69627	-4.67789	-7.65577	-5.05459	2.19713	-2.43636	-0.273441	4.40043	-3.44328	5.04004	6.81463	-3.27537	-10.3167	-0.823154	-5.50511	0.307383	-0.681425	0.629359	5.14161	3.18043	-0.203084	3.05513	-1.6373	-1.64978	0.238077	-0.717243	5.10817	-5.13066	-7.80323	0.414475	-9.50057	-9.09762
Celsr3	-1.57097	-2.39313	-2.49437	-1.98398	-2.70918	-2.36368	-1.55284	-1.98643	-1.66888	-2.8409	-1.79787	-2.40445	-1.21471	-1.03738	0.116397	-2.77089	9.34892	9.70126	8.01943	7.59268	8.5629	-3.09225	-1.41564	-1.63506	-1.95362	-1.60849	10.1042	9.49888	-1.31445	7.94084	9.78254	9.37144	6.73519	9.03104	8.51833	9.95351	9.31266	-0.57441	-1.50746	-1.39889	-1.42578	-1.34542	-1.57884
Cenpb	1.88451	3.1007	4.10293	3.31261	3.9412	4.32235	2.75164	3.71799	-0.69463	-2.49373	1.00709	0.220804	-1.25101	-3.42829	-1.92307	1.39544	-1.7377	-1.09456	1.54087	-2.58067	1.89524	2.14597	-1.88466	-5.88837	-0.744748	-1.61218	-0.0864186	-2.04475	-0.443753	1.19087	-0.16845	-1.12922	0.0206843	-1.06204	-1.18176	-0.123186	-1.80667	1.3972	-1.38233	-2.12649	-0.53468	-5.03596	-3.73898
Cenpf	-6.78879	-2.36316	-7.63673	-8.02262	-7.69099	-8.66301	-7.30598	-7.31948	-2.45219	-4.17128	-0.0308221	-3.0814	-1.75114	-3.60836	-0.686889	-8.902	7.66335	6.96357	-2.89422	6.72129	0.877227	-0.964574	5.46545	3.42129	-4.02667	0.54277	5.85282	6.58597	-1.4838	6.43587	7.50235	5.10323	3.08954	7.45486	4.94811	5.5178	6.52008	2.00913	2.29976	-2.74442	-1.21799	3.06558	-0.140621
Cenpi	-6.80018	-3.79401	-7.73478	-7.99161	-7.5226	-8.54257	-7.2847	-7.66998	-0.250942	-2.13948	0.0769633	-3.25394	0.281853	-1.33346	-0.737107	-7.07271	7.01896	6.23839	-2.0741	6.37559	0.071703	-1.96115	5.76431	6.02484	-2.42951	1.89166	4.30796	6.09709	-1.00888	4.74276	6.09879	4.51596	2.1261	5.96787	5.21074	3.49704	5.83865	0.557249	2.27245	-2.60634	-1.51409	3.13769	1.24322
Cenpk	-6.76546	-2.29849	-7.46213	-7.91263	-7.5316	-8.62086	-7.02943	-7.23386	-1.55537	-4.3394	-0.212882	-4.08768	-1.25301	-3.42853	-1.29721	-8.50774	8.06167	7.64333	-1.86086	6.90214	1.60419	-1.07916	5.52537	4.28316	-3.94779	0.00134879	5.80126	6.67247	-1.61352	6.60218	7.76145	5.60601	2.76662	7.43704	5.46523	5.25046	6.44622	1.7997	1.38198	-3.11402	-1.69051	2.58346	-0.340143
Cenpu	-6.5177	-2.4607	-7.41489	-7.71064	-7.38997	-8.37089	-7.01675	-7.08487	-1.93675	-3.93145	-0.491097	-4.37094	-1.18312	-3.61623	-1.58842	-8.32202	8.16114	7.44057	-1.20173	7.10531	1.58765	-1.18904	5.87517	3.85522	-3.84214	0.26849	5.66964	6.69649	-1.11769	6.80519	7.6595	5.6143	2.99047	7.58958	5.89916	5.19824	6.58984	2.12291	1.51375	-2.94849	-1.46048	2.77765	-0.177827
Cep290	0.996362	2.53497	2.04315	2.94269	1.53863	2.94056	0.244719	-0.85038	-2.73888	-1.41224	-2.5121	-1.30913	-3.70805	-3.48768	-5.73631	-0.750608	4.67423	3.81017	1.74118	3.54266	-0.672045	2.09582	-0.965525	-0.4931	-3.6899	-1.78907	3.91516	4.01296	-1.68962	-2.50402	3.02371	1.53625	-2.57963	3.68158	2.93451	2.54888	3.23637	-3.99643	-1.21903	-0.491071	-2.6483	-1.29017	-3.05076
Cep57	-4.03839	-3.0231	-5.17924	-4.51697	-5.02608	-3.93385	-4.92278	-5.91275	-2.77328	-0.544584	-4.40601	-3.12515	0.452127	-4.49982	-0.597281	-5.37985	7.17502	5.53445	0.107055	6.49062	1.86517	-1.70926	3.85998	2.30578	-5.09322	1.36899	5.03825	6.30252	1.82589	5.07375	5.08089	5.09476	-1.45184	6.34366	6.86843	3.44793	5.55066	0.876913	1.07371	0.606324	-0.071365	0.319363	-0.849858
Cep63	-0.530041	2.52636	2.55425	1.96068	1.89649	2.08396	-0.383568	1.00238	-1.5848	-1.96984	-2.72688	0.251789	-2.66854	-1.19531	-1.53806	1.66143	2.43405	2.58664	0.923465	1.5521	2.28622	0.226261	-2.94605	-1.60748	-1.35879	-3.01209	2.54652	1.7229	-2.75687	1.11488	1.46942	2.08344	-2.01971	2.99033	2.7634	1.98769	1.48701	-2.42936	-1.22362	0.720624	-2.32128	-1.4467	-2.60749
Cerk	-1.32102	-4.73677	-2.21708	-1.45823	-3.68825	-3.05609	-2.57831	-1.31669	-0.8159	-0.898853	5.43779	-0.751359	0.747116	0.586745	0.618172	-2.05012	-0.323663	-1.00216	0.0500519	-1.62108	2.80636	2.5027	3.286	1.1282	2.05248	1.14861	-0.605567	-0.949825	3.32545	2.97061	2.31609	-0.84376	4.80181	-1.32145	-1.68241	-0.563792	-0.915401	3.908	-0.478348	-1.8324	2.51812	-0.642602	2.28391
Cerkl	0.631353	-2.90872	-1.06986	-1.05664	-1.04367	-1.36392	-0.526415	-1.79192	1.54789	0.839218	0.359997	0.705559	1.67142	1.36439	1.50707	-0.297162	0.932772	1.82559	0.381673	1.85407	-0.816622	-3.70044	1.65538	2.11196	1.21975	0.105787	0.660503	1.82344	-1.74678	-1.85976	-0.604736	0.728287	2.42142	0.35988	0.54961	0.921263	1.5528	-2.59937	-1.1581	-1.84651	-2.88458	1.8894	2.49384
Cers2	-0.930567	-3.39746	-3.44059	-3.20803	-3.42444	-3.47345	-1.60179	-3.34945	3.10731	4.59215	2.10059	2.54929	4.88382	3.94946	4.76789	0.853633	-5.68221	-5.71275	-2.39227	-4.74399	-2.12331	-2.13162	5.32473	4.95456	3.16703	6.07424	-5.02619	-5.60672	4.14593	-1.15263	-5.34553	-7.11762	2.03811	-6.87397	-4.28992	-4.97908	-5.77566	0.305383	4.9221	3.81226	3.65934	4.20837	3.73919
Cers3	5.35484	3.1162	7.6024	7.56908	5.60122	6.6268	6.1263	7.59768	-0.862806	-3.36339	4.59218	1.08843	-1.587	-4.86453	-3.05433	4.95142	-5.27437	-3.32971	4.28161	-6.38799	4.74576	6.39365	-1.20294	-7.83904	0.33815	-1.882	-1.92609	-4.37128	1.83157	3.01464	1.60666	-3.25494	2.27073	-4.53533	-4.39088	-1.69287	-4.34115	4.70539	-3.5977	-5.15632	1.28601	-7.3854	-6.25028
Cers4	2.54852	-0.114312	-1.87122	-2.77805	-1.88518	-1.70526	1.97112	-1.41041	0.828418	-0.166268	-0.713601	-0.139123	-0.141873	-0.0386774	0.465419	-0.67682	1.08101	1.95503	1.81239	1.92281	1.3672	-2.49253	-0.381115	-0.330749	-1.42469	-0.105621	1.74552	3.5008	-1.20698	0.822576	1.89436	1.72837	0.780408	1.11392	2.28533	1.6097	3.36428	-1.63462	-0.726276	-1.43463	-1.31901	-0.0932408	-0.61857
Cers5	-4.80138	-5.85451	-6.1086	-6.18276	-6.15032	-6.56189	-5.24995	-5.7749	2.31101	4.05211	1.33031	1.32516	3.90905	3.95016	3.43923	-1.60812	0.770549	0.467322	-3.33359	1.3273	-2.6059	-4.66401	3.26	5.9671	2.6793	4.77596	-1.24746	0.787517	2.04175	-1.61611	-1.90039	-0.665383	2.14434	-0.691165	-0.0699553	-1.51118	0.794585	-2.9209	3.35948	3.52975	1.76648	5.38577	4.4871
Cers6	-5.59456	-4.23603	-7.00012	-6.79927	-6.67084	-7.05402	-6.31436	-6.95057	-1.76735	0.477629	-0.628726	-2.79493	0.147297	1.19572	1.31253	-6.43425	5.45272	2.63454	-3.01239	5.97735	-0.822643	-1.26011	3.06724	4.85796	-1.9277	3.2864	2.26797	5.11667	1.12911	1.55853	3.24624	2.23405	0.608906	4.57351	4.67156	1.78729	5.14164	2.94908	1.90699	0.108967	0.811493	3.24282	2.59455
Cfl1	-3.11812	-6.65527	-6.51184	-5.83324	-6.68766	-7.20017	-4.42178	-6.27724	4.09482	4.44417	4.6026	3.209	5.65723	5.70759	5.08669	0.142696	-1.01987	-1.0202	-2.19802	-0.82779	-1.33939	-4.71715	5.93518	6.73355	4.98679	6.08509	-2.25778	-1.33243	3.70698	-0.860396	-2.2109	-3.20966	4.91793	-3.5651	-2.29291	-2.01396	-1.39314	-0.26981	4.96558	2.86588	3.70348	4.95126	6.47237
Cflar	5.1002	-1.21645	0.801449	2.33832	-0.605226	3.26193	2.63661	-0.584585	-3.56087	0.863087	-2.84393	2.5591	0.820971	-4.03137	-0.200559	-1.75477	-1.90104	-4.12143	1.14829	-2.27664	1.88328	-0.338643	2.22308	-1.73267	-4.11347	4.61639	-1.10998	-1.83426	5.48448	-0.560459	-3.88018	-3.50041	-4.82378	-4.16178	-1.98415	-2.20534	-2.60814	0.869405	0.26289	2.34843	3.1061	-2.51126	-1.46852
Cggbp1	5.73095	3.09438	4.611	5.02486	3.51339	6.50119	4.72322	2.17961	-4.89445	-2.12548	-4.24648	0.0683047	-3.78921	-5.79762	-4.49602	-0.839442	2.48787	0.672015	2.80448	-0.587538	1.7435	-0.759994	-2.52581	-5.15034	-6.21893	-2.47023	2.70896	2.8914	0.474089	-1.08842	-0.853141	-0.188499	-6.39731	1.15863	2.08672	0.0431665	1.45287	-1.8203	-4.38905	-3.15984	-2.81342	-5.63533	-5.72871
Chaf1a	-6.56018	-2.55404	-7.33021	-7.58137	-7.36247	-8.39984	-6.96458	-6.81942	-1.71424	-3.96672	-0.444047	-4.5166	-1.20778	-3.3394	-1.85899	-8.43746	7.58519	7.22774	-1.30059	6.79434	1.33368	-1.11158	5.44017	4.15185	-3.58913	0.35994	5.61257	6.17681	-1.47881	6.16517	7.42093	5.24139	3.06874	7.20082	5.70296	5.10963	6.06961	1.73164	1.59695	-2.96649	-1.55994	2.83081	0.020553
Chaf1b	-6.95887	-2.68334	-7.63759	-8.25792	-7.59977	-8.73836	-7.16944	-7.11744	-1.60323	-4.25453	0.339584	-4.23829	-1.35153	-3.38636	-1.63132	-8.78236	7.44568	6.83121	-2.23091	6.29953	0.725891	-1.24977	4.99705	3.64745	-3.63029	-0.0934917	5.29123	5.96196	-1.6024	6.14973	7.51555	5.07759	3.82473	6.99427	5.08005	5.20525	5.84902	2.22449	1.77644	-3.25225	-1.39614	2.53303	-0.0190193
Champ1	-2.29586	-1.48111	-3.55216	-1.98747	-3.595	-1.64939	-3.02435	-3.05286	-3.16637	-2.15963	-3.21726	-2.79692	-0.693581	-4.6524	-2.17387	-4.5074	7.76017	5.32697	1.24165	5.68441	0.710671	-0.322402	2.95963	2.55562	-6.45865	-0.34907	3.78259	6.00645	-0.521611	2.54852	4.71465	5.47935	-2.33923	6.57375	6.97256	2.57417	5.40234	0.352267	0.637116	-2.46896	-1.87214	-1.27579	-1.53404
Chd1	-0.304374	-1.83036	-4.22129	-2.61542	-4.78673	-2.22529	-3.40054	-5.5311	-6.01762	1.60376	-5.23809	-3.06454	-0.848805	-6.51256	0.316542	-6.35938	5.74002	1.58345	0.559221	5.60725	1.53165	-0.507451	3.69825	0.357716	-8.33336	2.40611	3.20767	4.08972	5.25665	3.41908	1.47424	2.06806	-4.96646	4.37423	5.54657	1.33961	3.20832	4.59763	1.07224	1.01982	2.7181	-1.78825	-1.17148
Chd2	1.30323	-0.743929	-0.567146	1.52007	-0.942302	1.93724	0.401431	-1.01424	-4.32747	-1.05472	-4.34063	-1.31066	-1.67372	-6.09041	-1.15872	-1.90905	2.76237	0.167876	1.14142	1.97166	4.48167	0.625403	-1.16254	-4.33892	-5.61462	0.301404	1.66717	2.25697	2.43057	3.81108	1.28263	3.1417	-3.69965	3.01737	3.93858	1.42567	2.51828	2.63593	-0.735743	1.0007	1.55676	-4.28642	-2.73211
Chd3	4.7453	4.47515	6.56868	6.78516	6.14595	7.0962	5.16486	5.92367	1.03524	-0.376656	0.16976	2.69115	0.345433	-3.99666	-1.72	4.97191	-3.52535	-3.16241	2.67013	-3.31304	2.27636	3.43349	-0.292473	-5.25722	-0.113527	-1.5756	-1.47479	-3.30537	0.493988	-0.387206	-1.2187	-2.53984	-0.782971	-2.74882	-3.51649	-1.48232	-3.55788	-0.0360991	-2.26542	-2.29422	-0.245466	-1.94963	-4.22965
Chd4	0.275867	-2.2677	-3.43215	-1.93398	-2.89631	0.475803	-1.88931	-3.37865	-5.55869	-0.0319624	-3.96515	-1.86096	-1.32941	-5.33484	-2.61784	-4.1687	6.16177	3.62257	3.18403	4.41015	2.597	-0.97545	1.12552	-2.18672	-6.55206	1.58801	3.38196	5.09253	1.96893	2.16893	2.29419	3.66452	-2.74551	4.24312	4.8809	1.44001	4.42518	0.613192	-0.231445	0.854322	-0.724704	-2.97251	-2.99045
Chd5	-2.76571	-4.01537	-4.37408	-4.80163	-4.32001	-4.39085	-2.25046	-4.1932	-1.22748	-1.78343	-1.82946	-2.26385	-1.08913	0.414228	1.2394	-3.45246	7.35456	7.50195	4.98143	6.84083	5.52068	-3.98857	-0.81019	0.0298164	-1.95271	0.090979	6.92887	7.95133	-2.01768	5.45363	6.33329	6.55103	3.20217	6.64074	6.84554	6.42756	7.57952	-2.2968	-0.933786	-2.00357	-2.55299	-0.358689	-1.06635
Chd6	3.93125	2.29054	3.49291	4.23844	3.0132	6.29467	3.90861	2.66772	-5.22778	-3.71992	-5.17259	-0.570992	-4.53259	-6.71168	-5.31321	-0.0173086	3.60854	4.37802	5.3558	1.56597	3.49796	0.704615	-4.4439	-5.6107	-7.48159	-3.56758	5.20278	5.16799	-2.20188	-0.203662	2.86331	3.90557	-5.35529	2.67574	3.52951	3.22796	4.05734	-3.27933	-4.89125	-3.49578	-4.97622	-5.74259	-6.05128
Chd7	1.61483	-1.60228	1.78226	2.97278	-0.459718	3.03031	1.34436	1.67676	-1.66707	0.447638	-1.20772	-0.42471	-0.0857744	-3.09929	-0.798237	-0.615108	1.96503	1.01109	1.9372	2.3911	1.97948	0.865874	1.20457	-0.893423	-2.22572	0.471411	1.05144	1.97374	0.231719	1.44476	1.06766	1.03748	-0.711488	1.5144	1.74647	0.495197	1.30124	0.300933	-1.16794	-1.04795	-1.2066	-0.874462	-1.57533
Chd8	2.48242	0.994231	3.81855	4.4166	1.85885	3.95354	1.99948	3.71202	-3.19458	1.5652	-1.93536	1.10391	0.562548	-3.08042	-1.10828	2.56495	-1.7058	-2.71218	1.19393	-1.18907	3.0615	2.34561	-1.21156	-4.18078	-1.96342	-0.120789	0.300814	-1.38777	1.62233	1.27519	-2.29491	-0.21503	-2.78188	-1.75642	-0.911946	-1.3433	-2.16673	0.981877	-1.17467	2.76681	0.136091	-3.7082	-3.45033
Chd9	6.60271	5.26673	8.43049	8.23837	7.65402	8.09935	7.29428	8.11043	0.147224	-2.56383	1.4956	2.68605	-1.12444	-4.65919	-2.46702	5.19789	-4.90283	-1.97232	3.83371	-4.86794	3.59442	4.22745	-3.16761	-8.9176	-0.34566	-3.72128	-0.400871	-3.0931	-0.654527	0.449313	-0.872746	-1.05841	-1.09044	-2.4909	-3.32622	-0.26775	-3.00543	0.997027	-3.74689	-3.58853	-0.708901	-7.24156	-5.89153
Chek1	-7.65704	-3.92631	-8.02471	-8.11368	-7.7316	-8.45028	-7.35169	-7.38613	-0.504303	-1.77044	-1.05441	-5.08825	0.133919	-1.61185	-0.645027	-7.29239	7.13448	6.018	-1.59588	6.01517	0.513646	-1.53216	4.48513	5.45547	-2.08727	1.25485	4.60789	5.88935	-1.98232	4.27771	6.70408	5.02894	1.26946	6.84949	6.39437	4.51753	5.81546	0.610261	1.95138	-1.75725	-1.81495	2.62795	0.411275
Chek2	-0.959268	-0.899627	-0.79401	-0.890774	-1.7346	-0.157772	-1.02312	-0.986694	0.321124	-0.0418158	-0.445441	-0.520329	-0.548869	0.612378	-2.72621	-1.23227	2.14898	1.96907	-0.0968641	2.46113	-0.881066	2.05692	1.10702	3.80101	-0.909098	-0.232586	1.07666	1.86653	-0.752258	-1.90949	0.906233	0.0655522	-0.531677	2.07361	1.23518	0.570108	1.80619	-1.62099	-0.165265	-1.02902	-1.56682	0.99551	1.01164
Chic2	-6.25681	-4.18486	-7.59331	-8.13938	-7.69328	-8.39319	-7.22523	-6.77449	2.69156	0.617615	1.1642	-3.24937	3.50513	0.301562	3.00876	-4.80122	3.06875	-0.920706	-1.75911	1.71435	-0.397479	-0.0612511	5.2967	5.624	0.0636546	3.4384	0.494284	1.88306	1.79977	3.42923	1.50665	0.765759	1.34335	1.85207	2.6278	-1.16062	1.27423	4.54341	2.43587	-1.8744	0.661314	2.20313	2.37932
Chka	7.36818	6.79284	8.46864	8.10318	8.72087	9.19573	7.91399	7.82059	0.201641	-4.98187	-3.82146	2.16009	-0.866669	-7.39445	-4.52519	5.62425	-1.22913	1.00616	6.56821	-2.36013	3.03384	1.11892	-2.51256	-9.20784	-1.8328	-5.64215	2.40465	-0.190171	-3.92788	0.643962	0.00949673	2.0743	-5.19701	0.418804	0.134504	1.71491	-0.588201	-3.00254	-5.84665	-4.98007	-4.38891	-8.26835	-8.03609
Chl1	-2.21706	-0.368884	-5.6957	-5.37525	-3.52262	-5.13266	-3.78078	-5.36755	0.137882	0.0979179	0.0581273	0.231741	0.0606554	1.16549	0.228258	-2.58507	-0.454324	-0.425659	-0.0463803	-1.95794	0.936526	-1.88361	0.0528361	2.11265	0.181949	0.229353	-0.199767	-1.1034	0.175895	0.0830114	-0.230696	-0.296194	0.16695	-0.293551	0.114689	-0.0854391	-0.947326	0.169227	0.493663	0.535093	0.274925	2.32536	1.40312
Chmp1a	6.96048	6.44739	8.80742	8.44125	8.66329	9.28715	7.97771	8.71767	0.587523	-0.390012	-0.595891	2.25376	-1.04546	-0.835171	-1.20659	5.90785	-4.35877	-2.87077	4.64019	-4.51469	2.03618	4.28764	-5.35892	-5.41197	0.67527	-2.76805	-1.45016	-3.65772	0.0462724	-2.2774	-2.02926	-1.06812	-2.38402	-3.01195	-3.49054	-1.43432	-3.46085	0.100395	-2.9874	0.314683	0.00141303	-3.67262	-3.24568
Chmp5	3.86099	2.26363	4.34153	4.10111	2.43603	4.32881	2.7945	2.06756	-1.26576	-0.397286	-0.47835	0.0798322	-1.33208	-3.00156	-2.84775	0.965292	0.154886	0.11123	0.976988	-0.318394	-0.309742	2.46536	-0.593273	-2.15104	-0.711917	-0.803339	0.415993	0.638654	0.309082	-1.82985	-0.148712	-1.06559	-1.7241	-0.223333	-0.5559	-0.495564	0.815685	-1.3015	-1.19088	-0.334595	-0.493326	-1.84225	-2.41941
Chn1	-2.92325	-1.57601	-3.37239	-3.58254	-3.17137	-3.89654	-3.46892	-3.15219	0.537668	-1.12027	-1.23676	-0.832182	-0.162137	-0.362645	0.9908	-2.38984	4.46279	2.99214	1.99148	4.24218	1.39935	-2.65977	0.251206	1.7587	-0.107125	0.0217226	2.67461	4.71358	-2.02911	1.24805	3.2709	3.82782	1.58225	4.2541	3.61532	2.56092	4.34413	-1.79202	-0.538273	-1.72054	-1.90972	0.267603	0.11708
Chn2	0.00599901	0.212836	1.58892	2.33695	0.350869	0.737231	0.112961	2.02834	-0.910543	-1.36846	-2.88816	-1.05877	-1.19411	-0.775661	-1.03997	-0.451386	2.97732	2.83281	0.963956	3.43863	1.15077	4.05015	-0.891702	-1.61699	-0.95745	-1.01374	1.99154	3.93839	-0.741048	1.32966	2.05648	3.80422	-0.928878	3.77912	4.15343	1.97179	3.92698	3.0237	-0.541757	-1.07389	-0.585792	-2.38668	-2.00838
Chp1	4.8736	3.70587	5.06795	4.20228	3.90615	4.30017	5.11352	4.24606	0.158387	0.100386	0.571821	0.908455	-0.407573	-0.416636	-0.0179547	2.01366	-2.3047	-2.08282	1.01441	-3.79189	0.698381	2.75377	-0.762494	-3.48319	0.0746074	-0.752206	-1.4368	-2.42961	0.450563	-1.86841	-1.41081	-1.38056	-1.96389	-1.97294	-2.49743	-2.19953	-2.21168	1.06492	-1.38501	-0.561413	-0.436561	-2.11436	-1.59013
Chrdl1	2.76775	-1.79435	-1.39437	-1.41952	0.368854	-0.352359	2.13709	-1.44714	4.8414	2.46813	1.60058	2.92582	1.06298	2.35232	1.97529	0.903889	2.36228	1.29326	1.15776	2.24512	-0.96176	-4.62426	2.80764	2.90301	2.39627	1.39617	1.08862	2.10389	-2.46245	-1.49155	-0.23304	0.172054	0.295157	0.97084	-0.433966	0.503545	2.16743	-2.22019	-2.00446	-1.95094	-2.48694	0.455369	1.91024
Chrm1	8.61629	7.34532	9.56121	8.85998	9.78734	9.48712	9.31509	8.87591	1.50708	-3.22238	-1.46854	3.42178	1.68988	-6.28751	-2.56502	7.81513	-4.08943	-0.600952	6.80799	-4.29589	3.64158	0.396348	-1.44797	-9.54144	0.0741334	-4.75827	1.07904	-3.43439	-2.70067	0.408459	-1.35724	0.329097	-3.90489	-1.59904	-1.6841	0.965305	-3.26366	-3.08313	-4.61497	-3.62687	-2.83502	-8.93245	-7.88516
Chrm2	3.96213	1.26874	-2.31743	-1.53317	1.31512	0.235234	3.91792	-1.46595	4.03496	-0.936737	-1.83524	2.45307	-2.49401	-1.59081	1.62789	-1.21468	4.64072	3.69301	3.75712	4.82988	1.8656	-4.41835	-0.958918	-0.785795	-1.78937	0.630707	3.816	5.37774	-2.16064	0.298526	3.27896	4.5219	-0.331891	3.44726	4.30832	3.19625	5.19092	-3.25392	-3.35904	-2.88433	-2.18572	-3.1441	-2.49892
Chrm3	1.95744	0.126116	1.525	2.12344	2.52415	4.04839	2.19902	1.44448	-0.764539	-1.86763	-2.79607	0.133653	-0.838536	-0.900332	-0.882212	0.211976	0.997251	1.86586	0.978886	0.821394	0.49616	-1.56798	-0.20611	-1.26634	-1.25881	-0.795636	1.84843	2.17061	-2.06966	-0.477478	0.918443	2.20535	-1.53983	0.640541	1.50166	2.00848	2.06494	-2.26843	-2.47865	-1.98034	-2.65316	-2.33221	-1.8776
Chrm4	-6.15022	-4.95418	-7.68706	-6.98649	-6.63669	-7.33894	-5.51605	-6.70204	-0.368285	-1.0927	-1.01546	-2.98807	-0.30873	0.198132	1.24808	-4.60035	6.50052	6.00177	1.16762	5.58246	1.61197	-4.24458	1.57653	3.9347	-0.728829	1.28022	4.36817	6.26468	-1.53137	2.52821	4.81711	4.83636	0.869823	5.93396	5.53014	4.0934	6.16487	-1.95498	-0.483731	-1.44573	-1.67733	2.26008	2.10281
Chrna1	-2.96256	-5.60091	-5.10197	-5.99889	-5.15772	-5.90083	-3.12214	-4.90948	3.92406	1.60453	4.44404	1.90743	5.39	5.03247	4.65667	2.6922	1.98916	1.83084	-0.422215	2.66214	-1.06859	-4.35287	5.61185	5.95717	3.98103	3.21876	-0.4128	1.29444	1.52398	-0.533729	-0.290476	0.0749881	3.90193	0.240055	0.51832	-0.467923	1.34666	-1.38564	2.63492	-2.3901	1.42389	3.38334	5.40939
Chrna2	5.4499	1.01003	0.437186	3.16374	2.98359	1.20764	5.283	0.891806	1.55647	-0.637733	-0.437079	1.16494	-0.885282	-1.12266	0.336528	0.210485	2.08591	-0.76176	0.340322	-0.0445926	-0.320296	0.905945	-0.676819	-1.76241	-0.129584	0.339323	-0.626352	-0.807053	-1.1994	-0.28347	-1.71367	-0.807909	3.79768	0.332499	-0.922186	-0.175888	-0.0955568	-1.57307	-0.146944	1.23389	-0.32835	-1.54862	1.26636
Chrna3	1.0839	-3.10719	-2.91604	-2.61573	-2.39757	-1.67902	2.68081	-2.64738	-1.43135	-4.03765	-3.16282	-1.85238	0.638568	-2.47779	0.380265	-0.19273	4.04727	5.41232	5.62997	5.05315	4.13217	-3.71465	-2.7647	-1.89518	-2.43991	-2.30836	4.86781	5.96168	-4.01903	2.75557	4.57344	3.81962	2.90571	3.96175	4.06888	4.84249	6.02376	-2.97538	-2.19062	-4.15001	-3.63165	-2.05	-3.21566
Chrna4	0.539538	1.16859	0.974982	0.925656	1.27884	1.40456	1.10831	1.22087	-0.876254	-2.34	-1.71876	-0.605059	-1.36368	-2.0743	-1.72708	0.314384	3.74511	3.25045	2.49098	3.17286	1.58116	-1.58737	-2.44914	-2.75419	-2.94824	-2.95097	2.49623	3.3153	-3.47634	1.44871	3.01998	2.57984	-0.218954	2.59006	2.19427	1.75047	2.85897	-3.33693	-3.61949	-3.39316	-3.69921	-1.42163	-2.43162
Chrna5	-0.914636	-0.449454	-1.28165	-1.33043	-1.16744	0.142794	-0.567233	-1.2056	-1.81053	-3.02752	-2.96942	-2.60666	-1.93511	-3.01097	-1.7218	-2.17077	8.30874	8.7806	7.00657	7.55359	7.31115	-1.2302	-2.78379	-1.97735	-3.20024	-2.93531	8.5425	8.6666	-3.20308	6.13815	8.11208	7.98623	3.58404	7.6919	7.55644	7.98626	8.42053	-2.47341	-2.61163	-1.8321	-3.49666	-1.83642	-2.6728
Chrna6	2.74668	1.36788	2.5946	2.54045	2.28476	2.95771	2.28331	2.05178	-0.872301	-0.829282	-0.983552	1.03919	-1.74663	-1.03792	-2.19698	-0.487529	0.395601	1.08799	-0.424601	0.0922352	-0.510757	-0.324238	-1.40584	-1.16816	-1.00415	0.297392	0.92505	-0.292195	0.363193	-1.3708	0.44439	0.680661	-0.714395	0.207385	0.294596	0.76274	0.749109	-1.31634	-0.679082	0.0908699	0.113536	-1.37171	0.763934
Chrna7	0.552464	0.977939	-2.29233	-2.39892	-1.11734	-2.07656	0.829817	-2.49434	0.321783	-2.13215	-1.85622	-0.61175	-1.47977	-0.789651	0.558051	-2.88172	4.21626	4.85476	4.19318	4.48167	3.65446	-4.65838	-2.11873	-1.42654	-3.09497	-0.918409	5.33731	6.10794	-1.08642	4.16035	4.48975	4.78693	2.25915	4.49309	4.82411	4.9395	5.41881	-1.74243	-2.09402	-3.98981	-1.28714	-1.67589	-2.58035
Chrnb1	3.55157	-1.30837	3.5373	2.85422	1.72568	2.66244	2.8529	3.32857	1.01459	1.69177	0.594079	2.8729	1.78814	0.365837	1.23845	2.32111	-9.03221	-8.09296	0.14828	-8.08252	-0.508332	0.409158	1.00565	-2.23767	1.22654	2.34395	-5.08981	-9.1267	3.63209	-0.791924	-7.19745	-9.09388	-0.749409	-8.82748	-8.03069	-4.67733	-9.2999	-0.798757	1.8377	1.63166	2.92781	-0.535378	-0.738627
Chrnb2	-1.09556	1.113	3.07058	3.13765	1.87054	3.41842	2.12923	2.93475	-2.42688	-2.74306	-2.25443	-1.71987	-2.44955	-2.53692	-2.44102	-1.56502	4.39188	4.12002	3.616	3.36827	3.59072	1.2919	-3.32506	-3.60999	-2.50488	-3.03923	3.15762	4.19374	-2.60309	2.95914	3.07157	4.11799	0.519162	3.95924	3.93525	3.07441	4.14779	-0.220838	-1.84142	-1.37976	-2.49079	-2.82668	-3.38719
Chrnb3	-0.372024	-0.375685	-0.547983	-0.510489	-0.544024	0.754446	-0.75292	-0.811765	-2.75871	-1.49195	-1.63126	-1.29856	-1.17557	-2.00178	-1.17187	-1.57235	0.350537	1.16819	0.098819	0.653113	0.315422	0.159204	-1.13102	-1.48985	-2.94418	-0.463827	1.02081	0.441873	-1.34167	5.06028	4.177	4.28732	2.72569	4.34893	4.72299	4.98619	4.3476	2.6167	2.62141	3.25095	4.51904	3.28033	4.26745
Chrnb4	0.101725	-3.67533	-3.1455	-2.45903	-3.13338	-1.6224	0.890016	-2.65488	-2.32848	-4.69753	-3.75132	-3.33536	-0.333612	-2.44259	-0.309018	-1.57036	7.57898	8.79193	8.02828	7.20521	8.38509	-3.94444	-2.70232	-3.01499	-3.08393	-3.63501	9.11016	8.91578	-3.25913	7.62678	7.81104	8.4456	6.79616	6.60751	6.967	8.85485	8.72371	-2.7156	-3.33138	-3.12906	-3.50763	-2.51056	-3.3904
Chrnd	-1.99922	-1.19066	-1.69288	-1.24826	-1.55331	-1.716	-2.07038	-1.20455	-1.02147	-1.49362	-0.654059	-1.8489	-0.311919	-0.90393	-1.37309	-1.7236	6.1559	5.10191	2.74838	4.6677	2.43485	0.368191	-0.234407	0.911272	-1.44062	-0.329912	4.54997	5.3109	-0.3634	3.77129	4.84536	4.68931	2.11413	5.62916	6.08802	4.12888	4.48998	0.0802046	-0.305712	-1.04214	-1.09109	-0.476524	-0.596339
Chrne	-1.56233	1.34656	-0.0515596	-0.00319689	0.0486289	0.254214	-1.14104	-0.906377	0.0123757	0.352329	-0.596046	0.870203	-0.201683	0.196901	0.0715193	0.70989	-0.0680908	0.245703	-0.00972848	0.402067	0.364784	0.546206	-1.28834	0.0256501	0.021822	-0.0317106	0.00573367	0.000343565	-0.181157	0.139381	-0.143939	0.425975	-1.59802	0.132845	0.209047	-0.0766519	-0.13687	-1.73956	-0.269323	0.507948	-0.32936	-0.089608	-0.175347
Chrng	-1.25761	-1.09234	-1.43022	-1.80979	-0.58339	-1.70469	-1.20389	-1.04704	-0.636567	0.655448	0.130039	-0.580625	-1.04033	0.250609	1.79767	-0.504842	2.77433	3.56376	4.56622	2.00627	1.33142	-1.40115	-1.11204	0.0876415	-0.673401	-1.20826	3.03041	2.33379	-1.43764	3.21943	2.47797	3.46989	3.35358	1.86047	2.00901	1.87456	2.07921	-0.0645148	1.19061	-0.940827	-1.26147	-0.397992	-0.470995
Chst11	-0.059165	-7.82329	-5.42728	-5.4211	-6.0811	-6.24988	-2.24004	-5.69623	5.11177	5.04747	5.87112	6.18985	6.37565	5.51072	5.55834	3.71251	-4.07008	-3.86636	-1.99035	-4.35065	-1.43439	-6.57482	6.6359	4.81608	5.21545	5.76315	-3.31392	-5.55274	6.16074	-0.809936	-4.5782	-6.56633	5.5015	-7.83355	-6.45606	-3.2587	-5.56538	-0.95679	4.95538	2.23365	5.49133	3.68753	5.23649
Chuk	3.92234	4.70363	4.37282	4.70865	4.49727	6.56397	3.74123	1.87546	-0.881569	-0.335308	-3.44195	3.11385	-1.34204	-3.01145	-2.25365	2.27268	1.40915	2.55421	3.60052	1.27935	2.04381	0.263596	-1.73225	-2.18012	-3.02597	0.483965	2.17233	2.20068	0.289975	-1.76946	-1.37437	1.21246	-6.04304	0.463494	2.10011	-0.330315	0.936383	-4.22255	-3.46641	-0.436044	-2.73251	-3.40978	-4.13913
Churc1	1.86828	5.09283	4.42205	3.45966	4.83984	3.96464	2.88021	5.25779	-0.161831	-3.37835	-0.148337	-0.687503	-2.58242	-2.16981	-1.93246	2.65431	-0.603155	0.401199	1.37414	-0.643326	0.958392	2.61085	-3.94442	-3.94516	-0.664913	-5.25237	0.180331	-1.19463	-1.84344	1.66674	0.602202	1.18269	-0.125128	0.148187	-0.3529	0.658177	-1.5028	1.24127	-2.42656	-2.44956	-1.5695	-4.59273	-4.67238
Ciao1	5.52193	5.0783	6.83071	6.24022	7.06287	6.64355	6.27069	5.96091	1.43028	0.188921	0.442933	3.21872	-0.032871	1.00932	-1.2934	5.33258	-3.59496	-1.79228	1.55784	-2.26683	-2.28731	1.62643	-1.60216	-3.03331	1.14189	-1.38393	-1.58346	-2.91186	-1.21774	-3.90569	-2.35932	-2.20918	-1.40158	-2.28089	-2.25209	-1.86252	-2.93663	-2.09371	-0.773178	-0.335236	-1.07686	-2.83747	-2.79673
Ciao3	-0.194299	0.293855	-0.149093	-0.0110459	0.0430171	-0.276926	-0.107796	0.301563	0.197958	-0.479036	0.00183558	0.923015	0.00328233	0.342685	-0.354175	0.04497	0.692409	0.331175	0.011965	0.0660853	0.900784	0.481547	-0.148051	0.191432	0.856232	0.0965482	-0.448238	0.195049	0.0836304	-1.50681	-2.41558	-2.37254	-0.829737	-2.73066	-0.636568	-1.66145	-0.895051	-0.0811349	-1.28912	-0.991139	-1.12156	-2.09859	-1.52729
Cic	-6.16887	-5.79305	-6.61224	-5.68543	-6.31583	-6.50097	-6.49133	-5.50843	-2.4811	-0.504751	-0.861745	-1.3189	0.16601	-0.24591	-0.936729	-5.62139	4.41725	3.00622	-1.8043	3.80511	-0.118965	-1.77443	1.44964	2.28782	-1.00369	1.8219	2.01541	3.06727	0.284169	3.05325	2.69237	2.28677	1.86968	3.73063	3.32544	1.96506	2.97079	0.673636	1.84942	-0.903463	0.0258111	2.13104	1.52317
Cidea	1.43516	-0.0950635	1.21906	1.14313	0.880204	0.824848	1.44365	1.50127	-0.817157	-2.12126	1.12093	-0.636594	-1.64208	-4.01613	-2.56665	0.225052	-2.0826	-1.70635	1.95194	-1.84381	1.71196	2.54477	-1.49774	-4.70043	-0.676025	-2.1487	0.975933	-0.355169	1.29012	0.856887	1.03176	-0.47109	0.92158	-0.65133	-0.109758	1.08421	-0.515746	1.12197	-0.708453	-4.36167	0.769275	-4.44835	-4.66096
Cideb	6.50845	1.07358	5.14878	4.96366	3.4222	3.91806	9.33607	9.3905	-0.648134	-3.85999	-0.149375	5.76897	2.1744	-6.29218	0.385379	2.49077	-5.30402	-0.944134	7.98908	-4.61051	9.15982	0.835531	-2.89434	-9.12825	3.15031	-3.18142	2.52725	-2.56764	1.74591	0.376266	-0.969159	-3.30843	-1.8944	-2.99045	-3.81237	2.06234	-2.7162	-2.61727	-6.32035	-8.4997	1.07455	-8.45167	-7.6937
Ciita	8.71198	1.10657	5.91109	8.80913	6.49396	4.41703	4.88336	3.57991	5.95186	2.8893	3.31291	4.36849	4.39858	-0.0269571	-1.09248	-0.13748	-4.37513	-4.9876	-3.54555	-6.18356	-6.46565	-6.40054	7.33688	3.21362	6.96056	-3.34602	-3.35549	-5.71979	-0.597754	-7.70491	-4.72469	-6.68225	3.6688	-5.10083	-7.49078	-3.42098	-5.88849	-4.64744	-4.32219	-3.87059	-0.363278	5.95791	6.19132
Cir1	5.0926	3.29075	3.69666	5.05082	2.61432	5.76278	1.78139	-0.605511	-5.13033	-0.521429	-4.92022	2.22429	-1.51961	-6.00993	-2.5209	1.26637	1.91058	0.512716	1.8413	0.788506	3.19675	-0.285042	-0.260297	-4.28692	-4.79581	-1.87845	3.93492	2.07227	1.38546	0.664536	-0.80026	0.485966	-6.19989	1.52493	2.26744	1.30606	0.747991	-2.46185	-2.68801	1.31739	-1.15597	-2.94679	-5.2411
Cish	6.8517	5.0241	7.81266	7.91389	7.46833	8.16801	7.26517	7.53287	0.254892	-2.4822	-0.266235	3.39976	-0.464584	-4.56483	-3.29836	5.84844	-3.92164	-1.44007	4.96965	-4.66179	2.35485	2.3782	-2.82074	-7.82977	-0.106929	-3.29284	-0.41566	-2.91421	-1.08484	-0.297759	-1.51548	-0.790743	-2.16666	-2.36832	-2.89937	-0.263344	-2.74398	-2.27784	-3.9342	-2.92916	-1.20526	-5.76802	-5.50617
Cit	-7.01729	-3.87627	-8.06752	-7.95067	-7.80237	-8.69671	-7.24792	-7.62956	-1.75505	-3.01836	-0.474613	-3.655	-0.858199	-3.00037	-1.02669	-8.15422	6.97147	6.7458	-1.50228	6.22954	1.59111	-2.14338	5.14053	3.6334	-3.39175	1.1811	5.23002	6.17661	-1.30207	5.80767	6.93249	4.90672	2.85907	6.30398	5.17832	4.59436	6.00125	0.777699	1.57246	-2.89636	-1.58556	2.36152	0.394959
Cited1	-1.74005	-0.323037	-0.762792	-2.05897	-0.28353	-1.97369	-0.898454	-0.743706	-0.436814	-0.361014	-0.167102	-0.396021	-0.180783	-0.504514	-0.312498	-0.271171	2.75574	1.97719	0.746136	0.966374	0.504888	0.10646	-0.370189	-0.271777	-0.354636	-0.689435	1.92985	2.56898	-0.136868	0.768568	1.45964	1.81617	0.225952	1.64927	1.80739	0.623331	2.29646	0.0549805	-0.419611	-0.358262	-0.287582	-0.432873	-0.526818
Cited2	1.59691	2.41469	2.40398	1.49934	3.56556	2.81066	1.91501	1.99324	-1.34533	-1.90255	-3.12318	-1.05468	-1.84992	-1.7689	-1.829	0.954397	3.64134	3.11682	1.72712	3.34697	0.796595	0.0551225	-2.18011	-2.07859	-2.50007	-2.29527	3.41053	4.0641	-2.47863	0.508822	2.52797	3.69841	-2.11094	3.93027	3.24987	3.18047	3.78053	-1.03377	-1.7907	-1.48404	-2.37919	-1.91741	-2.24833
Cited4	4.3539	4.99918	6.11543	5.53937	6.22854	5.94916	5.52527	6.07104	-1.82367	-5.6037	-2.68852	-0.141976	-2.0542	-7.66693	-4.18455	3.04252	-0.581748	1.26364	4.76788	-1.74191	3.30702	1.02806	-3.70687	-10.698	-2.50649	-5.62163	2.75109	0.254149	-3.89107	1.11266	1.89928	2.84035	-3.77248	1.45303	0.59697	3.06963	0.606972	-2.82118	-4.74744	-6.77542	-3.59792	-9.88669	-8.37735
Ciz1	1.32233	1.60342	4.63999	5.73978	4.37404	5.3241	1.6453	3.8448	-1.47098	-0.801488	-2.58524	1.92709	-1.96786	-3.01827	-3.77624	4.86129	-1.6009	0.472279	2.86484	-1.69192	3.30431	1.84881	-4.03739	-4.3498	-0.951108	-3.33788	0.510826	-2.66448	-3.0717	0.43995	-0.607396	-0.0884169	-1.02359	-0.453743	-0.313348	0.937941	-2.27242	-3.84933	-2.23695	-0.163165	-2.44381	-3.42537	-3.28372
Cks1b	-7.13937	-4.49639	-7.96094	-7.9722	-7.76364	-8.64735	-7.34179	-7.44263	-0.628163	0.087367	1.18907	-2.62326	1.06055	1.54803	2.17537	-6.34845	4.34819	3.19073	-4.00229	3.77029	-2.29907	-2.30204	4.80448	6.19827	-0.331831	3.41824	0.653354	2.70718	0.78299	2.6445	3.32498	2.14081	3.45694	3.64444	3.07257	0.881617	2.93907	1.97875	4.0855	0.719839	1.16537	4.72333	3.24749
Cks2	-7.98591	-2.64043	-7.7819	-8.6275	-7.77715	-9.29174	-7.76179	-7.47034	1.28741	-3.07151	0.331608	-5.98554	0.333185	-0.347238	-0.229026	-6.95867	6.57622	4.98384	-4.04365	5.46629	-1.06	-0.519934	5.21478	6.10181	-1.45644	1.02666	3.86725	4.99188	-1.6891	4.99215	5.71804	4.80141	2.12098	6.10119	4.69377	2.86208	4.65087	2.7757	2.36867	-2.7784	-1.57625	3.00936	0.415267
Clcn6	-5.96724	-6.26076	-7.8321	-7.36004	-7.59731	-7.59978	-7.12384	-7.42613	-0.886254	0.176369	-1.34128	-2.33687	1.80724	-1.10836	1.26144	-5.81434	5.24519	4.03978	-1.64652	5.08287	0.219603	-3.54295	4.67395	3.11498	-1.37974	3.45127	2.97774	4.75438	0.679856	2.70668	2.79167	3.12918	1.05176	4.13234	4.93372	2.41194	4.21474	0.31727	2.05039	0.557384	-0.206481	1.90094	1.41564
Cldn3	6.42078	6.30118	8.45938	7.92908	8.28202	8.23276	7.51548	8.44815	-1.89851	-6.52527	-2.24227	0.410176	-3.09686	-8.03762	-5.42612	4.96402	-1.63767	0.0775601	5.80787	-3.99163	4.53547	3.85388	-5.11055	-10.9434	-3.28538	-6.82515	2.1458	-1.10708	-3.06422	2.98265	1.25897	1.60464	-3.19156	0.747523	0.165631	2.4219	-1.1624	0.584345	-4.42255	-6.17957	-3.04651	-10.1652	-9.236
Clec1a	3.04579	-5.17632	-0.416279	-0.783151	-1.67122	-2.23079	2.34362	-1.31683	6.67215	4.2809	7.4905	6.63383	7.36441	6.49397	6.60032	4.34336	-2.50606	-2.91481	-1.21086	-2.69202	-0.687211	-6.54244	5.51865	6.40022	6.92059	5.32959	-3.55703	-4.34394	2.99316	-4.21544	-5.31241	-4.68347	3.33348	-5.5219	-5.50285	-3.4893	-4.52235	-1.87092	1.31955	-1.03573	2.75028	4.40721	7.06493
Clec1b	-0.0822022	-2.05327	-1.30012	-1.11173	-1.5324	-1.46416	-0.629103	-0.788206	0.240586	-0.455693	1.46593	0.0895674	0.625021	1.4367	1.1189	0.554126	0.732738	1.06005	0.378337	0.742502	1.3479	-1.98406	0.403832	0.691648	2.06561	-1.13605	0.767239	1.13117	-0.0151141	0.635204	-0.208802	0.144352	1.68188	-0.0864335	0.171267	1.06935	1.4043	0.175534	-0.851986	-0.606793	0.00554955	0.641262	1.59247
Clec2h	6.88399	-0.73074	4.39388	5.31777	2.27566	3.27814	9.65821	10.3753	-0.734707	-3.32545	-2.16614	4.87839	3.10672	-5.24871	2.45104	1.26143	-5.41209	-0.241585	8.30071	-4.06971	9.94658	-1.5528	-3.80642	-6.9467	4.8381	-5.23416	1.90644	-3.39151	2.51854	-0.283949	-2.75614	-4.35728	-3.98075	-4.3657	-3.88043	1.56646	-3.83881	-3.47874	-6.31589	-8.13476	1.61508	-6.70499	-6.60277
Clec4a1	3.39931	-4.51927	-0.363339	1.21325	-0.452341	-1.98884	0.611413	-1.76318	7.35051	6.36823	5.5177	7.17933	7.71374	4.25686	3.12224	3.78678	-3.52528	-3.81403	-3.98231	-4.90176	-2.90664	-7.79769	7.35821	5.2574	9.10204	2.97807	-3.93992	-5.04058	3.27322	-6.24807	-4.50778	-5.44271	5.32344	-5.95105	-6.64796	-3.83508	-5.16617	-3.93412	-1.73454	0.096972	3.45692	6.32793	8.34287
Clec5a	4.8729	-3.09174	1.90265	3.53833	1.08691	1.61962	2.75722	0.649769	6.03131	5.68621	6.68437	3.82075	5.11887	2.21733	0.0191426	0.924459	-6.37144	-6.20501	-3.92584	-7.29901	-4.45827	-5.78408	7.50872	3.44818	8.31922	1.03087	-4.91307	-7.16916	2.05572	-6.79317	-3.82684	-7.25755	4.298	-6.77602	-8.16403	-4.93151	-7.11324	-2.01289	-1.31575	-0.544441	2.0128	6.40843	7.76674
Clec7a	6.07682	-3.07458	2.99661	5.27707	2.21927	3.13187	3.73297	1.44509	5.28748	3.68188	7.23179	3.33267	3.64272	1.24988	-0.199924	-1.27867	-5.30898	-5.47812	-4.17453	-6.72835	-3.46477	-4.98848	6.72827	2.35753	7.57485	-0.746326	-4.3266	-6.08542	2.25399	-5.98981	-3.19786	-6.96675	3.69149	-5.73877	-8.02463	-4.6339	-6.06365	-1.87134	-2.20527	-1.44965	2.05789	5.35031	7.27588
Clic1	-1.23535	-1.9363	-1.02726	-1.27094	-1.50757	-2.63188	-1.37087	0.637455	2.25091	1.59026	2.9781	1.69228	3.04035	2.64858	1.44241	0.475374	-7.42947	-6.56609	-1.71995	-7.08089	-1.45665	0.630196	2.70676	2.50048	3.6364	2.96733	-4.93908	-7.70596	3.12109	0.19925	-4.71649	-7.30397	2.38854	-7.02807	-5.95086	-4.67169	-7.54445	1.10081	2.64711	1.66926	2.8486	1.78135	2.58518
Clic3	3.71422	1.86732	5.69823	5.90175	2.96621	4.1346	2.82984	6.25836	-4.23936	-4.69367	8.57973	-2.27674	-3.02517	-5.64138	-2.91475	1.14243	-4.87369	-2.41347	6.82982	-6.92407	7.67117	8.44015	0.724359	-9.98897	2.88749	-2.60229	-2.61429	-4.86729	3.52947	6.662	5.63431	-3.15012	6.2586	-3.93121	-4.72833	-1.82216	-4.40417	7.39662	-4.63987	-6.73376	3.30757	-8.74751	-8.09785
Cln3	3.87774	3.73573	6.13167	6.16474	5.48801	6.10566	4.71217	5.74696	1.48951	-0.685735	0.476745	1.60844	0.567644	-2.73193	-1.9489	3.91001	-3.8948	-1.76046	2.84404	-4.45168	2.3506	2.06113	0.704119	-2.71817	2.05351	-2.5753	-0.508068	-3.97744	-0.80217	-1.0725	-0.67883	-2.17316	0.278383	-1.9047	-3.03039	-0.341277	-3.75034	-0.855685	-2.22757	-3.17821	-0.482263	-0.181562	-1.14544
Clnk	4.33841	0.792256	4.10743	4.78793	3.85953	3.51332	5.24884	2.62078	3.27481	1.99135	2.03118	3.81649	2.60238	-0.211967	-1.98524	2.58672	-4.44712	-3.72957	-0.941351	-5.08775	-1.27115	-4.94283	3.17009	0.903062	3.31336	-3.95113	-2.57368	-3.80851	-2.94245	-3.18367	-3.51623	-3.49882	-1.55181	-4.20058	-4.00744	-3.23373	-3.44558	-4.34777	-3.68055	-1.75836	-3.41179	2.51135	1.50012
Clock	2.37884	-2.46444	-2.38465	-0.750333	-3.52497	0.288371	-0.941298	-3.98507	-4.95495	2.78828	-2.99174	0.55332	0.310469	-4.04785	-1.08671	-4.12752	2.83435	-0.355858	0.367658	3.01717	1.89989	-0.197368	2.97733	-0.251834	-5.62455	4.77375	2.00822	2.70042	5.6537	1.89807	-1.00626	-0.0745528	-4.49643	0.889057	1.39829	-0.739348	1.49553	2.05773	1.18245	1.41884	2.67041	-1.60462	-0.846804
Clp1	1.86591	0.79882	1.33592	2.18488	0.469838	1.58104	0.315387	0.985479	-0.852864	0.965838	-1.63742	1.22345	1.02816	-1.54065	0.937791	0.589152	0.0876365	-0.935356	-0.702534	-0.363654	-0.522716	0.786511	-0.379915	-1.05224	-1.0095	-0.842043	-0.612648	-0.680925	0.330283	0.690089	-0.952116	-0.244291	-2.22891	-0.500703	-0.737885	-1.40424	-1.47497	1.07954	0.132553	1.35547	0.0108423	-0.809337	-0.824088
Cltc	2.86478	1.07833	2.29829	2.22025	2.92087	3.12278	3.03091	1.5567	0.281934	-0.0938273	-0.931	1.16229	1.17887	-0.850966	0.237999	1.37289	-3.65198	-2.20382	1.71502	-2.37791	-1.84975	-2.1636	1.24655	-0.85205	0.610721	-0.858999	-2.40073	-1.91943	-1.8555	-2.15448	-1.19894	-1.68231	-1.97351	-2.96522	-1.98517	-1.9476	-1.99421	-2.38349	-0.279113	-0.952662	-0.971016	-1.42998	-0.23539
Clu	7.4537	4.8825	9.21241	8.58836	7.47104	8.24187	8.16152	9.06658	2.61902	-1.50636	2.97779	4.32535	1.67007	-5.35597	-1.96751	7.13024	-6.70009	-2.97165	5.3966	-5.97616	4.57441	4.53423	0.995388	-9.17511	1.26376	-0.870699	-0.893794	-4.62055	0.315791	1.41197	-1.46365	-3.77377	-0.904172	-4.24349	-4.92108	-1.0132	-4.68861	-0.527924	-3.19519	-4.62382	-0.099921	-8.58508	-6.80069
Cmklr1	2.33209	-5.86514	-2.00218	-0.682258	-2.57006	-3.28271	-0.178008	-3.14589	7.3689	6.27111	6.19792	7.18415	7.98174	4.89948	5.554	4.09804	-3.25346	-3.75584	-3.35269	-3.96547	-1.56485	-7.56972	7.98976	5.49097	8.17529	5.40373	-3.21721	-4.46575	5.35296	-4.75809	-3.74343	-5.15002	6.04852	-5.67139	-5.40555	-3.3234	-4.51245	-3.04377	0.459262	1.17799	4.93772	6.12434	7.30258
Cnbp	-6.86835	-2.55603	-7.45029	-7.53999	-6.70429	-7.93122	-7.32394	-7.0766	0.931674	0.189506	-0.359049	-4.46769	2.75531	-2.49991	-0.60134	-4.89086	5.81842	1.726	-1.30552	3.70314	-1.68234	-0.201508	4.05256	4.49766	-1.93473	2.34133	2.34186	3.37674	1.84191	4.44128	3.41146	2.1369	-0.20353	4.78935	3.75593	-0.36004	1.99429	3.68299	2.63508	-1.29174	0.860285	1.15703	-0.156304
Cnga3	-0.711802	-0.556055	-0.328181	0.13933	-0.809918	0.166783	-0.984566	-1.12229	-2.08075	-0.11318	-1.286	-0.554158	-0.928557	-1.53344	-1.1444	-1.16042	4.32739	3.25586	1.26855	3.02666	2.06388	1.09448	-0.188547	-0.163742	-1.95112	-0.0750257	2.6908	5.09174	0.179339	0.998853	2.18639	3.07866	-1.2498	4.08052	4.58732	1.3231	3.83959	-0.366881	-1.59566	0.00767493	-1.7015	-0.411826	-1.04239
Cngb3	-1.55763	-0.309959	-1.25475	-1.2431	-1.4941	-1.54339	-3.15953	-1.41131	-2.00624	0.840279	-1.65365	-0.941175	0.0308461	0.987339	2.42108	-0.142609	0.473667	-0.399935	-1.60959	0.431234	1.07352	1.18305	-0.364793	0.632036	-0.42746	0.445932	-0.438209	0.0790981	0.668109	2.48076	-0.809601	1.29546	-2.06015	0.26726	0.853542	-0.726907	-0.794939	1.71298	0.382338	2.13019	1.17696	-0.160366	-0.921786
Cnih1	-6.24845	-6.61846	-8.08974	-7.90947	-7.69494	-8.77653	-6.87026	-7.39826	1.44113	4.5462	3.46065	-1.3599	2.68581	5.7902	5.38831	-4.12734	1.46145	0.0883078	-4.62284	2.13609	-2.82742	-2.06468	4.80475	8.55626	2.92439	5.39685	-2.09482	0.273346	3.14686	-0.262775	0.18205	-0.524362	4.87778	-0.133744	0.0428698	-1.85858	0.259431	2.27116	5.4853	4.97369	3.46168	6.71284	6.33952
Cnih2	-5.09416	-3.52576	-6.06366	-6.30266	-5.90965	-6.43611	-5.7794	-5.86471	-0.702021	-0.0291806	-0.530395	-2.15795	0.098324	0.901547	1.45763	-4.92511	4.74767	2.71138	-1.67562	2.87147	-0.511525	-2.43216	2.32251	3.329	-0.905575	1.98822	1.29882	3.41941	0.0118699	1.83755	1.92333	2.38081	1.21957	2.28503	2.95189	1.43946	3.67511	-0.18359	1.89008	-0.375082	0.0646678	2.4444	1.45296
Cnih3	-0.0320592	-0.177821	-0.347951	-0.588841	-0.0366253	0.638827	0.0276398	0.286119	-2.35122	-2.39464	-3.39884	-1.47699	-2.12949	-2.68343	-1.90325	-1.06694	4.06165	4.63732	2.43247	2.88695	2.27749	-0.960287	-1.55255	-1.30644	-3.69312	-1.42732	3.50278	4.41646	-1.22079	0.925643	2.79991	3.87445	0.285389	3.83481	3.14514	2.81233	3.84709	-2.25319	-2.32536	-1.88172	-1.87642	-1.87794	-1.1677
Cnih4	-4.83428	-5.55378	-6.46752	-6.25625	-6.66245	-7.27124	-6.0187	-6.17976	1.26058	3.18841	3.19882	-0.248965	3.59197	4.31769	4.19556	-3.84344	0.302489	-0.72895	-4.00071	0.544145	-2.41013	-1.95773	5.03493	6.3125	2.8735	5.03809	-1.1816	-0.39084	2.47115	0.964948	-0.221091	-1.41758	3.64558	0.116646	0.0959714	-1.02763	-0.208916	1.81515	5.1924	3.23211	2.50684	5.63262	5.78694
Cnksr1	6.27394	5.87198	8.27292	7.9766	7.82358	7.95632	7.45465	8.44912	-2.34346	-7.74235	-1.36287	-0.427436	-4.19197	-9.70243	-6.838	4.55837	-2.06501	0.311665	6.28647	-5.33686	5.77257	4.44009	-5.79782	-12.3119	-3.75071	-7.69345	2.48993	-1.26849	-3.2017	3.16082	2.28978	2.0536	-3.06397	0.70302	-0.191435	2.68096	-1.32694	1.03941	-5.4949	-8.91093	-3.06353	-11.889	-10.4689
Cnksr2	1.20002	-0.356358	1.31699	1.24123	0.355514	1.75611	1.74844	1.87199	-3.15219	-1.48541	-2.30861	-0.473535	-1.84247	-4.51888	-2.62799	-1.04603	1.78193	2.15819	3.70687	1.67387	4.12176	0.935937	-1.90175	-4.20987	-3.16901	-1.45863	3.50587	3.0232	-0.918964	1.1348	2.25037	2.26999	-0.733549	2.29593	2.52913	2.81129	2.50227	-1.44016	-2.35162	-2.87475	-1.72953	-3.69559	-4.72218
Cnksr3	2.26866	1.13123	2.76378	2.0572	2.18817	3.32635	2.53347	3.63836	-0.660386	-0.362759	0.491983	0.553144	-0.122408	-0.418993	-0.444954	1.71834	-2.57729	-2.71921	-0.564501	-2.15595	0.530799	2.4913	-0.590179	-3.35738	-0.411677	-0.0442213	-2.09355	-3.9033	0.51675	0.41715	-1.26277	-1.21214	0.000801782	-2.75154	-2.07719	-1.90706	-3.53497	1.71247	-0.924567	-0.512974	0.439404	-0.935969	-1.33945
Cnot1	-0.974441	-1.30708	-2.87445	-0.401029	-2.41108	1.16156	-1.81812	-2.1257	-5.14979	-0.933662	-5.44976	-1.21594	-0.920552	-5.77277	-2.91389	-3.0151	6.68833	3.43406	3.75597	5.53253	3.22437	-0.534391	0.195787	-1.72096	-6.92628	1.89772	4.52033	5.2494	1.40041	3.14482	3.13914	3.27812	-4.16803	4.76649	5.93214	2.89288	4.1428	0.281949	-2.17676	0.0548052	-2.19871	-2.61543	-3.86632
Cnot2	-1.35009	-1.75282	-2.69291	-1.30215	-3.36411	-1.24653	-2.52454	-3.51576	-4.38136	-1.3988	-3.65335	-2.89923	-0.41067	-6.03494	-2.74627	-4.79607	6.11166	3.26157	1.721	5.41717	2.2382	1.15507	4.46443	1.35803	-7.18944	0.644603	3.33542	4.53237	2.39873	4.00265	3.72785	2.96836	-2.41279	5.15741	5.26782	2.19319	3.91787	2.71672	0.404779	-1.6385	1.23359	-1.45268	-2.23472
Cnot3	-3.02942	0.739355	0.534852	1.0461	1.08914	-0.273124	-2.11145	0.264328	-2.45435	-3.88253	1.70874	-1.42531	-4.43968	-1.50212	-4.1663	-1.14055	3.0812	4.51833	1.47358	3.29504	0.679516	3.83949	-5.80819	-1.98653	-1.88362	-3.18839	2.45054	1.61821	-0.40191	2.57436	3.1854	3.11474	2.75268	5.32969	2.80593	3.42096	2.17747	0.638679	0.825647	-1.0749	-0.0467961	-2.87638	-1.75873
Cnot4	0.12722	-1.42372	-1.56247	0.279282	-2.14909	0.960744	-1.88	-3.76697	-5.02367	-1.10568	-4.90703	-2.35895	-1.80039	-5.6377	-3.70611	-4.25664	6.2513	2.33138	1.18978	4.43522	0.866562	0.488485	1.94752	1.15731	-6.7291	0.53277	3.08719	5.40853	1.41154	0.493112	3.01852	3.34639	-4.20353	5.12743	5.58596	2.08675	5.03673	0.348132	1.40981	-1.28528	-0.0946958	-2.01192	-2.32248
Cnot6	-2.74559	-3.4438	-5.35471	-4.76667	-6.36138	-4.67768	-5.36143	-6.6266	-2.92013	0.577182	-3.52013	-4.0116	0.9558	-5.10214	0.0775074	-6.50577	6.51359	3.55866	-0.309259	5.72367	0.553906	-1.2919	6.10044	3.22599	-5.31473	1.96828	4.39516	5.58069	2.52866	3.57285	4.00542	2.9869	-2.16927	5.33143	5.3601	2.13002	4.55595	1.95121	1.80796	-0.808666	0.747077	0.370431	-1.065
Cnot7	-0.286286	-1.4331	-3.16726	-1.28201	-3.66282	-0.453766	-3.10146	-5.26988	-4.85732	-1.21778	-5.08816	-2.79305	-1.0669	-6.11177	-3.21675	-4.23791	7.299	3.63261	2.55407	5.40704	3.53384	-0.169554	3.23396	0.877823	-7.80041	0.578397	5.66245	5.73668	1.54744	4.12098	4.74893	3.64062	-3.85002	5.80637	6.41245	2.8841	4.32151	-0.206943	-2.16804	-1.73304	-0.90241	-2.00459	-3.87347
Cnot8	-4.28027	-2.65624	-3.92053	-4.36834	-3.23607	-4.73459	-4.01514	-4.06025	0.831587	1.27916	0.143484	-0.791606	1.45149	0.928454	1.26144	-1.71323	2.73727	1.195	-1.12986	3.66528	-0.900655	-0.638822	3.31143	4.07136	0.613232	2.31602	0.478235	2.43947	0.616335	0.742571	1.05611	0.903372	0.652884	1.52061	2.0178	-0.210021	2.5412	-0.841983	1.90287	0.442565	0.558791	1.78528	1.35242
Cnot9	-7.16927	-3.78379	-7.64529	-7.66219	-7.60075	-8.29654	-7.27442	-7.01803	-0.743415	-3.0102	-1.4132	-5.47961	-0.239995	-2.79448	-2.99993	-8.04493	7.53298	7.16488	0.00221395	6.47098	1.53956	-1.72249	4.77103	4.61809	-3.7434	0.386079	5.05113	6.22954	-1.19668	5.45463	7.11198	5.41255	2.50093	7.02033	6.64987	4.46554	5.93732	0.722149	0.711805	-3.6662	-1.533	2.36918	-0.352914
Cnr1	-1.58427	-2.63724	-3.33591	-3.20699	-3.21131	-2.57751	-1.8387	-2.92039	0.618937	-0.487283	-1.56838	-0.12094	0.349402	1.19069	1.76268	-1.32001	1.58335	1.91764	1.77133	2.26272	1.59129	-2.60006	1.4474	1.29635	0.169447	1.20319	2.71076	2.24424	-1.41275	-0.133571	0.41415	0.982241	0.586376	1.07819	1.29282	2.25862	1.90575	-1.96569	-1.06709	-1.36393	-1.67531	1.62717	1.91579
Cnr2	5.89549	-3.75842	1.85128	4.46589	0.90079	1.71559	2.70787	0.149152	6.24619	6.30697	7.33108	5.96708	6.17612	1.91183	1.97286	0.295186	-5.86319	-5.94575	-4.20004	-6.49086	-2.70561	-6.23239	7.00797	2.99437	8.96403	0.818946	-5.83498	-6.56458	1.87576	-6.62017	-5.11976	-6.67823	4.75347	-6.84327	-7.93513	-6.06714	-6.89883	-2.9946	-2.88731	-0.590088	1.63935	6.27033	7.72271
Cntf	-7.01589	-4.36467	-7.48673	-7.72608	-7.81124	-8.2352	-6.94406	-7.77684	0.00775963	-0.859761	0.105896	-3.17404	-0.751811	1.69342	1.79845	-4.3235	3.48387	3.90243	-0.724589	3.71136	1.01272	-2.49375	1.63427	4.88196	-0.173314	1.70178	2.19313	3.9723	-1.20643	2.2853	3.69002	3.29612	0.461884	3.95652	3.66069	2.04071	4.08531	-0.620075	1.56197	0.456411	-0.483358	2.21658	1.5392
Cntfr	0.868361	0.105639	0.398417	0.508527	0.626081	0.578906	1.63182	0.566809	-0.148507	-0.3461	-0.515429	0.0793282	-0.126135	-0.225095	-0.753674	0.324642	0.891022	1.18095	1.38775	0.487537	0.795083	-1.4067	-0.145783	-0.383121	-0.385529	-1.39658	1.59708	0.929342	-0.776561	0.465106	0.41125	1.0469	0.175654	1.01373	0.635491	1.35807	1.37143	-0.577261	-1.82648	-1.14366	-0.867936	-1.61965	-0.611542
Cntln	-5.8827	-5.96511	-7.86837	-7.74697	-7.33214	-8.17096	-7.17452	-7.5441	0.10146	1.07392	-0.540746	-1.41328	1.32145	0.683925	1.42	-4.99172	3.81549	3.80227	-1.04989	3.48587	0.0477501	-4.61288	4.08947	4.5946	0.190458	3.17786	2.43991	3.23499	0.931759	1.47841	2.09169	1.36805	1.08197	2.23562	2.74868	1.89138	2.74734	-1.67644	2.30922	0.826405	0.563865	2.98911	2.30087
Cntn1	0.324137	-3.51888	-2.4357	-2.08046	-1.76282	-2.30495	1.13328	-2.30738	-0.592124	-2.97129	-2.04465	-1.53523	-0.0884687	-0.763727	0.263831	-1.41808	4.02356	5.10023	5.36093	5.67793	5.644	-2.96902	-0.859115	-0.833175	-2.46581	-1.40029	5.37827	6.58647	-2.90156	4.53242	5.29507	4.7895	4.40912	4.00526	4.6113	5.63394	6.58131	-1.52856	-1.63996	-2.93907	-2.9751	-1.88177	-0.893035
Cntn6	3.50468	0.0883723	-0.837798	-1.1922	1.99576	0.378767	4.88719	-0.98056	3.97222	1.33631	-0.63994	3.89716	-1.08284	0.253588	0.819385	1.11533	2.75667	2.3882	2.08493	3.02083	0.386885	-4.00787	-1.91089	-1.50482	0.165783	0.105346	0.750553	2.74304	-1.74611	-0.915041	-1.13721	1.47476	-1.39611	0.80913	1.27755	-0.086299	2.43638	-4.06991	-1.98542	0.138489	-2.32655	-1.59626	-2.30974
Cntnap1	-1.34511	-1.27532	-1.66289	-1.43446	-0.379031	-0.576077	-0.862315	-0.56827	-1.23294	-0.214704	-0.735086	-0.112013	-0.732727	-0.483734	-0.713764	-0.337247	4.03221	3.92425	1.15213	3.50936	0.732151	1.12106	-0.750219	1.47436	-1.24512	-0.310863	2.18396	3.47209	0.43647	1.10551	1.70841	3.5786	0.802533	3.83938	2.38514	2.11493	3.25786	-1.04086	0.531207	0.37887	-0.430879	-0.696351	-1.33489
Cntnap2	6.42981	6.16991	6.89663	5.80305	7.95514	6.91952	7.20586	6.35309	0.678823	-3.33594	-4.46098	1.80987	-1.05609	-5.4674	-2.44962	4.63935	-1.57456	1.5082	5.47618	-1.72321	1.70925	-1.77774	-3.27663	-7.82989	-2.02943	-5.38185	2.43818	0.455584	-2.72862	-0.837695	0.227496	0.980265	-3.17711	0.390678	0.371356	2.30433	0.40184	-2.60756	-4.28475	-2.83684	-3.28314	-7.35235	-6.36822
Cntnap3	2.58253	-1.9624	1.27303	0.590092	-0.0413505	0.670432	2.95316	1.59037	1.30289	-0.222247	0.643698	0.985603	-4.31522e-05	0.984255	1.05646	0.626057	0.702894	0.525055	1.10608	1.33854	2.73554	-3.26636	-0.316914	0.0134766	0.361582	-1.77112	1.51291	1.08731	-2.31477	-0.0513338	-0.154493	0.662568	0.610548	-0.377354	-0.638299	1.63573	0.974267	-2.11059	-2.17188	-2.33611	-2.14236	-2.2449	-0.0489636
Cntnap4	-5.31888	-4.96069	-7.26009	-6.97368	-6.65512	-7.25211	-6.42616	-7.28894	-0.454381	-0.0777654	-1.33114	-1.91863	1.13386	-0.18722	-0.0632486	-6.26672	5.47948	4.72275	-0.568626	5.57547	0.411632	-3.00116	5.07696	4.94395	-1.67296	2.93518	3.44565	5.77693	-0.646365	2.32294	2.55897	3.50783	-0.208298	4.61067	5.57554	2.74899	5.30217	-1.36301	2.06872	-0.758756	-0.783439	1.98787	2.13657
Cntrl	-3.05447	-4.55031	-5.84813	-4.43651	-5.42011	-4.87477	-5.26879	-6.15966	-2.29383	1.14333	-2.86585	0.18687	0.13201	-1.8213	1.74751	-3.22627	4.72754	4.38363	-0.149109	5.57242	4.53824	-3.16342	1.98729	2.60947	-2.28191	2.37888	3.74321	4.51346	0.976424	4.32808	2.27862	5.02785	-0.0507958	3.7251	5.49448	3.20812	4.14925	-1.64507	0.581757	2.40517	-0.372077	1.32566	0.709203
Col1a1	1.40405	-5.96372	-3.53837	-3.76881	-3.76208	-4.2583	-0.256434	-3.69336	7.0368	4.54578	8.4372	5.77477	7.56733	7.21243	6.55073	6.40048	-2.44342	-2.17234	-1.21386	-3.77155	-1.5515	-6.48599	6.63446	6.95622	6.75481	4.22382	-2.33498	-4.35611	6.14212	-2.61595	-2.42025	-4.62623	6.60048	-5.77375	-6.02627	-2.18028	-4.3324	-1.08998	3.42563	0.722966	6.00609	4.6733	7.30743
Col4a3bp	5.73196	1.57286	4.07823	5.27716	2.93254	5.99991	4.04484	2.3733	-3.49884	0.49443	-3.11959	3.01945	-0.803186	-5.29764	-2.80033	0.854195	-1.88475	-3.16512	1.95023	-1.69768	1.76962	1.97673	0.717591	-5.83463	-4.99531	1.86257	-0.216598	-0.696306	3.75154	-1.1747	-2.84531	-2.31839	-5.37544	-2.06302	-1.2864	-1.89959	-1.39219	0.627882	-1.99956	0.852537	1.35775	-4.57028	-4.56055
Colec12	2.24402	-5.37753	-2.0349	-1.48176	-2.6486	-3.17961	0.459778	-2.41612	7.90647	5.98048	6.71109	7.7837	8.10614	5.94562	6.73779	4.58672	-3.28647	-3.45184	-2.32611	-4.16046	-1.77253	-6.77198	7.30786	5.96335	7.67513	5.97184	-4.62569	-4.64254	5.74419	-4.11683	-5.25184	-5.66544	5.67549	-6.55109	-5.89609	-4.43262	-4.68747	-3.08393	2.69166	2.00596	5.08869	5.48985	6.80302
Commd7	1.9016	1.37313	2.82464	2.80126	2.2644	2.95292	1.88363	3.599	1.57676	0.570998	1.05847	1.39815	0.19297	0.381454	-0.23296	1.4633	-2.54812	-1.24192	-0.473659	-2.32638	-1.35577	0.475632	-0.0359144	0.299935	1.58117	-1.00001	-2.18019	-2.06008	0.0218801	-2.23962	-2.70237	-2.18987	-0.154491	-2.88442	-2.53696	-1.77828	-3.57197	-2.20515	-0.428236	-0.136811	-0.762557	0.114955	-0.422909
Coprs	2.71979	1.9939	2.81077	2.17947	3.7775	3.40277	3.65355	2.42847	1.36668	-0.11485	-2.22063	0.78633	-0.437566	0.0329146	-0.527386	3.28108	2.74921	2.50073	1.90775	2.96366	-0.284855	-1.98122	-1.64853	-1.11222	0.284418	-1.87457	2.10441	2.52716	-2.59964	-1.41855	1.28425	2.15691	-1.35435	2.3314	2.221	1.80386	2.15142	-2.62845	-2.20526	-1.27359	-2.6528	-0.887151	-1.43074
Cops2	-6.00647	-3.39924	-7.43896	-7.22414	-7.55908	-7.67732	-7.44456	-7.13139	0.800861	1.65934	-0.521632	-4.78914	3.25034	-3.11048	-0.581766	-5.5023	4.43635	-0.73984	-1.54345	3.22552	-2.01953	0.792786	6.93351	5.35264	-2.12552	3.97701	0.967393	3.33875	2.52301	3.26857	2.57463	0.834004	-0.588237	3.90208	3.26828	-1.17693	2.37565	4.36729	4.27238	0.36238	1.60391	2.52279	0.652407
Cops3	-7.9041	-3.40907	-7.63229	-7.96833	-7.36061	-8.42862	-7.69813	-6.80343	0.920598	-2.55979	-1.38607	-5.44974	1.97698	-1.87801	-0.914775	-6.61008	7.01201	5.21178	-1.76145	5.66323	-0.29812	-1.44319	4.82314	5.09911	-3.04376	0.982637	2.97515	3.74138	-0.6663	5.54067	5.20049	4.2632	2.15954	6.25029	5.61026	1.88594	3.35125	1.85211	2.00146	-2.91458	-0.831144	1.71671	0.642776
Cops5	-7.13387	-2.73265	-7.60677	-7.72766	-7.10246	-8.36182	-7.42356	-7.00992	0.991539	-0.469263	-0.638036	-5.33426	2.66066	-2.31167	-0.320921	-5.64897	6.44785	2.8244	-1.67204	4.72108	-0.844954	-0.732747	5.6811	5.07953	-2.03392	2.75503	3.93733	4.63414	0.373578	4.4845	4.78238	3.96618	0.458902	5.43721	4.65136	1.39293	3.42822	3.13393	1.83471	-1.73273	-0.767014	1.10229	-0.246243
Coro1c	-7.44331	-7.04108	-9.12802	-8.79892	-9.21532	-9.17224	-8.07296	-8.33569	-2.13636	1.05986	0.645703	-2.73964	0.929731	1.37199	2.25953	-7.13117	3.70911	2.17066	-4.11773	4.46735	0.122701	-3.92447	4.59893	4.72641	-0.316757	2.62892	1.63628	3.76156	0.649981	2.95153	2.23081	2.44983	2.52225	2.65377	3.63718	1.734	3.68868	0.858234	3.3897	0.274876	0.660886	3.48947	3.34603
Coro2a	6.41758	5.95221	7.23869	6.49437	7.30351	7.40414	7.0868	5.94166	-1.12115	-1.77578	-2.64223	2.23078	-2.25728	-2.73115	-1.2359	4.78385	-2.74172	-0.425736	2.18777	-2.54085	2.17948	-1.6892	-4.04704	-5.8659	-0.779661	-3.42195	0.929266	-1.5614	-1.92904	-1.38599	-1.92754	0.179429	-3.23849	-1.55411	-1.37322	1.07276	-0.970204	-3.88997	-2.18913	0.654393	-0.837821	-3.93017	-3.66636
Cpe	-8.21661	-6.53405	-9.40134	-9.12761	-9.20135	-9.37675	-8.69057	-9.00622	-0.519801	2.44281	1.11433	-3.55109	-0.81452	5.64476	4.01029	-7.68094	4.20922	1.57671	-5.28712	4.34264	-2.21583	-2.39474	2.17898	8.32989	-0.184339	4.47218	0.148699	3.3153	2.32388	0.154229	2.20045	0.594721	3.83296	1.98845	2.13567	-0.148575	2.96461	4.14359	3.88935	2.02101	2.29894	7.58967	6.55726
Cplane2	-1.97467	-0.802202	-3.0251	-1.26018	-2.5678	-1.03696	-2.40293	-2.97253	-2.54025	-1.64711	-2.32346	-0.168633	-1.09747	-1.87687	-2.1051	-4.49303	6.88369	5.31108	1.28484	4.27051	0.964195	-0.753898	0.21035	1.62364	-3.74863	2.18517	2.59678	5.68553	0.743985	1.50157	3.62866	3.42196	-1.86587	4.5189	5.19824	1.49861	5.24471	-0.724001	0.068784	-0.574747	-1.15079	-1.03013	-0.247427
Cps1	4.38326	-0.0861846	2.19035	2.70275	1.88361	2.0571	5.64213	5.81183	0.163014	-1.50595	-2.24112	2.69488	0.0936329	-2.49758	1.57491	0.185889	-3.34506	-0.0244989	6.21521	-2.44092	6.48232	-1.22143	-2.75151	-4.40965	3.96822	-3.23269	1.89737	-1.48546	1.94094	0.499244	-1.46401	-3.09748	-1.94477	-1.32191	-2.04706	1.20902	-1.17408	-1.44703	-3.56976	-4.37829	1.84795	-4.04088	-2.82178
Cr1l	7.50013	5.03194	7.60976	7.37071	6.97909	7.77396	7.67219	6.43872	1.68803	1.288	-1.11806	5.13939	0.794052	-0.821948	-0.186304	5.76275	-4.70719	-3.0454	3.39079	-4.3168	1.97106	-0.822313	-1.6543	-4.48863	1.38458	-0.565121	-1.16009	-2.76149	0.277178	-2.79881	-4.38711	-2.58294	-3.83222	-3.98769	-3.25442	-2.02006	-3.36683	-4.1711	-3.59568	0.772796	-0.783591	-3.17765	-3.00012
Crabp1	-1.71389	-2.2495	-4.24153	-4.51865	-3.75469	-4.76021	-2.72428	-4.71602	1.87915	1.1079	2.31223	0.37881	2.46367	2.49453	2.04052	1.65709	0.480737	0.190625	-1.00541	-0.014193	-1.429	-2.07376	2.61289	3.99785	1.97198	1.93588	-0.903832	-0.563669	1.51843	-0.745112	-0.302332	-0.998856	1.55056	-0.592383	-0.963122	-0.764747	-0.528108	0.18358	1.36153	-0.0412141	1.51053	2.92899	2.98655
Crabp2	-0.362598	-3.03246	-0.701651	0.588637	-3.45707	-3.04603	-2.70315	0.311499	-2.04345	-1.29524	9.00256	-2.58015	-0.430207	-0.566782	0.309752	-1.30127	-3.57522	-3.04762	3.1916	-4.71613	5.62271	8.31678	4.56598	-3.03273	3.95563	2.00292	-3.33724	-4.78661	5.94383	6.47099	5.13003	-3.75342	7.84361	-3.40565	-4.39179	-2.68187	-4.15386	7.91058	-0.161444	-2.15564	5.87612	-2.18468	-1.50807
Cradd	-0.0821854	0.528516	1.13863	1.1147	0.705569	1.08302	0.228202	1.06739	-0.788833	-0.875382	-0.458164	-0.85992	-0.85916	-0.84378	-2.50609	0.0851799	0.924083	1.26586	0.91418	0.261235	0.912741	0.512927	-2.04738	-1.33913	-0.514633	-1.52459	0.92573	0.36159	-1.38934	0.908727	1.05093	1.02114	0.719836	0.700251	0.665481	0.991942	0.364935	-0.903819	-0.326194	0.117091	-0.826037	-0.88091	-1.02744
Crbn	1.14298	-1.73692	-1.9444	-0.891577	-2.23776	-0.805167	-1.26289	-2.92628	-2.99061	0.462508	-3.13686	-0.579915	-0.819588	-3.00839	0.108703	-3.15151	3.50708	1.72378	0.328855	3.31923	2.01966	-1.73563	1.0522	-1.27273	-4.60825	2.15777	3.12708	4.02059	2.10224	1.97399	1.0944	2.40316	-3.32171	2.81151	2.37883	1.53471	3.12058	-0.58359	0.116247	1.6905	-0.268794	-1.28162	-2.1562
Creb1	4.20361	-0.881085	0.321354	2.62406	-1.3129	4.13173	0.859095	-3.22631	-7.16419	-0.753489	-5.65372	-1.66314	-3.28238	-7.48794	-6.0295	-4.43064	6.29162	1.68897	1.80346	4.02458	1.67209	0.476911	2.55973	-2.50767	-9.967	1.65107	3.9508	4.44638	2.66697	-2.35468	1.69245	0.981693	-5.72155	4.6949	5.44897	1.53718	3.80357	-1.14686	-2.29051	-1.55029	0.350463	-2.90641	-4.34022
Creb3	0.816531	0.478549	0.850359	0.0624587	0.820007	0.75796	1.3641	0.42489	-0.523602	0.200977	-1.23896	0.0373051	-0.845565	0.0121013	0.214092	0.0613716	-3.96259	-4.00435	-1.36772	-3.94989	-1.9039	-1.47565	-2.6154	-2.30296	0.367985	-0.769321	-2.86888	-4.13734	-1.36942	3.17718	2.251	1.66674	4.76888	0.68086	0.98898	3.38333	0.788694	3.28752	4.95799	5.46887	6.75673	4.90022	5.46837
Creb3l1	1.32518	-7.05839	-3.86189	-4.2017	-3.78115	-4.28587	0.128541	-4.11163	8.24392	5.66437	8.78932	7.34105	8.17433	7.57797	7.9232	7.35045	-2.68734	-2.18436	-1.27105	-5.06434	-1.59748	-7.66057	7.57233	7.08239	7.98434	5.61694	-2.65376	-5.54096	7.32691	-3.02185	-3.31056	-5.10712	7.22525	-7.22864	-6.99376	-2.27073	-5.46158	-1.80203	4.85368	2.12853	7.02496	5.07184	7.32136
Creb3l2	-3.37206	0.100308	-4.32687	-4.15949	-3.72272	4.77439	-3.38496	-3.7397	0.0141209	0.256655	-0.390198	0.21016	0.227883	0.353505	0.217675	4.11273	1.69746	-1.16875	-0.285773	0.86785	-0.2946	-0.399783	-0.0237088	0.279896	-0.0526378	0.497197	0.0483631	0.253297	0.14248	-1.60598	-2.11887	-0.15725	-0.289951	1.94546	0.0643856	-0.175078	0.0161008	-0.467584	0.177232	0.381337	0.100516	0.118262	0.342456
Creb3l3	-0.884639	-3.54284	-2.11878	-1.66101	-2.87059	-2.38876	-1.54618	-1.7054	0.647476	-0.127175	3.40499	-0.497375	1.13162	1.41941	1.21469	-1.58515	0.114748	-0.436187	-0.356487	-1.47501	0.479121	-0.67445	1.8814	1.93785	1.93071	1.1338	-0.740539	-0.864821	1.82844	-0.106627	0.555873	-1.57469	1.89916	-0.908363	-1.20117	-0.730094	-0.746018	0.784954	1.21413	-0.154615	1.76787	1.08101	2.53676
Creb3l4	8.09872	7.04635	9.60007	9.30013	9.33047	9.69959	8.8491	9.44417	2.52886	-1.98669	1.02648	3.63677	1.08228	-4.39782	-2.82643	8.15869	-4.14651	-1.79152	5.68179	-4.44653	2.95365	3.98485	-1.81001	-7.23373	0.927368	-3.11936	-0.146144	-3.89351	-1.53446	-0.344867	-1.98304	-1.29809	-2.65992	-2.11248	-2.30477	0.382618	-3.9534	-0.994834	-2.62158	-2.99285	-1.83238	-6.3627	-5.32274
Creb5	-3.10135	-6.33794	-6.46407	-5.69826	-6.96875	-6.7809	-5.07973	-6.2483	3.15387	3.41515	2.60124	2.04458	4.75053	3.41362	4.17256	-2.11781	0.267353	-1.13434	-2.4197	-0.481515	-1.02057	-3.99196	6.08634	5.4323	2.34146	5.36428	-1.7843	-0.497529	3.67898	0.821406	-1.71966	-3.08737	3.61971	-2.36785	-0.934774	-2.13302	-0.809636	-0.0310434	4.3583	1.69351	3.14695	3.59548	4.71677
Crebbp	2.88985	-3.59408	-1.99605	0.349448	-3.75992	1.79342	-0.561583	-3.20723	-7.19068	-0.673848	-5.56766	-0.399082	-2.03998	-6.22383	-3.19368	-6.8176	4.04716	-0.172048	1.013	1.35963	3.1949	0.443711	0.365766	-4.86848	-8.47424	3.57289	1.45426	4.36661	3.81995	1.21391	0.977267	2.40488	-5.36736	3.78701	4.78555	1.70062	4.8355	3.808	0.851752	0.946027	2.28137	-3.54902	-1.21507
Crebl2	7.79541	6.8755	8.40689	8.37054	8.98492	9.31935	8.56448	7.85035	1.77131	-2.355	-2.32925	4.35522	-0.0574799	-2.81787	-1.87737	6.74356	-2.54531	-1.44929	5.19253	-3.93696	2.24393	0.743786	-3.00298	-6.13755	-1.14696	-2.97329	0.878282	-2.07958	-0.67625	-2.86162	-2.12094	-0.557208	-3.98361	-2.0172	-1.7725	0.0928419	-2.35001	-4.21582	-4.43599	-2.39576	-2.04823	-5.05985	-4.99024
Crebrf	7.45965	4.87571	6.787	7.27213	5.79819	8.0787	6.76897	5.58078	-2.65599	-1.00994	-3.8345	2.67869	-2.86624	-5.69606	-2.81712	3.44527	-1.11921	-0.614802	3.10276	-2.29266	3.74315	2.41906	-2.36276	-6.97427	-3.87968	-1.96245	1.51914	-0.110486	0.726743	-1.35755	-2.46153	-0.695377	-5.73863	-1.33495	-1.44566	-0.110608	-0.957366	-1.32159	-3.67924	-0.267876	-1.40913	-5.35948	-5.77796
Crebzf	2.72141	7.44549	5.16888	6.75533	5.13261	7.30457	3.0042	2.8013	-2.88301	-1.59219	-3.17113	1.75335	-5.07176	-2.3209	-6.85493	2.10173	2.97343	3.43354	2.33507	2.48963	-1.36477	5.08093	-4.25361	-1.84106	-2.95338	-3.98439	3.13972	3.10393	-2.08233	-4.22469	2.041	0.797695	-4.97393	2.04968	1.58985	1.36242	2.17247	-4.71589	-2.40017	-0.289158	-3.44367	-2.83573	-4.05313
Creg1	7.01263	6.36606	7.42243	7.15396	7.79459	7.64408	7.38288	6.54643	1.45914	-0.523225	-0.894986	3.03712	-0.766885	0.306026	-0.84879	5.52471	-2.56307	-0.874632	1.35048	-2.43766	0.0682548	0.446878	-2.38435	-2.96762	1.10853	-3.42543	-0.914241	-1.17181	-0.68535	-3.65632	-1.63966	-0.368555	-2.93904	-1.92211	-2.3316	-0.875891	-1.14485	-2.71372	-3.63022	-0.297541	-1.05521	-2.3696	-2.18544
Crem	3.06074	-2.75102	0.0678689	-0.396707	-0.695196	-0.692736	1.63273	-1.26275	4.82272	3.04725	4.88239	3.31764	4.58597	3.90057	2.19976	1.22954	-1.49622	-3.1968	-1.83033	-1.77714	-1.90238	-5.35712	5.50449	6.09136	5.13144	3.167	-1.94008	-2.88227	0.686668	-4.33946	-2.86086	-3.33598	1.59478	-3.80224	-3.82602	-2.6195	-2.99201	-1.99504	-0.690126	-0.563698	0.78225	4.55547	5.72088
Crhr2	1.48521	-0.998144	-0.762112	0.322931	0.19587	-0.41325	1.2307	-0.339388	0.679575	5.23601	0.477772	1.63027	0.697807	0.389932	5.37311	1.28688	-0.444957	2.85935	5.59262	-0.572933	-0.530928	-3.13403	-0.287599	0.609544	0.462808	-1.90009	-0.308927	0.824854	-2.93897	-0.827343	0.710878	0.879515	3.31996	-0.91497	-0.466044	-0.10318	0.8277	0.0880298	4.57274	-3.14072	-2.38555	-1.05512	-0.0717377
Crk	2.07778	-4.45539	-1.92846	-1.48988	-4.29497	-2.02391	-1.40292	-4.25637	0.813703	5.15704	0.870185	2.81295	3.55118	0.23129	1.67859	-1.99161	-2.28163	-4.58218	-0.644273	-2.40126	-0.915792	-1.02877	7.11712	3.17766	0.466625	6.42775	-1.76334	-1.44707	5.93096	-0.746861	-4.0292	-4.02461	-0.840522	-3.88645	-1.803	-3.4001	-2.39735	0.670592	2.92393	2.65612	4.32583	2.65461	2.49094
Crkl	-2.76641	-3.16754	-5.68594	-4.94096	-4.89912	-4.29748	-4.74668	-5.50488	-3.28305	-0.374825	-2.39592	-2.8773	-0.88634	-2.13356	0.124907	-6.89358	7.31053	4.8634	2.25626	4.96552	1.77461	-1.93575	2.93889	3.02563	-5.30002	3.17418	4.39133	5.91725	1.60132	3.45032	3.4031	3.87587	-3.37197	5.38794	5.50699	2.44662	5.10349	1.8563	0.226772	-1.02493	-0.304443	-1.11337	0.419508
Crlf2	-0.0256073	-0.360433	0.150605	0.511155	0.244083	-0.692681	0.211014	0.24747	1.25439	1.28648	0.512239	0.779398	0.826641	3.26743	0.435494	0.687277	-0.919345	-0.540737	-0.766297	-1.0237	-1.00885	-1.16054	0.509394	1.18445	1.99714	0.478529	-0.921085	-1.04649	0.137074	-0.72709	-1.33785	-0.702385	1.22135	-1.59558	-1.08187	-0.819156	-0.908624	-1.28807	0.437298	0.870403	0.402878	1.7495	1.13236
Crtc1	-2.2409	-1.12784	-1.97941	-1.71879	-1.77222	2.17197	-1.70785	-1.80143	-0.878682	-0.838716	-1.54322	0.0215298	-0.767238	-1.57667	-1.2221	-1.63175	4.57894	4.48852	1.95898	3.98027	2.0446	-0.876663	-0.27986	-0.6075	-2.25055	-0.295216	2.76454	5.98556	-0.740596	0.370399	3.85802	3.05923	0.0898369	3.87332	3.08878	2.51781	5.77446	-1.89905	-0.794976	-1.07608	-1.63706	-0.767571	-0.893024
Crtc2	-2.66052	-4.87571	-4.72942	-2.92625	-4.60085	-2.80891	-3.79094	-3.92749	-2.04547	1.8568	-1.84342	0.935664	1.9307	-1.42789	2.14123	-2.37038	2.60549	-0.542708	-0.969499	2.23641	1.87198	-1.58071	1.66932	1.48274	-1.54236	4.94723	-0.13498	1.52498	3.79231	2.72333	-0.238472	1.7221	0.00651373	1.21827	2.36222	0.348927	1.71753	2.64192	2.03119	2.1588	3.16931	0.489431	2.02977
Crtc3	-2.12899	-4.08297	-5.92302	-4.96075	-5.51706	-4.71278	-4.15945	-5.55693	-0.961897	0.622331	-0.365088	1.18475	1.59781	-0.927844	1.18574	-4.05643	1.12391	-0.68794	-1.05389	-1.25256	0.800759	-2.37943	1.95711	3.22613	-0.57009	2.88446	-1.08835	0.498325	3.03556	1.3898	-1.22155	-0.0859589	0.389604	-0.543015	0.640976	-0.769478	0.937704	1.20999	1.92452	1.74276	2.64549	2.34226	2.64208
Crx	-0.958133	0.340421	-0.559857	0.464526	-0.888334	0.809728	-0.969353	-1.65897	-2.78981	-0.293286	-3.2564	-1.59223	-1.08159	-2.13102	-1.00967	-0.653644	2.72992	0.933337	-0.0127121	2.54981	1.99475	1.45234	-0.435499	-1.09783	-3.11775	-0.364375	2.24691	2.01614	1.52486	0.756858	-0.012635	1.64859	-3.48297	2.08057	2.35325	0.297361	1.01223	0.25492	-1.83436	1.11906	-2.41055	-1.42316	-2.65988
Cry1	-3.21748	-1.67154	-3.91804	-3.70516	-3.47795	-3.56662	-3.40119	-3.65551	-1.59518	0.428225	-1.60859	-2.43027	-0.437886	-1.44111	0.780173	-3.30755	3.70803	3.28731	0.427377	4.66339	0.842999	-1.47817	1.61236	1.05953	-2.03156	0.225122	2.3142	3.67295	0.178138	4.35058	2.67017	4.32193	-0.581107	3.57976	4.91954	1.79418	3.27882	1.80849	0.837734	0.387638	-0.47186	-0.147231	0.140091
Cry2	5.54122	4.51729	6.91855	7.17378	6.97747	7.93652	6.29699	6.80729	1.09176	-1.37222	-2.13516	2.96007	-0.824441	-2.63647	-1.66623	5.31019	-1.84607	-0.280376	3.83333	-1.09481	2.63337	0.961895	-2.88258	-5.44495	-0.746343	-1.73273	0.613609	-0.85059	-1.17298	-0.699305	-1.64185	0.755729	-3.51249	-1.67182	-0.644673	-0.240844	-1.22048	-2.23958	-3.01306	-0.871204	-2.22229	-4.01097	-4.80276
Cryab	-2.95236	-6.27305	-5.90975	-5.8875	-5.47604	-6.36252	-2.90876	-5.2596	4.2257	2.39609	4.75269	2.42222	3.31752	6.81437	5.98238	1.21449	0.485202	0.855173	-2.54415	0.090604	-1.47213	-6.34418	3.54599	5.87404	3.93952	3.55593	-0.773163	-0.423653	2.49407	-1.35102	-1.37633	-0.705685	4.5334	-1.7248	-2.1351	-0.143384	-0.154176	-1.88008	2.18398	-0.140477	2.58233	3.76544	5.22244
Crym	7.73147	6.67444	7.87669	7.45547	8.63844	8.26006	8.2016	7.10983	2.74234	-2.28647	-0.712175	4.28287	1.27213	-4.77678	-2.14433	6.67397	-2.1074	-0.174655	5.99947	-3.28903	2.62653	0.790036	-1.11778	-8.39621	0.355402	-3.65796	1.04666	-1.47755	-1.02272	-0.72185	-0.820099	0.424456	-2.66477	-1.7208	-1.83947	0.365836	-1.67608	-2.44023	-4.77985	-3.42589	-1.47602	-7.38183	-7.20664
Csdc2	0.0519725	-6.28029	-3.85368	-4.07446	-4.37324	-4.76076	-0.543657	-4.02084	4.80787	4.73199	5.12629	6.17609	5.3517	5.42972	5.4105	2.89035	-2.64012	-1.26685	-1.66589	-2.31638	-1.13234	-7.60579	4.92288	4.15404	4.64369	5.08851	-2.65222	-2.57243	4.80867	-2.62549	-4.99691	-3.75273	4.08297	-4.64961	-3.74069	-2.58575	-2.61646	-4.13674	2.9796	1.97855	4.2088	3.2308	4.83354
Csde1	-3.20407	-3.33247	-6.05342	-6.08268	-6.47809	-5.78015	-5.61002	-6.76605	-1.52375	1.36811	-2.13404	-2.09566	1.84706	-3.74427	0.953667	-5.22399	4.17107	0.644123	-1.42546	4.20216	0.559175	-2.29246	5.72512	3.24456	-4.05827	2.95386	1.3401	3.59643	3.69505	3.29882	1.64825	2.90518	-1.27515	3.14383	3.6921	-0.0235422	3.01016	2.91513	2.22088	1.4969	2.47457	1.05128	1.47884
Csf1	4.77292	-2.80029	2.82228	3.88343	1.69155	1.39168	2.64187	1.1726	6.21908	5.94699	4.69099	5.67566	5.97939	1.72894	0.955609	2.73012	-5.89469	-5.88629	-3.87355	-7.25463	-3.63205	-6.89777	6.75072	2.78627	7.94169	0.616966	-5.14913	-6.76876	2.33351	-6.6172	-5.08447	-6.97453	4.46691	-6.73382	-7.92389	-5.07916	-6.83952	-4.69987	-2.92921	-0.584492	2.12018	5.32441	6.40465
Csf1r	4.44054	-4.58118	0.850528	2.71559	0.452668	-1.07959	1.29235	-1.24703	7.49313	7.20573	5.07649	7.30434	7.5817	2.89699	2.22801	3.00156	-5.33739	-4.94199	-5.19115	-6.45194	-3.11594	-8.24164	7.72115	4.17886	9.62866	1.40409	-4.43296	-6.35462	2.83269	-7.77807	-4.65471	-6.41784	5.84377	-6.3226	-7.86744	-4.18307	-6.26697	-4.56142	-3.66267	-0.395871	2.85481	7.08947	8.37516
Csf2	2.1742	-2.70977	0.776845	1.36344	-1.05869	0.706694	1.0011	0.0695082	1.98067	2.97555	2.696	0.0803812	1.91627	-0.527937	2.09088	-0.99986	-5.35936	-4.74268	-1.13788	-6.08606	-0.605339	-0.883633	4.11535	0.846725	3.42558	2.55259	-3.41234	-4.55413	2.68189	-1.16011	-2.31364	-5.56597	1.78843	-4.91843	-5.24985	-3.2108	-4.42957	1.67703	2.27906	0.607696	2.53743	3.1104	2.28123
Csf2rb	5.17792	-4.52889	1.05165	3.12766	0.165285	1.87222	2.67815	-0.460125	6.56627	6.67124	8.63901	5.01977	5.98491	1.71951	2.16744	0.710807	-6.19384	-6.4047	-4.80878	-7.49949	-2.02082	-6.14553	6.18299	2.09225	9.07644	1.71223	-6.05473	-7.23828	2.62495	-5.97276	-4.71419	-7.02167	3.87148	-7.42833	-8.49369	-6.12206	-7.34023	-1.94622	-2.02828	-0.298389	2.59167	5.93849	7.29279
Csf3r	5.65436	-0.865351	5.17866	6.46855	4.01287	5.90102	5.00712	4.39789	1.37029	0.362404	7.43877	1.6632	0.775235	-0.787613	-0.102596	0.634153	-6.5966	-6.6482	-0.658966	-6.79073	0.0664166	0.424711	2.84666	-1.0312	3.84723	-1.45701	-4.85917	-7.57689	1.38973	-2.32846	-2.6751	-6.78891	2.20636	-6.5388	-6.82566	-4.84182	-7.73525	1.60731	-0.786669	-1.43831	1.1479	0.671873	1.05684
Csk	-3.40279	-5.70141	-4.35919	-3.91735	-5.33329	-5.08315	-4.24764	-3.52723	-0.209374	0.921968	1.65848	-0.542231	0.904822	1.60675	1.4144	-4.36857	1.50962	1.36244	-1.78114	0.987481	-0.804721	-1.29246	2.96226	3.60311	1.20474	1.30877	0.335923	0.965744	0.855829	-0.0475696	0.928692	-0.541133	3.3994	0.718184	0.99924	0.190308	0.830074	0.72537	0.907669	0.142063	0.45878	2.61485	3.62902
Csnk1a1	1.29872	-1.59848	2.44921	2.69181	-2.19512	1.86915	-0.976056	2.01392	-2.71365	-1.17921	1.49126	-1.05801	-1.46462	-2.79507	-1.49035	-0.89388	0.465694	-0.926634	1.53854	-1.02472	2.28418	3.67579	1.59849	-3.04198	-1.45172	-0.240332	-0.216365	-0.896337	2.92834	2.49556	0.280634	-1.10802	0.689183	-0.810495	-0.198577	-0.893842	-0.847379	3.08282	-0.20703	-0.800754	2.08527	-2.42226	-2.56796
Csnk1d	-3.90627	-3.38211	-5.21973	-4.45153	-5.08524	-4.2981	-4.93272	-5.03074	-2.07232	-1.37847	-2.63728	-2.00044	0.537514	-2.59493	-0.316773	-4.41599	5.63711	1.50744	-0.335249	3.12423	2.38654	-1.23964	2.20334	1.2241	-2.87534	2.04423	1.77194	2.98285	3.09726	3.76259	2.13406	3.62048	-0.656861	3.58424	4.91426	1.80003	3.01126	2.39586	0.634497	-0.750297	2.10459	-1.22319	-0.498291
Csnk1e	-5.23256	-7.26708	-7.75052	-6.23549	-7.84555	-6.95037	-6.99517	-6.79366	-0.366702	0.85458	-0.260916	-1.59268	2.60278	-1.26574	2.34364	-4.69834	3.24167	1.02374	-0.614628	2.92094	1.64035	-1.49988	5.24813	3.5975	-1.7634	4.6523	0.972121	1.61319	3.30071	3.11721	0.577148	0.110437	0.634804	1.90868	3.01613	0.146544	0.921961	2.37074	3.31048	-0.149987	1.63046	1.07712	1.92728
Csnk1g1	-1.76101	-5.11315	-5.771	-4.06451	-6.60853	-4.04731	-4.49639	-6.49724	-3.62985	1.80436	-3.57828	-1.09978	1.37104	-4.67989	0.899441	-5.58258	4.29406	1.05226	-0.101613	3.92318	1.75678	-1.37824	5.26271	1.92586	-5.25775	4.22852	2.31277	4.1842	5.20536	2.96849	0.0767592	1.66738	-2.4815	2.22367	3.92618	0.461281	3.38124	3.18508	2.38806	1.30815	2.57988	-0.821644	0.225844
Csnk1g2	-5.40919	-1.45605	-3.68869	-5.31181	-2.6953	-5.70036	-4.80458	-1.91396	0.546786	-3.18914	0.491884	-5.83285	-1.04726	0.536531	-0.599574	-2.36136	-0.631913	-0.212608	-3.70482	-0.287055	-2.27757	-0.678153	-2.11135	-0.223971	-0.594577	-2.09445	-1.36201	-2.27996	-2.56244	6.83005	4.4199	3.86086	6.47002	4.35628	3.22839	4.19302	1.48222	5.31754	5.84775	3.58158	5.14852	3.88899	4.29831
Csnk1g3	-5.97947	-3.96463	-7.3795	-7.36697	-7.10563	-7.41709	-6.87572	-7.27317	-1.05891	-0.438639	-1.84563	-4.10481	0.317684	-3.61256	0.30639	-6.49801	6.77138	5.13472	-0.4464	5.5371	1.28269	-1.76636	4.61619	4.1709	-3.164	2.30552	3.9155	5.70445	0.395511	5.19581	4.95018	4.44866	0.730231	5.96666	6.01239	2.6211	5.08955	1.97965	0.899533	-1.58271	-0.416334	1.15099	0.375825
Csnk2a2	-6.18017	-6.16861	-7.77974	-7.15938	-8.08168	-7.87801	-6.86313	-7.02436	-1.12447	0.62387	-1.21262	-3.405	1.72917	-2.60027	1.53154	-5.89469	3.67272	1.19059	-0.700855	3.48874	1.05452	-1.83318	5.09434	4.06112	-1.92911	2.48367	1.60156	2.95261	1.791	3.96885	2.25636	1.83898	0.296825	2.89499	3.93439	0.770531	2.51938	3.22857	2.44183	-1.18312	1.17583	2.56274	1.35394
Csnk2b	-6.74151	-2.50937	-5.34265	-6.19019	-4.52621	-7.41167	-5.70649	-3.27491	0.527764	-2.18875	-0.0684019	-5.33652	-1.00765	1.45281	-0.498776	-3.44689	1.50711	1.79928	-2.98353	0.937456	-1.58206	-0.126654	-1.40173	0.878192	0.785542	-2.32467	-1.08405	-0.495132	-2.39653	5.40473	4.5499	3.69846	5.77357	4.43583	2.06223	2.61954	1.95837	4.80542	4.18225	1.20673	1.69474	2.57804	3.22534
Cspg4	1.15448	-6.94249	-4.26104	-4.28188	-4.70568	-5.05642	-0.680456	-4.62676	6.81274	4.90868	7.42434	6.58743	7.83491	6.48543	6.60153	5.11778	-3.52172	-3.50331	-1.15849	-4.74076	-2.10271	-6.43314	7.36446	6.28767	6.54773	6.25812	-2.72241	-5.25409	6.93632	-1.80118	-3.49748	-6.03186	6.91014	-7.66549	-6.49564	-2.60353	-5.19802	-1.46123	5.02219	2.6216	6.44494	4.56567	6.01855
Csrnp1	0.880028	-4.32586	-1.03424	0.505424	-3.40916	-1.21569	-0.715603	-1.05444	1.91596	2.99971	7.17699	0.942659	3.26539	1.48471	3.31696	-2.46365	-4.92316	-5.77147	-3.64169	-6.39415	0.748859	0.288236	4.35316	1.2564	3.48657	3.15041	-5.54556	-6.33413	5.70498	0.331275	-4.05396	-5.91437	3.03217	-5.28558	-5.85182	-5.39031	-6.31909	4.48937	0.914481	1.67298	5.15558	2.42837	4.48908
Csrnp2	-7.56466	-6.99928	-9.27739	-8.9182	-8.8867	-9.21582	-7.88402	-8.76847	0.289754	1.67475	1.57671	-2.56745	0.623596	4.19133	2.53667	-5.42475	4.83719	2.71762	-3.6407	5.36961	-2.68935	-3.7597	3.51813	7.57279	-0.253355	3.69354	1.14833	3.17791	0.502843	-0.25204	1.40855	1.32115	2.07254	2.69784	3.43837	0.693278	2.87954	0.06904	1.78109	-0.176551	-0.461289	4.81001	5.42159
Csrnp3	-0.811156	-0.82653	-1.05481	-0.621198	-1.27505	-0.754229	-0.210147	-0.581287	-1.43712	-1.50076	-1.81503	-1.605	-0.909205	-1.61422	-0.865227	-1.00629	7.35456	6.89915	5.51557	5.79391	4.34217	-1.04918	-1.44956	-1.19911	-2.01634	-1.62753	8.34648	7.1687	-1.21217	3.86132	6.5511	6.23426	2.72219	7.19571	6.73483	7.21576	6.44602	-0.902778	-1.50069	-0.952881	-1.35342	-1.66486	-1.90772
Ctbp1	-6.05938	-4.02785	-7.95745	-7.89801	-6.78907	-7.34841	-6.09174	-7.61983	-0.250454	0.827716	-1.47733	-1.12811	1.05497	1.5835	2.92282	-4.49623	3.91879	1.89527	-1.81895	3.43975	-0.853527	-3.71488	2.00372	3.93099	-0.889114	2.24612	0.952677	2.62051	-0.310009	0.381093	0.546599	1.59438	0.225137	2.21763	2.72976	1.01297	2.48858	-0.969866	1.68491	0.905262	-0.865021	2.87113	2.46322
Ctbp2	1.4124	-0.354555	2.90653	3.37832	1.58698	2.74297	1.2069	-2.94756	-0.596609	0.475614	-1.35561	0.458386	0.213882	-1.55665	-0.332075	-0.899765	1.48247	0.160606	0.381529	-2.17886	0.228419	-1.8074	0.987508	1.29967	-1.00947	0.94167	0.38394	0.811509	0.701311	0.336913	0.173218	-0.323017	-0.851873	0.0756267	0.701496	-0.143814	-0.574547	-0.530063	0.125206	-0.879268	0.186036	-0.842535	-0.186234
Ctcf	1.59203	-1.28264	-0.0706112	2.16257	-1.11657	2.75468	-0.392424	-2.08224	-7.02029	-1.42777	-5.15489	-1.92346	-3.38843	-6.5067	-5.78148	-3.00901	7.32699	4.1326	3.80487	5.09849	2.41181	-0.140774	1.00181	-1.89577	-8.65278	0.49576	3.87709	6.27701	0.33674	0.598365	2.84591	3.86408	-5.48144	5.37844	6.17279	1.96349	5.50406	-2.61251	-2.22867	-1.47437	-2.2014	-3.56542	-3.81471
Ctcfl	2.03089	-0.660615	-0.65976	-0.358733	0.172477	0.13084	1.72761	-0.366447	2.73231	-1.88667	-0.665603	1.93163	-0.859025	0.440644	0.697052	-0.501186	0.590466	0.87645	0.888561	0.724231	-0.250518	-3.41895	-1.24282	-1.01899	-0.818892	0.121926	0.485739	0.730719	-1.55907	0.64079	1.65757	1.1744	0.945649	0.684165	1.42098	1.33681	1.41205	-0.952963	0.108507	0.970442	0.118352	1.39035	0.430874
Ctla4	4.74333	-2.0344	2.79328	3.87719	2.16582	1.30032	2.43832	0.775531	4.27998	4.15745	2.63922	4.4567	4.80377	2.06634	3.32527	0.29755	-4.80695	-5.8287	-3.02257	-5.98191	-2.10756	-5.69323	4.28431	1.85888	5.55178	1.94498	-5.40224	-6.04235	0.579838	-3.99107	-6.63885	-5.57694	1.63952	-5.61045	-5.8919	-5.28294	-6.19262	-2.0086	-1.20211	0.322951	0.592248	4.08098	3.86636
Ctnna1	4.89035	2.39511	6.17097	6.52421	4.6332	6.16858	4.77552	6.16332	-1.40938	-0.85635	-0.146485	1.66009	-0.555289	-3.30395	-2.24052	3.89189	-7.2099	-5.52687	2.5016	-7.05073	3.0507	4.47128	-1.58008	-5.81848	-1.27491	-0.391295	-3.65789	-6.38525	2.76549	1.78964	-3.31727	-4.93385	-1.17521	-5.88913	-5.00609	-3.69195	-6.43737	2.04176	0.479455	-0.332182	1.74303	-4.54725	-4.05238
Ctnnal1	-2.35904	2.63228	-2.87888	-3.38034	-2.27873	-3.16667	-2.09668	-2.68776	-0.681266	0.401073	-3.95368	-1.06325	-1.38877	0.252723	-0.00187935	0.293595	5.38168	4.38474	-0.675126	5.8906	-0.50488	-0.739459	-2.09612	0.0541421	-2.4861	0.854406	3.48837	6.10569	-0.101354	0.350089	1.36854	4.8554	-2.44584	4.4881	4.43931	3.09809	5.93983	-1.25198	0.837076	1.82178	-0.56652	-0.309837	-1.62728
Ctnnb1	5.41503	3.32803	7.87738	7.37102	6.84978	7.81494	7.21227	7.4097	1.67836	-1.92384	1.39445	2.45668	0.642188	-4.9086	-3.47811	6.03133	-7.42054	-3.77337	4.26314	-7.3278	2.95496	3.61855	0.316309	-5.7364	1.5105	-2.92188	-0.304446	-6.69092	-0.645898	-0.516651	-1.74166	-3.87106	-0.671487	-4.27241	-4.6242	-0.266817	-6.45483	-2.01547	-2.47648	-4.00985	-0.932869	-2.79609	-3.96307
Ctnnbip1	-2.47816	-4.37297	-2.76474	-2.23433	-3.5826	-3.06744	-3.19982	-1.97115	-0.069171	-1.69813	3.75174	-1.15365	0.571901	1.90102	0.0475516	-1.55721	-1.92839	-1.21442	-1.12841	-2.02882	1.63203	4.14342	1.97554	2.70744	0.982312	1.55474	-0.875677	-1.98166	1.64285	3.66315	1.07043	-2.13752	3.39899	-1.75614	-0.588465	-0.913935	-1.97872	4.88885	0.45087	-2.8052	1.67856	1.45533	2.73586
Ctnnd2	-1.75011	-1.38182	-2.43448	-2.39616	-2.78323	-2.09999	-1.98556	-1.69382	-0.898835	-0.342196	0.161088	-1.65548	-0.800077	-0.953036	-0.521927	-2.12427	2.3258	1.75479	1.03758	3.65382	0.91525	1.09913	-0.0985715	0.630736	-1.13597	-0.484371	1.47472	3.02435	-0.120364	1.74444	1.65806	1.67286	0.797684	1.86157	1.82129	1.08738	2.96635	1.42848	-0.875972	-1.51605	-0.454339	-1.00071	-0.367298
Ctsh	3.78227	2.39375	4.29792	4.57738	3.97473	5.41802	3.95897	4.11284	1.03242	0.36565	0.152298	2.22603	0.307851	-1.47031	-0.337652	3.87794	-5.43357	-4.34079	1.94768	-4.19126	0.703364	1.50016	-0.845798	-2.71822	0.807977	-1.12142	-2.3278	-4.49627	0.678061	-0.840136	-4.11009	-3.92383	-1.45853	-4.30164	-4.061	-2.36567	-4.44156	-0.65419	-1.26222	-0.325764	0.627713	-1.63233	-1.81262
Cul3	-7.15147	-3.87899	-7.33972	-7.58627	-6.90635	-8.15779	-7.2619	-6.94346	-0.755893	-0.649309	-1.83537	-4.59946	1.31246	-0.98514	1.14875	-4.26237	4.08351	2.50426	-3.03161	3.71637	-0.778412	-1.5753	2.72774	4.58327	-1.54735	0.657127	1.17539	2.95146	-0.0394848	4.50739	3.39647	3.8269	1.45598	4.07144	4.21045	2.11923	3.90606	2.99729	3.76955	-0.467283	2.25408	2.38301	1.88401
Cux1	4.16917	2.15684	4.73585	5.40808	3.51142	4.00927	3.84464	4.80141	0.587214	-0.0320272	1.90254	1.9247	1.20677	-1.42284	-0.209175	2.99379	-3.67137	-2.12839	1.99101	-4.11012	1.04442	1.93586	0.0969707	-3.72923	0.716663	-0.251332	-1.62899	-3.63884	0.401204	-0.999979	-2.64419	-2.69337	-1.23257	-3.88756	-4.31373	-2.07073	-3.62037	-1.44668	-2.04486	-1.32632	-0.291752	-3.12063	-2.10908
Cux2	-0.738572	0.394567	-2.43691	-2.4298	-0.427519	-2.11146	-0.508196	-2.45034	-0.611511	-0.780562	-1.30742	-0.9204	-1.10085	-0.471952	-0.461882	-1.60386	8.18417	7.44638	1.56629	7.96754	1.01376	-1.65936	-0.666984	0.208022	-0.843156	-0.697644	6.23219	8.08815	-0.852128	0.71694	5.47239	8.62636	-0.136559	8.48457	8.5902	6.00137	8.02182	-1.13559	-0.707066	-0.697702	-0.697471	-0.274898	-0.367133
Cuzd1	9.25483	4.11878	3.25249	6.71122	7.60432	4.72538	10.0004	3.68222	1.56431	-0.549558	0.437701	1.86043	-0.534325	-1.00416	0.0937465	0.0813385	2.47976	-0.282933	0.37625	0.0344481	-0.401592	-0.173232	-2.18058	-3.56389	-0.974075	-0.0438885	-1.60476	-1.21971	-0.914097	-0.0846756	-1.31916	-0.382966	3.27911	-0.299579	-1.12779	-0.429646	-0.775364	-1.25509	-0.530658	0.68205	-1.30315	-1.88648	1.75505
Cx3cl1	7.55915	5.14595	8.79702	8.63953	8.45924	9.08222	8.32527	8.1801	2.60582	-1.16297	0.623883	4.534	1.63157	-2.95115	-1.42232	7.58502	-5.52135	-3.41662	4.42082	-5.61593	2.04775	2.53076	-0.690593	-6.46304	1.77989	-2.32475	-0.762434	-4.29473	-0.959005	-1.64745	-2.90418	-2.32012	-2.71593	-3.52807	-3.3088	-0.858928	-4.30517	-2.95768	-3.33067	-3.36965	-1.21709	-4.80542	-4.02963
Cx3cr1	5.58106	-1.88618	3.00098	4.99127	3.5041	1.8291	2.82666	1.54258	6.56423	4.81056	2.68668	4.32793	4.85702	1.60043	-1.55814	0.403231	-4.40184	-3.93478	-3.81516	-5.8248	-6.58031	-5.98082	8.19225	4.10106	7.83215	-1.82813	-3.43578	-5.37251	1.15612	-7.06251	-4.21774	-5.88881	5.09888	-5.20786	-6.30527	-3.61483	-5.20051	-4.54178	-3.36919	-2.61296	1.24715	7.28609	8.09467
Cxcl10	7.26055	2.59444	7.65275	8.08936	8.22556	7.55661	6.86633	5.41079	3.33305	2.45058	-3.81997	2.07255	0.600964	-5.53156	-4.1217	6.62704	-7.228	-3.5864	4.32982	-8.0328	2.97143	-1.51514	3.20907	-2.68694	5.50329	-4.75888	0.244023	-8.55506	-1.17374	-6.06783	0.386419	-5.35189	1.23802	-4.11235	-6.32393	0.196721	-8.6708	-7.2055	-3.8851	-6.62094	-1.19278	7.17704	0.422528
Cxcl12	0.939449	-4.88215	-2.14321	-2.03345	-2.73707	-3.49587	-0.0733273	-2.8706	7.69898	5.07038	7.24738	7.07525	8.30325	6.95496	6.2393	6.13642	-1.73716	-1.67642	-2.00183	-1.11767	-1.43156	-7.38025	7.73892	7.30329	7.738	4.92176	-2.26713	-2.82344	3.64823	-4.39	-3.70506	-3.66615	5.88817	-4.60235	-4.3461	-2.50513	-2.91572	-3.51801	0.870537	-0.126942	3.6394	5.48931	8.07481
Cxcl14	2.976	2.59787	2.89352	2.67116	2.6247	3.43768	3.19697	2.97155	1.23649	0.651052	1.38391	2.22811	1.90253	-0.0470821	0.889101	2.11028	-2.00074	-1.48804	1.35927	-1.96382	0.421244	-1.87376	1.64436	-1.40666	0.460081	-0.526827	-0.389528	-1.60428	-0.171272	-0.297318	-0.677359	-1.87632	-0.538061	-2.37824	-2.0641	-0.377273	-1.74256	-0.524468	-0.729971	-1.59264	-0.327704	-1.89694	-1.42485
Cxcl16	6.65708	2.54174	6.89144	7.27866	6.49861	6.40297	6.01069	6.41032	3.48889	1.47491	1.51809	3.25484	2.24149	-1.17922	-1.12116	3.27599	-6.87864	-5.73853	1.82761	-6.89706	-1.12029	-1.74374	3.22814	-1.06613	4.47269	-2.22197	-4.29266	-7.52566	-0.231239	-3.95922	-3.80897	-6.22397	0.588484	-6.08133	-6.30803	-3.8704	-7.34837	-2.65475	-3.13999	-3.03865	0.111133	2.42542	2.35861
Cxcr1	4.72288	-1.1689	3.78273	5.61351	3.14224	5.32193	5.11689	3.21712	1.1598	0.458578	9.29031	1.28894	1.45136	0.159408	1.78403	0.105194	-5.41699	-5.8337	-1.26879	-5.33315	-0.698582	-1.32817	3.14047	-0.404788	3.16085	-0.922561	-5.33061	-6.87518	2.20666	-3.46516	-2.38678	-6.40802	1.28535	-6.51991	-6.35956	-5.86727	-6.99004	0.980472	-1.03225	-0.714065	1.41592	1.07286	1.20504
Cxcr2	4.44916	-1.72338	4.07473	4.90466	2.58958	4.83108	3.80996	3.12353	0.961432	-0.262645	7.46128	0.749393	0.757292	-0.18844	0.809079	1.01364	-5.55247	-5.77449	-0.232	-6.02214	1.18281	1.58634	2.24361	-1.59736	2.73383	0.0508544	-4.68323	-6.45207	2.81986	-1.04652	-1.70706	-5.7921	1.97409	-5.79978	-6.61773	-4.60037	-6.25845	2.94399	0.0586333	-0.502297	2.22075	-0.613498	-0.385617
Cxcr3	7.84453	3.46357	6.31853	8.52675	7.13038	5.42412	6.1634	4.65974	4.70104	0.904444	1.17795	3.71007	1.80518	-1.4185	-1.30938	0.171164	-3.36533	-2.80934	-1.72182	-3.21302	-5.09584	-4.90618	5.58815	1.80934	4.11609	-3.46959	-2.17204	-4.87478	-2.15572	-5.65834	-4.03806	-4.52716	2.58121	-2.38089	-4.78569	-1.97596	-4.89488	-4.99924	-3.38572	-3.94539	-2.14312	4.33617	3.43019
Cxcr4	5.33371	-4.61542	1.6623	3.84868	1.26292	1.09356	2.63986	-0.163393	6.42763	5.38805	7.32635	5.17913	5.83684	1.99964	1.14693	0.0481679	-4.73376	-4.95638	-4.55435	-5.64226	-2.74379	-7.09012	7.4219	3.3976	9.0818	-0.042267	-4.45654	-5.62218	2.56143	-7.1927	-3.80037	-6.34496	4.66303	-5.50243	-7.57206	-4.76274	-5.8425	-3.32468	-4.11169	-1.32238	2.40436	5.9453	8.39858
Cxcr5	9.80511	4.37213	8.54677	10.3908	8.1348	7.39246	7.17812	6.72416	4.21618	0.834829	2.5795	3.06254	4.07592	0.622136	-2.98831	-0.242031	-4.17015	-2.78989	-2.55474	-5.04079	-2.53403	-4.89295	5.13548	2.58191	4.22751	-6.3024	-2.23063	-3.61077	-3.57152	-4.65653	-3.42612	-4.00172	0.415443	-4.24955	-4.94885	-2.1791	-4.12032	-3.62187	-4.39179	-4.69984	-3.38086	1.98118	2.14265
Cxcr6	6.81571	3.30734	7.13041	7.8097	6.88244	6.52174	6.4304	5.84802	4.00549	0.551907	1.745	4.76216	2.28149	-0.484167	-1.676	3.33719	-3.94022	-3.6913	0.484196	-4.00538	-2.72556	-1.35772	4.07194	0.867028	3.83526	-2.77019	-2.02087	-5.20664	-2.15055	-4.95104	-3.78857	-4.47113	1.43799	-3.82787	-4.70052	-1.99262	-4.80927	-3.49485	-3.44186	-4.10911	-1.71834	1.92611	-0.373878
Cxxc1	-4.2049	-1.38957	-3.4689	-2.5641	-2.68608	-3.94289	-3.93203	-2.46106	0.565026	-0.511743	-0.709955	-0.878002	-0.237513	-0.271899	-0.813559	-1.44221	2.07578	2.53714	-0.0902961	3.31184	0.47231	-0.301859	-0.357315	1.5438	-0.0784907	-0.577638	0.876822	1.72265	-0.448237	2.23295	2.15518	2.40019	1.19404	3.13475	2.10107	1.16731	1.89647	-0.0768284	1.1094	0.260021	-0.171991	0.450156	0.529345
Cxxc4	0.141159	3.79369	1.39603	1.04306	2.77892	2.89365	1.46298	0.585318	-2.01227	-2.79352	-5.15214	-1.37791	-3.19267	-2.67066	-1.636	-1.05552	6.56295	6.73	2.94083	6.90771	0.144903	-2.26296	-2.49498	-1.32706	-3.40009	-2.85258	6.91446	7.68184	-4.61336	0.0497536	4.38615	7.23401	-3.61219	7.17557	7.00809	6.45041	7.722	-2.13641	-1.71198	-2.77633	-4.28109	-1.38656	-2.12979
Cxxc5	1.11039	-0.194148	4.35885	4.0604	3.10705	4.33796	3.13419	4.84643	-1.84377	-2.33948	-0.885345	-0.563439	-1.66725	-3.0979	-1.90287	2.18525	-1.11671	-0.3759	2.90687	-1.46246	2.66506	2.42856	-2.01698	-5.12437	-1.59918	-1.91022	0.735608	0.614705	-0.527014	1.56984	-0.345926	0.0418412	-1.13755	-0.868975	-0.213953	0.314689	-0.56057	0.494793	-1.06278	-0.398942	-1.41895	-5.06395	-4.24477
Cyld	6.56215	3.28036	6.33634	6.3121	5.30537	7.37767	6.4675	5.27781	-1.7452	-1.72553	-2.95323	1.85109	-1.70891	-5.02369	-3.04852	3.03441	-0.330859	0.375625	4.43731	-1.72507	2.45664	0.729392	-1.69019	-5.60987	-4.07992	-2.96422	2.27773	-0.324726	-0.501545	-2.09739	-1.41699	-1.54901	-4.34886	-1.22355	-0.220008	0.541618	-1.04738	-3.15176	-4.3473	-3.3774	-2.72545	-5.00448	-4.91182
Cyp17a1	0.233773	0.616826	0.409672	0.387553	0.271838	0.459344	0.652984	0.329745	-1.11337	-1.83115	0.792299	-0.282782	-0.242409	-0.0870562	-0.165096	0.322029	-0.101726	-0.165666	0.257979	-0.106925	-0.791151	0.657574	-0.196249	-0.704808	0.445705	-1.3312	0.024953	-0.166542	0.601929	-1.6692	0.267192	0.102868	-0.872758	-0.0556472	-0.110743	-1.24419	-0.0801624	1.63174	-1.32794	-0.915541	0.39093	-0.927107	-0.503763
Cyp19a1	-1.63771	-0.533365	-1.423	-1.50556	-1.62318	-1.39345	-1.62324	-1.38441	-1.76245	-0.488038	-1.61748	-1.96263	-0.236697	-0.915692	-0.230899	-1.19901	1.09877	0.216712	-1.9186	1.12446	0.0405581	-0.178997	0.354329	0.426634	-1.81059	-0.115634	0.973365	0.974839	0.161017	1.67283	1.32177	1.42164	0.127521	1.73876	1.40309	1.49188	1.203	0.479305	2.06239	1.25324	0.879718	0.396936	-0.136484
Cyp26a1	1.3329	-4.87588	-2.31355	-2.25587	-3.67949	-3.03355	0.398409	-1.89824	3.14749	4.0692	3.92831	4.15609	4.36264	4.24087	4.14373	0.969148	-4.6421	-3.62987	-0.463768	-4.69665	-0.445125	-3.44848	3.82784	2.79911	4.02942	2.73581	-2.49951	-4.74193	5.12509	-1.32626	-4.04839	-5.22781	3.43652	-4.61566	-4.7434	-2.48736	-4.69736	0.540699	2.64888	1.07269	4.57098	1.98485	4.17472
Cyp26b1	-2.22341	-4.29534	-4.96994	-6.25607	-5.05068	-5.14482	-3.45302	-5.23485	2.3217	2.72566	4.69773	2.16054	2.58171	4.04206	4.8578	1.21808	0.625183	0.350759	-1.04387	0.528645	-0.089038	-3.668	3.68204	3.65135	1.73076	3.05083	-0.417107	0.318918	3.8109	0.400354	-1.65168	-1.63691	2.96363	-1.15071	-0.685652	-0.848217	0.203375	-0.011685	2.32594	0.555623	3.2028	3.27022	4.14649
Cyp26c1	-0.0451828	-5.21841	-2.41888	-2.5222	-2.70077	-3.27584	-1.20784	-3.57027	4.17136	3.947	4.96346	4.32756	5.32359	5.37379	4.23334	3.46664	-1.31106	-1.0879	-0.848677	-1.35513	-2.54581	-3.91912	4.39626	4.96085	3.89489	3.39243	-1.00359	-1.91533	4.42183	-1.5552	-1.95469	-2.59688	3.71722	-3.09671	-3.88066	-1.34299	-2.04546	-1.20494	2.96132	0.147606	4.00575	3.09931	3.91117
Cyp27b1	-0.851259	-0.603644	-0.867942	-0.830338	-0.586194	-0.778814	-0.744796	-0.840475	-0.0593684	0.0934893	-0.0396266	-0.19791	-0.184058	0.458217	0.30454	-0.34508	1.71923	1.97413	-0.384133	1.61841	2.80959	-0.369723	-0.480949	0.286002	0.0542357	0.368026	0.961568	1.08735	0.128994	2.60416	0.63975	3.4076	-0.0926587	2.62183	3.04309	1.34127	1.42568	0.103149	0.245665	0.280751	0.129275	0.171652	0.291513
Cysltr1	5.55131	-2.92055	1.68226	3.29554	1.3234	0.177352	2.34582	0.110672	6.75171	6.76227	4.40861	6.17066	6.53146	2.91776	1.82038	2.82386	-4.79021	-4.50023	-4.03631	-5.22503	-3.7957	-7.4303	7.51311	4.2608	8.31074	1.40655	-4.60614	-5.50163	1.19588	-7.06755	-5.70667	-6.20201	4.49188	-6.18839	-7.2514	-4.15406	-5.64264	-4.07086	-2.50038	0.0413598	1.53033	6.4803	7.80951
Cyth1	1.80502	-1.27818	1.96892	2.90136	0.61261	3.14217	1.4253	0.846596	-2.50083	-0.298463	-0.264541	-0.279923	-1.47837	-2.46524	-1.67381	-0.874678	1.22475	1.07493	2.08688	0.483462	3.27922	0.752386	0.300997	-2.489	-1.11683	-0.793017	1.43202	0.899092	-0.335718	1.68976	1.40334	0.7385	-0.950718	0.873587	1.33807	1.33927	0.802869	0.737559	-1.12631	-0.877086	-0.942129	-1.07448	-0.53215
Cyth2	-4.18877	-2.26716	-4.45717	-4.49106	-3.94734	-4.83779	-4.14087	-3.59505	-2.18219	-1.28228	-0.282422	-3.05264	-0.350472	0.0800675	-0.278958	-3.50889	4.87404	4.6806	0.34938	4.98745	1.14148	-0.38571	-0.6501	0.839429	-1.15578	1.04862	4.74257	5.00854	-0.0301566	3.5823	4.28443	4.66071	0.802152	5.08904	4.40938	4.79423	4.61526	2.23108	2.74326	0.561813	0.0429985	0.170975	-0.221741
Cyth3	-1.40562	-5.59353	-4.36976	-4.04367	-5.05827	-4.60943	-2.62723	-4.56379	4.93943	6.40307	4.93102	5.34555	6.78262	6.4918	6.25729	1.54176	-2.55616	-3.22636	-2.86574	-1.83357	-2.13283	-3.45284	6.31738	7.13579	5.23416	7.76795	-4.55658	-3.55125	5.8781	-1.95833	-4.91821	-5.26961	4.50054	-4.74883	-3.38689	-4.79565	-3.54202	0.286249	4.90728	4.11295	4.89926	6.73524	6.63119
Cyth4	5.09647	-4.34957	1.41168	3.6765	1.21124	-0.206196	1.66552	-0.482914	7.08693	6.54099	5.63394	6.51717	6.72725	2.63033	1.68842	1.61284	-5.44281	-5.43358	-5.52144	-6.75152	-3.93983	-7.29197	7.47342	3.91213	9.69911	0.758741	-5.40378	-6.45477	1.93815	-7.5317	-5.14289	-6.59157	5.56686	-6.61262	-7.64046	-5.17329	-6.62753	-4.41251	-3.54246	-0.710951	1.92525	7.18369	8.66911
Cytl1	7.47116	3.83998	6.93029	6.41734	5.61334	5.61311	8.55111	6.39507	2.75188	0.86722	1.10524	3.90724	2.39146	0.834562	-0.35712	3.31638	-1.58291	-0.719046	3.75881	-0.84325	0.65085	-1.88291	-1.55424	-2.84464	0.290262	-1.94272	-1.20012	-2.90718	-2.67612	-0.830939	-1.80145	-1.64477	-0.736262	-4.03746	-3.2957	-1.68226	-2.85786	-2.52896	-2.34147	-2.70148	-2.27601	-2.63425	-3.67203
Dab1	2.58384	3.25034	3.05942	2.5714	2.83792	3.5096	3.91593	3.15171	-0.286379	-3.17269	-3.75461	0.947933	-1.08448	-4.72517	-1.67464	2.02396	2.19965	2.17309	4.85559	0.61216	3.82773	-1.83896	-2.48133	-5.83884	-2.02705	-2.79644	3.71789	3.07787	-2.9612	1.42817	2.37174	2.65801	-1.2764	1.72945	2.09066	3.45475	2.96613	-3.34402	-3.41734	-4.83738	-3.36598	-5.36001	-4.64915
Dab2ip	2.17649	-1.27425	3.63227	3.83981	3.36088	4.70952	3.00257	3.15591	-0.495367	-0.447105	0.361814	0.91213	-0.568876	-1.80761	-0.950372	2.01134	-1.46138	-2.29132	0.960969	-1.56114	1.38154	2.49934	-0.471987	-3.09005	-0.848015	-0.39638	-1.38463	-0.875367	0.139917	0.641335	-0.344076	-1.06218	-0.870416	-1.58315	-1.57099	-1.15361	-0.872877	1.0291	-0.72447	-0.490212	-0.132779	-1.64855	-2.12183
Dach1	7.01831	5.63639	7.77887	7.40673	8.02199	8.29758	7.54109	7.25157	-0.416212	-4.9638	-2.7158	2.03872	-0.503885	-7.55392	-3.52613	5.0751	-1.64112	0.0529778	5.58235	-2.15879	3.30432	0.716725	-2.07044	-8.42138	-1.56368	-5.17965	2.18302	-0.870301	-3.37294	-0.211806	0.0258	1.17749	-4.99775	-0.536087	-1.13152	1.60739	-1.18799	-2.32327	-5.90307	-5.78899	-3.80701	-8.5731	-8.06965
Dach2	4.95762	6.74286	6.98463	6.47819	7.40008	7.4577	6.1349	6.73447	-0.317194	-4.13724	-2.60981	0.905963	-2.43063	-5.34246	-3.90133	3.95787	0.362388	1.92004	4.6782	-0.459334	3.45752	1.642	-4.5065	-7.45076	-2.02905	-4.64117	2.96185	0.748372	-3.25199	0.185887	0.720738	3.04386	-3.46787	1.1492	0.227511	2.79415	0.822603	-1.95515	-5.75663	-4.16775	-2.99343	-5.98521	-5.95191
Dact1	2.13488	-2.45257	0.816749	0.413346	0.169733	0.0499182	2.47179	0.713476	2.32453	2.44364	2.78375	2.3737	3.06437	2.38293	2.75367	1.9073	-1.29891	-0.865332	-0.0183204	-0.764922	0.329505	-4.90853	2.25129	1.44401	3.26851	2.36264	-0.729892	-1.59978	0.976673	-1.7255	-2.5864	-1.62415	1.19721	-3.05124	-3.1989	-0.781647	-1.44092	-1.53178	-0.66668	-0.818193	0.938655	0.888201	1.58132
Dap3	-8.79858	-3.81322	-7.47924	-8.57424	-7.15688	-8.9326	-7.88185	-6.50076	4.38365	-1.1709	0.128814	-6.3036	2.40295	1.66072	0.697596	-5.19489	4.63358	3.32256	-2.90963	4.55176	-2.71735	0.0643245	3.3261	6.60351	1.02523	0.713682	1.63067	2.55128	-2.18961	3.68448	5.13153	3.8405	3.10501	5.05469	3.52505	1.49807	2.30523	2.6354	2.4024	-1.96112	-1.52332	3.58534	1.57392
Dapk1	7.33151	5.90355	8.52157	8.38012	8.76002	9.08629	7.79282	8.19261	2.12539	-0.451685	-2.55565	4.41554	1.64795	-4.33978	-1.32404	6.90743	-5.14555	-2.28007	4.32678	-3.34944	0.97457	2.07661	-0.231499	-6.99837	0.111558	-1.8829	-0.679475	-3.92098	-0.576393	-0.586182	-3.20862	-2.0233	-3.47346	-3.03477	-2.53601	-0.982183	-3.90151	-3.00949	-2.12387	-0.641549	-0.669335	-4.64814	-5.66941
Dapk2	4.12401	0.555071	5.52451	5.66393	4.72374	5.69814	4.8474	5.83972	0.35043	-2.67968	0.235768	0.780496	-1.76878	-4.23091	-3.48759	2.59576	-1.96729	-0.142598	4.20209	-2.84903	1.68839	0.795004	-0.992643	-4.66046	0.361013	-5.47509	1.74435	-1.5646	-2.44266	-0.269663	1.09799	-1.10238	0.467025	-0.644998	-0.539789	1.68497	-1.67152	0.212432	-4.29508	-5.1206	-2.40817	-3.70283	-2.99676
Dapk3	-0.816488	1.63732	1.04103	0.38714	1.59658	0.529401	0.253975	2.89763	1.09144	-0.676027	0.131323	-3.28262	-0.561581	1.86426	-0.443972	1.15449	-0.387499	0.846751	0.0973853	0.0409946	-0.442549	1.67857	-3.04788	-0.516472	2.34537	-3.37767	0.202327	-0.389924	-1.90118	0.382706	0.889663	0.0996415	2.81767	-0.199617	-1.04693	0.52962	-0.385313	0.191353	-0.22134	-0.442498	-1.29974	0.506197	-1.05789
Dapp1	4.94454	2.70966	6.48199	6.4758	5.22399	6.56997	5.26924	6.25518	1.56548	-0.944271	1.92893	2.69715	0.581563	-2.46614	-1.74513	4.01994	-4.56837	-2.50055	3.36543	-4.58967	2.28075	2.08887	1.11612	-3.37219	1.71377	-1.53457	-0.0147682	-3.61637	-0.210876	-0.324837	-1.07195	-2.99751	-0.348049	-2.75063	-4.04026	-0.286538	-3.73499	-0.324602	-2.95939	-3.21916	-0.496505	-2.38649	-1.61619
Daxx	6.73193	1.83327	7.42687	7.65542	7.99427	7.61438	6.59398	5.92639	1.99746	1.24559	-3.33095	0.949744	-0.177067	-6.14754	-4.82349	6.87598	-6.41844	-3.18752	4.87599	-7.8699	4.48103	0.43784	1.13043	-3.92488	4.08603	-5.42649	0.703636	-7.89513	-1.8741	-4.38927	2.03481	-4.42109	0.78702	-3.70767	-5.53311	0.608683	-8.34449	-5.49652	-4.1048	-6.8293	-1.75558	5.36311	-0.743427
Dbnl	3.43108	2.4519	6.30894	6.44034	4.31607	4.77795	3.98326	6.68901	-0.9027	-2.49313	5.6759	-0.376757	-1.60976	-4.64578	-2.73277	3.00873	-4.43279	-2.17771	4.81468	-4.72785	5.01403	7.04398	0.478634	-6.70378	2.60187	-3.59268	-1.55226	-3.5819	0.866173	3.1741	1.85924	-2.68512	3.64396	-3.01639	-3.4116	-1.09123	-3.29308	4.19674	-3.96403	-4.80492	1.24963	-4.39752	-4.02186
Dbp	1.40976	0.421662	2.23445	2.4655	1.46846	1.63403	1.57066	2.14242	-0.533092	-0.159799	-0.0335544	1.49543	0.0810086	-0.422837	-0.255092	1.14903	-2.04756	-2.00929	0.962066	-2.25269	0.761635	0.610272	-0.319576	-1.28799	-0.436068	-0.108855	-1.36112	-2.78143	1.33585	-0.192205	-2.23126	-1.4275	-0.111715	-3.36001	-2.19372	-1.28888	-3.08338	-0.0188463	-0.114229	0.875386	0.792683	-1.42932	-1.15592
Dbx2	-6.08505	-3.27142	-6.32374	-6.61224	-5.52862	-7.0245	-6.20456	-5.74597	2.07384	-0.885538	1.03796	-3.12192	1.94735	3.02891	1.58149	-2.80065	4.26042	3.42385	-1.4874	2.88221	-0.300298	-1.84814	2.96006	5.69832	1.55863	1.41811	1.71947	3.03488	-0.734393	2.03891	2.75955	3.4715	1.76278	3.69303	3.66719	1.39296	2.87956	0.439154	0.144192	-0.714104	-0.453943	2.43244	2.86226
Dcaf6	-0.372223	-2.13401	-3.75943	-3.3071	-2.66154	-1.91736	-2.33466	-4.24331	-3.65382	1.24834	-3.96199	-0.666282	-0.447369	-2.53864	1.22781	-3.13267	3.18058	1.24738	0.500074	2.19781	4.31227	-4.16241	-0.282567	-1.73971	-3.67986	2.41824	3.87316	3.93034	4.02604	4.22314	0.882395	4.01144	-2.20723	2.47289	4.00913	2.56743	3.42791	0.430256	-0.599451	3.61668	2.05694	-1.62933	-0.917847
Dcbld2	-5.08074	-7.41172	-8.14117	-7.70355	-8.02473	-8.11377	-5.72917	-8.05797	0.571254	2.94346	2.00769	1.48283	3.56924	3.63768	4.45774	-3.20618	1.42376	0.544507	-2.7676	2.00541	-0.762857	-5.89871	5.78184	5.47891	1.95605	5.7949	-0.215736	2.05671	3.17169	0.150443	-1.39362	-0.937495	2.19757	-0.957001	1.20384	-0.819424	1.61973	-0.638927	3.53703	2.26575	2.12011	3.34391	4.54331
Dcc	-0.628825	-1.45987	-1.79822	-1.62412	-2.1904	-1.31222	-0.584675	-1.4645	-1.17447	-3.73312	-2.63323	-1.73463	-0.913227	-1.83392	-0.91652	-1.59175	8.1741	8.7064	8.94521	6.85411	9.09512	-2.39259	-2.90034	-2.66744	-2.64259	-2.39298	9.44996	8.79379	-0.953821	7.92605	9.42495	8.80481	7.47879	7.27558	7.69546	9.40222	8.6998	-0.760508	-1.66863	-2.194	-0.869765	-1.56815	-2.4971
Dcdc2a	1.06676	0.535878	0.782237	0.180768	1.30379	0.670571	1.59668	0.68143	-1.19786	-3.04858	-2.69959	-0.52718	-1.90307	-3.20151	-1.63846	0.387857	4.26785	4.01962	4.55727	2.536	2.71229	-1.70592	-2.74294	-3.46767	-2.81269	-5.2147	4.84721	3.55677	-2.61758	2.88764	4.07968	3.82491	1.01813	3.1705	2.69793	4.36883	3.34462	-2.28056	-3.88271	-3.79405	-3.52395	-4.7612	-3.73603
Dcdc2b	0.0708747	4.50709	3.10498	3.73699	4.93313	4.6716	1.8716	3.25233	-2.17562	-3.02942	-4.14834	-0.478539	-4.45709	-3.76137	-4.97807	2.15333	2.29148	5.02414	2.80397	2.37821	2.82824	-0.909076	-6.27752	-6.05722	-2.66047	-4.34593	3.04704	2.40472	-4.56248	0.750625	1.56262	3.07907	-3.43448	2.73392	2.45986	2.33848	2.03257	-4.15531	-4.83606	-1.55062	-4.85318	-4.47316	-5.48992
Dcdc2c	-1.36229	-0.782311	-2.72802	-3.37154	-1.87529	-1.46727	-2.54624	-2.0875	-1.81893	-0.362847	-2.47312	-1.63737	-1.97483	-0.699622	-0.361724	-3.18868	0.819993	0.725044	-1.10544	0.761769	-0.954719	-0.652618	-1.07514	-0.110256	-2.24224	0.212483	-0.219994	1.07632	-1.01114	2.6978	3.85768	4.01969	1.66408	4.4128	5.95503	3.36936	4.35214	2.32143	2.75846	2.99057	3.63151	3.84448	3.00972
Dclk1	-0.365948	-6.01246	-3.31725	-2.6842	-3.80722	-3.78025	-1.28437	-3.1939	5.21778	5.34394	4.99201	5.2181	7.1906	5.95923	6.36641	2.51151	-4.36848	-4.58593	-2.45369	-3.78331	-2.1742	-4.51282	6.67572	5.45088	5.6164	6.45732	-4.93952	-5.47296	5.7934	-1.72849	-5.26392	-6.08387	5.4697	-6.08044	-4.86255	-4.72749	-5.39256	-0.697157	5.00117	3.50736	5.45342	4.99678	6.11904
Dclk2	-4.56544	-4.52251	-5.36428	-5.78934	-5.31175	-5.26154	-4.46513	-5.0163	-0.110425	-0.743377	0.201318	-2.57111	-0.217324	0.994702	1.82919	-4.07434	6.38258	5.9632	2.18505	6.41535	2.17521	-3.17915	1.70337	3.5327	-0.488867	0.378654	5.5441	6.45664	-1.99457	2.75914	4.78999	5.08992	2.93126	6.09465	6.30386	5.3826	6.47178	-1.22701	-0.740036	-1.53738	-2.13296	1.32827	2.48822
Dcx	-0.560762	-0.751943	-0.694661	0.00281831	-1.00092	-0.150827	-0.35313	-1.05584	-1.9812	-1.43703	-2.11956	-0.896566	-1.4621	-2.01515	-1.36563	-1.39874	5.44155	5.05097	2.36812	4.98493	3.54385	-0.289586	-1.15742	-0.666438	-2.42319	-0.989203	5.59442	5.11264	-1.12469	2.11363	4.05606	4.38434	-0.310147	3.75465	4.33281	5.33861	4.80657	-0.373951	-1.82492	-1.3921	-1.80488	-1.36457	-1.36162
Ddah1	1.78386	-7.83715	-3.30041	-3.35104	-4.22136	-4.35881	0.452407	-3.50887	5.16346	4.46366	6.02512	5.50464	6.09282	5.36354	5.37182	3.78172	-4.11223	-3.74209	-1.16762	-5.57262	-0.61601	-7.62625	5.80087	4.61584	5.21468	3.99121	-2.42222	-5.92459	4.46974	-1.7507	-3.7421	-5.4391	5.08089	-7.46295	-6.98601	-2.2516	-5.97432	-1.29913	2.10239	0.467577	4.20908	2.1073	4.86742
Ddah2	-1.60157	-2.66998	-2.08503	-2.28338	-0.783483	-1.76879	-1.39314	-1.0899	1.82976	2.33127	0.608685	1.78792	2.74466	4.09712	2.80796	1.49895	-1.90907	-1.67028	-2.27303	-1.47046	-2.23143	-2.29674	1.47201	3.17126	1.5953	2.58191	-2.85388	-2.31021	1.30096	-0.212778	-3.14416	-1.88039	1.88332	-3.0652	-2.40854	-2.41596	-2.28786	-1.38548	1.87566	2.01636	1.13041	3.00457	3.09338
Ddit3	-4.21272	-1.93075	-5.26426	-5.37474	-4.13028	-4.98611	-4.71819	-5.68796	1.38851	-0.21351	0.391675	-2.19486	1.71252	1.2218	0.356493	-2.49433	3.05209	0.936509	-1.38262	2.93997	-2.62446	-2.39786	2.79457	5.1104	-0.00766646	2.25006	1.32664	2.34236	0.977344	0.395875	1.87224	1.1945	0.452214	2.8207	1.30172	0.621979	2.15775	-0.722261	1.48562	-0.642245	1.12405	3.29063	1.88454
Ddit4	-2.30867	0.38108	-2.33362	-1.63324	-2.37361	-3.05375	-2.73105	-1.64293	-3.55269	-2.07022	1.38224	-5.45991	-2.65173	0.412262	0.933227	-3.62814	0.319495	-1.13296	-2.05217	-1.21678	0.167367	3.79611	-1.07183	-2.21113	-0.948753	0.143517	0.337867	-0.862585	3.76444	2.41744	1.42832	-1.32113	3.16973	-0.984254	-2.13569	0.18795	-0.851775	5.92131	2.62174	1.59328	3.30789	-1.72294	1.03274
Ddit4l	-1.18981	-2.49832	-2.71586	-2.39489	-2.89447	-3.25361	-2.40012	-2.52994	1.82303	2.24221	3.67555	2.18461	3.10581	3.8724	2.48408	1.37914	-2.95737	-3.04652	-1.79295	-2.21963	-1.39342	2.14773	2.87783	2.37771	2.96496	3.16653	-3.07938	-2.64769	3.90171	0.401513	-2.24224	-3.95718	2.864	-4.27763	-3.53449	-3.52118	-2.98315	1.76951	3.33856	1.35956	2.93355	1.63757	2.41555
Ddr1	4.78563	4.30312	6.16631	5.94825	5.71254	5.90594	5.50438	6.05462	-1.21139	-4.25556	-0.708514	0.353799	-3.0665	-6.7198	-5.80154	3.497	-2.59579	-0.809049	4.43831	-4.46173	3.27086	4.36173	-5.24285	-9.67082	-3.01554	-5.43498	2.14385	-2.15986	-1.23791	1.5252	0.663121	-0.209137	-1.55326	-0.845349	-1.22024	1.64135	-2.27105	-0.137325	-2.15134	-3.71358	-1.75515	-8.96337	-8.65147
Ddr2	0.679429	-4.54103	-2.77577	-3.27301	-3.19082	-3.57523	0.266287	-3.30159	6.32992	4.25804	6.80223	5.90114	7.12714	6.81087	6.52749	4.72754	-1.07172	-1.06724	-1.2804	-0.235852	-1.80854	-6.40247	6.5112	6.95484	5.95811	5.9374	-2.19507	-1.35651	3.1854	-3.87969	-4.08245	-3.23063	4.27381	-4.0565	-3.55785	-2.4463	-1.39345	-3.53325	2.48705	0.325414	2.89752	5.11326	7.03512
Ddx1	-3.00539	-2.07672	-5.39773	-4.39043	-4.9387	-4.40324	-4.10791	-6.06787	-1.83176	-0.396744	-2.07899	-1.2952	0.066753	-1.97558	-0.158585	-4.82051	3.92353	2.02589	-0.308109	4.04359	-0.0339305	-2.26748	2.09099	1.51334	-3.14932	1.25023	1.852	3.99897	0.4939	1.2288	2.16323	2.41222	-1.08165	2.47391	2.38656	1.14758	3.58088	-0.707558	1.05218	0.805652	-0.105932	0.0714313	0.384501
Ddx10	-3.80624	-3.67863	-5.96672	-5.85683	-6.51788	-6.06975	-5.94247	-6.85679	-0.105441	1.98464	-0.668703	-3.87546	2.50649	-2.3682	1.0875	-4.86968	4.2135	0.0699666	-1.50202	3.8332	-0.914775	0.46833	7.10554	4.80936	-1.73442	2.89256	1.46012	3.74274	3.09735	3.29156	2.50705	1.74075	-1.23436	2.87893	2.71184	-0.570252	2.90113	4.04985	3.78829	-0.109949	1.56212	1.4728	0.761547
Ddx17	2.81213	2.86042	3.3643	5.69478	3.65173	7.10608	2.21972	0.661196	-3.82567	0.520119	-3.18922	3.41521	-2.76035	-4.81904	-4.63753	2.4918	2.57839	2.10037	3.23435	1.78402	1.43764	3.29066	-0.45933	-3.23638	-4.83791	0.495921	2.86889	3.43007	0.0312008	-3.30483	0.49258	-0.809415	-5.05759	0.764991	0.714695	-0.443324	1.46437	-5.78159	-2.74717	-1.41031	-4.26621	-3.23636	-5.2173
Ddx20	-7.19382	-3.10704	-7.29587	-7.33661	-6.9283	-7.23299	-7.31984	-6.94749	1.50329	0.122055	-2.92729	-4.27344	3.73688	-1.2631	0.610353	-5.04836	5.40659	2.30002	-2.53368	5.0426	-1.67273	-0.974258	6.0928	6.33169	-1.89555	3.01274	1.65709	4.06812	0.515877	3.35302	3.78047	4.37315	-0.437483	5.36476	5.47502	0.0651578	3.55897	2.46893	2.03112	-0.262941	-0.259424	2.58358	1.22609
Ddx3x	1.04916	-2.07132	-3.63549	-2.68131	-4.43658	-0.796026	-2.48139	-5.43161	-4.441	1.58854	-5.05345	-2.19494	-0.492756	-6.05278	0.767842	-5.57646	5.35075	0.595004	-0.341448	3.72541	2.81551	-0.571984	4.17673	0.11333	-8.21802	3.30602	3.74391	4.23681	4.91894	2.94607	2.62738	3.01333	-4.59965	4.42853	4.88254	0.972005	3.35967	3.57002	0.650642	1.60929	2.13552	-2.57995	-1.87542
Ddx5	2.97306	1.55725	2.81135	3.17775	2.62066	4.42509	2.80147	2.30784	-2.72261	-1.87649	-2.55203	0.265941	-1.92865	-4.39688	-2.27746	0.353901	0.55772	0.274609	1.76414	0.499287	1.64046	-0.487766	-1.63771	-4.13189	-3.32057	-2.01723	0.684574	0.566054	-1.43127	0.343774	0.588794	1.66835	-2.57932	1.66662	1.93061	1.58338	1.41828	-0.842836	-1.05177	-0.134264	-0.658873	-2.91703	-2.3225
Ddx54	-4.4708	-3.3442	-5.58138	-5.5804	-3.8297	-5.52025	-4.67678	-3.74265	1.79206	1.62415	1.24417	-3.01535	1.92798	0.952764	1.25516	-3.53493	-1.89177	-1.2156	-2.23668	0.885707	-1.29623	1.30692	1.90521	2.40932	-0.31763	1.39338	-1.87111	-1.32474	1.27459	2.03497	0.3922	-0.838162	2.83539	0.553144	0.613841	-0.779179	-0.829896	4.2278	3.5518	1.00048	1.40417	2.20907	2.41127
Ddx6	6.45283	2.99266	6.27951	6.84828	5.05557	7.76707	6.15045	4.52251	-4.33963	-1.48863	-3.706	1.30702	-4.16464	-6.35219	-4.90908	1.12139	1.81916	1.01024	4.34558	-0.30161	2.72151	1.16577	-1.57485	-5.10269	-5.52985	-2.26	2.32531	2.10696	-0.672274	-1.81503	0.494624	-0.0140744	-6.02336	0.45645	1.39234	0.390818	0.694729	-2.7212	-3.54774	-2.42925	-3.04405	-4.84044	-5.36549
Deaf1	-1.53962	0.074544	-2.40281	-2.49489	-0.840884	-1.84046	-1.556	-2.05258	0.132976	-0.310607	-0.162349	-0.775771	-0.5686	0.544535	0.860466	-1.68388	4.14445	4.63482	-0.290477	4.4632	1.37797	0.53585	-0.946351	-0.859173	-0.0420579	-0.392309	2.95038	3.54312	-0.161999	2.10066	1.1636	4.47266	0.56478	4.5476	5.22728	2.01294	3.34216	0.857344	0.747811	0.877162	-0.131955	-0.0391822	-0.541897
Dedd	4.62045	3.35289	6.8029	7.54035	5.62036	7.4824	5.5599	6.05866	-2.1009	-0.182449	-1.42578	2.60557	-1.72295	-3.20553	-3.73152	2.81548	-0.529339	-0.017979	3.98602	-1.50125	1.76726	2.95215	-0.866654	-3.7093	-2.91972	-1.39853	2.05933	-0.249582	-0.125681	-3.29979	-2.1952	-3.47062	-5.00559	-2.17981	-1.57002	-1.52612	-2.50817	-2.99865	-3.71532	-3.46597	-3.98541	-4.92289	-4.7
Dedd2	4.25782	4.36853	6.87452	6.08198	6.50019	6.57176	5.40941	6.59054	-1.4386	-2.58171	-0.055111	-0.472509	-2.56329	-3.18951	-3.0037	1.96871	-0.992597	0.176933	2.77113	-2.245	2.54468	2.84619	-3.95114	-5.97018	-1.11552	-3.8329	0.949211	-0.585529	-0.358386	1.61893	1.06202	1.04197	-1.22655	0.0205611	-0.393369	0.992195	-0.638206	1.14263	-2.74494	-2.22537	-0.484608	-4.23868	-3.66757
Def8	-1.28137	-1.9841	-0.964411	-0.739499	-1.88429	-1.29208	-1.59096	1.10961	-2.82022	-1.6133	0.610252	-2.65212	-2.10235	-2.85861	-1.02606	-2.24998	1.94815	1.86989	1.88384	2.29847	3.62739	2.79797	-0.853391	-1.8561	-1.88195	-1.26223	3.62913	1.82917	0.219298	4.26606	2.77863	2.1567	2.18221	2.49929	2.71298	3.50049	1.65465	3.47847	-0.475984	-0.619655	-0.20856	-1.88993	-1.64706
Dek	-6.38962	-3.64584	-7.10144	-7.2362	-6.95214	-7.67616	-7.27292	-7.27425	-1.42431	-1.80655	-1.78115	-4.52921	0.692725	-3.36696	-1.43154	-7.11048	7.1446	6.16774	-1.06723	6.16528	1.31576	-2.05893	5.44663	4.72913	-2.77812	1.38401	4.71722	6.0048	-0.406977	5.46155	5.90705	5.34396	1.79458	6.43627	6.14717	3.75917	5.65821	0.622331	1.32663	-0.990454	-0.393757	2.42887	0.110281
Dennd4a	0.567259	-6.42284	-3.48307	-3.04303	-4.11477	-4.59369	-0.867738	-3.95681	4.78648	3.52848	5.31587	5.23248	5.27948	4.5509	5.31491	1.40439	-1.67515	-0.991639	-1.0113	-1.84162	0.368523	-7.36872	6.16751	4.59694	5.65895	4.0408	-1.3158	-1.93715	2.6212	-2.11171	-2.92237	-2.77546	4.32033	-3.71452	-2.94777	-1.26507	-2.15598	-2.326	0.482668	0.152219	2.12367	3.37423	5.74649
Depdc1a	-6.80305	-3.57744	-7.89231	-8.32169	-7.96259	-8.75665	-7.72243	-7.87819	-1.42663	-2.99998	-0.120779	-3.12716	0.125298	-2.99865	-0.288463	-7.70723	6.86029	5.51909	-3.38869	5.98978	0.117204	-1.20856	6.50115	4.81473	-3.6046	1.40827	4.15064	5.81013	-0.794768	4.54532	6.04789	3.57724	2.38633	6.43596	4.7154	3.71203	5.55678	2.08412	2.43248	-2.09153	-0.743635	3.40038	0.643247
Depdc1b	-6.35204	-3.02969	-7.23515	-7.3698	-6.86577	-7.90801	-6.57495	-6.9195	-1.91482	-1.81763	-0.20576	-3.15819	-0.842811	-1.25793	-0.586295	-6.98665	6.98385	6.08889	-1.22636	5.57805	0.406251	-2.22649	3.46755	3.12743	-2.26684	1.59983	4.84336	6.21184	-0.133321	4.36619	5.64799	4.33945	2.80026	5.88375	4.31819	4.42481	6.01653	0.168361	2.85139	-0.513328	-0.40377	2.7042	1.34392
Depdc5	5.49955	6.03154	6.11782	5.61645	7.19521	6.81311	6.19892	4.49709	-1.31675	-3.53927	-3.29152	1.29659	-1.91595	-4.51595	-3.37257	2.81959	-0.191405	0.941552	5.16497	-0.578251	0.797369	-1.0603	-3.12101	-5.13633	-2.91037	-2.76142	2.87419	0.912872	-3.22298	-1.71959	0.142691	1.82444	-4.82056	0.709866	0.77227	1.86839	0.680771	-3.52009	-3.19318	-1.54697	-3.74165	-5.11409	-5.29983
Depdc7	0.681593	-4.93726	-2.46724	-1.35823	-4.53945	-2.65808	-1.4759	-2.06807	2.78574	4.47444	3.37543	3.05732	3.08221	3.10379	3.0017	-1.00486	-3.06158	-3.03218	-1.23589	-2.67061	0.931725	-2.79285	4.19855	2.67415	3.30981	3.35629	-3.4165	-3.38395	3.85232	-0.832914	-4.25172	-4.36566	2.16257	-3.66915	-3.01026	-3.56504	-3.48558	-0.596403	1.32146	1.72062	2.84871	2.89925	3.2485
Deptor	1.35249	0.808647	-1.04775	-0.929998	0.260376	0.00860645	2.29005	-2.37501	2.85171	2.38753	-1.29007	2.67793	3.10864	0.885109	1.70712	1.44498	-1.8059	0.0579289	-1.84129	0.485128	-3.70377	-3.32574	1.68199	2.32686	1.16292	1.72673	-1.50557	-0.463366	-0.392854	-4.12597	-2.92989	-1.34118	-1.92337	-1.29532	1.14871	-1.5154	-0.314842	-3.80901	-0.193871	1.28611	-0.218765	3.36985	2.52488
Derl1	-2.4948	-0.27033	-2.61319	-3.03949	-1.48375	-2.02252	-1.90111	-2.95091	0.21265	0.374479	0.270901	-0.68191	0.78913	1.54613	1.23999	-0.844858	3.06775	1.73502	-0.554135	3.7699	-0.920772	-1.83261	1.16135	2.41172	0.171698	0.908661	1.14463	2.1059	-0.743359	-0.432928	0.799303	2.19168	-0.356231	1.53415	2.31788	0.494154	2.53154	-0.214928	0.512725	0.179211	-0.872138	1.52342	1.02903
Derl2	2.47761	4.72653	3.58599	2.1989	3.91186	3.31003	3.27579	0.197991	3.67905	0.345013	3.25676	0.694221	0.766112	2.9613	3.06509	2.77754	-4.33973	-3.72523	1.31893	-3.02004	-4.58362	0.659193	2.06422	4.73862	2.61575	-0.403832	-1.2776	-1.64989	-2.15429	-6.63359	-2.43569	-4.19808	-3.24254	-4.72181	-2.76698	-3.59977	-3.07908	-2.78093	-0.288591	-2.41175	-3.50337	-0.951658	-1.58626
Derl3	4.61387	6.87004	4.82909	4.41696	6.4346	5.64669	5.62821	4.04483	0.608132	-3.21934	-2.51192	0.685109	-3.25897	-2.05311	-2.79983	2.77866	2.30316	3.14645	4.32629	0.538276	0.168682	-0.230993	-4.8495	-3.50819	-1.86374	-3.89873	3.61576	2.41083	-4.24141	-2.48299	1.76509	2.61249	-3.37389	2.43565	1.45777	3.21235	2.20421	-2.92259	-4.97186	-3.34089	-4.8589	-4.56161	-4.30198
Dffa	3.3113	1.83231	5.30499	4.75893	4.25494	4.77698	4.19189	4.98667	-1.26893	-1.59834	2.40949	-2.49124	-1.6823	-1.11234	-1.84252	0.813815	-0.414081	0.293955	2.26311	-0.677613	2.05092	2.88929	-1.03124	-2.8474	0.896697	-1.28889	0.0870605	-0.78264	-0.558731	1.99738	1.81829	-0.114081	1.20365	-0.447209	-0.619743	-0.0530693	-0.662182	2.38637	-2.31372	-2.50741	-0.787732	-2.19466	-2.16904
Dffb	-3.90193	-2.92886	-4.25792	-3.55408	-4.3228	-2.07804	-4.78837	-4.11631	-2.84597	1.54849	-4.34956	0.164689	0.744146	-1.80953	1.90039	-1.56261	4.25973	2.49405	-0.124879	5.15381	4.33526	-0.134824	0.624342	-0.332467	-3.3725	2.34135	2.70532	4.61727	2.42832	4.40685	1.6031	4.50409	-1.56839	3.83647	5.02921	1.08068	3.56544	1.19794	-0.506611	3.8965	0.587838	-0.573925	-1.21275
Dgka	4.44186	1.08054	6.71258	6.78338	3.90683	5.05949	3.58465	6.82998	-2.97957	-3.64828	5.74636	-1.08443	-2.09725	-3.78321	-3.0084	2.44203	-5.83682	-3.44811	4.15725	-7.1334	5.19064	6.11606	-0.766092	-7.88975	1.48598	-1.91238	-1.98644	-5.24782	2.77949	4.73369	2.92141	-3.69391	5.0572	-5.13285	-4.15618	-1.90776	-4.85789	4.93209	-2.73273	-3.80572	2.25194	-6.99243	-5.9636
Dgkb	4.89659	1.09716	1.14136	1.27936	2.53063	1.86557	5.53063	1.39764	3.02103	-1.03387	-0.500093	4.00983	-0.895448	-1.48228	-0.658218	0.663888	1.16364	0.599629	1.79714	0.688591	-0.325222	-4.47157	-3.27644	-3.12016	0.447609	-1.16328	-0.508507	0.426035	-2.74782	-0.919635	-1.26649	0.23233	-1.14639	-0.586786	-0.626448	-1.09555	0.673904	-3.51078	-2.36446	-2.78491	-2.52816	-2.74484	-3.49484
Dgkd	-2.01366	-5.74405	-4.97989	-3.87183	-4.71458	-4.54449	-3.32334	-4.7115	2.7892	1.84607	0.526583	1.88827	2.90028	2.37664	3.9294	-2.63831	2.6849	2.24197	-0.190793	2.64569	0.927594	-5.2641	4.77237	3.85634	2.25274	3.27749	1.39559	3.61976	1.36245	-0.722935	-1.03466	0.773607	1.59132	-1.17539	2.06533	0.792904	3.28398	-2.59426	-0.0782898	0.505711	0.471446	2.30273	4.42745
Dgke	-1.05205	-1.19737	-3.23433	-2.42195	-3.04009	-1.4371	-1.94281	-3.0549	-3.45136	-0.00841865	-4.27095	-2.25265	-1.05293	-3.3536	-0.206864	-4.05974	7.11639	4.99566	1.69889	5.30871	4.00442	-1.86657	-0.522957	-1.23117	-4.79285	0.986993	5.88877	6.25095	0.97671	4.25612	5.08027	6.38531	-1.87026	5.98553	6.80394	4.10409	5.53881	0.929119	-0.24679	1.27854	-0.394791	-2.5719	-2.04636
Dgkg	0.593021	2.5358	1.69844	1.36518	1.7017	2.76057	0.785183	1.23218	-3.37817	-4.30337	-3.20223	-2.98871	-3.98145	-3.89938	-3.99214	-1.18267	8.04496	7.82069	3.45973	7.56381	2.92868	1.23365	-3.45065	-3.05014	-4.10261	-3.72618	6.25401	8.5351	-4.30165	2.45021	5.96751	8.61524	-1.16513	8.18623	7.76942	6.02642	8.39485	-0.214337	-3.70724	-3.20803	-4.15122	-3.96911	-3.55436
Dgkh	-1.31571	-2.06475	-3.2699	-2.73496	-2.40038	-2.9885	-2.08896	-3.01481	0.129963	1.80287	0.30028	0.197947	0.973728	1.36086	1.86581	-1.39218	1.1311	-0.264548	-0.611461	1.71346	0.450363	-2.3752	2.42227	2.98295	-0.015003	2.22765	1.39995	2.13974	1.14545	-0.165102	0.833969	1.0323	-0.0174122	1.00781	1.42864	1.026	2.02123	0.0865816	-0.578147	-0.178303	0.556442	2.06098	3.25977
Dgki	-0.129288	0.721952	-1.6666	-2.01939	-0.773847	-0.981304	0.352664	-1.31423	-0.348235	-2.43139	-1.81539	-1.08119	-2.77087	-2.27441	-0.770078	-1.90532	4.87653	4.73243	3.49835	4.97896	3.17637	-1.76327	-1.51533	-1.58787	-3.52508	-1.91035	5.18145	6.32153	-1.67045	1.79545	4.28523	5.38786	1.79263	3.7287	4.89054	4.98293	6.22111	-1.0615	-3.33719	-3.73058	-1.85503	-1.8413	-2.32026
Dgkk	-1.0043	-2.02368	-1.99749	-1.88658	-2.07235	-1.52945	-0.734131	-1.60477	-0.501236	-2.35589	-2.63304	-1.6235	-0.671138	-1.16791	-0.561422	-2.23822	4.14602	5.33347	4.5556	5.76162	3.73817	-2.87431	-1.08571	-0.272589	-1.77891	-0.539969	5.64501	6.3841	-1.30982	3.52206	4.56293	5.42447	2.99658	3.28675	5.13973	5.7141	5.86575	-1.21356	-1.39548	-1.98992	-1.74401	-0.944173	-1.0065
Dgkq	3.24065	1.38457	3.24062	4.54795	2.37853	4.317	2.79245	2.35786	-4.10984	0.762707	-1.14706	-0.336353	-1.94901	-2.95463	-1.76054	0.232721	-0.0958183	-0.582865	1.6056	0.42128	0.691504	2.28341	-1.29013	-2.67347	-3.71085	-0.892816	1.61289	1.00217	0.332107	-1.17788	-0.0370872	-0.33248	-1.86997	-0.343551	-0.0260347	0.646147	0.417043	-1.18888	-1.06553	0.312504	-1.04743	-2.22867	-2.94637
[truncated: 4,219 more rows]

## Sheet: Table S3B
Table S3B: Protein activity of cluster analyses of mouse SB tumors
protein	C1	C2	C3
9330182L06Rik	-5.71937	-5.29507	24.571
a	6.59075	-1.32786	-1.58292
Aatf	2.51818	-22.1636	14.3968
Abca1	-0.280604	13.6265	-15.1472
Abcb1a	21.4753	-5.11638	-16.6742
Abcc8	-10.6072	3.51899	13.2217
Abcc9	14.2914	-5.26501	-5.54572
Abcg1	-1.38822	10.9585	-8.35255
[truncated: 5,253 more rows]
