# Supplementary material for: A forward genetic screen identifies Sirtuin1 as a driver of neuroendocrine prostate cancer
Source: J Exp Med. 2026 May 28;223(7):e20241484. doi: 10.1084/jem.20241484 (PMC13218332; doi:10.1084/jem.20241484)
Supplement: Table S4 — shows oncomatch analysis between SB mice and prostate cancer patients. (A) OncoMatch analysis between SB mice and patients from the SU2C cohort. (B) OncoMatch analysis between SB mice and patients from the Beltran cohort. (C) SU2C protein activity. (D) Beltran 2016 protein activity. [file jem_20241484_tables4.xlsx]

## Sheet: Index
Supplementary Table 4: OncoMatch analysis between SB mice and prostate cancer patients
Table S4A	Oncomatch analysis between SB mice and patients from the SU2C cohort
Table S4B	Oncomatch analysis between SB mice and patients from the Beltran cohort
Table S4C	SU2C Protein Activity
Table S4D	Beltran 2016 Protein Activity

## Sheet: Table S4A
Table S4A: Oncomatch analysis between SB mice and patients from the SU2C cohort
sample	TP_2077_Tumor	TP_2078_Tumor	SC_9056_T	SC_9137_Tumor	SC_9139_Tumor	SC_9140_Tumor	SC_9142_Tumor	MO_1469_T	TP_2081_T	SC_9074_T	SC_9086_T	SC_9145_Tumor	SC_9148_Tumor	SC_9153_Tumor	TP_2093_T	TP_2096_T	SC_9156_Tumor	SC_9162_Tumor	SC_9163_Tumor	SC_9165_Tumor	SC_9027_T	SC_9175_T	MO_1492_T	MO_1510_T	MO_1511_T	MO_1514_T	SC_9176_T	SC_9178_T	SC_9146_T	SC_9181_T	SC_9183_T	MO_1482_T	SC_9184_T	SC_9186_T	SC_9187_T	SC_9189_T	SC_9190_T	SC_9192_T	SC_9194_T	MO_1556_T	SC_9069_T	MO_1012.Tumor.Subcutaneous_nodule	MO_1013.Tumor	MO_1014.Tumor	MO_1020.Tumor	MO_1015.Tumor	MO_1040.Tumor	MO_1054.Tumor	MO_1071.Tumor
CMZ335	0	0	0	12.3312	8.93465	4.90602	10.6915	2.55161	13.4203	0	0	11.0688	0	0	0	0	0	0	0	12.2845	6.2549	3.76077	0	0	1.54514	0	0	0	3.1952	5.82426	0	0	0	0	5.68199	0	0	14.6346	0	0	0	2.10837	0	0	3.35648	0	0	0	0
CMZ336	0	0	0	0	4.31899	0	4.93248	3.66377	0.18278	0	0.813628	1.21877	0	0	0	0	0	0	0	8.47818	0	0	0	0	4.3865	0	0	0	0.0311151	0	0	0	0	0	0	0	0	6.01044	0	0	0	0.49389	0	0	5.58641	0	0	0	0
CMZ337	0	0	0	18.5761	3.86407	3.02024	4.92517	3.88136	25.2521	0	6.22718	16.646	0.210252	0	0	0	0	0	0	7.0187	4.62504	1.57725	0	0	1.1255	0	0	0	1.44217	2.40727	0	0	0	0	5.32064	0	0	27.0418	0	0	0	3.22657	0.168113	0	3.03154	0	0	0	0.0623861
CMZ338	0	0	0	0	3.04137	0	7.60493	3.32939	1.54228	0	2.77458	9.61219	0	0	0	0	0	0	0	11.8967	0	0	0	0	8.21406	0	0	0	0	0	0	0	0	0	0	0	0	5.39607	0	0	0	3.34922	3.95646	0.389003	17.3177	2.20942	0	0	4.9667
CMZ339	0	0	0	2.15289	6.03605	0	6.65403	4.75572	3.39268	0	0	2.35274	0	0	0	0	0	0	0	9.55927	1.00012	0.00170689	0	0	2.30436	0	0	0	1.70349	0.867666	0	0	0	0	1.1306	0	0	11.7321	0	0	0	1.3435	0	0	2.1298	0	0	0	0
CMZ340	0	0	0	10.1784	1.33741	2.78796	1.90761	2.62033	12.144	0	4.67126	10.5155	1.48147	0	0	0	0	0	0	5.62942	4.32699	2.36074	0	0	6.89524	0	0	0.507176	0.695633	1.78966	0	0	0	0	2.18343	0	0	15.8879	0	0	0	0.696351	0	0	2.56066	0.518348	0	0	1.73808
CMZ341	0	0	0	4.32918	3.61175	0	0.916572	3.10365	3.92488	0	1.03836	7.19931	1.34789	0	0	0	0	0	0	4.85752	1.09856	0.377406	0	0	4.18492	0	0	0.57239	0.582265	0.312333	0	0	0	0	1.30449	1.08009	0	11.9268	0	0	0	0	0	0	2.81229	0	0	0	0
CMZ342	0	0	0	25.9199	0.768077	9.26151	5.05305	0	39.8779	0	25.4688	15.6081	0	0	0	0	0	0	0	2.29006	9.83097	7.51268	0	0	13.709	0	0	0	10.6559	9.91486	0	0	1.55265	0	0.309776	0	0	35.0116	0	0	0	0	1.76657	1.09577	4.27673	8.33638	0	0.414984	6.38604
CMZ344	3.19385	0	4.65753	0	0	0	0	8.28502	0	0.923347	0	0	0	8.11562	10.3583	6.30658	9.49384	0	4.5889	0	0	0	6.65407	13.3165	0	0.164048	0	0	0	0	0	33.9438	0	0	7.343	4.88615	0	0	2.59733	4.75432	0	10.4858	0	0	0	0	0	0	0
CMZ345	3.99736	0.019233	4.60116	0	0	0	0	6.7809	0	0	0	0	0	12.214	6.60966	6.55857	8.14364	0	5.9428	0	0	0	7.57588	13.6754	0	0.381891	0	0	0	0	0	31.8174	0	0	9.58932	13.4637	2.94423	0	2.87937	3.807	0	11.9928	2.16634	3.81381	0	0	0	0	0
CMZ346	4.0102	1.20269	3.59124	0	0	0	0	1.55695	0	0	0	0	0	22.1253	0.210945	3.29802	16.6823	8.89749	9.04812	0	0	0	5.24102	23.9706	0	0.86553	0	0	0	0	0	15.3895	0	0.300965	0	32.5509	5.09904	0	0	5.236	0	7.53537	3.83053	6.35169	0	0	0.984475	0.654415	0
CMZ347	3.84904	0	5.38213	0	0	0	0	9.97436	0	0.832398	0	0	0	11.0765	8.99817	7.23656	9.61424	0	4.88507	0	0	0	5.94611	12.5741	0	0.0477848	0	0	0	0	0	36.8302	0	0	9.48614	5.47145	0.666589	0	3.15489	3.5021	0	10.8434	0	0	0	0	0	0	0
CMZ348	0.995985	0	1.33519	0	0	0	0	4.45107	0	0	0	0	0	19.8989	1.27088	0	7.43376	15.3731	3.6366	0	0	0	0.543003	13.7237	0	0	0	0	0	0	0	21.27	1.18072	0	5.8687	0.258024	3.39373	0	0	2.47328	0	14.3348	6.22312	9.42066	0	0	0	0	0
CMZ349	0	7.54881	20.6232	0	0	0	0	1.59563	0	0.704429	0	0	0	0.130063	13.7326	13.7568	9.82428	0	14.781	0	1.49988	0	18.7271	8.40854	0	0	1.40809	0	0.170723	0	0	17.229	0	0	5.61157	1.46752	0	0	3.30141	3.34296	0	4.95853	0	0	0	0	0	0	0
CMZ350	0	0	0	0	12.1775	0	9.89929	7.25875	0	0	0	0.0734547	0	0	0	0	0	0	0	15.3444	0	0	0	0	0	0	0	0	0.842288	0	0	0	0	0	0.599148	0	0	6.45257	0	0	0	1.60216	0	0	2.24122	0	0	0	0
CMZ352	0	0	0	1.8864	1.15772	0	2.98791	8.33967	1.37683	0	0	1.90712	0	0	0	0	0	0	0	6.93454	1.84547	0.808816	0	0	0	0	0	0	2.18391	1.85015	0	0	0	0	2.03553	0	0	9.71506	1.03726	0	0	2.87407	0	0	0.651723	0	0	0	0
CMZ353	0	0	0	9.98134	9.79365	7.41099	14.356	1.9317	10.0227	0	1.17528	9.72433	0.293454	0	0	0	0	0	0	14.5768	7.73107	4.37488	0	0	3.59397	0	0	0.104702	2.63529	5.08283	0	0	0	0	1.9957	0	0	11.0696	0.727071	0	0	0.514543	0	0	2.557	0	0	0	0.0320501
CMZ354	0	0	0	0	0	0	0	5.54089	0	0	0	0.334854	0	0	0	0	0	0	0	2.97457	0	0	0	0	1.3648	0	0	0	0	0	0	0	0	0	0.0313929	0	0	5.23371	0	0	0	2.32615	0	0	1.28443	0	0	0	0
CMZ355	2.17223	0.552555	3.1206	0	0	0	0	4.66034	0	0	0	0	0	15.8085	8.31929	6.08457	8.01065	0	7.83886	0	0	0	6.19449	12.5413	0	0.557562	0	0	0	0	0	21.5679	0	0	4.33103	1.3901	4.01594	0	2.83838	9.70382	0	6.84637	0	0	0	0	0	0	0
CMZ356	4.41266	0.00552392	3.45683	0	0	0	0	5.73513	0	2.07713	0	0	0	15.1793	6.14503	5.20587	11.5305	0	6.79454	0	0	0	4.05274	15.357	0	1.2016	0	0	0	0	0	30.4781	0	0	4.16782	6.21877	1.42827	0	1.4656	5.83577	0	6.70817	0	0	0	0	0	0	0
CMZ357	0	0	0	0	0.0828522	0	0	7.35048	0	0	0	0.559421	0	0	0	0	0	0	0	4.00202	0	0	0	0	1.74143	0	0	0	0	0	0	0	0	0	0	0	0	5.71036	0	0	0	2.1099	0	0	2.04777	0	0	0	0
CMZ103	2.3808	2.11096	16.2981	0	0	0	0	7.62665	0	4.69006	0	0	0	8.70174	16.866	18.9374	15.9399	0	9.875	0	0	0	18.3061	15.7125	0	0	0.181728	0.246857	0.331157	0	0	39.4111	0	0	9.56375	3.35917	0.859135	0	5.20175	5.58374	0	13.5415	0	0	0	0	0	0	0
CMZ104	1.44838	2.21108	9.80182	0	0	0	0	7.9832	0	0.311738	0	0	0	7.60747	15.9773	10.2367	5.91509	0	11.6135	0	0	0	12.6429	11.0013	0	0.199122	0	0	0	0	0	28.7522	0	0	9.51547	1.16762	2.78973	0	5.72196	9.16725	0	13.6987	0	0	0	0	0	0	0
CMZ105	8.73883	2.32856	8.5644	0	0	0	0	3.47053	0	2.37127	0	0	0	18.6094	8.62967	10.9694	19.572	0	11.745	0	0	0	11.8713	21.2221	0	2.26087	0	0	0	0	0	26.2576	0	0	2.6986	4.77063	4.09913	0	3.61865	9.94782	0	7.34382	0	0.548292	0	0	0	0	0
CMZ106	0	0	0	5.50336	0.33167	1.22824	6.10993	8.66685	5.31968	0	0	2.47765	0	0	0	0	0	0	0	9.26742	4.48368	4.88585	0	0	0	0	0	0	2.03178	2.78066	0	0	0	0	7.9451	0.802233	0	6.86737	4.64974	0	0	8.67115	0.611058	0	0	0	0	0	0
CMZ107	2.8024	1.24109	9.27749	0	0	0	0	6.29724	0	0.969013	0	0	0	8.93268	13.4708	8.88668	12.4253	0	10.406	0	0	0	9.76443	17.3386	0	0.262281	0	0	0	0	0	39.6944	0	0	8.44997	3.18909	1.88642	0	3.87252	8.60837	0	11.2583	0	0	0	0	0	0	0
CMZ108	3.69283	0	5.37355	0	0	0	0	5.68401	0	1.59003	0	0	0	15.126	6.35985	5.7224	20.7549	0	8.86108	0	0	0	7.25862	21.727	0	0	0	0	0	0	0	34.7763	0	0	2.3986	3.61774	1.69213	0	0.459353	5.13511	0	8.61771	0	0	0	0	0	0	0
CMZ110	3.47804	0.895547	3.98342	0	0	0	0	5.13525	0	0	0	0	0	17.8017	6.65251	8.91817	7.97285	0.356517	7.73585	0	0	0	8.73711	13.0237	0	1.28778	0	0	0	0	0	22.7156	0	0	6.13345	1.34376	5.36285	0	3.31346	7.08841	0	8.9333	0	0.309368	0	0	0	0	0
CMZ111	4.76058	0	3.39184	0	0	0	0	5.78638	0	2.26771	0	0	0	15.3556	5.45475	6.1858	11.083	0	6.50279	0	0	0	5.01244	14.9938	0	1.70202	0	0	0	0	0	31.355	0	0	5.35527	5.68232	1.8526	0	1.57109	5.13755	0	7.61961	0	0	0	0	0	0	0
CMZ101	0	0	2.60041	0	0	0	0	3.02676	0	7.9941	0	0	0	0	7.11533	3.75905	0	0	0	0	0	0	3.13149	0	0	0	1.64972	5.07885	0.926861	0.0419865	0	6.69368	0	0	4.3303	1.12586	0	0	0	0	0	4.41622	0	0	0	0	0	0	0
CMZ109	0	0	0	0.277784	0	0	0	5.11021	0	1.19916	0	0	0	0	0	0.811121	1.18472	0	0	1.21116	0	0	2.32438	0	0	0	0.0952609	1.79723	0.283282	0	0	4.41919	0	0	2.30903	9.17876	0	3.242	0.841209	0	0	4.80554	0	0	0	0	0	0	0
CMZ181	0	0	0	0	0	0	0	3.27992	0	0.241389	0	0.241653	0	0	0	0	0	0	0	0	0	0	0	0	1.1157	0	0	0	0	0	0	0	0	0	0	0	0	1.62773	0	0	0	1.99986	0	0	0.942985	0	0	0	0
CMZ182	0	0	0	0	0.603047	0	0.676528	7.13046	0	0	0	1.08667	0	0	0	0	0	0	0	4.63047	0	0	0	0	1.18092	0	0	0	0	0	0	0	0	0	0.437665	0	0	7.24082	0	0	0	2.63421	0	0	1.90849	0	0	0	0
CMZ183	0	0	0	1.24886	6.74762	0.215873	11.6867	6.79907	0.575066	0	0	1.92459	0	0	0	0	0	0	0	13.6677	1.02824	0	0	0	0	0	0	0	1.01038	0.568412	0	0	0	0	2.60063	0	0	6.00341	0.922671	0	0	2.67922	0	0	1.14842	0	0	0	0
CMZ184	0	0	0	2.60975	10.6791	0	10.9476	4.64532	4.21086	0	0	8.52102	0	0	0	0	0	0	0	15.0828	0	0	0	0	1.15697	0	0	0	0	0	0	0	0	0	3.83866	0	0	13.3318	0	0	0	2.79562	0	0	8.69389	0	0	0	0
[truncated: 217 more columns]

## Sheet: Table S4B
Table S4B: Oncomatch analysis between SB mice and patients from the Beltran cohort
samples	WCMC0_5_N	WCMC0_6_N	WCMC0_8_N	WCMC0_1_N	WCMC0_9_N	WCMC0_10_N	WCMC119_1_C	WCMC11_1_C	WCMC12_2_N	WCMC131_1_C	WCMC139_1_C	WCMC14_1_C	WCMC155_1_N	WCMC158_1_C	WCMC159_1_C	WCMC159_5_C	WCMC159_6_C	WCMC159_2_C	WCMC159_3_C	WCMC161_1_C	WCMC162_1_C	WCMC163_1_N	WCMC164_1_C	WCMC169_1_C	WCMC170_1_C	WCMC172_1_C	WCMC187_1_C	WCMC188_1_C	WCMC189_1_C	WCMC192_1_N	WCMC195_1_C	WCMC210_1_N	WCMC212_1_N	WCMC252_1_N	WCMC2_1_C	WCMC4_1_C	WCMC59_1_C	WCMC63_1_C	WCMC89_1_C	WCMC90_4_C	WCMC90_2_C	WCMC90_3_C	WCMC90_5_C	WCMC90_1_C	WCMC91_1_C	WCMC9_1_C	WCMC9_2_C	WCMC4240_1_N	WCMC7520_1_N
CMZ335	0	0	0	0	0	0	0	0	0.651847	0.386319	0	0	2.51321	2.9639	0	0	0.97787	0	0	0	3.26523	0	0.554112	13.9162	0	10.7383	0	0	5.41063	4.896	0	0	0	0	0	0.980231	0	0	0	0	0	0	0	0	0	0	3.25042	5.84912	0
CMZ336	0	0	0	0	0	0	0	0	0	0	0	0	0	0.261299	0	0	0	0	0	0	0.066268	0	0	14.4318	0	7.96707	0	0	0.842406	0.192069	0	0	0	0	0	3.3432	0	0	0	0	0	0	0	0	0	0	0	0	0
CMZ337	0	0	0.600671	0	0	0	0	0	0.776016	1.79818	0	0	1.03003	4.49389	0	0	2.80942	0	0	0	2.07579	0	1.27086	23.9742	0.791164	10.0317	0	0	0.285709	3.17075	0	0	0	0	0	0.734738	0	0	0	0	0	0	0	0	0	0	1.90645	6.81439	0
CMZ338	0	0	0	0	0	0	0	0	0	0.914115	0	0	0	1.78726	0	0	5.66966	0	0	0	0	0	0.0283755	21.5367	0	9.36253	0	0	3.33172	2.43969	0	0	0	0	0	6.33589	0	0	0	0	2.71728	0	0	0	0	0	0	0.262439	0
CMZ339	0	0	0	0	0	0	0	0	0.565823	0	0	0	0	0.580039	0	0	0	0	0	0.123198	1.90694	0	0	20.5191	0	6.21807	0	0	2.17418	0.17646	0	0	0	0	0	1.62232	0	0	0	0	0	0	0	0	0	0	0	0	0
CMZ340	0	0	1.57852	0	0	0	0	0	0	0	0	0	0	0	0	0	0.577312	0	0	0	3.77377	0	0	22.5574	0	2.60559	0	0	0	0.321139	0	0	0	0	0	5.72503	0	0	0	0	0	0	0	0	0	0	1.27228	6.45589	0
CMZ341	0	0	3.59541	0	0	0	0	0	0.0670323	0	0	0	0	0	0	0	0.264844	0	0	0	2.41075	0	0	21.4261	0	0.924137	0	0	0	0	0	0	0	0	0	2.8471	0	0	0	0	0	0	0	0	0	0	0	0	0
CMZ342	0	0	0	0	0	0	0	1.3008	0	0.218845	0	0	8.38031	1.81882	1.86187	0	3.85751	0.0831198	0	0	0	0.165567	0.0301386	23.9611	0	6.89907	0.0383066	0	0	6.05415	0	0	0	0	0	13.933	0	0	0	0	0	0	0	0	0	0	9.00421	0.520113	0
CMZ344	38.8931	39.9106	1.62979	11.0649	12.9489	38.5465	2.63735	0	13.998	0	0	0	0	0	0	0	0	0	0	0	0	0	0	0	0	0	0	0	0	0	3.46421	0	0	25.4482	0	0	23.5507	1.98898	0	0	0	0	0	0	0	0	0	0	5.16577
CMZ345	31.6555	31.0226	0.483998	17.3599	17.3661	30.9681	0.899659	0	11.5224	0	0	0	0	0	0	0	0	0	0	0	0	0	0	0	0	0	0	0	0	0	0.499932	0	0.0270959	20.3916	0	0	20.0662	0	0	0	0	0	0	0	0	0	0	1.63976	8.49341
CMZ346	11.8033	11.0998	1.13926	24.9405	27.4241	12.7883	0	0	0.721163	0	0	0	0	0	0	1.6479	0	0	1.49964	0	0	0	0	0	0	0	0	0	0	0	0	0	3.04412	11.6574	0	0	16.7594	0	0	0.176537	0	0	0	0	1.42884	0	0	2.36094	4.98718
CMZ347	43.5523	43.9568	1.92953	12.2344	15.4523	42.8504	3.43608	0	13.9481	0	0	0	0	0	0	0	0	0	0	0	0	0	0	0	0	0	0	0	0	0	2.45458	0	0.309854	25.4741	0	0	24.8555	1.92236	0	0	0	0	0	0	0	0	0	0	7.09575
CMZ348	21.362	21.597	2.38634	20.0466	19.5363	22.4827	0	0	3.87196	0	2.07211	0.0575332	0	0	0.285182	5.20131	0	2.27996	4.04754	0	0	0.248117	0	0	0	0	0	0	0	0	0	0.952071	2.68695	13.9455	0	0	14.9267	0	0	1.05239	0	0.91896	1.65501	0.552331	4.58033	0	0.0102127	0	2.00278
CMZ349	27.1129	27.1133	0.949723	12.3602	17.9909	24.5013	14.6419	0	4.97404	0	0	0	0	0	0	0	0	0	0	0	4.08283	0	0	0	0	0	0	1.83798	0	0	1.12688	0	0	9.16495	0	0	21.0708	15.7082	0	0	0	0	0	0	0	0	0	4.80388	4.62384
CMZ350	0	0	0	0	0	0	0	0	2.89564	0.19392	0	0	0	1.0024	0	0	0	0	0	1.86775	0.79632	0	0	16.6456	0	6.88113	0	0	5.60966	0	0	0	0	0	0	0	0	0	0	0	0	0	0	0	0	0	0	0	0
CMZ352	0	0	2.73165	0	0	0	0	0	2.59872	0	0	0	0	0	0	0	0	0	0	0.540484	3.42371	0	0	21.0341	0	2.09027	0	0	0.143467	0	0	0	0	0.876241	0	0	0	0	0	0	0	0	0	0	0	0	0	0.21474	0
CMZ353	0	0	0	0	0	0	0	0	0	0.734926	0	0	1.81333	4.14445	0	0	0.621806	0	0	0.151946	4.30474	0	1.30424	14.1772	0	14.9142	0	0	7.31728	3.32833	0	0	0	0	0	2.82176	0	0	0	0	0	0	0	0	0	0	1.72238	5.23794	0
CMZ354	0	0	2.79057	0	0	0	0	0	1.29111	0	0	0	0	0	0	0	0	0	0	0.18653	0	0	0	16.7684	0	0	0	0	0	0	0	0	0	1.56778	0	0.633703	0	0	0	0	0	0	0	0	0	0	0	0	0
CMZ355	23.0231	23.4597	0.594832	10.9879	13.4637	23.679	0.425525	0	7.90701	0	0	0	0	0	0	0	0	0	0	0	0	0	0	0	0	0	0	0	0	0	3.65109	0	0	20.8872	0	0	16.874	0.405817	0	0	0	0	0	0	0	0	0	0	2.93862
CMZ356	36.3642	35.7797	1.66904	13.1876	15.415	35.3701	2.03604	0	8.38868	0	0	0	0	0	0	0	0	0	0	0	0	0	0	0	0	0	0	0	0	0	2.73762	0	1.06012	22.8247	0	0	23.3481	1.39361	0	0	0	0	0	0	0	0	0	0	4.55389
CMZ357	0	0	1.24676	0	0	0	0	0	0.652714	0	0	0	0	0	0	0	0	0	0	0.601184	0.620368	0	0	19.3638	0	1.36241	0	0	0	0	0	0	0	0.659293	0	0.907994	0	0	0	0	0	0	0	0	0	0	0	0	0
CMZ103	50.5542	51.8269	3.61937	19.0067	25.1089	48.1183	13.2287	0	18.7804	0	0	0	0	0	0	0	0	0	0	0	4.76128	0	0	0	0	0	0	0	0	0	6.2791	0	0	30.0037	0	0	37.0315	9.25076	0	0	0	0	0	0	0	0	0	2.17983	11.0144
CMZ104	30.7582	32.1337	0	9.64089	12.9252	31.0442	1.96089	0	18.2479	0	0	0	0	0	0	0	0	0	0	0	0.734073	0	0	0	0	0	0	0	0	0	4.06343	0	0	24.1759	0	0	20.8202	1.82178	0	0	0	0	0	0	0	0	0	1.61125	7.56552
CMZ105	27.9709	27.9111	1.93042	21.0372	25.292	27.8064	4.1175	0	8.54086	0	0	0	0	0	0	0	0	0	0	0	0	0	0	0	0	0	0	0	0	0	5.41827	0	0	20.721	0	0	25.7105	3.94518	0	0	0	0	0	0	0	0	0	0	9.66743
CMZ106	0	0	0	0	0	0	0	0	4.65282	0.045403	0	0	0	1.92871	0	0	0	0	0	1.25378	9.20474	0	0	13.1378	0	8.99463	0	0	0.502092	0	0	0	0	0	0	0	0	0	0	0	0	0	0	0	0	0	0	8.67733	0.742217
CMZ107	45.0076	46.1083	0.00561621	15.862	19.5323	44.4214	3.38792	0	16.6523	0	0	0	0	0	0	0	0	0	0	0	0	0	0	0	0	0	0	0	0	0	4.28807	0	0	28.9861	0	0	27.5975	2.21835	0	0	0	0	0	0	0	0	0	0.182446	7.13172
CMZ108	35.1094	34.4775	3.73361	21.4843	24.2422	32.2194	4.11644	0	10.4862	0	0	0	0	0	0	0	0	0	0	0	0	0	0	0	0	0	0	0	0	0	4.05024	0	0	30.7325	0	0	34.4985	2.14753	0	0	0	0	0	0	0	0	0	0	4.48824
CMZ110	23.552	23.6844	0.948547	13.3691	16.932	24.3223	0.403038	0	9.87704	0	0	0	0	0	0	0	0	0	0	0	0	0	0	0	0	0	0	0	0	0	2.51555	0	0	20.2071	0	0	16.8358	0	0	0	0	0	0	0	0	0	0	0.592842	6.43331
CMZ111	36.9034	36.5891	1.99063	13.0806	16.0442	35.9634	1.71991	0	9.49459	0	0	0	0	0	0	0	0	0	0	0	0	0	0	0	0	0	0	0	0	0	2.80442	0	0.863855	22.9121	0	0	23.5467	1.0112	0	0	0	0	0	0	0	0	0	0	5.39342
CMZ101	11.7602	13.0635	1.52168	0	0	10.858	5.72074	0	9.78285	0	0	0	0	0	0	0	0	0	0	0	6.79217	0	0	1.75404	0	0	0	0	0	0	0.844985	0	0	6.8627	0	0	8.41112	3.25266	0	0	0	0	0	0	0	0	0	3.61827	2.0771
CMZ109	4.8617	5.56892	5.67175	0	0.428778	4.47442	1.17694	0	5.62902	0	0	0	0	0	0	0	0	0	0	0	6.65453	0	0	12.2821	0	0	0	0	0	0	2.97472	0	0	5.16919	0	0	4.08637	0.078737	0	0	0	0	0	0	0	0	0	0.763237	0.600832
CMZ181	0	0	3.38157	0	0	0	0	0	0	0	0	0	0	0	0	0	0	0	0	0	0.198756	0	0	8.15913	0	0	0	0	0	0	0	0	0	0.361315	0	0	0	0	0	0	0	0	0	0	0	0	0	0	0
CMZ182	0	0	0.951392	0	0	0	0	0	1.95451	0	0	0	0	0	0	0	0	0	0	0.497119	1.9382	0	0	20.503	0	2.38262	0	0	0	0	0	0	0	0.350329	0	0.746192	0	0	0	0	0	0	0	0	0	0	0	0	0
CMZ183	0	0	0	0	0	0	0	0	2.29847	0.404127	0	0	0	1.74748	0	0	0	0	0	1.38786	3.77038	0	0	13.3546	0	9.44242	0	0	5.26722	0	0	0	0	0	0	0	0	0	0	0	0	0	0	0	0	0	0	0.822836	0
CMZ184	0	0	0	0	0	0	0	0	1.06989	0	0	0	0	1.75327	0	0	2.08375	0	0	0	0	0	0.0547984	17.8096	0	9.56417	0	0	4.5278	2.93359	0	0	0	0	0	0.236029	0	0	0	0	0	0	0	0	0	0	0	2.04921	0

## Sheet: Table S4C
Table S4C: SU2C Protein Activity
protein	TP_2077_Tumor	TP_2078_Tumor	SC_9056_T	SC_9137_Tumor	SC_9139_Tumor	SC_9140_Tumor	SC_9142_Tumor	MO_1469_T	TP_2081_T	SC_9074_T	SC_9086_T	SC_9145_Tumor	SC_9148_Tumor	SC_9153_Tumor	TP_2093_T	TP_2096_T	SC_9156_Tumor	SC_9162_Tumor	SC_9163_Tumor	SC_9165_Tumor	SC_9027_T	SC_9175_T	MO_1492_T	MO_1510_T	MO_1511_T	MO_1514_T	SC_9176_T	SC_9178_T	SC_9146_T	SC_9181_T	SC_9183_T	MO_1482_T	SC_9184_T	SC_9186_T	SC_9187_T	SC_9189_T	SC_9190_T	SC_9192_T	SC_9194_T	MO_1556_T	SC_9069_T	MO_1012.Tumor.Subcutaneous_nodule	MO_1013.Tumor	MO_1014.Tumor	MO_1020.Tumor	MO_1015.Tumor	MO_1040.Tumor	MO_1054.Tumor	MO_1071.Tumor
AATF	4.45	3.09	2.83	-7.84	1.57	-2.16	-1.22	5.77	-10.52	4.4	-3.71	-5.08	1.6	7.85	1.25	4.55	4.69	-0.06	5.87	3.49	-11.28	-8	-1.63	4.84	1.36	1.37	3.44	-3.99	-9.82	-10.14	3.5	6.38	-4.66	5.79	-3.15	0.7	0.89	-3.64	-4.19	-5.49	-6.01	5.07	-2.69	-2.39	0.85	0.16	1.2	1.41	-0.68
ABCA1	-2.71	-5.38	-6.12	-4.63	5.1	-0.27	4.08	1.07	0.1	-1.09	2.21	1.95	1.11	-3.08	-6.37	-6.7	-5.05	-0.07	-6.82	6.59	-2.86	-2.61	-4.68	-5.27	4.9	-3.57	0.14	-3.93	-0.32	-3.3	-1.27	-2.57	3.27	-2.01	-3.74	-5.84	-1.92	1.55	-4.01	-5.32	-1.18	-0.4	2.33	0.44	6.44	3.74	-0.15	0.26	3.45
ABCB1	-4.7	-5.26	-8.41	-4.78	9.78	2.18	7.98	0.35	0.16	0.28	3	3.39	2.68	-7.2	-6.16	-6.84	-4.3	-0.02	-8.74	8.97	-0.61	-1.96	-4.98	-7.76	4.9	-0.14	-1.75	-2.91	0.53	-2.63	-0.09	-6.84	4.7	-5.12	-2.59	-5.19	-4.63	1.97	-3.83	-6.4	-1.89	-1.13	2.01	1.16	4.73	4.92	0.15	1.2	4.81
ABCC8	2.81	-0.73	1.3	-0.01	-1.99	0.33	-2.01	-2.07	1.17	2.12	1.67	1.76	1.24	2.87	-3.6	0.84	-4.07	-1.3	-2.1	-4.73	0.14	3.32	1.35	2.49	-2.71	2.74	-1.57	-0.61	-0.27	0.79	-2.93	2.01	-0.8	5.14	1.36	0.84	2.45	-0.19	-1.39	-0.61	0.95	1.66	0.46	1.42	2.48	1.22	3.53	3.08	2.44
ABCC9	-3.89	-7.63	-9.24	-2.51	10.02	-1.12	7.84	3.92	3.39	1.65	9.5	3.43	5.63	-6.42	-8.46	-6.26	-3.26	-3.46	-10.52	11.06	-1.66	-5.79	-4.45	-8.53	8.79	-0.57	2.36	-5.81	-1.04	-5.28	1.01	-8.6	-0.82	-7.09	-5.13	-7.1	-3.85	8.51	-5.38	-9.92	-4.45	-0.34	5.16	0.26	8.61	5.88	-0.22	-0.65	6.6
ABCG1	2.73	0.73	-2.11	-2.64	3.42	2.21	1.31	-0.22	-0.7	1.6	4.54	5.86	4.58	-1.03	-7.51	-2.33	-2.56	-0.94	-5.73	1.43	-1.51	-0.44	-1.88	-0.92	4.23	3.12	3.31	-2.45	-4.11	-4.18	2.61	-2.38	0.41	2.56	-2.5	-1.11	-0.51	-0.83	-4.16	-5.79	-0.59	-1.18	3.66	1.97	6.99	6.01	5.54	4.79	7.16
ABCG4	-0.85	0.66	-0.15	0.53	-0.6	0.78	2.35	1.61	4.41	-0.52	1.29	4.2	-0.45	-1.83	0.41	-0.41	-2.64	-0.3	-2.93	-0.79	3.41	2.35	0.1	-0.91	-0.36	0.57	-0.57	-0.94	4.55	3.56	-3.13	-1.09	2.96	-1.56	4.37	1.12	0.28	2.72	0.89	-0.46	3.15	2.05	2.95	3.36	2.68	3.28	0.69	0.96	3.77
ABI1	-7.01	-1.5	-3.45	1.53	4.25	-0.64	2.58	1.76	-5.04	-2.1	0.38	-5.52	1.4	1.7	2.25	1.09	3.53	1.3	-2.47	3.11	-0.83	-0.53	2.68	0.87	-1.74	-1.9	-3.77	6.11	0.71	-2.8	2.92	2.35	-5.78	-7.25	-5.74	-1.81	2.79	-1.56	-1.31	3.74	-4.31	-1.03	-2.49	-5.52	0.83	-1.34	-0.97	-2.68	-2.83
ABL1	7.84	6.16	9.19	-2.41	-1.57	-1.98	-6.46	1.26	-5.75	4.22	-3.42	1.44	-1.76	5.35	-2.04	4.63	4.9	0.62	6.44	-0.01	-7.09	-5.73	4.28	4.86	3.62	6.02	2.8	0.06	-9.99	-7.95	4.2	2.92	-3.27	7.02	-4.9	5.35	0.56	-5.47	-2.94	-1.47	0.79	0.09	-0.76	-1.21	-1.46	-1.14	5.19	3.04	0.47
ABL2	2.33	-1.94	-0.62	-6.66	0.43	-3.07	-1.65	1.44	-3.31	0.82	-0.82	0.35	-0.27	1.49	-2.71	-0.83	5.03	1.31	2.22	2.14	-6.22	-6.71	-3.16	4.02	1.41	1.96	-0.27	-4.41	-5.63	-6.29	0.46	1.54	-2.45	3.26	-2.15	-1.61	0.25	-2.11	-4.81	-5.35	-1.54	1.68	1.52	-0.03	2.07	1.55	3.78	2.12	1.94
ABLIM3	-0.77	-0.98	-0.82	-1.15	1.42	1.31	1.41	-1.03	1.08	1.31	1.96	2.05	1.09	-0.69	-1.72	-0.38	-4.22	0.84	-3.74	-0.87	-0.37	1.09	-2.15	-1.95	3.04	-0.65	-0.28	-2.33	-0.1	-1.05	-1.73	-1.9	3.77	-1.67	1.09	0.49	0.87	1.37	-0.57	-1.68	0.58	1.72	1.43	1.5	2.1	2.59	0.82	1.09	3.79
ABR	4.24	-2.03	0.91	-4.73	0.63	-3.27	-1.5	1.32	-2.89	-2.55	-0.96	3.18	1.54	4.71	-6.72	-2.8	0.61	1.58	0.4	3.43	-9.91	-5.91	-3.85	1.7	5.71	-0.86	1.34	-4.83	-8.38	-9.14	2.15	2.67	2.58	3.51	-1.34	-4.48	1.84	-0.24	-8.56	-5.54	-4.47	2.8	5.55	2.26	8.21	6.48	5.21	6.19	5.9
ABRA	-1.42	0.27	0.07	-0.63	-2.2	-0.59	0.35	-0.6	2.91	-1.11	-0.38	2.85	-1.54	-2.97	-0.02	-0.81	-3.05	-1.67	-3.3	-2.79	2.9	2	-0.68	-1.84	-1.6	0.06	-2.1	-1.41	3.47	3.02	-4.35	-2.73	4.17	-2.03	3.47	15.38	0.7	0.94	0.59	-0.85	2.48	-0.08	0.67	1.95	-0.78	0.47	-1.4	-1.52	1.23
ABT1	0.26	4.46	6	7.24	0.32	3.19	3.94	0.56	1.2	-1.55	-0.29	-5.75	1.52	1.18	10.08	6.47	5.42	0.4	4.04	1.5	6.85	5.53	5.31	1.06	-1.01	-0.67	2.13	6.59	5.95	6.19	0.75	0.49	-7.31	-2.23	-2.28	5.06	1.1	-1.85	7.18	7.25	-6.18	1.87	-1.16	-4.06	-8.17	-4.92	-2.89	-1.26	-6.09
ACAD8	5.3	1.56	3.75	2.32	-3.16	1.54	-3.08	-4.96	1.97	0.54	0.41	1.33	2.04	-0.06	-0.8	3.02	2	1.92	1.22	-4.38	-0.25	2.94	2.84	1.03	0.25	2	1.89	4.24	-3.98	-0.98	2.26	-2.57	1.8	5.22	-0.56	1.45	1.12	-3.71	1.57	0.58	-1.26	-2.69	1.25	0.17	-3.63	-1.3	5.08	4.37	0.86
ACAP1	-1.62	-2.52	-1.55	-2.18	3.21	-0.72	4.7	-2.66	1.03	-3.62	-0.22	-0.18	-0.69	-2.26	-2.13	-2.47	-2.53	-2.2	-1.67	3.31	-1.28	-1.17	-2.93	-1.84	1.68	-0.08	-3.75	-0.52	-0.27	-1.15	0.69	-2.97	0.97	-2.27	0.26	-2.02	-0.61	-0.67	-3.17	-2.71	0.52	0.69	3.69	3	3.7	3.16	1.17	1.43	1.33
ACAP2	-3.8	-4.11	-7.33	-3.53	2.59	-2.63	-0.04	-1.06	-5.35	-0.63	-2.29	-5.79	-1.48	2.09	3.2	-1.92	2.12	2.28	1.29	2.75	-1.17	-1.12	-0.95	0.45	-4.81	-3.54	1.54	0.54	1.73	0.9	1.61	3.88	-3.39	-1.99	-4.06	-5.98	-0.94	0.67	0.33	2.09	-2.76	-2.97	-4.39	-5.66	-1.08	-3.25	-4.23	-6.06	-5.74
ACAP3	3.05	-6.93	2.34	-1.07	-6.9	-4.35	-2.14	0.91	8.25	-7.67	-0.98	1.09	-5.64	-0.62	-5.24	-3.43	-0.29	-1.39	1.75	-2.6	-5.52	-5.44	-2.74	5.19	0.27	-3.68	-3.99	-7.67	-4.78	-5.12	-2.05	1.86	3.63	4.93	4.92	-0.17	-1.23	3.22	-5.84	-4.02	1.59	6.58	12.37	12.39	8.57	8.82	9.1	9.86	10
ACIN1	4.71	-2.95	1.9	-6.83	-3.39	-5.24	-2.74	4.65	-2.37	-0.29	-3.55	-3.98	-3.33	3.66	-4.47	0.52	5.56	-0.2	3.65	2.55	-11.07	-10.62	-5.89	5.08	2.53	-1.1	-0.4	-7.64	-9.54	-10.38	1.43	3.58	-0.74	6.33	-0.74	-1.2	-3.53	-3.77	-9.32	-9.72	-2.71	6.31	5.88	4.57	5.39	6.06	6.63	6.77	6.32
ACKR1	-2.75	-1.9	-4.4	-3.12	7.37	0.78	5.1	-1.21	-0.28	1.33	-1.44	0.2	3.84	-4.78	-2.86	-3.52	-1.08	-2.26	-4.59	6.13	0.04	-0.26	-1.94	-3.83	3.88	1.44	-0.59	-1.43	1.33	-0.54	0.04	-3.94	0.4	-2.48	-0.61	-2.31	-3.36	-1.9	-0.7	-2.78	-0.57	-1	-0.08	1.85	0.71	5.6	0.59	1.91	5.03
ACKR2	-3.25	-2.01	-3.7	-3.79	4.26	0.57	4.95	-0.35	0.08	-1.4	-1.16	1.39	1.19	-4.72	-1.97	-3.27	-4	4.16	-4.9	3.61	0.32	-0.63	-2.44	-3.62	1.68	0.35	-2.19	-0.71	2.18	0.23	-1.73	-1.76	8.49	-3.17	1.25	-2.42	-3.36	-1.31	-1.84	-2.92	-0.96	-0.31	0.91	1.26	2.18	3.13	-1.43	-1.86	2.31
ACKR3	-0.48	-3.02	-3.15	-0.32	3.72	1.14	2.75	3.97	1.5	-0.35	3.1	1.84	-1.82	-2.44	-2.63	0.25	-1.83	-3.43	-5	4.69	1.84	-3.24	0.6	-3.51	0.77	0.26	1.77	-3.44	0.8	-1.55	-0.87	-0.57	-3.06	-3.39	-1.83	-1.25	-1.79	3.46	-3.16	-4.3	-0.37	3.37	2.87	0.73	3.72	3.5	-0.93	0.75	3.62
ACKR4	-0.52	-1.5	-3.33	-3.2	0.6	-2.27	-2.19	-0.32	-3.09	-0.72	-1.68	1.16	2.04	-0.73	-0.6	-1.97	1.18	2.46	-2.5	-0.56	-0.78	-1.74	-1.81	1.1	-0.71	1.31	-1.71	-2.1	0.22	-0.47	-0.04	-0.39	1.21	1.68	-1.06	-0.36	-0.76	-2.35	-0.98	-1.23	2.42	-1.94	-1.81	-1.18	0.91	-0.8	-2.09	-2.18	-0.29
ACOT11	-3.67	-4.47	-1.17	-0.34	-1.6	-3.03	2.63	2.43	5.74	-4.44	2.66	1.54	-3.48	-3.17	-2.92	-4.14	-3.3	-0.67	-5.15	0.54	-0.52	-1.95	-3.98	-1.77	-1.49	-3.48	-4.11	-4.22	4.27	-0.12	-6.24	1.47	3.77	-3.07	5.11	-2.5	-1.39	5.05	-4.16	-3.76	-0.02	4.71	5.33	4.78	4.8	7.45	-1.68	0.41	5.53
ACSL6	-2.35	-0.75	-2.02	-1.72	-1.77	-1.54	0.3	-0.8	1.93	-2.46	-1.33	1.87	-1.85	-3.97	-0.93	-2.07	-2.9	-2.23	-3.66	-2.46	1.99	1.33	-1.84	-2.18	-2.77	-1.47	-3.17	-2.12	3	2.34	-4.51	-1.75	1.58	-2.32	2.41	-0.18	-2.01	0.54	-0.53	-1.45	6.72	0.22	0.06	1.28	-0.91	-0.13	-2.28	-2.4	-0.53
ACTB	-0.05	-0.81	-1.04	-1.84	7.53	6.2	7.69	1.08	-3.12	3.51	5.68	0.07	5.09	0.15	-5.09	2.2	1.49	2.03	-1.26	7.81	-7.27	-5.39	3.19	-1.95	7.14	2.11	4.39	3.59	-6.99	-9.33	4.26	0.43	-1.72	-0.58	-0.39	-4.56	-0.56	0.78	-7.43	-5.27	-8.45	1.33	4.46	-1.08	4.71	5.63	1.91	4.02	3.26
ACTL6A	-4.09	1.97	-2.22	2.06	2.48	2.18	1.37	-0.64	-3.57	2.1	-1.36	-7.32	-0.38	1.95	9.73	4.07	3.49	1.87	4.37	1.11	2.95	2.03	5.28	0.73	-5.85	-0.39	2.12	6.64	6.69	6.99	1.18	5.93	-7.31	-4.1	-1.13	1.28	1.84	1.49	7.29	7.27	-5.71	-2.24	-7.64	-8.73	-9.35	-8.42	-7.84	-8.83	-10.54
ACTL6B	1.43	-0.49	-0.7	-0.79	0.5	-0.3	-0.6	0.1	2.16	-0.58	-1.44	3.18	-2.14	3.92	-1.13	-0.92	-3.8	-1.66	-3.63	-2.44	1.9	2.42	-1.19	0.4	-2.16	3.85	-2.47	-2.27	2.28	2.17	-5.2	6.46	2.47	4.13	3.5	0.09	-2.12	0.79	-0.17	-0.84	2.05	1.41	0.51	1.34	-0.23	-0.26	-2.12	-1.21	0.26
ACTN2	-1.89	-0.55	0.34	0.89	-2.38	-1.03	0.19	-1.53	3.48	-1.43	1.76	2.21	-1.96	-4.09	-0.72	-1.38	-3.66	-2.41	-3.9	-2.58	2.7	1.97	-1.09	-2.48	-1.41	-0.57	-2.64	-2.11	3.36	2.71	-4.75	-3.51	4.65	-2.58	2.92	16.18	0.94	2.3	0.07	-1.25	2.53	-0.3	0.92	1.68	-0.73	0.61	-1.48	-1.69	1.18
ACTR5	2.16	-1.85	2.49	1.35	-3.85	-3.43	-2.15	1.76	-1.28	-1.5	-3.69	-2.61	-3.06	2.73	4.73	1.17	3.79	1.25	2.61	-1.76	-0.38	-0.54	0.82	4.69	-2.44	-2.54	-1.66	-2.22	-0.18	1.37	-1.32	3.9	-1.2	2.48	0.53	3.19	1.84	-1.98	1.71	3.07	0.98	2.6	1.58	2.3	-1.59	1.01	1.56	1.74	1.24
ACVR1	3.55	0.06	-2.16	-3.62	5.49	2.57	-2.5	-0.67	-4.99	4.75	4.42	1.52	7.67	1.68	-8.61	0.16	-0.35	1.39	-1.91	2.51	-4.46	0.5	-1.03	1.09	8.01	4.11	2.64	-0.81	-7.64	-9.05	5.8	-1	-2.36	3.8	-6.59	-2.51	-1.03	-4.58	-4	-3.73	-0.91	-2.04	-1.28	-3.17	4.44	1.87	5.95	5.38	3.4
ACVR1B	7.7	5.57	6.56	-2.87	-2.24	-0.64	-7.17	1.35	-6.99	4.64	-2.9	-2.52	3.2	5.39	-0.79	6.58	4.05	2.68	7.22	-3.73	-4.88	-0.68	2.16	4.62	1.45	4.33	4.57	2.94	-8.39	-7.28	4.69	2.7	-0.51	7.62	-4.23	4.28	3.18	-6.73	-0.63	-0.8	2.15	-0.88	-5.16	-3.63	-4.03	-1.97	2.9	3.23	-1.16
ACVR2A	2.39	-3.07	0.81	4.03	-0.59	-3.54	-4.95	-0.22	-5.4	0.64	-4.7	-7.43	-2.7	2.96	4.76	1.65	4.16	-2.39	4.02	0.95	2.38	3.1	1.17	0.7	-6.21	-1.37	-2.47	1.3	3.15	4.91	4.44	3.59	-8.04	2.69	-7.42	-2.02	-2.5	-5.3	4.3	5.69	2.89	-4.76	-8.18	-7.35	-5.09	-4.31	0.23	-3.6	-6.05
ACVR2B	7.95	2.97	8.41	-3.08	-4.27	-3.77	-5.77	6.18	-4.09	1.24	-4.81	-1.53	-1.44	5.31	-2.07	1.88	6.24	-0.25	6.15	1.44	-7.7	-6.66	-1.3	6.81	1.85	4.42	0.14	-4.98	-8.74	-7.14	1.89	5.21	-0.88	7.31	-2.18	4.2	-1.64	-4.53	-5.35	-4.48	0.61	4.13	1.03	1.43	0.38	1.53	4.51	3.94	2.29
ACVRL1	-0.46	-6.5	-12.11	-3.9	12.56	4.83	9.43	5.83	3.43	3.91	10.72	9.21	3.84	-6.57	-9.32	-3.04	-1.6	-4.63	-12.9	11.51	1.69	-5.31	-2.55	-9.67	6.63	3.22	6.82	-6.95	-2.71	-6.86	3.93	-9	-6.92	-3.64	-6.74	-8.15	-3.89	8.2	-9.16	-10.53	-5.61	0.42	8.42	1.34	9.88	3.01	3.7	6.46	5.14
ADA	-5.04	-4.45	-3.26	-1.84	7.22	2.85	9.86	4.41	3.79	-2.43	2.31	2.3	-1.24	-5.39	-1.51	-3.85	-1.84	-2.67	-4.93	8.84	0.07	-4.16	-1.44	-6.13	3.7	-2.1	0.12	-1.92	3.45	-0.75	-1	-0.82	-0.71	-5.17	2.28	-4.46	-3.55	2.59	-3.98	-5.81	-2.29	4.39	6.03	4.22	6.35	7.25	-2.6	0.59	4.08
ADAM10	2.42	0.34	0.81	0.59	0.68	-1.42	-2.04	-0.19	-4.09	1.26	-1.4	-3.33	0.53	2.25	1.39	0.97	3.91	-0.1	3.69	0.78	-1.75	0.05	0.18	0.93	0.76	1.29	4.31	1.4	-2.75	-2.18	6.03	-0.58	-4.45	3.63	-6.78	0.07	-0.66	-1.39	0.58	2.31	-0.59	-3.27	-4.31	-5.15	-3.19	-3.75	0.89	-1.03	-3.96
ADAM11	-0.35	-0.56	-0.13	-0.4	-2.84	-0.97	0.11	0.51	4.07	-1.6	-0.11	1.86	-0.9	-1.37	-0.04	-1.45	-2.17	0.15	-1.6	-2.57	2.01	0.77	-0.33	1.44	-1.56	-0.79	-1.44	-2.52	3.16	2.51	-4.65	0.98	4.14	-1.23	4.97	0.87	0.03	3.18	-0.82	-0.37	3.01	2.17	3.26	4.4	2.69	3.19	0.24	1.38	3.56
ADAM17	-6.12	-6.75	-6.55	-3.21	0.37	-3.55	2.76	2.88	-1.45	-4.21	-2.02	-3.43	-2.92	-1.96	4.08	-5.84	1.77	-0.18	-2.6	2.04	0.67	-1.8	-0.45	-1.05	-3.29	-3.66	-3.05	-3.31	5.33	2.85	-1.45	3.01	-3.2	-4.86	-1.85	-4.63	-1.17	1.77	-1.14	0.25	-0.56	0.49	0.52	0.23	3.13	-0.91	-4.59	-4.57	-1.39
ADAM9	1.09	2.81	-0.71	0.73	0.19	1.49	-1.88	-1.2	-4.7	3.67	1.15	-2.46	2.6	1.93	0.18	1.25	1.99	2.49	1.91	-0.05	-1.33	1.04	2.14	0.16	1.79	2.75	3.45	3.35	-2.97	-2.31	5.21	-3.83	-2.01	1.22	-5.19	-0.63	1.91	-2.45	3.54	2.19	-1.42	-4.86	-4.95	-5.1	-4.01	-5.15	1.06	-0.13	-3.97
ADAMTS1	-2.2	0.48	-2.38	0.34	4.22	3.58	3.08	1.6	1.5	2.02	4.35	2.93	0.57	-3.55	-3.4	-1.47	-0.68	-0.91	-2.48	3.02	0.82	-3.08	-1.87	-5.41	3.39	-1.28	2.96	-3.54	-0.34	-1.13	1.26	-3.45	-0.95	-3.7	-0.64	-3.3	-2.41	2.71	-1.81	-3.97	-1.36	-0.26	2.32	0.92	2.36	1.52	0.22	1.44	2.5
ADAMTS20	-0.39	2.03	0.04	1.15	-0.76	2.23	1.65	0.39	4.1	0.66	0.87	3.78	0.32	-1.45	1.6	0.56	-1.49	0.8	-1.27	-1.66	4.83	3.32	2.13	-1.28	-0.32	1.69	0.16	0.39	5.96	4.73	-2.57	-2.39	3.16	-1.07	4.92	1.76	-0.21	2.71	2.5	1.13	3.51	1.37	2.16	2.68	0.04	-0.08	-0.58	-0.59	0.99
ADAP1	0.12	-1.55	-1.2	-2.17	-0.18	0.39	3.47	2.52	2.04	-2.9	0.08	2.81	-0.58	-1.8	-3.04	-2.35	-3.61	1.46	-2.87	2.11	-1.06	-0.04	-2.82	-1.53	-1.05	-1.26	-0.52	-0.69	2.02	-0.43	-1.66	-1.56	3.42	-0.41	4.93	-1.39	0.43	1.57	-1.53	-3.6	-1.2	2.4	2.61	1.41	2.96	2.53	-1.45	-0.61	2.3
ADAP2	-5.62	-6.33	-9.06	-5.22	8.6	1.9	9.57	-2.74	2.49	-2.24	5.44	3.42	1.73	-6.95	-6.75	-6.8	-5.43	-4.53	-9.66	9.86	-2.92	-6.12	-6.27	-9.13	7.69	-1.97	-1.77	0.5	0.5	-2.93	0.81	-8.41	-0.05	-8.13	-4.18	-7.34	0.13	3.73	-3.44	-8.29	-2.78	-0.68	7.18	1.72	9.61	0.05	-4.76	-4.75	-2.16
ADCY1	4.54	-2.05	1.46	-2.79	-1.72	0.62	-1.59	-1.04	0.51	-0.89	-1.57	3.61	-0.73	2.16	-3.48	-2.47	-3.83	-1.13	-2.7	-1.89	-0.97	0.44	-2.74	-1.58	1.03	2.41	-1.15	-3.32	-1.14	-1.75	-1.92	4.36	3.13	3.24	0.9	-1.78	-2.06	-0.64	-2.45	-2.71	0.03	2.77	0.65	2.51	3.17	2.77	0.9	0.57	3.54
ADCY10	-1.15	-0.33	-1.56	-0.54	-1.49	-0.21	0.85	-0.23	3.66	-0.97	1.26	4.18	-0.64	-2.47	-0.36	-1.74	-2.16	0.11	-2.82	-2.64	4.48	2.45	-0.87	-0.97	-0.8	0.37	-2.26	-2.08	4.73	3.74	-2.95	-3.51	5.44	-1.26	3.79	1.72	-1.12	1.95	1.11	-0.72	4.04	-1.71	1.54	2.69	1.11	0.31	-0.81	-0.15	1.76
ADCY2	0	-0.02	-1.22	0.42	-0.88	0.84	-0.54	-0.49	1.72	-0.39	4.3	1.93	1.39	-4.32	-3.28	-2.92	-2.93	-1.17	-3.92	-0.74	1.17	0.87	-1.56	-3.36	1.21	-0.64	-0.83	-1.9	1.08	0.55	-2.63	-2.68	1.6	-0.53	1.36	-2.19	-2.27	2.55	0.11	-1.09	0.54	0.96	-0.46	1.3	1.47	2.09	0.69	0.55	2.75
ADCY3	0.96	-2.96	-0.26	-5.63	1.82	0.98	4.37	7.21	3.5	0.21	3.05	5.48	-2.04	-1.8	-2.35	1.15	0.79	1.92	-1.3	4.62	-5.94	-7.46	-0.65	-4.01	1.37	4.47	2.26	-4.28	-4.22	-5.75	-1.89	3.61	-0.49	-1.08	2.97	-0.88	-2.85	5.04	-6.53	-7.9	-2.47	5.17	7.5	3.38	5.04	2.56	-1.68	1.76	2.63
ADCY4	-2.28	-6.6	-8.12	-2.18	6.63	0.66	6.72	3.32	6.53	-0.79	9.48	4.6	-1.24	-6.3	-7.28	-6.02	-2.92	-3.87	-9.78	6.67	-0.28	-3.73	-5.01	-7.76	2.66	-0.99	-0.17	-6.3	-1.3	-4.33	-1.34	-5.42	-1.5	-3.68	-2.91	-5.19	-2.75	7.48	-7.1	-8.39	-1.76	2.04	8.7	4.45	8.75	6.21	3.03	4.89	6.1
ADCY5	-0.27	-2.63	-4.86	-3.42	5.28	1.42	3.18	3.21	0.66	1.37	0.56	4.88	2.58	-2.83	-3.74	-3.34	-2.59	-0.68	-6.51	6.75	0.01	-0.68	-2.43	-3.93	4.9	0.2	0.24	-4.4	1.28	-0.7	-1.79	0.83	2.06	-1.31	0.18	-1.26	-4.36	-0.51	-1.81	-4.48	-1.54	2.29	3.83	3.61	6.2	8.16	1.97	3.11	9.08
ADCY6	9.07	4.03	5	-5.89	-4.4	-0.72	-6.53	-0.98	-1.4	1.68	-2.17	1.93	2.26	0.81	-6.83	4.53	2.48	3.74	4.27	-3.34	-8.84	-6.96	-1.34	5.61	5.18	3.02	2.91	-1.74	-10.33	-10.11	2.79	-0.58	2.55	8.89	-2.04	2.56	-2.13	-6.29	-6.13	-6.6	0.52	0.35	5.23	3.99	3.2	2.79	10.06	9.12	5.72
ADCY7	-5.45	-6.04	-5.97	-4.99	6.62	-0.72	8	-0.22	1.11	-5.08	1.15	0.47	-1.39	-5.82	-5.51	-5.74	-5.63	-2.77	-5.35	7.85	-3.79	-5.5	-5.5	-6.3	3.88	-1.94	-4.48	-1.34	-0.84	-3.32	-0.44	-2.68	-0.65	-6.48	-0.57	-6.06	-2.11	1.39	-6.15	-7.3	-0.82	2.54	6.74	2.6	7.61	4.11	-2.6	-1.24	1.16
ADCY8	1.17	2.94	1.54	2	0.3	2.08	2.42	1.11	5.47	1.45	1.97	5.43	0.97	-0.95	2.6	1.93	-1.01	0.36	-0.89	-1.16	5.53	4.66	2.03	-0.07	0.76	2.89	0.52	1.16	5.83	5.78	-1.44	-1.35	4.11	0.6	5.78	2.73	0.66	3.95	3.53	1.58	5.4	1.73	2.64	4.05	0.57	0.51	0.78	-0.01	2.09
ADCY9	4.51	3.11	3.28	-4.83	2.05	0.86	-2.83	3.11	-3.6	3.99	-0.6	1.56	3.76	2.97	-6.95	2.71	1.12	3.2	2.49	1.39	-8.8	-5.92	-1.62	2.27	4.67	2.53	3.38	-3	-9.54	-10.07	1.79	2.43	1.91	4.28	-0.9	4.78	1.86	-2.71	-6.52	-5.63	0.59	0.61	0.94	2.38	2.85	2.94	4.01	4.62	4.17
ADCYAP1	-1.33	0.22	-0.95	0.08	-0.13	-0.33	1.5	0.59	2.76	-0.79	-0.05	1.99	-0.8	-2.73	0.34	-0.68	-1.88	-1.93	-2.53	0.61	2.79	1.97	-0.26	-1.65	-1.3	0.81	-1.64	-0.96	3.58	2.86	-3.08	5.19	1.98	-1.78	2.98	0.13	-1.24	1.81	0.58	-0.36	3.72	1.85	0.37	1.8	-0.08	0.69	-0.76	-0.9	1.48
ADCYAP1R1	-0.42	0.11	-1.47	-0.59	1.46	0.22	2.72	1	2.67	-0.69	0.22	2.74	-0.99	-2.31	-0.36	-0.8	-1.34	-0.67	-3.09	1.08	2.88	1.15	-0.05	-1.58	-0.01	0.44	-0.36	-1.17	3.08	1.97	-1.87	-0.08	1.96	-1.71	2.34	0.11	-0.56	2.03	0.35	-1.15	1.69	1.73	2.24	2.86	1.42	4.18	-0.2	1.35	4.29
ADGRA1	0.98	2.86	1.46	1.91	0.1	2.05	2.55	1.02	5.33	1.4	1.86	5.17	1.04	-0.89	2.51	1.75	-1.03	0.34	-0.95	-1.07	5.37	4.52	1.94	-0.08	0.7	2.71	0.52	0.99	5.56	5.6	-1.45	-1.26	4	0.06	5.74	2.55	0.56	3.58	3.18	1.47	5.28	1.54	2.45	3.75	0.79	0.59	0.78	-0.06	2.21
ADGRA2	-0.29	-7.12	-9.34	-5.62	10.42	1.01	7.71	6.15	2.55	3.53	9.66	7.75	5.21	-4.23	-8.98	-4.08	-2.41	-3.04	-10.54	11.8	-3.36	-7.15	-3.54	-8.14	8.9	2.12	6.41	-7.68	-3.47	-6.59	4.07	-5.76	-5.89	-5.53	-5.81	-8.13	-4.85	7.85	-7.21	-10.53	-5.97	2.68	8.08	1.48	12.25	6.16	2.51	2.61	8.06
ADGRA3	3.53	0.39	3.7	-2.19	-4.56	-3.83	-6.85	-0.1	-3.2	1.56	-4.32	-1.63	-1.85	2.34	2.01	0.64	6.63	-1.22	3.85	-2.51	-4.22	-2.82	-1.32	1.74	-1.27	0.83	-1.47	-1.73	-2.7	-2.63	1.94	1.4	-1.12	2.88	-3.8	2.48	-2.48	-4.72	0.46	2.06	2.56	-1.87	-4.32	-1.61	-4.84	-2.43	-0.16	-2.34	-1.52
ADGRB1	1.32	-3.25	-1.12	-1.49	1.13	-1.4	1.85	1.62	2.43	-0.34	1.59	2.62	-0.96	-3.12	-4.28	-4.19	-4.04	-1.79	-5.17	1.51	-0.8	-0.73	-2.6	-1.16	1.35	-1.45	-2.76	-5.28	0.53	-0.18	-2.81	1.31	2.47	0.14	1.47	-1.04	-3.41	0.97	-2.29	-4.16	2.54	3.81	2.71	4.02	4.19	6.1	1.55	2.18	6.9
ADGRB2	-1.4	-4.12	-1.72	-3.01	-0.66	-0.15	0.91	2.19	1.1	-0.42	-1.01	2.59	-2.55	1.77	-2.23	-0.86	-4.64	-0.86	-2.62	-0.7	-1.16	-1.29	-2.47	0.28	-1.8	-1.7	-1.55	-3.63	-0.27	-1.19	-5.21	6.68	0.95	-1.34	4.21	-1.25	1.53	3.17	-3.68	-2.99	0.27	3.65	2.69	4.47	4.88	4.41	-0.86	1.01	4.26
ADGRB3	-3.82	-3.72	-3.3	1.89	0.07	-2.68	1.12	1.19	3.52	-2.76	6	2.21	-1.36	-5.05	-3.49	-5.83	-3.95	-2.09	-6.08	1.33	1.82	-0.84	-3.3	-3.75	-1.27	-2.55	-3.98	-4.67	4.01	0.46	-4.74	-2.23	3.05	-3.08	0.02	-2.31	-2.59	5.4	-2.6	-3.67	2.36	1.23	0.62	2.58	4.18	5.01	-1.41	-1.3	5.81
ADGRD1	-4.34	-5.94	-3.57	3.52	3.61	-2.37	4.19	2.39	6.49	-1.97	11.5	0.94	0.59	-6.82	-6.55	-6.51	-4.54	-1.8	-9.01	5.81	-1.5	-3.29	-4.72	-6.11	3.25	-4.3	-2.21	-6.28	-0.06	-2.53	-5.13	-4.26	1.2	-5.61	-1.19	-4.23	-2.14	9.3	-4.13	-6.74	0.09	2.45	4.19	2.36	6.62	7.01	-0.49	0.64	8.24
ADGRD2	0.64	2.56	1.22	1.69	-0.35	1.66	2.24	1.12	5.1	1.06	1.69	4.8	0.59	-1.02	2.14	1.5	-1.43	-0.04	-1.26	-1.61	5.01	4.25	1.59	-0.06	0.44	2.49	0.29	0.98	5.57	5.26	-1.77	-0.56	3.99	0.53	5.61	2.5	0.41	3.25	2.79	1.24	4.84	1.41	2.24	3.71	0.46	0.49	0.56	-0.06	2.16
ADGRE1	-2.9	-1.64	-2.58	-0.8	2.35	-1.53	4.6	-1.4	1.65	-1.76	-0.25	1.24	-1.56	-4.11	-1.17	-2.5	-2.67	-2.62	-4.38	2.94	1.59	0	-2.12	-3.34	-0.33	-0.95	-2.89	-1.51	3.02	1.64	-3	-3.43	1.86	-3.5	0.99	-0.97	-1.53	1.03	-0.18	-1.75	3.25	0.25	2.14	1.13	2.21	0.73	-2.16	-2.3	0.41
ADGRE2	-5.08	-4.44	-5.28	-2.24	5.33	-0.3	7.66	-2.01	1.82	-4	1.69	0.44	-1.26	-5.64	-4.12	-4.82	-4.37	-2.95	-6.37	5.76	-0.64	-2.4	-3.82	-5.97	2.7	-2.27	-3.34	-0.38	2.16	-0.27	-2.17	-5.88	0.6	-5.78	-0.2	-4.57	0.28	2.16	-2.56	-5.16	-0.76	-0.04	5.19	1.62	5.9	1.56	-3.24	-2.61	-0.8
ADGRE3	-2.68	-1.28	-1.92	-1.53	-1.95	-2.06	0.84	-1.84	1.55	-2.44	-1.58	0.91	-2.92	-4.23	-1.28	-2.25	-3.69	-2.84	-4.25	-2.05	1.36	0.66	-2.16	-2.87	-2.83	-1.38	-3.65	-2.45	2.88	1.38	-4.57	-4.09	1.48	-2.9	1.16	-1.18	-0.58	0.38	-0.81	-1.92	4.65	0.17	0.06	0.91	-0.79	-1.02	-2.26	-2.69	-0.69
ADGRE5	-5.45	-6.76	-5.32	-5.23	8.5	1.61	9.33	3.42	-0.84	-3.84	4.43	-0.14	0.32	-4.64	-5.06	-7.19	-3.67	-1.72	-4.93	9.65	-4.36	-7.22	-5.01	-6.77	4.02	-2.23	-1.41	-1.76	-1.22	-6.01	2.94	-1.63	-0.96	-5.14	-0.7	-6.29	-2.44	1.63	-8.21	-9.04	-4.2	3.14	4.88	0.83	7.57	6.63	-2.44	0.04	3.16
ADGRF1	1.29	-0.07	-0.41	0.12	-0.49	-1.19	-0.77	-0.52	-0.34	-1.15	-0.65	-0.54	0.42	-0.15	-0.36	0.39	0.46	-1.02	-1.43	-1.13	0.57	0.83	-0.16	0.3	-0.15	1.25	-1.31	-0.44	1.47	1.05	-0.44	-0.56	-0.96	0.22	-0.29	0.45	-0.4	-1.22	0.8	0.89	1.49	-0.61	-0.69	-0.62	-0.89	-1.59	-0.68	-0.21	-0.44
ADGRF2	0.83	2.69	1.15	1.66	-0.07	1.62	2.34	1.01	4.94	1.03	1.57	4.74	0.74	-1.33	2.25	1.42	-1.4	0.02	-1.22	-1.27	5.03	4.11	1.58	-0.24	0.54	2.35	0.44	0.58	5.9	5.15	-1.72	-1.49	3.69	-0.24	5.36	2.37	0.35	3.33	2.9	1.25	5.09	2.1	2.4	3.59	0.91	0.6	0.51	-0.1	1.84
ADGRF3	-1.32	-0.7	-1.22	0.4	0.68	0.11	3.27	-0.25	5.02	-1.32	3.01	2.71	-0.97	-3.16	-0.86	-1.65	-3.15	-0.93	-3.23	-0.19	2.56	1.62	-0.88	-1.21	0.75	-0.2	-2.27	-1.15	3.27	2.54	-2.93	-2.61	3.3	-1.86	4.29	0.44	-1.38	3.18	-0.06	-1.63	3.56	0.92	4.05	4.91	3.56	4.87	0.69	0.46	4.76
ADGRF4	-1.61	-0.1	-1.11	-0.68	-1.96	0.54	2.19	0.65	2.99	-0.91	0.09	3.02	-1.1	-2.06	0.06	-1.01	-2.59	1.22	-3.4	-2.8	2.75	1.73	-0.47	-2.26	-0.99	-0.49	-0.27	-0.48	9.48	3.29	-3.51	-2.61	4.27	-2.18	5.04	-0.12	-0.99	1.34	0.49	-0.65	1.89	1.14	1.85	2.28	1.5	3.99	-1.59	-1.77	1.78
ADGRF5	0.57	-3.94	-8.43	-2.77	8.58	2.57	4.89	2.83	1.43	3.59	5.41	5.89	3.49	-3.68	-5.63	-1.29	-1.66	-3.33	-8.92	7.11	2.62	-2.09	-0.57	-5.86	4.4	3.32	4.04	-4.58	-2.01	-3.72	3.41	-6.59	-4.34	-1.71	-4.76	-4.46	-2.63	3.55	-4.31	-5.83	-2.95	-1.79	4.06	0.06	6.1	0.71	2.4	2.61	2.9
ADGRG1	4.86	3.9	4	-2.33	-2.02	3.48	-5.51	-0.07	-4.62	3.28	1.31	-0.2	3.88	4.43	-7.96	5.07	2.59	4.71	3.03	-2.5	-9.08	-4.4	-0.15	5.85	6.33	3.73	6.93	3.07	-10.49	-10.1	5.82	5.32	0.83	6.28	-1.58	-0.79	2.84	-4.63	-5.68	-4.45	-2.09	-0.22	-1.14	-1.6	0.76	0.05	7.1	6.62	0.43
ADGRG2	-0.59	-3.72	-4.29	-2.49	0.61	-0.55	-0.25	0.69	0.83	-1.75	0.62	1.72	1.01	-1.23	-3.84	-5.41	-1.64	-1.42	-4.3	1.19	-2.15	-0.3	-3.03	-0.99	-1.25	-1.7	-2.48	-5.48	1.32	-2.08	-2.09	1.27	2.43	-1.12	-1.6	-3.91	-2.09	1.04	-2.63	-1.85	1.15	1.38	1.18	2.51	4.56	3.4	1.87	-0.55	3.19
ADGRG3	-2.57	-0.79	-2.16	-1.57	-2.36	-1.07	0.66	-1.69	1.9	-1.71	-0.93	1.54	-2.26	-3.77	-1.27	-1.88	-3.75	-2.03	-4.23	-2.45	2.06	1.14	-1.65	-2.54	-2.62	-1.55	-2.98	-1.9	3.36	1.74	-4.83	-3.66	1.92	-2.71	2.29	-1.04	-1.16	0.22	-0.3	-1.38	5.9	-0.32	0.44	1.28	-0.42	-1.17	-2.17	-2.55	-0.75
ADGRG4	0.87	2.74	1.42	1.89	0.24	1.92	2.35	1.05	5.32	1.7	1.77	5.12	0.85	-1.02	2.47	1.73	-0.98	0.16	-0.99	-1.26	5.36	4.43	1.84	-0.18	0.6	2.68	0.27	0.94	5.84	5.52	-1.59	-1.46	3.99	0	5.74	2.57	0.65	3.66	3.31	1.44	5.22	1.44	2.46	3.78	0.73	0.3	0.77	-0.18	1.85
ADGRG5	-3.87	-3.08	-3.43	-3.71	10.93	2.04	11.21	-2.59	-0.46	-3.62	-3.27	-0.94	1.53	-5.89	-0.78	-4.27	-5.32	-4.33	-1.95	9.96	-0.33	-1.1	-3.36	-4.59	4.62	4.93	-3.67	3.49	2.63	0.73	3.17	-4.86	-0.47	-5.09	0.43	-2.95	-4.97	-1.93	-1.53	-3.98	-0.06	0.21	-0.44	0.77	3.52	3	-2.47	-4.29	-1.04
ADGRG6	-2.1	-0.89	-1.69	-1.34	1.98	0.71	0.85	-0.55	-0.61	0.61	-0.16	-0.17	1.26	-1.74	-0.67	-1.92	-0.9	0.39	-1.04	1.34	-0.17	-0.75	-1.29	-2.65	1.6	-0.33	-0.64	-0.34	0.41	-0.18	-0.67	-1.77	1.53	-0.5	-0.16	-0.71	-1.08	-0.46	-0.16	-1.21	0.06	-0.25	-0.36	-0.09	0.56	1.7	-1.71	0.12	1.7
ADGRG7	-2.63	-0.57	-2	-1.84	-4.09	-1.63	-1.23	-2.03	2.12	-2.43	-2.18	1.95	-3.11	-4.16	-1.08	-1.84	-4.51	10.65	-4.45	-4.75	1.94	1.15	-1.73	-3.17	-1.48	-1.51	-3.77	-2.4	2.66	2.15	-5.87	-3.84	15.61	-2.97	2.47	-0.64	-3.39	-0.34	-0.43	-1.77	1.05	-1.26	-0.38	0.84	-1.64	-2.51	-3.06	-3.79	-1.37
ADGRL1	2.31	0.86	0.97	-0.31	0.82	1.11	-0.78	0.48	-0.54	2.05	-0.12	0.37	0.6	2.56	-1.78	1.61	-2.33	-0.81	1.76	0.29	-1.88	-1.46	-1.21	1.12	-0.18	0.67	1.17	-3.05	-3.66	-2.64	-0.42	2.41	-0.48	2.17	-0.53	1.61	-0.81	1.18	-1.4	-1.84	-0.58	2.65	2.03	0.98	1.49	1.32	1.13	1.44	1.75
ADGRL2	-5.42	-3.72	-5.43	-2.31	3.09	-1.79	3.46	3.14	2.19	-1.09	3.79	1.32	-0.8	-3.9	-0.45	-3.65	-0.69	-0.95	-4.08	4.35	1.53	-3.46	-2.56	-6.19	-0.76	-1.7	1.76	-3.34	1.88	-1.05	-1.12	-0.35	0.78	-4.44	-1.9	-4.55	-4.14	2.61	-1.97	-3.29	-1.06	1.09	0.43	-2.17	2.06	1.46	-3.31	-2.74	0.27
ADGRL3	-0.06	-1.12	-5.41	-6.95	8.9	2.44	3.81	0.97	-2.36	3.52	-6.68	3.43	6.07	-2.51	-2.17	-1.07	-1.1	-1.2	-5.07	8.97	0.05	-0.06	0.84	-2.84	7.05	2.63	2.85	-1.86	1.44	-0.48	0.49	-1.58	0.13	-1.49	-0.61	-1.47	-5.63	-5.63	1.37	-2.7	-2.97	-0.17	3.01	3.55	5.38	6.88	3.51	2.94	7.37
ADGRL4	-2.57	-3.11	-7.13	0.03	6.42	1.5	5.22	0.84	2.34	0.66	5.18	3.88	0.53	-3.19	-3.13	-3.42	-1.7	-2.39	-5.73	5.08	4.39	-0.74	-0.37	-5.14	0.61	0.24	2.38	-2.27	1.97	-0.97	1.6	-4.93	-3.21	-3.31	-3.81	-4.07	-1.78	5.06	-2.28	-3.15	-0.96	-1.73	0.83	-2.26	3.44	-1.16	-1.86	-0.93	-0.86
ADGRV1	1.93	-1.4	2.09	-1.37	-3.3	-3.23	-4.05	1.76	-1.21	-1.55	-2.46	-1.79	-3.36	0.73	2.02	-0.83	1.37	-2.46	2.02	-3.01	-1.34	-1.14	-3.19	2.86	-1.88	-1.13	-3.26	-4.24	-1.24	-1.22	-1.68	1.66	-0.17	1.74	0.62	2.39	-1.98	-1.29	-0.45	1.68	5.56	1.4	0.65	3.03	0.38	1.03	1.35	0.96	1.22
ADH1A	-2.63	-0.83	-2.27	-1.85	-3.99	-1.79	-1.04	-1.88	1.65	-2.58	-1.97	1.6	-3.19	-4.32	-1.25	-2.05	-4.52	10.81	-4.52	-4.64	1.8	1	-1.79	-3.17	-2.65	-1.7	-3.73	-2.4	2.85	1.96	-5.99	-3.84	15.91	-3.23	2.45	-0.72	-3.41	-0.24	-0.54	-1.88	0.92	-1.02	-0.39	0.74	-1.5	-1.94	-3.01	-3.61	-0.99
ADIPOQ	-1.69	-0.98	-2.14	-0.9	2.43	-0.59	1.12	-1.11	1.19	-0.57	0.52	0.77	1.23	-3.69	-1.85	-1.99	0.5	-1.2	-3.45	2.49	1.17	0.19	-1	-2.4	0.21	0.25	-0.22	-1.54	1.75	0.78	-2.8	-3.32	1.55	-1.67	0.8	2.03	-1.92	0.38	-0.91	-1.75	0.71	-0.56	0.26	0.83	-0.22	2.42	-0.73	0.44	1.83
ADIPOR1	3.52	5.35	2.29	5.35	0.35	4.68	-1.73	-4.27	-5.02	6.34	4.73	-2.62	3.38	2.56	-2.5	7.38	4.2	4.16	0.55	-3.68	0.97	3.77	3.74	3	5.19	3.65	3.39	9.38	-5.85	-3.42	3.41	-2.26	-3.23	2.22	-5.55	2.21	6.29	-7.02	3.82	4.9	-2.81	-3.78	-4.48	-6	-4.87	-4.96	5.61	4.42	-4.54
ADIPOR2	0.13	7.01	0.7	2.48	2.33	4.33	-1.65	-4.76	-6.17	5.58	0.97	-3.68	4	1.38	1.58	6.3	2.12	4.31	3.33	-1.08	4.25	3.82	6.49	-0.77	1.99	1.71	6.65	8.28	-0.69	2.05	4.87	-0.67	-3.28	1.83	-4.79	2.55	0.76	-3.38	5.93	5.4	-2.49	-5.54	-7.98	-8.12	-8.57	-8.38	-2.92	-1.96	-9.5
ADM	-3.4	-1.23	0.68	-2.44	-1.6	1.46	1.52	2.26	-1.21	-3.01	-4.41	-2.14	-1.44	2.76	7.01	5.36	-2.94	5.1	4.62	-0.98	-2.46	-1.49	4.04	1.25	-2.67	-1.08	2.86	6.26	2.71	1.78	-1.93	4.63	4.17	-3.46	6.4	-1.68	-0.6	-1.98	-0.87	-1.53	-4.56	1.86	0.5	-0.23	-1.97	-1.67	-5.35	-4.47	-3.64
ADM2	6.76	4.7	2.61	-0.93	-1.94	2.25	-3.79	-3.46	1.99	3.67	1.13	4.61	5.62	-1.16	-3.24	2.93	-1.22	1.23	-0.97	-4.31	-1.28	2.54	5.51	1.21	1.79	5.77	4.12	3.93	-4.51	-3.23	3.38	-4.38	1.71	7.04	-1.68	1.03	2.26	-2.3	-0.5	-0.3	-0.87	-3.8	-0.35	0.3	-2.08	-4.11	6.04	3.78	-1.23
ADNP	6.24	4.03	4.49	-7.04	-1.29	-4.26	-6.84	4.53	-9.73	3.18	-7.82	-4.42	-0.52	5.96	0.12	2.96	6.14	-0.65	6.94	1.8	-9.68	-6.6	-0.27	6.46	1.23	4.25	1.73	-0.76	-8.84	-8.38	3.81	5.86	-5.18	6.9	-6.09	3.14	1.69	-7.15	-2.84	-0.99	-2.87	1.64	-5.56	-5.84	-2.73	-3.44	0.13	-1.24	-3.45
ADNP2	7.26	6.26	7.93	1.2	-4.09	0.33	-7.96	1.78	-4.48	4.8	-3.31	-1.75	1.62	6.48	2.88	5.75	7.61	2.23	8.11	-4.55	-3.67	0.13	3.11	7.49	-0.59	3.65	4.79	0.08	-6.15	-3.86	4.19	6.38	-0.82	7.85	-0.21	3.92	-0.61	-5.3	1.34	2.14	-1.4	0.97	-4.56	-2.2	-5.65	-0.57	4.69	4.74	0.53
ADORA1	-2.8	-1.19	-2.14	-2.01	-0.11	0.62	3.29	1.73	1.95	-1.77	-0.21	2.72	-0.9	-2.35	-1.55	-2.45	-3.99	0.91	-3.95	0.05	0.84	-0.42	-1.2	-1	-0.49	-1.17	-2.41	-0.95	3.38	0.95	-4.27	3.06	3.91	-2.83	4.75	-1.38	-2.31	1.63	-1.28	-2.4	-0.79	3.15	2.41	2.75	2.39	4.7	-2.41	-0.84	4.19
ADORA2A	-0.06	-4.69	-5.43	-5.6	7.48	2	6.86	2.09	1.69	0.48	4.83	5.46	2.63	-3.31	-7.47	-4.08	-3	-1.2	-6.37	7.79	-3.48	-4.23	-4.13	-5.19	6.87	0.75	1.05	-2.95	-4.01	-6.14	1.5	-3.87	1.65	-1.27	-1.04	-3.74	-2.26	2.91	-7.72	-9.17	-2.89	2.94	7.05	2.9	7.63	5.38	2.02	4.78	5.76
ADORA2B	-4.64	-1.59	-2.25	-2.72	-0.54	0.69	3.9	4.32	0.33	-2.94	1.41	0.93	-1.48	-2.51	-1.64	-2.93	-1.78	1.44	-3.55	1.65	1.07	-2.03	-1.65	-2.65	-2.18	-4.13	-0.17	-1.8	5.16	-0.26	-3.4	5.65	2.3	-4.56	4.27	-1.7	-1.31	1.95	-2.61	-2.4	-0.29	2.88	2.99	1.94	3.5	6.73	-3.1	-0.15	3.54
ADORA3	-4.17	-1.54	-5.29	-1.9	3.81	3.68	5.98	-0.98	3.12	-1.38	3.16	4.07	1.48	-3.83	-2.26	-2.2	-3.7	-1.08	-5.21	3.86	0.61	-2.2	-1.56	-5.92	4.22	-0.92	-0.16	1.82	2.49	0.38	-2.15	-4.23	0.48	-5.82	-1.03	-1.67	1.15	1.39	-0.42	-3.87	-1.16	-1.09	3.77	2.09	3.74	-1.27	-4.54	-3.24	-1.94
ADRA1A	-2.74	-0.59	-2.37	-1.82	-3.14	-1.64	-0.74	-1.95	1.44	-2.19	-1.76	1.61	-2.78	-4.09	-1.28	-1.92	-4.24	11.41	-4.37	-3.68	1.84	1.04	-1.85	-3.16	-2.66	-1.29	-3.44	-2.48	2.57	1.83	-5.52	-4.09	16.74	-3.3	1.8	-0.89	-3.57	-0.23	-0.64	-1.88	0.83	-1.67	-0.44	0.54	-1.8	-1.67	-2.93	-3.06	-0.68
ADRA1B	-2.16	-3.13	-4.47	-3.1	0.38	-0.43	1.47	2.23	1.79	-1.13	2.29	3.29	-1.86	-3.55	-3.91	-2.55	-3.67	5.9	-6.1	1.51	0.85	-1.84	-2.32	-4.63	-0.5	-1.46	-1.22	-4.45	0.61	-0.82	-4	-2.02	10.52	-2.88	-0.02	-3.06	-3.14	2.83	-3.54	-4.67	-1.27	1.58	3.82	0.92	3.85	1.3	-1.09	-0.46	1.56
ADRA1D	0.28	-1.43	-1.98	-1.14	2.9	0.41	3.81	1.66	3.31	-0.84	1.85	2.9	-1.1	-2.51	-1.29	-0.73	-1.69	-2.03	-3.93	1.75	2.97	0.35	-0.45	-1.74	0.32	0.99	-0.46	-1.54	2.25	1.33	-0.77	-2.66	0.95	-1.55	1.72	-0.46	-1.41	3.39	-1.19	-2.4	1	1.59	4.14	3.01	3.83	4.34	0.96	2.19	3.68
ADRA2A	2.53	0.93	1.73	-1.73	1.55	-0.36	-1.16	0.7	-0.3	2.3	-3.89	2.48	1.5	2.54	-1.87	1.37	-1.94	-2.11	0.79	0.7	-2.19	-0.47	1.57	0.17	2.18	2.72	1.48	-1.61	-2.62	-2.26	1.94	1.42	-1.51	2.49	-2.01	2.15	-0.78	-1.4	-0.88	-1.66	-0.33	-0.49	-0.9	1.26	0.41	-1.34	2.05	-0.49	0.87
ADRA2B	-2.78	-1.3	-2.01	-2.14	-1.26	-1.54	0.72	0.51	1.38	-2.19	-0.52	2.14	-1.76	-4.58	-1.95	-2.27	-4.02	6.85	-4.78	-0.69	1.63	0.23	-1.27	-2.47	-1.39	-1.22	-2.56	-2.37	2.11	1.32	-5.27	-1.27	12.46	-2.66	2.27	0.04	-2.5	0.57	-1.14	-2.44	0.34	0.9	1.35	1.75	0.87	0.66	-1.97	-1.71	0.86
ADRA2C	2.08	-0.92	-0.28	-1.51	0.57	1.81	1.43	2.32	2.29	0.92	3.95	4.71	3.13	-1.88	-7.21	-0.76	-3.73	-1.29	-3.51	0.58	-1.63	0.68	-2.87	-1.15	3.25	1.26	-0.06	-3.14	-3.48	-4.16	-1.87	0.61	3.23	1.47	1.31	0.12	0.42	0.89	-3.2	-4.35	1.96	1.57	2.5	4.29	4.48	5.57	3.41	4.53	7.54
ADRB1	8.42	4.5	7.97	1.34	-3.39	0.63	-3.39	1.65	-0.75	1.94	-3.09	3.84	0.58	4.37	0.8	3.55	3.87	1.9	3.32	-1.99	-4.17	-0.85	3.36	4.17	3.32	6.51	3.94	0.64	-6.25	-5.59	4.5	1.42	1.43	7.54	0.29	3.54	2.5	-2.89	-1.34	-2.06	-1.96	1.91	1.68	2.54	-1.52	-1.04	4.12	4.53	0.8
ADRB2	6.07	6.9	3.45	2.29	-3.78	0.3	-8.81	-10.35	-1.18	5.48	-1.24	3.05	1.12	4	-1.22	6.04	1.53	-2.72	3.79	-10.59	2.46	5.55	2.19	2.37	-1.24	4.26	3.04	0.66	-4.5	1.74	2.95	-8.26	-2.53	6.02	-2.73	4.85	4.21	-1.14	3.61	5.21	4.04	-6.81	-3.37	0.12	-4.73	-6.38	7.34	3.77	-0.62
ADRB3	0.52	1.84	0.63	1.05	-0.37	1.6	2.19	1.13	4.81	0.36	1.22	4.54	0.17	-1.01	1.59	0.94	-1.35	0.1	-1.7	-1.29	4.35	3.51	0.9	-0.42	0.13	1.78	-0.17	0.18	4.9	4.72	-2.22	-0.8	3.67	-0.6	5.51	1.66	-0.07	3.27	2.01	0.72	4.06	1.38	2.65	3.63	1.1	1.33	0.51	0.37	2.71
AEBP1	-1.48	-6.48	-8.97	-5.69	11.62	0.26	8.48	3.94	2.39	3.03	5.6	5.1	7.28	-4.9	-8.41	-4.68	-3.16	-2.25	-10.34	13.56	-2.41	-5.97	-2.93	-7.72	10.7	1.01	5.71	-6.02	-2.28	-5.1	2.62	-8.24	-5.21	-5.94	-4.87	-7.1	-5.02	3.59	-4.21	-9.36	-5.08	1.28	6.41	2.16	11.22	6.74	0.7	1.25	9.05
AEBP2	1.83	2.24	-0.85	-0.68	1.74	0.21	-1.38	-4.07	-5.95	1.74	-0.78	-1.13	1.29	0.3	-0.18	0.67	1.54	0.88	2.71	2.04	-0.3	1.21	1.89	-0.07	-0.97	1.93	3.96	2.5	-1.73	-0.5	4.15	0.12	-5.03	2.81	-5.82	-0.67	-0.28	-1.91	0.26	2.06	-1.79	-1.27	-3.43	-4.81	-3.52	-2.81	-0.51	-1.81	-3.92
AEN	1.39	1.18	2.3	-2.3	0.06	0.81	1.04	1.08	3.45	-1.57	2.43	2.41	-2.28	-2.32	-1.95	1.63	0.77	0.82	0.34	0.5	-3.23	-1.71	-1.97	-2.57	2.19	1.43	2.19	0.44	-1.95	-3.41	2.55	1.42	2.55	1.49	1.72	-1.07	-2.6	2.36	-1.43	-1.93	-2.04	3.14	2.31	1.9	1.14	2.48	2.49	4.28	2.36
AES	10.1	6.03	8.97	4.86	0.36	2.54	-1.19	0.42	-3.38	6.5	3.01	-2.44	4.17	6.53	-3.83	9.17	3.51	-0.84	6.69	1.14	-5.75	-2.21	1.77	4.6	3.96	5.6	3.35	2.72	-11.48	-10.42	6.38	4.38	-1.75	8.99	-0.46	5.82	1.07	-3.04	-0.43	-1.55	-3.09	3.17	2.61	1.99	0.33	3.69	9.6	8.26	3.95
AFAP1L2	-0.59	-5.19	-8.06	-4.05	6.2	-0.18	5.15	6.62	2.66	0.49	7.02	6.28	1.96	-5.68	-7.34	-5.35	-1.11	-3.58	-9.69	8.01	-0.79	-3.75	-4.25	-6.63	4.53	-0.66	2.14	-7.26	-1.2	-4.93	0.45	-2.82	-2.45	-2.72	-3.1	-4.63	-3.84	6.14	-6.55	-7.71	-2.86	3.2	6.3	3.52	8.69	8.05	4.43	5.09	9.48
AFDN	7.15	3.29	3.16	-5.23	-3.85	-3.8	-8.71	-0.17	-5.61	4.08	-1.41	-1.22	1.81	4.58	-6.5	2.17	2.23	0.65	3.91	-5.01	-6.98	-3.36	-1.35	6.4	1.81	3.2	4.13	-3.15	-7.93	-7.23	2.99	0.58	-0.42	8.1	-2.12	2.02	0.59	-4.61	-3.5	-1.55	0.79	-1.15	-2.16	-0.87	-0.77	-1.3	5.25	2.55	0.93
AFF1	6.82	1.52	4.88	-4.29	-2.8	-2.7	-6.2	-1.41	-3.8	3.93	-4.39	2.65	0.88	3.22	-1	-0.12	1.86	-3.41	4.99	-1.43	-7.66	-4.34	-2.42	3.88	2.96	2.25	1.44	-3.87	-7.27	-7.01	3.73	0.85	-3.4	5.96	-5.81	0.96	-0.22	-3.44	-2.31	-2.04	-0.56	-1.35	-3.18	0.32	0.59	-1.29	3.13	-1.3	0.37
AFF3	2.25	2.49	0.82	0.2	-2.3	0.72	-3.16	-2.46	-0.55	3.55	-0.2	-0.71	0.15	0.11	-0.89	1.5	1.42	-2	2.43	-2.94	0.46	1.64	3.63	-0.28	-0.93	2.34	0.84	1.76	-1.71	0.36	1.39	-2.3	-0.77	3.48	-0.87	0.74	1.1	-1.37	0.53	1.01	0.13	-1.98	0.77	-0.6	-3.23	-2.99	3.21	0.53	-1.16
AFF4	6.8	3.77	2.89	-5.96	-2.14	-3.43	-7.53	1.44	-8.57	3.91	-5.61	-3.51	0.19	5.42	-2.54	2.47	4.47	-0.94	5.59	0.12	-8.98	-5.84	-1.83	5.92	2.38	3.34	3.85	-1.65	-9.8	-9.24	4.7	2.88	-3.09	8.15	-6.37	1.88	2.43	-4.02	-3.88	-0.1	-2.46	-1.27	-5.25	-5.53	-1.1	-2.5	2.58	0.54	-1.56
AFP	-2.18	0.03	-1.83	-0.69	-1.36	-0.8	0.33	-0.6	2.03	-0.99	-0.31	1.83	-1.46	-3.04	0.27	-1.38	-2.87	2.23	-2.45	-2.03	3.14	1.54	-1.14	-1.69	-1.22	-0.22	-2.18	-0.45	4.44	2.88	-3.76	-2.82	5.86	-2.48	1.78	0.68	-1.57	0.66	1.45	0.35	2.59	-0.86	0.27	1.26	-0.64	-1.22	-2.28	-2.4	-0.12
AGAP1	8.46	1.62	6.03	-5.95	-5.56	-4.15	-7.16	4.75	-4.84	1.79	-4.19	-2.01	-2.11	6.15	-3.72	3.83	4.97	1.52	6.77	-1.99	-9.04	-5.06	-1.94	8.77	0.21	3.55	2.26	-4.25	-8.34	-7.87	3.01	4.83	-0.08	9.08	-0.87	2.33	-0.67	-5.27	-7.16	-4.96	0.01	3.79	1.92	2.24	0.71	2.06	6.28	5.32	3.47
AGAP2	-1.55	-6.23	-7	-3.4	8.13	2.47	8.54	3.06	1.4	-2.35	4.3	2.92	1.91	-4.38	-6.21	-5.75	-6.22	-3.33	-7.4	8.55	-1.23	-1.49	-3.24	-5.52	3.51	-1.1	-0.67	-2.67	0.76	-3.16	0.09	-0.67	-1.82	-2.44	-0.78	-6.18	-1.6	3.75	-6.28	-6.17	-3.69	3.52	5.11	2.62	7.94	7.53	-0.07	3.33	5.64
AGAP3	7.79	1.98	7.59	-0.95	-5.42	1.29	-5.11	1.71	2.97	3.83	-2.24	4.09	-1.91	4.93	-2.38	5.64	5.75	2.99	8.04	-1.32	-7.37	-6.06	-1.21	4.66	2.61	2.17	1.64	-0.07	-10.14	-8.14	2.4	1.02	3.7	6.57	2.82	4	2.67	-2.55	-4.86	-3.39	2.09	3.32	5.57	4.54	-0.26	2.26	7.14	6.9	3.73
AGAP4	3.11	-3.94	-0.39	-3.65	-3.37	-5.9	-2.34	1.97	-0.63	-2.41	-2.21	1.69	-1.69	0.93	-3.1	-4.29	0.25	1.17	-0.27	-1.04	-3.03	-2.95	-2.41	3.76	-0.56	-1.93	-2.25	-6.35	-2.72	-3.16	-1.94	0.41	2.7	3.55	0.92	-1.45	-0.24	2.17	-5.05	-3.43	2.37	1.67	3.67	4.36	4.71	3.61	3.67	2.16	5.54
AGAP5	2.76	-4.19	-1.22	-3.59	-3.47	-3.99	-1.87	1.23	0.65	-3.57	-0.4	1.18	-0.26	0.41	-4.78	-5.54	1.26	0.33	-1.7	-2.19	-2.85	-3.43	-0.9	3.62	-0.24	-1.25	-4.52	-6.07	-2.83	-2.7	-2.08	-1.17	4.95	3.47	1.15	0.31	-0.95	2.51	-4.76	-4.15	2.39	2.26	6	6.8	5.43	5.09	5.53	6.02	6.56
AGAP6	2.69	-8.41	0.37	-2.33	-7.55	-5.71	-2.3	1.85	5.67	-6.66	-0.68	0.28	-5.11	0.23	-3.36	-5.23	0.31	-1.05	1.02	-2.33	-3.8	-4.03	-3.11	6.64	-1.53	-4.35	-5.57	-9.03	-3.22	-3.84	-2.18	0.25	3.94	4.48	2.98	-0.92	0.46	2.08	-4.85	-3.4	2.86	5.29	10.39	11.08	8.6	7.8	8.55	8.6	9.21
AGAP9	3.35	-8.57	-0.25	-1.68	-6.08	-5.6	-1.5	1.83	3.73	-5.75	-0.38	0.26	-4.63	1.1	-5.45	-5.9	-0.16	-0.38	0.2	-1.34	-4.51	-4.65	-3.92	5.81	-1.03	-4.21	-5.35	-9.15	-3.3	-4.43	-2.06	0.04	3.49	5.08	1.85	-2.14	-1.47	2.8	-5.99	-4.44	1.64	5.78	9.52	9.38	9.2	8.33	7.98	8.21	9.47
AGER	-1.51	-6.57	-1.17	-1.95	-4.54	-4.69	0.85	1.29	7.76	-5.87	0.56	1.01	-5.71	-1.8	-2.51	-5.37	-1.77	-3.18	-1.47	-1.62	-0.74	-1.39	-4.52	0.85	-1.74	-4.04	-5.87	-6.83	1.37	-0.34	-5.79	-1.39	3.15	-1.02	3.59	-2.28	-1.3	2.85	-4.5	-3.57	4.06	3.54	9.13	9.34	6.84	7.18	3.93	5.16	7.52
AGFG1	1.58	1.22	2	-1.84	0.73	-1.84	-5.02	2	-8.6	4.85	-5.93	-6.6	0.38	5.17	3.07	3.79	4.24	1.59	6.75	1.89	-6.2	-1.37	2.62	5.31	-0.88	2.03	1.11	3.41	-4.95	-3.94	5.06	5.27	-5.86	5.19	-5.92	1.42	1.87	-5.48	1.29	0.59	-3.26	-1.78	-6.68	-7.92	-3.95	-5.25	-1.15	-2.66	-5.74
AGFG2	7.04	2.79	4.02	-1.79	-4.43	1.1	-4.91	-4.11	1.21	1.44	-1.38	3.13	2.1	2.68	-4.33	3.48	1.05	5.74	1.67	-4.9	-4.23	-0.68	-0.05	1.35	2.26	1.81	1.39	1.78	-6.54	-5.24	1.46	-2.1	6.59	5.1	2.33	-0.14	1.35	-3.06	-2.05	-1.18	-0.41	-2.1	1.47	0.63	-2.4	-0.6	5.5	3.92	0.02
AGK	1.23	3.78	2.65	0.65	-2.7	-2.23	-5.28	0.25	-3.27	4.24	-4.78	-1.42	-1.67	2.16	7.09	5.51	5.12	-0.17	7.2	-2.31	0.49	-1.15	5.09	1.37	-3.22	2.36	3.08	3.53	-3.05	1.18	0.71	0.46	-1.74	0.07	0.84	5.22	0.78	-3.98	5.17	6.09	1.88	-2.16	-5.62	-5.96	-10.14	-9.1	-5.76	-5.36	-9.57
AGO1	8.07	3.02	5.62	-8.92	-1.44	-4.89	-6.94	3.99	-8.97	3.31	-5.03	-3.69	0.99	5.59	-3.76	4.41	5.36	-1.34	6.45	1.3	-11.95	-8.87	-2.82	7.46	3.32	4.27	2.27	-2.86	-11.11	-11.67	3.45	5.94	-3.12	8.41	-5.23	1.2	0.85	-6.88	-7.65	-5.2	-2.35	2.71	-1.75	-1.01	1.22	0.89	5.17	4.41	1.79
AGO2	4.3	-2.13	5.46	-5.67	-4.04	2.25	-2.32	7.69	0.62	2.95	-1.26	4.36	-3.93	-1.55	0.08	1.35	4.96	3.23	2.07	3.39	-8.82	-9.65	1.52	1.42	5.09	3.21	-1.24	-5.39	-8.11	-5.45	-0.77	4.26	2.67	4.32	-0.13	1.68	-1.07	-4	-1.87	-6.65	0.34	4.42	6.93	5.45	1.54	1.14	2.82	5.3	3.34
AGPAT1	6.43	4.87	7.05	-2.67	2.06	1.05	-3.43	4.74	-6.89	5.38	-0.25	-2.65	2.32	5.88	-4.95	5.88	5.2	2.37	5.02	4.07	-10.39	-7.71	0.59	5	5.53	3.29	4.13	0.47	-12.83	-12.78	5.13	4.54	-1.69	5.1	-5.21	1.73	1.51	-5.97	-6.28	-4.17	-3.06	3.16	-0.51	-1.35	0.49	2.55	6.21	6.16	1.19
AGPAT2	3.43	3.89	5.43	0.14	-0.85	1.07	-1.26	-1.65	-3.25	2.35	0.21	-1.88	0.36	4.21	0.12	4.75	0.77	4.41	3.46	-2	-4.67	-0.09	3.18	2.48	1.29	2.36	2.07	4.09	-5.32	-2.26	3.94	3.45	3.97	2.85	-1.32	2.97	2.21	-3.44	0.34	1.8	0.23	-1.01	-2.09	-2.64	-2.98	-0.68	1.61	2.23	-0.36
AGRN	9.27	2.94	5.35	-5.65	-0.28	2.16	-5.13	0.44	-3.43	2.98	0.8	2.46	5.49	1.97	-7.82	4.72	1.68	3.91	4.66	1.01	-11.15	-6.67	0.2	6.24	6.88	5.84	5.99	0.5	-10.2	-10.52	6.04	2.34	0.4	8.8	-2.3	1.8	-0.75	-4.3	-8.02	-6.89	-2.53	1.38	3.44	0.62	3.5	2.92	8.68	6.91	3.66
AGRP	0.11	-3.95	-0.47	-2.84	-2.29	-3.14	0.33	1.22	5.48	-4.75	1.11	3.45	-3.59	-2.69	-4.82	-5.39	-2.73	-2.1	-3.59	-1.2	-0.47	-0.59	-4.22	-0.47	0.74	-2.48	-4.12	-6.38	-0.38	-1.61	-4.38	-2.9	5.64	-0.22	3.66	-2.67	-2.08	0.58	-4.88	-4.23	3.14	1.96	7.17	8.36	7.54	7.44	5.12	6.08	8.31
AGT	-1.1	-0.74	-0.81	-1.32	-1.54	0.12	-0.36	-0.48	1	-1.02	-0.53	1.29	-0.29	-1.66	-1.3	-1.2	-2.59	7.6	-3.84	-1.35	-0.61	-0.31	-1.26	-1.84	-0.39	-1.31	-0.38	-1.92	0.54	-0.7	-2.76	-2.13	11.13	-1	1.32	-1.14	-1.46	0.43	-0.77	-1.9	-1.13	-0.75	0.04	-0.23	0.55	0.2	-1.51	-1.3	0.05
AGTR1	-0.14	-1.38	-0.5	-1.27	-0.08	-1.01	-0.62	-1.88	0.86	-1.6	-0.02	1.47	-0.52	-2.22	-1.86	-1.78	-1.47	1.97	-4.02	-0.33	0.21	1.02	-0.66	-0.71	-0.31	-1.04	-2.03	-1.54	0.09	-0.26	-1.53	-3.34	4.28	-1.28	-0.25	-1.26	-0.89	-0.42	-0.22	-1.25	1.33	-0.71	0.72	0.88	1.13	2.36	1.51	0.26	1.53
AGTR2	0.5	1.77	0.31	0.76	-0.57	1	1.33	0.06	3.32	0.49	0.81	3.54	0.64	-1.7	1.19	0.59	-0.54	-0.14	-1.64	-1.38	3.45	2.74	1.28	-0.62	-0.02	1.29	-0.52	-0.01	4.51	3.51	-1.87	-1.92	3.24	-0.61	3.75	1.42	-0.51	2.16	1.74	0.37	3.24	1.21	1.54	2.53	0.09	0.56	0.2	-0.47	1.36
AHCTF1	-0.49	-2.29	-1.99	-1.86	-2.03	-4.15	-1.35	3.58	-5.48	0.72	-4.32	-5.94	-3.41	3.26	5.49	0.06	6.14	-0.48	4.1	1.15	-3.29	-4.81	0.22	3.92	-5.06	0.52	-2.17	1.97	-0.99	-0.57	1.73	3.8	-6.18	0.22	-3.94	-0.88	-0.43	-1.12	1.08	2.32	-0.86	0.36	-4.7	-5.63	-4.08	-5.1	-5.31	-5.98	-6.39
AHR	-8.1	-6.88	-9.1	-1.66	8.36	-0.08	9.29	-1.27	1.53	-3.86	5.87	-0.01	1.44	-8.32	-5.32	-8.28	-5.66	-2.53	-9.49	9.87	-0.41	-4.45	-4.91	-8.79	4.75	-3.68	-3.13	0.04	6.37	-2.1	-0.93	-6.37	0.47	-8.41	-2.52	-7.16	-2.93	4.09	-4.23	-7.6	-2.08	0.4	2.34	-1.21	7.45	2.92	-5.59	-4.91	1.18
AHRR	0.6	0.67	-0.23	0.16	-1.36	-0.36	0.35	0.33	2.23	-0.08	0.17	3.07	-0.27	-0.9	0.04	0.22	-0.75	-0.66	-1.05	-1.87	2.68	1.81	-0.03	2.1	-0.47	0.67	-1.2	-1.05	2.45	2.25	-2.24	-0.56	2.2	-0.14	3.1	0.78	-0.39	1.1	0.34	-0.27	2.71	0.52	1.91	2.53	1.83	0.9	0.62	0.48	2.22
AIDA	-2.86	0.24	-2.65	3.94	1.2	-1.4	-2.46	-1.45	-4.09	3.07	-1.68	-5.08	-0.37	1.86	5.95	1.46	0.9	-3.92	2	-0.12	4.14	4.17	1.66	0.34	-3.49	-1.13	-1.08	0.37	4.23	5.82	0.91	0.23	-6.83	-3.06	-4.9	0.77	-1.11	-1.44	6.21	6.42	3.87	-4.76	-7.27	-5.75	-5.7	-5.61	-4.18	-4.58	-5.62
AIFM1	0.95	5.23	0.42	4.32	3.43	0.32	-4.13	-4.77	-3.94	5.29	-2.21	-4.79	4.4	7.29	4.74	4.68	3.41	2.01	11.15	-4.12	2.42	-0.14	-3.04	-1.13	-0.39	-1.57	4.51	5.92	-3.55	-0.05	2.3	2.19	-4.62	1.14	0.69	7.68	0.1	2.1	5.48	3.91	0.16	-4.82	-5.63	-9.52	-9.02	-7.38	-4.13	-3.47	-7.61
AIFM2	-2.58	-1.17	-1.06	1.53	-0.92	0.65	2.42	1.78	2.2	-2.02	2.78	1.28	-2.02	-1.89	-1.41	-1.43	-2.31	2.06	-2.77	-1.24	0.07	-0.26	1.91	2.51	-2.27	-1.34	-1.69	1.66	1.24	0.98	-2.05	-1.15	1.85	-1.5	1.77	-2.02	-2.1	1.92	-1.23	-2.21	-0.87	0.56	1.62	1.51	1.86	1.06	-1.01	-1.8	2.14
AIFM3	-2	-1.83	-1	-1.21	-1.39	-0.11	2.1	0.19	4.99	-2.27	1.56	2.99	-1.21	-1.76	-1.24	-1.56	-4	0.23	-3.64	-1.82	1.8	0.8	-0.78	-1.21	-1.01	-0.94	-2.89	-2.65	4.02	2.19	-4.45	-0.35	4.58	-2.43	5.45	-1.33	-0.44	3.37	-1.02	-2.24	2.49	1.53	4.39	4.47	2.88	4.57	-0.41	0.49	3.83
AIMP1	-1.34	1.28	-1.22	5.53	-0.83	2.46	1.02	-3.02	-2.3	1.59	1.07	-7.73	-2.95	-1.44	10.2	1.62	1.94	-4.16	5.17	0.57	8.59	7.29	5.28	-3.55	-7.15	-1.01	1.79	3.74	8.85	8.66	2.98	-2.57	-9.1	-1.94	-5.41	5.11	1.26	-1.19	10.66	9.1	-0.52	-3.8	-8.2	-7.85	-10.85	-8.73	-6.48	-8.41	-10.12
AIP	1.27	3.36	7.56	10.33	-0.32	4.21	7.21	-3.84	6.12	2.86	4.97	-1.47	-0.72	-2.62	7	6.77	2.38	-3.62	4.56	1.07	9.43	7.04	5.67	-1.05	-0.3	1.48	3.68	5.08	7.02	9.28	0.51	-3.16	-5.48	1.92	3.28	6.57	0.44	-2.39	10.6	6.78	-7.01	2.04	1.33	0.75	-7.47	-0.29	-4.42	0.6	-3.81
AIRE	-0.04	1.52	0.4	1.65	0.66	1.46	3.01	1.04	5.1	0.29	2.07	4.03	0.51	-1.2	1.4	0.66	-1.72	0.14	-1.32	-0.99	4.4	3.33	0.95	-0.54	0.62	1.72	-0.24	0.44	5.23	4.55	-2.04	-1.45	3.79	-0.78	5.64	1.44	0.2	3.56	2.16	0.56	4.32	1.93	3.01	4.07	1.41	1.61	0.34	0.16	2.44
AJUBA	-5.16	-5.11	-2.9	0.54	0.12	-0.8	5.06	3.73	5.92	-3.71	6.13	1.02	-3.5	-6.62	-4.31	-5.74	-2.29	0.65	-7.11	3.66	-1.15	-3.77	-4	-6.11	0.89	-5.61	-2.94	-5.19	3.13	-1.13	-4.72	-1.7	5.02	-6.86	2.64	-4.94	-2.83	6.23	-4.39	-4.73	-2.46	4.89	6.35	4.58	6.93	7.8	-1.42	0.27	6.78
AKAP10	2.34	-4.68	-2.19	0.9	-1.1	-6.1	-3.68	1.32	-5.4	-2.4	-4.09	-4.81	-2.93	4.27	3.45	-0.96	3.27	-1.85	3.25	1.17	0.34	1.04	-1.64	2.33	-4.16	-3.28	-0.74	-2.15	1.28	2.34	3.27	2.89	-5.09	2.94	-5.91	-1.94	-1.82	-2.75	1.37	5.23	1.87	-2.09	-3.85	-3.25	0.19	-1.46	0.41	-2.05	-2.51
AKAP11	0.9	-1.56	-0.22	-2.47	1.89	-6.18	-2.93	-0.9	-4.33	-0.59	-2.66	-5.19	-3.64	4.1	-2.92	-4.3	5.16	0.28	5.08	2.19	-4.42	-3.92	-3.49	6.9	-5.26	-2.5	-1.09	-1.43	-3.85	-6.74	6.22	0.63	-1.92	6	-5.13	-3.28	2.53	-2.68	-5.1	-4.29	-2.55	-1.72	-5.92	-7.13	1.77	-0.34	1.78	-1.64	-0.58
AKAP12	-1.35	1.21	-1.58	-0.87	2.04	2.13	1.94	1.31	-0.1	2.13	1.18	1.73	2.24	-3.86	1.11	1.11	2.61	0.31	-1.04	2.21	-0.59	-2.06	-0.69	-5.06	3.4	-0.63	2.01	-1.69	-0.74	0.85	-0.89	-4.21	0.98	-3.52	-1.14	1.47	-4.13	-0.75	1.98	-1.68	-1.54	-1.34	0.94	0.78	-2.28	1.73	-1.18	0.69	1.34
AKAP13	5.17	-2.88	0.34	-9.24	0.69	-5.47	-0.98	1.87	-3.38	-0.59	0.05	0.08	-1.07	1.31	-5.5	-2.81	1.27	-1.21	1.55	3.46	-8.91	-7.48	-8.46	2.18	2.89	0.54	-0.05	-7.05	-7.17	-9.04	1.92	2.26	-1.07	3.94	-2.88	0.09	-2.91	-1.34	-7.55	-6.75	-0.03	1.9	2.8	1.58	5.51	5.47	3.49	3.81	5.41
AKAP17A	5.47	-2.02	2.84	-3.97	-2.7	-1.43	-3.87	0.55	0.98	1.14	-3.14	2.29	-0.14	3.78	-2.7	0.81	-0.2	2.03	3.65	-0.81	-6.07	-5.1	-2.47	5.03	2.31	1.78	0.22	-5.67	-6.04	-5.43	0.79	1.86	1.31	5.58	1.24	1.2	2.27	-0.05	-4.88	-3.95	0.73	2.61	5.52	4.38	4.21	3.29	5.55	5.04	4.4
AKAP3	0.21	1.75	-0.17	0.55	-1.65	-0.31	0.09	-0.47	1.84	-0.62	0.42	1.35	-0.75	-1.84	-0.01	-0.83	-1.79	-0.41	-1.45	-1.65	2.31	1.39	-0.66	-0.27	-0.54	-0.7	-0.24	-1.07	2.38	1.91	-1.41	-1.22	2.34	-1.18	2.44	1.27	0.09	0.27	0.14	1.4	2.38	0.66	0.63	1.03	-0.26	0.62	-1.02	0.34	1.64
AKAP4	0.99	2.9	1.52	1.9	-0.14	2.05	2.28	1.09	5.49	1.52	1.98	5.26	0.9	-1.02	2.59	1.86	-0.99	0.54	-0.87	-1.45	5.56	4.57	1.98	0.13	0.64	2.75	0.34	1.08	5.81	5.64	-1.51	-1.26	4.29	0.08	5.89	2.61	0.65	3.9	3.29	1.55	5.41	1.95	2.54	3.84	0.65	0.91	0.95	-0.11	2.17
AKAP5	-2.27	-1	-2.32	-1.27	1.95	-1	0.55	3.01	-1.21	-1.66	-3.95	-1.07	-0.56	1.34	2.73	-0.88	-3.27	-2.18	0.7	1.83	-1.15	-0.14	-1.2	1.56	-1.84	-0.4	-1.43	0.67	0.63	0.53	-2.24	4.27	-2.71	-2.92	0.21	-1.22	-1.58	2.18	-0.64	0.44	-0.72	1.37	-1.35	0.4	0.65	-1.27	-2.48	-2.49	-0.92
AKAP7	-2.56	-2.08	-3.3	0.49	0.45	-2.09	0.43	-3	1.2	0.37	-1.24	-2.79	-1.66	1.34	2.55	-3.28	-3.26	-2.42	-0.79	0.08	2.39	3.59	0.75	-1.25	-2.38	-2.86	0.61	0.97	4.13	4	0.11	-2.66	-1.66	-3.71	-0.58	-1.97	0.92	0.9	5.32	2.66	2.23	-1.31	-3.74	-3.65	-2.19	-2.18	-3.65	-4.1	-2.87
AKAP8	5.58	-4.39	2.92	-3.46	-5.46	-3.62	-2.78	3.21	2.35	-2.02	-1.39	-2.62	-3.75	2.49	-4.48	-0.34	4.48	-0.47	3.53	0.39	-9.53	-7.47	-3.41	5.16	1.94	-1.5	0.03	-7.6	-8.32	-8.71	0.63	2.09	1.31	6.22	1.93	-0.39	-2.04	-1.86	-7.6	-7.6	-2.1	7.15	10.92	9.77	7.46	8.16	9.76	9.47	8.97
AKAP9	3.46	-0.96	-1.31	-3.36	-4.4	-5.68	-5.87	-0.61	-4.36	-0.8	-4.37	-1.62	0.81	3.01	1.58	-1.73	4.38	-1.95	2.29	-1.91	-2.57	-1.13	0.88	3.57	-3.94	0.06	-0.21	-2.55	-3.51	-1.77	1.72	0.52	0.49	1.15	-2.48	-2.56	-0.67	-3.7	-1.42	1.76	1.9	-1.79	-3.15	-3.93	-3.34	-3.54	-0.62	-3.99	-4.33
AKIRIN2	-2.66	0.64	-0.55	3.16	1.96	-1.38	1.03	2.24	-3.82	2.8	-3.46	-4.29	2.26	2.2	4.7	2.63	-1.29	-2.22	3.12	3.63	-0.39	-0.9	3.8	-0.67	-1.24	-3.24	2.92	4.03	2.09	1.27	3.02	2.58	-5.2	-0.9	-4.51	2.39	0.8	-1.35	1.58	4.6	-1.54	-1.36	-7.33	-7.41	-4.17	-5	-6.9	-5.91	-6.37
AKNA	-7.22	-6.56	-7.79	-6.78	12.25	0.63	12.49	-4.64	-1.16	-5.97	-1.3	-0.89	1.87	-8.18	-5.12	-7.31	-8.06	-7	-5.99	12.32	-2.79	-4.19	-6.58	-8.52	6.37	3.06	-5.75	1.98	-0.28	-2.21	2.92	-7.23	-2.26	-8.25	-2.46	-6.19	-4.88	-1.67	-5.12	-7.16	-0.9	1.17	3.87	-0.1	7.77	2.82	-3.49	-6.13	-3.18
AKT1	8.63	6.25	8.23	-0.72	-3.67	2.5	-5.2	0.18	-3.79	5.45	-1.34	0.5	2.87	4.35	-3.74	7.53	4.67	2.93	6.74	-1.3	-11.13	-7.23	1.44	4.57	4.72	5.07	6.04	2.61	-11.83	-11.53	5.4	2.56	0.57	7.31	-0.38	4.15	0.08	-4.94	-4.71	-6.39	-3.78	3.14	3.86	1.86	-0.84	2	8.73	7.91	2.11
AKT1S1	8.63	4.19	8.86	-1.32	-0.22	2.95	-2.92	3.33	-5.04	5.93	-1.49	0.23	2.22	6.33	-1.27	6.87	7.14	2.91	7.18	3.07	-11.27	-8.51	1.64	3.44	6.35	5.85	5.17	-1.2	-11.67	-11.08	6.31	5.68	-1.69	7.8	-1.86	2.69	-1.47	-5.83	-5.44	-6.79	-3.61	4.76	3.11	1.57	-0.08	2.46	7.86	7.39	2.26
AKT2	8.24	1.4	9.8	4.44	-2.65	5.42	-2	0.83	0.75	0.84	0.63	4.02	1.92	2.43	-2.51	5.16	4.13	3.78	5.75	1.41	-7.21	-2.76	4.22	0.73	6.32	4.79	6.17	1.06	-10.96	-5.02	4.59	4.89	-0.97	7.97	1.5	1.88	-3.46	-3.23	-1.6	-4.78	-3.18	4.13	4.3	2.42	-2.99	2.5	6.67	7.17	2.27
AKT3	2.49	1.15	1.18	1.47	1.64	-0.84	-2.18	-1.29	-0.69	1.72	1.59	0.89	-0.24	-3.35	-3.34	-0.4	1.54	-2.55	-1.62	-0.49	0.58	0.37	-0.86	-3.18	1.63	1.56	0.55	-1.86	-1.59	-0.3	1.4	-4.17	-0.71	2.41	-1.47	1.39	-3.11	-1.19	1.11	1.54	1.64	-0.83	-1.33	-0.77	-1.27	-1.79	1.95	0.88	1.56
ALCAM	0.64	7.38	1.44	1.6	-2.5	4.12	-5.01	-3.44	-3.55	5.1	-0.87	-3.83	4.18	1.84	2.66	5.23	4.33	3.18	3.86	-5.22	2.32	3.49	5.75	1.91	1.11	2.5	4.34	5.6	-2.83	0.77	3.41	-1.02	-2.35	1.03	-2.52	3.78	3.93	-3.78	5.83	4.42	0.22	-6	-6.39	-6.63	-9.33	-7.75	0.47	-1.06	-6.87
ALDH1A2	-2.06	-1.36	-1.95	-0.65	0.42	-0.38	1.99	1.86	2.5	-1.73	1.49	2.34	-0.6	-2.92	-0.83	-1.72	-1.33	0.01	-3.22	1.36	1.81	0.87	-1.18	-2.11	-0.39	-1.58	-0.61	-2.42	4.09	1.89	-2.66	0.97	2.79	-2.37	2.78	-0.69	-0.85	2.29	-0.46	-1.68	1.31	2.64	1.23	2.23	2.15	4.19	-1.04	0.35	4.21
ALK	-1.43	0.29	-0.73	-0.69	-0.3	-0.07	2.56	1.37	3.97	-0.97	0.53	3.33	-0.7	-2.77	-0.13	-1.08	-3.22	-0.95	-3.34	0.3	2.79	1.85	-0.48	-1.85	-0.15	-0.14	-1.64	-1.5	4.57	2.83	-3.66	0.61	2.76	-1.6	3.9	0.8	-1.04	1.79	0.56	-1.02	3.48	2.24	2.33	2.56	1.75	3.09	-1.2	-0.28	2.93
ALMS1	6.04	0.9	1.49	-8.35	-1.47	-5.91	-5.86	3.82	-8.09	2.37	-5.21	-4.33	-0.82	5.74	-2.44	0.73	5.59	0.76	4.37	1.09	-9.25	-7.65	-0.73	6.88	-1.42	3.28	1.2	-4.31	-7.97	-8.47	3.25	4.05	-4.24	5.89	-5.55	0.74	1.25	-4.8	-6.62	-3.05	0.36	-1.3	-4.25	-4.1	-2.12	-3.49	-0.31	-3.81	-3.13
ALS2	3.52	-0.53	0.88	-6.99	-2.08	-6.3	-5.53	4.17	-7.92	3.99	-5.27	-4.39	-1	4.26	-0.97	1.67	6.21	1.6	3.94	1.42	-9.01	-6.42	-0.78	5.75	-0.21	1.6	1.51	-2.18	-7.18	-7.97	1.91	6.08	-3.22	5.65	-4.09	-1.69	-1.74	-7.67	-6.2	-4.37	-2.11	1.81	-1.81	-2.8	-0.26	-1.21	1.99	0.28	-0.87
ALX1	-3.64	-3.56	-2.02	3.87	-1.54	-1.61	1.91	-0.62	5.44	-3.17	7.85	1.08	-2.53	-5.16	-2.79	-3.87	-4.37	-3.34	-6.74	-0.09	2.4	0.12	-2.24	-4.57	-1.17	-3.41	-3.57	-1.99	4.69	1.86	-5.69	-2.72	0.32	-4.88	1.38	-1.6	0.94	7.33	-1.71	-1.56	3.22	0.62	2.03	1.41	1.67	3.18	-2.58	-1.68	1.5
ALX3	2.45	-3.6	0.78	-5.23	-2.47	-4.21	-2.27	4.06	-1.27	-2.69	-1.1	3.9	-1.49	0.47	-5.36	-2.61	-0.65	-0.32	-2.71	-0.24	-5.12	-5.04	-5.76	1.32	1.75	-0.49	-2.61	-6.52	-4.92	-6.23	-2.81	1.91	4.63	2.64	1.36	-1.49	-2.04	-0.35	-7.45	-6.15	3.5	3.01	5.08	7.02	6.13	5.16	4.89	5.32	6.31
ALX4	-2.43	-2.22	0.09	5.91	-3.65	-2.63	-1.17	0.31	5.98	-2.78	9.39	1.44	-2.25	-4.11	-3.01	-3.51	-3.29	-2.85	-5.23	-1.87	1.3	-0.37	-2.47	-2.77	-2.64	-1.55	-3.25	-3.98	1.76	0.87	-5.05	-1.71	0.61	-2.59	1.67	-0.81	0.79	8.75	-2.03	-2.92	3.31	1.48	0.52	1.13	0.04	0.89	-1.3	-1.71	1.55
AMBP	-2.45	-0.42	-2.25	-1.66	-4.02	-1.71	-1.21	-2.27	1.77	-2.32	-2.03	1.66	-3.2	-4.27	-0.94	-1.64	-4.45	10.99	-4.28	-5	2.1	1.32	-1.57	-3.2	-2.35	-1.3	-3.67	-2.27	2.66	2.24	-5.69	-4.34	16.35	-3.1	2.16	-0.57	-3.39	-0.2	-0.32	-1.62	1.22	-1.63	-0.57	0.7	-2.39	-2.73	-2.95	-3.75	-1.39
AMELX	3.85	-0.93	1.39	0.53	-4.13	-3.16	-4.33	-3.38	1.78	0.6	-0.65	2.32	-2.44	0.84	-1.46	-1.14	-0.45	-2.38	1.35	-4.94	-0.01	1.11	-2.11	1.85	-0.4	0.17	-1.45	-4.62	-1.55	0.18	-1.29	-5.16	0.97	3.44	0.46	2.5	-0.32	-0.92	-0.72	-0.99	4.26	-1.5	2.76	3.3	1.37	2	4.38	4.35	4.31
AMER1	1.19	-0.84	-1.03	-3.32	0.51	1.57	-1.3	-0.54	-0.34	-0.7	-1.58	0	1.56	1.15	-0.39	2.2	1.08	1.85	2.53	-0.4	-3.03	-2.79	-2.61	2.28	1.21	2.12	2.43	-1.93	-1.52	-2.06	-1.02	-0.65	-1.43	-1.28	0.97	1.18	1.17	-0.67	1.53	-1.97	0.34	-0.9	1.9	-1.48	-1.72	-1.82	-2.12	-2.13	-1.34
AMFR	1.28	2.95	2.64	4.42	0.94	8.37	-2.5	-6.86	-0.24	5.61	0.96	0.63	6.92	3.27	-5.39	7.09	-3.12	6.31	3.7	-2.64	3.72	7.26	1.1	0.36	5.8	-0.96	7.1	6.89	-4.22	-0.37	7.47	1.03	0.35	4.39	-0.96	2.02	5.61	0.36	4.52	1.09	0.53	-5.16	-5.02	-6.15	-3.6	-3.52	4.18	2.71	-2.95
AMHR2	0.7	1.17	0.96	0.26	-0.81	0.13	-0.7	-0.32	0.58	0.91	-0.35	0.21	0.22	0.3	0.31	0.37	-0.69	-0.82	0.29	-1.49	0.87	0.76	0.67	1.14	-0.39	0.16	-0.3	-0.53	0.39	0.85	-1.23	-0.08	0.58	0.27	1.07	1.41	0.82	-0.05	0.73	1.04	1.43	0.42	-0.26	1.2	-0.67	-0.28	0.14	0	0.31
ANG	-1.04	-0.17	0.1	-0.91	-1.32	1.58	0.1	-0.98	1.63	-0.74	0.2	1.86	0.61	-1.72	-1.28	-1.38	-1.84	4.2	-2.07	-1.61	-0.67	-0.14	-0.73	-1.95	1.82	-1.11	1.41	0.41	0.43	0.03	-1.72	-0.9	6.07	-1.62	1.76	-1.4	-1.74	-0.16	-0.52	-0.63	-1.57	-0.59	-0.05	0.09	0.23	0.01	-1.05	-0.98	-0.31
ANGPT1	-6.27	-6.21	-7.03	0.77	6.68	-1.36	6.51	1.01	4.39	-1.73	8.27	1.01	2.09	-7.19	-6.08	-7.33	-4.38	-5.21	-9.66	8.68	1.02	-3.32	-3.94	-8.32	3.87	-3.73	-1.43	-3.59	3.11	-1.7	-3.1	-3.92	-2.81	-7.01	-2.62	-4.5	-1.63	6.66	-2.96	-5.17	-1.14	0.24	0.98	-0.69	5.53	3.61	-4.01	-2.59	4.15
ANGPT2	1.44	-2.47	-5.25	-3.79	3.39	1.99	2.52	2.55	-1.85	0.38	-1.53	3.22	1.19	1.38	-2.2	1.37	-0.89	-1.59	-2.58	4.18	2.73	-2.73	1.94	-1.92	1.06	2.18	3.98	-0.73	-0.35	-2.43	3.3	-0.8	-3.78	-1.07	-2.15	-3.89	-2.42	1.56	-3.31	-3.8	-2.72	-0.63	1.58	-1.65	3.54	-1.8	0.95	-0.54	-0.94
ANGPTL3	-1.69	-1.76	-2.25	-0.79	-3.72	-2.33	-1.68	-0.72	2.77	-2.72	-1.49	1.41	-3.25	-2.91	-1.08	-3.09	-3.3	5.69	-2.88	-3.39	2.13	0.92	-2.18	-1.53	-1.98	-0.93	-3.82	-3.72	2.46	2.25	-4.51	-3.94	10.24	-2.22	1.93	-0.83	-3	0.59	-0.54	-1.59	2.84	-1.09	0.49	1.63	-0.22	-0.59	-1.51	-2.21	0.3
ANGPTL4	-1.07	0.96	0.15	-0.83	-0.67	1.59	0.14	1.53	0.43	0.47	0.35	-0.31	-1.07	0.24	1.63	1.68	-0.48	2.83	1.59	-0.39	-0.49	-1.28	0.71	-1.14	0.27	-0.79	1.85	0.57	0.13	-0.02	-1.56	1	2.98	-1.8	2.06	-1.74	-1.39	0.91	0.34	-1.23	-1.69	-0.32	0.84	0.25	-0.1	-1.16	-1.56	-0.84	-1.5
ANGPTL6	-3.43	-1.92	-2.77	-1.51	-2.19	-2.15	0.44	-1.45	1.48	-3.21	-0.36	1.26	-3.1	-4.84	-1.88	-3.04	-5.26	10.18	-5.45	-2.6	1.03	-0.03	-2.58	-3.68	-2.13	-2.16	-4.34	-2.72	2.4	1.2	-5.67	-3.72	14.36	-3.36	1.41	-1.7	-3.19	0.52	-1.58	-2.92	0.27	-0.02	0.88	1.13	0.3	-0.38	-3.16	-3.65	-0.11
ANHX	0.99	2.96	1.65	2.11	0.09	2.02	2.5	1	5.4	1.33	2.01	5.17	0.97	-0.96	2.63	1.83	-1.09	0.33	-0.96	-1.16	5.53	4.48	2.04	-0.07	0.67	2.86	0.49	0.96	5.78	5.77	-1.53	-1.63	4.07	0.08	5.87	2.77	0.69	3.84	3.21	1.65	5.52	1.72	2.86	4.05	0.63	0.21	0.99	0.05	1.87
ANK1	-2.42	-0.99	-2.49	-2.36	-2.19	-1.2	0.07	-1.57	1.6	-2.44	-1.42	1.6	-2.47	-4.17	-1.85	-2.48	-3.99	-1.55	-4.67	-2.68	1.58	0.8	-2.45	-2.95	-2.21	-1.79	-3.21	-2.17	2.89	1.76	-5.28	-1.95	2.3	-2.64	2.26	-0.44	-2.26	0.51	-1.14	-2.34	7.24	0.26	0.44	1.22	-0.62	0.42	-2.64	-2.49	0.08
ANK2	-1.15	-3.97	-5.72	-4.99	8.31	-0.61	6.07	2.29	0.78	1.79	-0.35	2.23	5.7	-5.79	-4.37	-4.6	-2.51	-2.68	-6.51	9.5	-0.6	-1.7	-2.98	-5.03	7.9	0.65	1.47	-3.55	1.37	-1.53	0.19	-2.32	-0.47	-3.55	-0.84	-2.97	-5.29	-0.49	-0.83	-4.95	-1.86	1.38	2.42	3.21	4.83	7.56	0.94	1.25	8.15
ANK3	5.7	3.94	3.42	0.17	-0.91	0.58	-7.25	-5.41	-4.52	3.27	0.04	-1.61	6.62	3.17	-4.82	0.95	1.09	0.82	2.14	-5.31	-3	1.47	5.86	5.68	2.38	7.66	-0.69	4.47	-4.8	-1.22	4.4	-2.83	-3.42	8.94	-4.93	2.56	0.96	1.04	1.15	-1.13	-1.85	-5.66	-3.29	-3.51	-3.18	-4.69	5.54	2.45	-2.76
ANKDD1A	-2.16	-5.09	-3.98	-3.56	2.07	-1.04	2.62	1.23	5.59	-2.31	3.55	3.48	0.15	-4.71	-5.3	-5.35	-3.27	-1.65	-6.37	2.73	-1.25	-1.78	-4.07	-3.22	3.28	-0.8	-2.33	-5.32	0.44	-2.21	-2.81	-3.06	4.25	-1.13	2.36	-3.1	-5.13	2.78	-4.68	-6.03	0.7	2	7.63	7.54	7.78	8.74	3.22	4.46	8.99
ANKDD1B	0.26	-2.65	-1.3	-1.63	-3.15	-2.49	-0.61	1.13	4.2	-2.8	1.47	3.48	-1.26	-2.06	-1.35	-3.42	-0.58	-1.99	-2.32	-2.64	1.76	0.44	-3.43	-0.18	-1.14	-0.23	-4.07	-4.52	2.48	1.72	-3.96	-3.24	4.4	-0.6	3.9	-0.53	-1.44	0.53	-1.78	-3.04	4.89	-0.41	3.56	4.15	2.23	3.2	0.22	2.34	4.71
ANKRD1	-1.88	-0.41	-0.41	-1.09	-0.02	-0.5	1.99	-1.06	2.18	-1.53	-1.12	1.92	-1.11	-3.31	-0.22	-1.09	-2.93	-1.25	-3.07	-0.77	2.37	1.3	-1.05	-2.09	-0.77	0.37	-2.44	-0.89	3.63	2.54	-3.24	-2.91	4.3	-2.6	2.64	12.99	-0.19	0.93	-0.02	-1.16	1.76	0.54	0.91	1.54	0.01	1.45	-2.02	-1.98	1.02
ANKRD30A	0.26	-0.38	-0.29	0.21	-0.61	-0.79	0.04	-0.43	0.95	-1.15	1.02	0.8	-0.04	-1.2	-0.39	-0.87	0.02	-0.53	-0.48	-0.72	1.1	0.81	0.11	-0.65	-0.89	0.23	-1.25	-0.05	1.23	0.77	-0.8	-1.63	0.5	0.08	0.64	0.16	-1.14	-0.48	0.04	-0.55	1.25	-0.22	0.59	0.45	0.35	0.14	0.05	-0.01	1.22
ANKZF1	6.25	-3.39	5.67	1.24	-9.65	-6.35	-6.51	1.72	3.1	-3.77	-2.57	-1.55	-6.49	3.6	-0.16	0.46	4.09	1.24	6.14	-5.57	-4.26	-3.43	0.81	7.99	-2.51	-2.34	-2.98	-5.14	-4.88	-3.57	-0.42	3.99	2.01	6.04	2.51	1.38	0.59	-1.05	-3.02	-0.12	3.11	4.08	6.98	7.29	3.3	5.23	8.2	7.26	7
ANP32A	4.76	3.14	4.22	-3.28	2.1	-0.36	-2.52	0.71	-10.09	3.95	-1.21	-3.43	2.59	4.53	-3.69	5.52	4.02	-1.63	5.65	2.72	-11.04	-6.31	-0.31	4.68	3.67	2.53	3.95	-0.19	-11.88	-11.72	4.81	4.77	-5.7	6.72	-5.5	3.24	-0.42	-4.96	-4.43	-2.8	-6.35	1.48	-3	-3.2	-0.08	1.28	4.44	3.63	0.56
ANTXR1	-0.47	-5.05	-6.87	-3.12	7.96	0.03	4.55	3.45	-0.63	2.25	4.2	3.44	5.58	-1.61	-6.13	-4.37	-2.67	-3.01	-7.17	9.6	-1.9	-4.22	-2.06	-4.25	6.67	-0.17	5.47	-4.72	-2.59	-4.59	2.52	-3.18	-5.47	-4.8	-5.47	-5.16	-3.01	2.01	-2.72	-5.7	-4.52	1.61	4.06	0.89	8.89	3.83	1.13	0.76	6.83
ANXA1	-8.16	-5.47	-9.04	0.15	4.92	2.79	6.21	0.34	1.77	-3.11	6.84	-0.29	4.61	-5.64	-3.29	-5.81	-3.66	2.25	-6.89	5.11	1.16	-0.93	-2.3	-5.92	1.47	-4.57	0.77	0.62	5.67	0.82	-0.88	-3.34	1.47	-6.93	2.57	-7.91	0.28	4.31	-2.21	-2.34	-3.15	-0.91	0.34	-1.88	4.08	3.08	-2.25	-2.14	0.88
ANXA3	-3.83	-0.7	-6.9	3.91	1.38	1.11	0.34	-7.85	1.8	-3.26	4.64	-0.71	4.74	-2.42	-4.24	-3.03	-3.27	1.28	-4.36	-4.09	6.52	6.92	-2.38	-3.79	-0.95	-4.96	0.67	4.55	5.95	5.04	1.27	-5.25	1.47	-4.73	0.47	-5.11	2.61	3.09	3.17	6.5	0.61	-5.62	-3.62	-3.43	0.9	-0.88	0.91	-1.85	-1.1
ANXA4	-7.3	-2.22	-4.54	-1.76	3.24	2.96	6.11	1.13	1.7	-2.79	1.81	-1.49	-0.52	-4.89	-1.08	-4.11	-1.51	5.74	-5.51	5.03	-0.83	-3.1	-1.77	-6.07	0.51	-4.72	0.25	0.62	5.18	-0.29	-3.23	-0.64	6.58	-6.95	2.23	-3.7	-2.03	2.4	-1.75	-1.76	-4.2	0.16	0.46	-0.39	2.15	3.28	-6.08	-3.62	0.56
ANXA5	0.53	3.04	-2.74	4.4	4.03	4.95	-0.31	-4.54	-4.61	4.24	4.84	-4.09	6.78	-0.4	1.58	1.09	0.67	-0.37	-0.56	1.3	3.98	5.16	4.79	-0.13	1.57	2.15	4.98	5.92	2.17	1.6	6.93	-2.52	-5.81	-0.2	-7.44	-1.28	2.02	-1.98	4.45	4.97	-1.52	-6.51	-8.66	-8.84	-4.53	-4.54	1.13	-1.33	-4.6
ANXA9	-2.7	-2.18	-1.43	-2.19	-4.05	-2.04	0.62	-0.58	1.86	-2.89	-0.57	1.28	-2.69	-3.6	-2.02	-3.04	-4.18	6.65	-4.47	-3.3	1.24	-0.11	-2.7	-3.1	-1.98	-2.94	-2.46	-2.77	3.91	0.86	-5.68	-1.43	10.18	-2.36	5.36	-1.34	-2.17	0.88	-1.59	-2.94	-0.07	-0.2	0.82	0.54	0.94	2.53	-3.34	-3.01	0.99
AP3S1	-2.95	-1.64	-4.53	2.17	2.3	-0.73	1.31	-0.36	-3.52	-2.49	-1.42	-5.19	-2.99	1.26	8.36	-1.6	-1.33	-5.1	1.1	2.82	2.93	4.44	0.87	-2.07	-3.84	-2.58	-0.22	3.18	7.6	6.73	1.96	2.75	-6.2	-2.77	-3.59	-1.4	-0.35	1.36	5.24	6.41	-1.8	-2.81	-7.88	-7.74	-4.03	-5.05	-6.87	-7.88	-7.39
APAF1	-2.96	-4.26	-5.7	-2.75	2.13	-4.04	1.69	3.05	-5.05	-2.46	-4.94	-5.44	-3.97	3.16	5.83	-4.06	2.16	-4.63	1.96	4.63	-0.16	-1.61	-1.4	0.97	-4.71	-3.68	-1.68	-0.01	3.59	1.58	1.34	3.99	-6.54	-2.05	-5.49	-4.78	-2.19	0.13	-1.4	4.31	-0.83	-0.33	-4.7	-4.2	0.17	-3.55	-5.6	-7.9	-5.46
APBA3	7.25	1.52	8.1	4.99	-3.9	2.99	3.57	3.69	2.93	1.38	2.17	-3.27	-0.87	4.57	-2	5.53	4.17	-1.43	5.55	2.94	-4.44	-6.8	-0.17	4.03	1.85	1.94	4.13	-1.98	-7.71	-6.81	4.41	5.7	2.45	6.16	5.23	4.59	0.14	0.43	-1.18	-4.92	-2.47	7.17	8.4	7.71	3.44	6.36	8.19	9.01	5.1
APBB1	6.1	-2.31	1.25	-1.21	1.62	-2.43	-3.79	-1.08	-0.06	1.15	-2.81	3.78	-1.4	7.94	-3.28	-1.55	-5.43	-4.65	-3.28	-2.72	-2.17	2.57	-1.33	4.91	-1.35	5.39	-3.93	-4.23	-1.52	-1.82	-3.14	6.89	-0.05	7.95	-0.57	2.27	-0.94	-0.72	-1.92	-2.04	0.96	1.27	-0.04	1.31	3.86	1.09	1.22	0.08	3.25
APBB1IP	-7.24	-6.66	-7.8	-4.22	9.77	-0.47	10.76	-4.73	-0.12	-5.97	1.3	-0.49	0.51	-7.62	-5.21	-6.78	-7.6	-6.52	-7.77	9.87	-2.63	-4.54	-6.09	-8.71	5.33	0	-5.11	1.75	1.63	-1.62	0.92	-8.21	-1.9	-8.77	-2.52	-6.44	-1.62	1.45	-4.07	-7.55	-0.7	0.43	3.61	-0.05	7.34	0.95	-5.82	-7.18	-3.26
APBB2	-1.18	-6.17	-7.04	-6.15	6.08	0.79	2.44	4.97	-1.75	0.76	4.87	5.48	2.83	-3.42	-8.82	-5.95	-2.02	-1.86	-6.62	7.14	-4.52	-5.81	-5.19	-4.11	5.93	0.4	1.26	-7.66	-4.41	-7.16	-0.12	1.07	-1.29	-1.84	-3.33	-6.15	-4.84	2.47	-8	-8.49	-2.59	2.47	3.1	0.8	8.01	6.65	2.51	2.77	7.5
APC	2.09	-2.58	-3.58	-6.87	3.34	-4.13	-3.04	1.33	-6.84	0.74	-2.59	-3.5	-2.04	3.62	1.39	-0.34	1.08	-6.23	3.12	2.1	-5.66	-1.62	-6.42	2.74	-0.37	2.46	-1.9	0.98	-4.25	-3.93	4.37	2.51	-4.39	3.29	-5.84	0.91	1.89	-1.99	-2.77	-0.65	1.05	-4.21	-8.31	-7.05	-3.23	-4.34	-3.28	-4.31	-4.93
APC2	2.24	1.85	2.76	-2.36	-3.11	1.15	-2.62	0.39	1.93	1.35	2.74	4.72	-0.92	1.24	-6.1	-1.76	-1.82	-0.95	-0.42	-2	-4.14	-2.76	-5.31	0.53	3.92	-1.2	-0.53	-5.69	-4.91	-5.1	-3.25	-0.86	7.8	3.09	3.27	2.79	0.91	0.59	-5.52	-4.56	2.87	1.8	6.68	5.86	5.03	5.28	5.41	5.65	6.59
APEX1	5.32	6.5	8.11	7.14	0.18	2.14	1.97	0.44	-3.06	3.64	0.67	-2.62	1.75	1.12	6.93	9.27	4.22	-2.06	7.42	-0.35	0.95	1.6	6.74	1.95	0.94	6.11	5.21	7.37	-3.58	1.27	2.83	3.05	-8.44	4.55	-0.43	6.86	0.13	-3.6	7	5.63	-5.8	4.29	-1.22	-2.4	-6.77	-3.7	-0.97	1.56	-4.52
APH1A	5.16	4.04	5	4.02	0.42	4.2	0.49	0.16	-5	6.41	2.16	-4.81	4.05	3.72	-2.93	7.11	6.18	1.75	3.83	1.66	-4.79	-1.64	4.14	4.04	4.79	1.92	0.01	5.96	-9.77	-6.9	3.52	2.04	-4.49	3.27	-3.83	2.15	5.82	-4.06	1.2	3.41	-4.16	0.58	-2.96	-5.02	-4.41	-1.34	5.48	3.4	-2.55
APH1B	5.5	2.58	0.22	2.89	-0.27	-0.79	-7.04	-7.69	-5.15	4.06	2.33	-2.5	6.73	2.58	-4.7	2.48	-3.36	-0.91	1.24	-5.64	1.8	8.15	0.24	4.64	-0.02	2.09	2.27	2.33	-4.74	-1.54	6.87	-2.12	-3.81	7.62	-6.38	1.68	2.43	-3.89	0.76	4.54	4.46	-6.6	-7.54	-5.64	-3.64	-3.49	6.94	4.24	-1.28
APLNR	-3.29	-4.81	-7.58	0.51	9.94	3.66	8.49	1.5	5.6	1.79	10.79	4.73	2.29	-5.71	-7.95	-4.1	-2.48	-4.78	-9.93	8.77	0.61	-3.52	-3.45	-8.25	5.14	1.14	2.84	-4.25	-1.43	-4.77	1.37	-7.77	-3.91	-5.02	-4.84	-6.33	-1.31	8.81	-5.76	-8.35	-2.24	-0.88	5.14	0.37	6.53	0.97	-0.32	2.27	1.58
APLP2	4.92	7.38	4.1	1.61	-1.97	6.34	-4.07	-3.86	-2.32	5.57	1.2	0.14	7.9	1.11	-3.56	5.75	1.3	3.42	2.63	-5.12	-2.1	4.86	6.05	3.36	5.51	3.89	7.03	7.41	-6.67	-3.07	7.27	-2.42	-0.74	5.68	-2.61	2.93	4.37	-5.98	5.15	1.23	1.35	-4.46	-6.29	-4.72	-6.5	-7.97	5.38	4.94	-6.18
APOA1	-2.36	-0.3	-2.13	-1.55	-3.87	-1.58	-1.05	-2.27	1.84	-2.2	-1.88	1.79	-3.02	-4.15	-0.83	-1.52	-4.33	11.36	-4.26	-4.89	2.2	1.48	-1.42	-3.1	-2.6	-1.16	-3.51	-2.14	2.77	2.36	-5.56	-4.37	16.09	-2.99	2.23	-0.48	-3.26	-0.05	-0.22	-1.52	1.31	-1.6	-0.49	0.78	-2.33	-2.68	-2.85	-3.64	-1.33
APOE	-5.11	-4.61	-6.81	-1.98	6.77	3.94	8.15	-0.8	2.31	-3.01	4.03	3.3	1.28	-5.05	-5.06	-3.27	-5.58	2.95	-7.33	7.82	-1.93	-4.36	-1.87	-7.57	6.48	-2.68	0.07	1.52	1.23	-1.15	0.47	-5.79	5.66	-7.18	-1.28	-5.61	1.06	3.93	-3.06	-6.67	-3.96	0.42	5.42	1.4	7.22	0.34	-4.83	-4.39	-2.03
APOL1	-7.91	-4.57	-9.63	-5.81	9.51	4.08	11.48	-1.37	-0.56	-6.66	4.43	-2.04	2.11	-5.83	-4.84	-8.21	-6.01	2.25	-10.28	10.16	-3.3	-5.9	-5.8	-5.65	5.4	-1.54	-1.89	2.9	2.75	-2.38	2.8	-4.56	4.14	-7.47	-0.66	-8.57	0.04	-0.34	-6.25	-7.81	-5.75	0.12	3.2	-0.53	9.75	5.93	-4.32	-3.38	0.99
APOL3	-4	-2.89	-7.83	-6.59	10.3	4.65	10.6	-3.22	-2.65	-3.48	1.78	-0.74	5.76	-4.81	-4.89	-4.22	-5.2	0.58	-6.85	9.36	-4.66	-4	-4.26	-3.01	5.66	1.9	-0.27	3.14	0.25	-3	5.53	-2.39	1.67	-3.2	-1.14	-5.74	-1.05	-1.38	-5.33	-5.61	-5.36	-0.11	1.09	-0.45	8.15	5.18	-1.26	-0.99	1.83
APP	-2.23	-6.91	-7.49	-3.53	8.71	1.8	6.65	4.59	-0.55	0.51	7.5	4.35	4.08	-5.74	-8.76	-5.57	-2.46	-0.31	-8.63	10.24	-1.82	-4.9	-3.15	-6.05	6.81	-1.1	3.09	-5.25	-1.01	-6.28	1.89	-1.82	-1.25	-3.51	-4.32	-7.21	-3	3.19	-7.92	-9.26	-5.74	2.59	4.84	-0.62	9.12	8.62	1.47	3.21	8.52
APPL1	1.51	3.31	1.96	0.43	-0.48	-2.7	-4.85	2.67	-8.62	4.93	-3.97	-7.25	0.37	3.89	5.26	3.77	4.37	-0.09	6.64	0.75	-1.49	-0.49	3.45	3.79	-4.27	2	1.76	4.78	-2.27	1.01	2.73	5.4	-7.06	2.16	-4.53	4.29	1.44	-1.38	4.57	5.1	-2.11	-1.15	-10.37	-9.79	-8.42	-7.6	-4.32	-7.01	-7.93
APPL2	3.34	3.4	0.7	1.03	-0.07	0.59	-5.24	-4.97	-2.76	3.89	-0.61	-1.01	3.42	3.86	-0.22	2.24	2.93	-2.42	3.53	-3.59	-0.03	1.82	1.03	2.35	2.98	2.01	3.23	0.04	-4.54	-1.47	4.24	-5.44	-4.82	4.03	-4.58	1.79	1.85	-3.1	1.97	3.6	1.75	-4.66	-2.79	-2.04	-1.99	-3.32	4.49	3.08	-1.4
AR	7.09	6.65	5.64	3	-5.88	1.02	-9.21	-9.5	0.38	5.36	-3.05	2.72	0.77	3.38	1.6	6.65	2.74	-0.69	5.6	-11.21	0.3	4.45	4.04	1.38	0.51	5.01	2.92	3.22	-4.24	2.42	3.58	-7.19	-0.84	7.11	-0.82	5.63	2.13	-3.65	3.97	5.02	2.5	-6.49	-2.79	-1.32	-7.07	-7.79	6.21	1.39	-2.94
ARAF	6.54	3.85	3.37	-1.3	0.9	3.31	-5.28	-1.54	-4.64	4.32	-1.57	-1.91	4.52	5.98	-4.65	6.93	2.75	4.5	6.39	-2.26	-8.35	-3.5	4.52	5.55	6.75	4.14	5.63	3.58	-10.61	-9.03	4.13	2.83	-1.55	6.57	-0.08	-1.18	3.59	-4.11	-1.85	-2.45	-4.32	0.16	0.16	-2.16	-0.37	-0.42	5.5	5.05	-0.34
ARAP1	0.19	-5.79	-1.28	-6.44	2.07	-1.44	3.71	1.79	1.62	-3.91	0.76	3.36	-1.83	-1.96	-6.73	-4.83	-1.77	-0.76	-3.28	4.14	-7.78	-7.87	-5.26	-1.34	2.69	-1.62	-2.09	-6.02	-5.89	-6.9	-0.26	-0.01	3.21	0.48	-0.61	-5.55	-3.08	-0.05	-9.33	-9.02	-0.93	2.49	7.01	6.41	9.07	7.45	3.01	4.43	6.67
ARAP2	-4.69	-4.11	-6.28	-6.03	3.9	-2.16	3.89	-1.26	-2.89	-2.49	-1.86	-1	-0.73	-4.68	-1.23	-5.96	-0.36	-1.21	-3.1	4.33	-1.65	-3.84	-4.39	-5.23	-0.36	-1.8	-2.23	-1.12	2.75	-1.26	0.78	0.78	0.65	-3.69	-1.61	-5.27	-4.73	-1.96	-2.97	-3.08	-1.22	-1.69	-2.78	-2.11	2.17	0.28	-3.6	-3.88	-1.92
ARAP3	1.92	-5.05	-2.95	-3.11	3.6	0.65	3.95	3.64	3.61	-0.17	4.86	4.54	-2.13	-1.7	-5.07	-2.84	-3.03	-1.54	-5.03	3.51	-2.14	-3.11	-2.84	-2.74	1.11	2.49	-0.12	-3.24	-2.5	-4.64	0.21	-0.84	-0.85	1.77	-1.11	-2.23	-1.68	4.94	-6.3	-7.6	-1.87	2.8	6.21	4.74	7.42	3.92	3.06	4.77	4.14
ARF1	4.79	6.16	5.01	6.69	0.84	6.5	0.68	-4.49	-2.28	5.65	2.54	-2.68	6.12	3.26	-0.61	9.56	3.68	3.19	3.93	-1.69	0.28	3.82	7.32	2.58	4.27	5.46	5.23	9.71	-5.7	-0.65	4.75	-0.98	-4.05	4.24	-1.78	3.61	3.37	-2.82	5.76	3.67	-6.39	-0.61	-1.63	-5.04	-5.88	-3.61	3.53	4.44	-5.07
ARF3	7.42	6.24	4.5	-2.23	1.04	2.32	-6.52	-1.73	-8.07	6.34	-0.34	-2.18	5.48	6.47	-6.08	8.13	4.06	4.92	5.34	-0.6	-8.43	-3.54	1.83	5.37	6.79	4.78	6.63	3.66	-12.75	-11.69	5.54	2.74	-0.96	6.95	-3.26	0.76	4.24	-5.89	-2.56	-1.87	-3.3	-0.91	-2.77	-3.75	-1.34	-1.13	6.59	6.41	-0.75
ARF4	-1.86	5.35	-1.48	4.15	2.9	6.19	-0.17	-3.96	-2.13	5.31	2.59	-5.22	5.91	-0.22	1.51	4.23	0.92	2.46	1.16	-0.09	3.29	5.71	6.8	-0.08	1.42	2.52	6.4	8.35	2.34	3.31	6.87	-2.19	-4.15	0.09	-3.77	-0.58	2.47	-0.49	6.92	4.46	-2.59	-4.43	-8.21	-9.03	-8.08	-8.53	-1.4	-2.75	-9.26
ARF5	-0.12	5.86	3.33	7.87	1.22	4.77	-0.06	-4.74	0.59	4.3	-1.26	-2.45	2.2	3	7.59	6.77	2.36	1.73	5.75	-3.12	7.08	6.06	7.75	-1.02	1.04	1.77	4.29	8.59	4.44	5.88	1.17	-0.76	-5	-0.72	0.33	3.74	2.48	-1.05	8.94	7.56	-5.06	-1.33	-3.04	-5.35	-9	-6.95	-3.06	-0.52	-8.78
ARF6	5.82	6.15	6.12	3.34	1.12	4.48	-1.04	-1.13	-6.9	5.32	0.12	-4.27	6.69	6.77	-0.8	8.9	5.56	1.46	4.87	0.23	-5.71	-0.72	4.21	5.77	3.5	4.12	6.4	7.11	-10.55	-7.48	5.53	3.54	-3.29	5.39	-2.65	2.95	3.7	-4.18	0.48	1.55	-6.68	1.97	-1.63	-4.55	-3.99	-1.07	5.22	4.87	-3.19
ARFGAP1	4.9	-4.25	2.62	-2.94	-6.47	-3.32	-3.47	0.26	5.55	-4.02	-0.32	-0.04	-1.36	0.97	-5.57	-1.45	2.95	1.51	2.28	-2.22	-6.61	-5.74	-3.38	5.79	1.67	-3.38	-0.74	-7.86	-7.77	-7.99	-1.24	1.77	3.69	6.25	2.18	-0.58	0.03	0.33	-6.46	-4.6	0.06	5.39	12.11	10.7	7.32	7.77	10.72	11.19	8.84
ARFGAP2	8.84	3.73	7.45	-1.83	-7.12	-1.68	-7.81	-1.94	-2.67	0.35	-1.14	-1.57	2.91	2.62	-5.88	6.69	2.78	0.3	5.03	-4.53	-8.63	-4.23	0.08	4.82	3.89	2.46	3.95	-0.95	-11.54	-9.98	2.7	0.82	-0.34	9.15	-3.32	5.11	0.1	-7.06	-3.36	-2.37	-0.06	0.91	1.65	1.29	-0.38	2.21	8.05	8.71	4.16
ARFGAP3	3.26	4.23	-1.37	1.8	1.58	4.55	-3.47	-8.18	-4.87	2.67	0.1	-3.42	7.24	0.85	1.35	0.81	-1.03	3.5	2.52	-3.65	5.6	7.78	4.77	2.54	-0.12	4.89	6.5	5.41	-1.3	0.95	6.83	-2.11	-3.92	4.2	-3.62	0.29	1.87	-3.65	5.88	5.04	-1.09	-8.04	-7.37	-6.6	-7.59	-7.41	3.07	1.59	-7.1
ARFGEF1	-3.19	1.92	-1.29	-4.25	-3.8	-1.65	-5.8	5.86	-5.2	5.57	-4.37	-2.11	-4.04	4.33	2.26	1.48	7.01	2.48	1.12	0.9	-3.33	-2.63	-0.26	-2.65	1.94	2.04	5.02	0.06	-1.34	2.08	-1.18	3.83	-4.1	-0.11	-6.06	-1.9	-3.47	-3.68	6.11	-0.7	4.51	-5.9	-6.15	-5.85	-6.05	-7.34	-6.43	-3.91	-5.33
ARFGEF2	3.93	2.25	0.2	-2.26	0.69	0.78	-4.24	-3.28	-7.25	2.41	-5.31	-2.65	4.5	6.5	-1.67	2.76	3.7	4.13	3.99	-0.8	-3.52	-0.87	-0.33	5.6	1.81	0.56	4.6	0.73	-5.67	-4.42	5.4	3.39	-2.38	5.54	-3.69	0.52	3.84	-4.08	1.96	1.88	-3.77	-3.36	-3.65	-5.49	-1.84	-3.26	1.95	0.03	-4.7
ARFGEF3	8.85	5.08	5.99	-0.53	-5.94	-0.44	-9.37	-7.53	-3.77	4.48	-2.34	2.41	3.21	5.3	-4.21	6.03	1.65	0.71	5.39	-10.23	-3.51	3.58	3.15	5.19	1.93	6.5	3.41	2.23	-7.73	-3.97	5.59	-4.46	-2.17	9.55	-4.44	4.12	3.44	-5.11	0.53	1.37	1.09	-6.02	-3.57	-2.39	-3.45	-6.14	8.71	4.38	-0.88
ARFIP2	8.8	7.66	6.42	2.42	-5.32	2.53	-7.52	-7.85	0.35	3.42	0.92	0.12	5.65	3.59	-1.07	6.44	3.09	3.27	3.25	-8.68	-0.54	5.29	6.13	4.21	1.48	5.77	4.72	6.5	-6.28	-0.86	6.2	-4	-0.6	7.96	-2.76	3.56	5.01	-4.16	2.96	4.77	-0.1	-5.51	-2.01	-1.11	-5.13	-4.89	6.66	5.37	-3.14
ARFRP1	5.53	-0.54	3.17	-5.54	-3.3	-3	-1.83	0.92	1.41	-2.87	-1.7	2.12	1.4	0.52	-5.92	1.55	2.25	1.44	1.15	0.15	-9.94	-8.18	-4.02	4.77	3.49	0.12	1.95	-5.02	-9.88	-10.8	1.14	1.16	4.37	6.04	1.74	0.91	-0.12	-2.81	-7.92	-7.52	-2.44	4.95	9.73	7.74	5.72	6.92	8.49	9.59	7.89
ARGFX	1.24	2.98	1.79	2.12	0.23	2.13	2.6	1.65	5.63	1.54	2.11	5.46	1.12	-0.81	2.68	2	-0.78	0.33	-0.72	-1.12	5.68	4.72	2.24	0.18	0.95	3.03	0.63	1.19	5.85	5.8	-1.26	-1.68	4.21	0.28	5.95	2.77	0.85	3.92	3.4	1.68	5.54	2.11	2.66	4.11	0.93	0.71	1.23	0.22	2.37
ARHGAP1	7.55	5.74	5.42	-4.33	0.76	0.72	-4.47	1.09	-9.01	4.79	-0.55	-2.16	6.87	3.71	-6.49	5.6	4.9	4.29	3.72	2.28	-9.87	-4.34	1.66	4.05	5.39	3.61	5.23	3.28	-11.33	-12.76	6.03	2.91	-1.04	7.84	-5.83	2.07	0.84	-8.05	-5.44	-4.05	-4.03	0.38	-0.45	-2.3	0.74	0.15	7.19	6.34	-0.93
ARHGAP10	-6.4	-3.54	-3.93	0.56	2.55	0.45	4.91	1.82	4.03	-4.92	3.76	-0.28	-2.4	-7.39	1.87	-5.12	1.4	1.41	-3.47	3.89	0.65	-3.38	-3.88	-8.62	1.35	-3.77	-1.71	-2.38	4.46	1.19	-2.55	-1.87	1.81	-7.9	1.31	-2.75	-5.63	1	-1.04	-3.68	1.62	1.02	2.68	2.16	1.33	2.91	-2.61	-0.8	3.25
ARHGAP11A	-7.15	-4.66	-1.91	-8.06	-2.21	0.3	3.85	6.24	-0.74	-2.99	-9.15	-6.42	-6.29	3.39	10.26	0.7	0.86	-0.45	3.7	3.2	-6.18	-8.48	6.95	-2.37	-9.93	1.4	-2.61	4.82	3.91	0.24	-9.76	10.22	-4.25	-10.88	5.16	-7.63	3.63	2.29	-1.8	-3.74	-7.08	4.72	-2.43	-1.5	-3.35	-11.02	-12.38	-13.73	-10.89
ARHGAP11B	-0.57	-4.14	0.08	-6.61	-3.27	-2.65	1.3	5.47	1.22	-2.84	-3.9	0.08	-5.05	0.13	0.74	0.28	1.04	-0.19	0.84	1.38	-6.59	-7.12	0.2	0.8	-2.1	0.4	-3.43	-4	-2.66	-4.23	-5.21	5.44	1.11	-2.3	4.57	-1.96	-1.1	1.67	-5.92	-5.92	-1.31	6.23	6.87	6.19	3.79	1.11	-2.04	-1.32	0.75
ARHGAP12	1.21	0.85	-2.26	1.31	0.33	-1.03	-4.03	-0.68	-5.92	0.32	-0.61	-4.85	0.87	2.48	0.66	0.44	3.94	2.3	0.67	-1.06	0.46	3.2	3.45	5.37	-3.67	1.72	-1.42	6.15	0.92	0.26	4.26	2.03	-6.84	0.15	-5.82	-3.12	1.79	-3.08	0.86	5.06	-0.79	-3.71	-7.25	-7.6	-4.44	-4	0.89	-3.21	-4.55
ARHGAP15	-4.97	-4.63	-6.52	-3.83	8.14	-1.03	7.77	-2.26	-0.55	-2.7	-0.9	-0.59	1.73	-5.18	-2.96	-5.4	-5.33	-4.65	-5.33	7.99	-0.13	-2.05	-3.86	-5.7	3.93	0.68	-2.87	0.63	2.63	-0.86	1.45	-5.21	-2.07	-5.78	-1.97	-4.69	-4.84	-0.05	-2.32	-4.36	-1.15	-1.32	-0.12	-0.36	4.6	1.62	-2.6	-4.63	-0.36
ARHGAP17	2.62	-1	-1.25	-5.33	1.68	-4.34	-1.27	0.49	-3.71	1.19	-1.43	-0.09	0.24	2.96	-2.92	-1.55	0.7	-1.46	2	2.57	-4.69	-3.66	-2.67	2.15	1.62	1.35	0.54	-2.55	-4.69	-5.53	2.41	0.78	-2.51	3.29	-3.4	0.88	0.04	-1.03	-4.73	-3.4	-0.48	-1.19	0.37	-0.69	2.98	1.82	1.55	1.47	2.06
ARHGAP18	-5.42	-3.82	-6.8	-0.56	4.51	-2.44	3.68	-2.41	0.4	-0.92	2.02	0.4	-1.36	-4.2	-2.52	-6	-2.43	-2.82	-3.54	2.77	3.71	0.89	-2.69	-5.7	-0.79	-2.38	-0.18	0.21	5.48	1.32	1.71	-5.87	-1.88	-4.57	-3.66	-4.74	-3.9	2.68	0.46	-1.55	0.82	-3.54	-3.35	-4.84	1.76	-1.48	-4.49	-4.56	-2.35
ARHGAP19	2.69	-6.43	3.54	-0.8	2.62	-5.81	-1.9	3.88	-1.06	-1	0.91	-1.62	-3.03	4.32	-0.35	-6.07	4.61	-3.64	3.55	3.85	-3.61	-1.48	2.61	2.19	-0.53	-7.55	-5.6	-5.45	-2.11	-2.54	2.76	-0.35	-0.5	3.46	-4.92	1.04	-0.8	-0.61	-0.75	-3.92	-4.38	2.56	-2.5	-1.43	2.17	1.66	-4.78	-0.68	1.67
ARHGAP20	-1.83	-1.25	-5.2	-4.39	9.88	1.11	5.26	-0.24	-1.04	3.31	-2.37	2.23	4.98	-5.28	-3.15	-3.06	-3.2	-3.37	-5.75	8.03	0.93	0.8	-1.36	-4.48	6.62	2.97	0.96	-1.52	2.4	0.65	0.03	-0.58	-0.24	-2.43	-0.82	-2.92	-4.89	-2.45	1.14	-2.28	-1.16	-0.38	-0.24	2	1.58	5.12	0.94	0.53	4.99
ARHGAP21	2.03	-0.63	-1.83	-2.34	3.46	-2.36	-1.46	1.14	-3.64	0.68	0.99	0.29	2.46	2.91	-2.75	-0.81	3.04	-0.72	0.69	3.16	-3.32	-3.72	0.13	2.05	2.19	2.01	1.75	-0.19	-4.14	-5.44	3.22	-0.95	-4.69	-2.45	-6.97	-0.84	0.57	0.65	-3.88	-1.68	-1.75	-1.24	-1.28	-2.6	3.18	1.35	0.08	-0.5	1.74
ARHGAP22	-6.11	-7.02	-6.57	-2.35	5.77	-1.5	7.8	3.26	4.79	-5.02	5.83	1.57	-1.72	-7.2	-5.98	-7.25	-5.69	-3.03	-8.76	7.52	-1.48	-4.43	-5.13	-7.58	2.79	-3.02	-2.99	-3.73	1.42	-2.49	-2.72	-3.6	-0.72	-7.2	-1.27	-5.26	-2.15	4.52	-5.72	-7.79	-0.59	4.84	6.78	2.94	8.35	6.57	-2.6	-0.79	4.44
ARHGAP23	-2.65	-7.75	-9.47	-2.75	9.37	1.26	7.87	6.21	5.13	1.08	11.61	7.24	1.98	-6.62	-9.34	-6.09	-3	-5.08	-11.51	10.05	-1.94	-5.93	-5.49	-8.98	6.08	0.05	3.06	-7.39	-3.19	-6.15	0.74	-4.83	-4.56	-5.12	-5.27	-7.66	-3.32	9.98	-8.77	-10.68	-4.16	3.45	8.25	2.46	10.47	5.63	2.18	4.07	6.61
ARHGAP24	-6.32	-3.37	-6.65	-1.37	6.1	-1.33	6.21	3.63	1.14	-3	4.39	-0.93	-0.88	-5.38	0.46	-5.99	-1.3	-1.97	-4.34	7.06	0.67	-3.88	-2.75	-5.93	1.99	-1.53	-1.1	-1.73	3.44	-0.58	-1.86	-1.91	-1.85	-7.34	-2.37	-2.56	-5.12	1.08	-2.17	-3.52	-1.41	2.13	1.62	0.4	3.55	2.17	-5.06	-3.39	1.22
ARHGAP25	-5.9	-5.26	-6.6	-5.51	10.19	0.8	9.94	-3.19	-1.41	-3.99	-0.87	0.06	1.5	-6.93	-4.47	-6.04	-6.41	-6.14	-5.66	10.08	-2.02	-3.48	-5.03	-7.25	4.78	1.86	-4.61	1.53	-0.04	-2.12	1.7	-5.14	-2.21	-6.61	-2.31	-5.21	-4.14	-1.08	-4.39	-5.84	-0.4	0.39	1.77	-1.02	5.72	1.18	-3.59	-5.08	-2.41
ARHGAP26	0.49	-5.72	-3.12	-5.02	-0.3	-3.94	1.38	1.87	1.37	-3.46	0.47	4.48	-3.75	-1.46	-4.94	-4.56	-4.47	-2.04	-3.56	1.81	-2.75	-2.41	-4.45	-0.54	0.03	-1.33	-2.59	-5.84	-1.14	-4.26	-1.91	-3.07	4.23	1.98	1.29	-3.24	-2.45	-0.75	-5.41	-6.49	3.16	1.08	5.09	5.54	7.41	4.83	1.56	1.56	5.56
ARHGAP27	-1.89	-5.08	-4.21	-4.1	1.37	0.53	4.65	-1.16	5.71	-5.01	4.95	2.78	0.49	-3.41	-5.68	-3.73	-1.02	0.87	-6.96	1.63	-3.4	-3.21	-4.06	-3.01	1.28	-2.89	-1.54	-4.39	-1.41	-3.79	-2.17	-3.12	4.95	-2.61	2.66	-5.96	0.45	1.72	-6.26	-6.7	-0.97	3.04	8.55	7.12	8.18	6.73	4.36	6.51	5.97
ARHGAP28	2.76	3.03	-0.5	1.08	-0.58	-1.08	-2.67	-3.61	-1.29	2.42	-0.5	-2.07	3.72	3.01	0.58	2.06	0.86	-1.77	-0.5	-2.86	0.09	2.76	2.06	2.92	-1.39	2.3	2.42	1.99	-1.25	1.21	2.46	-1.55	-1.93	2.64	-2.06	-1.47	2.08	-1.54	1.63	3.22	-0.42	-2	-2.2	-2.48	-2.49	-2.53	2.78	0.81	-1.61
ARHGAP29	4.29	2.9	0.18	1.82	1.56	-0.35	-4.13	-3.47	-3.1	2.66	-0.22	-1.78	3.78	3.7	0.33	1.6	1.92	-4.14	4.53	-2.19	-0.69	2.55	0.85	4.63	-1.52	2.72	1.24	1.72	-3.72	-0.55	5.96	-0.53	-5.91	4.21	-6.12	1.52	2.4	-0.91	1.13	3.62	0.69	-3.51	-4.93	-4.59	-2.6	-4.85	2.63	0.52	-3.09
ARHGAP30	-4.24	-4.15	-5.48	-5.48	7.06	-0.28	8.08	-3.92	-1.02	-4.05	-1.52	-0.67	0.66	-3.97	-4.32	-4.77	-4.99	-3.98	-3.97	7.01	-2.94	-3.15	-5.09	-3.81	3.74	0.35	-3.92	0.53	-1.1	-2.59	1.34	-4.43	-0.97	-4.95	-0.84	-4.24	-1.34	-1.51	-4.66	-4.77	-0.6	1.14	3.96	1.41	6.43	3.43	-0.6	-1.58	0.07
ARHGAP31	-3.48	-7.94	-11.34	-3.29	11.99	2.43	9.72	4.27	3.51	2.26	11.96	7.63	2.63	-7.71	-10.13	-6.07	-2.67	-6.41	-12.33	11.37	-1.83	-6.76	-5.73	-10.44	6.78	1.49	4.43	-6.02	-3.53	-6.94	2.71	-8.57	-6.15	-6.2	-6.86	-8.95	-2.71	9.99	-9.35	-11.52	-4.49	0.16	6.65	0.09	9.32	2.61	-0.2	2.96	3.05
ARHGAP32	8.59	5.3	3.44	-5.32	-3.16	-0.66	-9.75	0.52	-8.1	5.07	-2.01	0.15	4.55	4.98	-4.16	4.35	1.64	0.3	5.39	-3.86	-7.99	-1.75	1.36	6.67	3.83	5.83	3.76	0.9	-8.18	-8.51	5.34	2.09	-3.37	8.86	-4.88	2.48	1.06	-7.49	-2.98	-1.76	-0.18	-2.75	-4.78	-3.55	-2.01	-2.71	4.78	3.38	-0.92
ARHGAP33	1.55	-7.12	2.13	-0.4	-8.68	-3.63	-2.74	2.38	7.38	-6.55	-1.49	-0.07	-6.74	1.57	-1.58	-3.55	-0.28	-1.92	1.99	-2.83	-4.01	-3.64	-2.37	4.58	-0.9	-3.87	-5.52	-7.82	-3.15	-2.57	-5.19	3.52	3.04	2.33	5.06	-1.67	1.58	2.98	-5.01	-2.21	2.13	7.33	10.83	11.99	7.7	7.23	7.42	8.24	7.95
ARHGAP35	5.77	1.56	3.56	-4.46	0.32	1.17	-4.24	2.28	-5.1	4.11	-2.47	0.08	3.51	4.99	-1.58	2.38	4.12	3.27	5.56	1.85	-6.3	-3.63	1.23	3.72	4.61	4.35	4.68	-1.2	-6.25	-5.23	4.78	5.04	-1.6	6.11	-3.62	-0.5	0.01	-3.97	-2.77	-2.35	-2.62	0.37	-2.4	-2.24	-1.63	-0.63	2.57	2.06	-0.16
ARHGAP36	0.57	2.14	0.76	1.03	-1.04	0.72	1.28	0.64	3.91	0.38	1.04	4.16	-0.03	-1.45	1.28	0.84	-1.15	-0.63	-1.53	-1.26	4.02	3.07	0.85	-0.23	-0.14	1.09	-0.03	-0.39	4.64	4.11	-2.45	-1.81	3.37	-0.97	4.68	3.05	0.68	2.67	1.89	0.79	3.71	0.21	1.56	2.64	0.74	0.72	0.08	-0.23	2.04
ARHGAP39	3.46	-2.49	7.32	-2.87	-6.01	3.56	-2.8	8.11	2.83	0.79	-0.66	7.21	-4.35	-2.99	3.1	0.9	5.75	4.08	0.72	1.92	-6.28	-6.63	3.87	0.81	5.23	4.03	-2.93	-5.62	-6.52	-1.6	-2.21	4.12	3.55	3.14	0.72	2.75	1.66	-3.52	1.86	-2.4	2.65	4.12	6.96	7.21	-0.49	0.5	2.2	4.93	3.44
ARHGAP4	-5.54	-5.84	-6.33	-3.65	6.71	-0.78	7.8	-2.2	0.62	-4.62	1.87	-0.71	-1.27	-5.06	-5.16	-5.54	-5.16	-4.03	-4.79	7.32	-2.61	-4.08	-5.57	-5.58	2.92	-1.05	-4	-1.04	-0.95	-2.48	-0.46	-4.47	-0.83	-5.5	-1.59	-5.05	-1.75	0.59	-5.39	-6.21	-0.62	1.83	5.98	2.22	6.76	3.44	-1.43	-0.9	-0.04
ARHGAP40	0.86	2.67	1.51	1.92	-0.09	1.99	2.59	1.32	5.49	1.24	2.04	5.23	0.75	-1.01	2.49	1.76	-1.06	0.2	-1.08	-1.37	5.37	4.4	1.98	0	0.54	2.58	0.4	0.83	6.06	5.5	-1.57	-1.58	3.88	-0.09	5.7	2.55	0.69	3.82	3.22	1.5	5.12	2.66	2.8	3.84	1.06	0.62	0.82	-0.17	2.12
ARHGAP42	-4.95	-4.38	-5.85	-1.56	3.2	-0.48	3.55	1.06	2.32	-2.72	3.36	2.43	-0.13	-4.31	-2.25	-6.48	-2.5	-1.8	-4.88	3.88	1.32	-2.35	-4.63	-6.94	2.81	-3.18	-1.12	-3.87	4.11	0.32	-2.21	-3.83	1.03	-5.96	-0.94	-4.65	-5.56	3.08	-1.79	-3.62	1.22	0.27	0.31	0.17	5.04	2.67	-2.96	-2.26	3.01
ARHGAP44	-2.62	-0.78	-2.96	0.37	0.28	2.64	3.62	0	4	-2.92	4.2	1.44	1.77	-3.62	-5.74	-3.3	-3.28	2.74	-5.49	1.32	-1.06	-2.25	-3.43	-2.16	2.52	-3.8	2.73	-0.66	1.53	-0.5	-3.28	-1.14	4.31	-3.87	4.68	-3.37	-1.55	3.9	-2.54	-4.05	-1.13	2.53	3.45	2.66	4.37	3.65	0.2	1.79	3.34
ARHGAP45	-3.72	-4.1	-3.95	-4.02	7.43	0.11	7.8	-4.01	-0.49	-3.68	-1.73	-0.9	0.52	-4.4	-3.29	-3.7	-5	-4.58	-2.34	7.64	-2.57	-2.65	-3.82	-4.21	3.81	1.89	-3.62	1.21	-1	-1.38	1.66	-4.39	-1.78	-4.95	-0.65	-3.72	-2.19	-1.08	-3.99	-4.2	-0.09	1.09	3.28	1.37	5.11	2.68	-1.58	-2.24	-1.12
ARHGAP5	1.87	1.18	0.08	-3.17	0.87	-4.57	-4.86	2.66	-7.74	3.78	-3.71	-5.29	0.51	3.98	0.54	1.38	3.97	-0.67	5.37	2.02	-6.27	-3.26	-0.44	4.82	-3.66	1.06	-0.83	1.46	-5.35	-4.69	4.72	6.87	-5.23	3.71	-5.75	1.84	0.35	-0.59	-1.32	1.92	-0.89	-0.77	-8.55	-8.13	-4.77	-5.24	-2.2	-5.04	-4.93
ARHGAP6	5.58	3.55	4.48	4.2	-2.82	-0.56	-7.37	-6.92	1.12	4.2	-2.51	0.78	-0.39	3.29	0.88	4.19	2.17	-4.2	5.18	-6.99	0.24	3.9	1.61	1.57	1.04	4.03	3.33	0.74	-4.04	2.13	3.42	-6.41	-3.67	5.9	-2.75	4.54	0.9	-0.84	4.09	4.44	3.27	-4.73	-2.2	-1.12	-4.47	-4.63	4.95	2.23	-0.13
ARHGAP8	6.33	-2.49	2.81	-2.03	-8.44	-3.25	-5.13	-0.75	5.97	-0.6	-0.19	3.41	-2.85	0.9	-3.92	-0.27	2.24	1.92	3.64	-5.1	-5.25	-2.91	0.22	4.76	1.3	1.64	0.34	-6.79	-6.76	-6.76	0.99	0.75	3.51	7.36	4.1	-0.23	-2.4	-1.11	-3.96	-3.54	2.26	2.63	10.7	9.6	4.65	7.08	11.32	11.3	8.58
ARHGAP9	-6.27	-5.3	-6.34	-5.09	7.98	-1.21	9.98	-4.18	0.28	-5.57	-1.22	-0.62	-1.26	-7.54	-4.4	-6.09	-7.44	-5.89	-6.04	8.82	-1.76	-2.91	-5.64	-7.29	3.56	0.87	-6.14	0.44	0.81	-1	-0.73	-7.2	-1.64	-7.03	-1.09	-5.1	-2.97	-0.75	-3.89	-6.12	1.84	0.65	4.69	1.02	6.02	2.31	-3.77	-4.94	-2.3
ARHGDIA	7.45	6.02	7.02	2.01	1.08	4.22	-3.78	-0.41	-6.19	7.7	0.07	-0.37	4.48	5.62	-2.16	8.32	4.4	1	5.88	-0.42	-7.2	-1.36	3.07	3.03	4.66	6.64	5.33	4.26	-12.31	-9.86	5.96	0.45	-3.31	6.96	-3.94	3.93	0.8	-6.54	1.01	-0.89	-2.91	0.64	-0.84	-1.33	-1.95	-1.1	7.6	7.32	-0.53
ARHGDIB	-3.59	-3.09	-4.72	-1.47	7.31	1.94	6.68	-1.71	-2.29	-2.24	1.5	0.11	1.75	-2.85	-1.12	-2.48	-2.48	-1.75	-3.52	6.66	-0.09	-1.93	-0.95	-5.17	2.56	2.01	-1.01	3.66	0.3	-1.48	3.05	-3.12	-3.06	-4.27	-3.68	-2.52	-1.63	0.48	-1.96	-3.16	-2.62	-1.19	-0.33	-2.07	2.94	-1.31	-2.83	-3.68	-2.45
ARHGDIG	5.03	1.75	5.43	2.38	-3.1	0.85	-0.66	-0.97	3.61	1.95	-1.69	3.18	-3.01	-2.81	1.61	2.5	-2.88	-1.62	2.86	-2.8	1.75	0.75	2.46	1.36	-2.03	3.68	1.18	-2.21	-0.43	1.63	-2.25	-2.25	-0.31	3.26	2.42	4.8	-2.39	1.63	1.64	1.07	3.45	1.65	2.54	3.61	-1.21	-1.34	-1.24	-0.37	1.2
ARHGEF1	-0.99	-8.03	-1.95	-4.65	0.67	-2.25	4.78	0.33	4.14	-6.35	1.43	1.18	-4.1	-2.91	-4.99	-5.22	-1.53	-1.79	-2.67	4.72	-5.98	-5.77	-4.87	-0.35	1.19	-3.55	-3.93	-5.71	-2.57	-4.59	-0.56	0.82	3	0.42	2.16	-5.45	-2.92	1.14	-7.41	-7.09	-1.14	3.89	9.63	7.76	8.58	8.08	5.19	5.1	7.04
ARHGEF10	1.72	-2	-2.28	-3.64	0.06	-1.97	-0.73	1.46	-0.22	-2.17	1.98	4.46	0.79	-0.7	-7.07	-4.5	0.98	0.59	-3.58	1.12	-5.25	-3.79	-1.56	1.29	3.66	-0.82	-0.38	-5.74	-5.6	-6.35	0.63	-1.95	2.8	0.35	-1.56	-3.19	0.39	1.68	-7.38	-5.1	2.64	1.55	4.57	3.58	7.13	4.72	5.49	4.36	6.63
ARHGEF10L	3.81	-1.29	4.96	-6.06	-2.77	-0.69	-3.79	1.15	4.68	-1.46	-0.94	5.56	1.07	0.48	-8.5	-1.25	-1.68	1.96	0.98	-2.61	-8.4	-5.58	-3.76	2.34	4.89	0.82	0.93	-5.4	-7.77	-8.73	0.32	-0.39	7.67	4.44	2.06	-1.86	-3.2	-0.05	-8.33	-7.92	1.67	2.62	6.85	7.61	8.38	6.49	6.75	8.72	7.21
ARHGEF11	4.63	-0.63	2.19	-7.8	-1.58	-1.57	-4.5	2.08	-4.1	2.49	-0.49	-0.22	1.21	2.69	-7.7	1.59	6.27	4.6	2.63	0.79	-10.39	-10.08	-2.95	7.25	3.61	1	0.25	-2.79	-10.13	-11.32	1.63	2.29	1.15	5.67	-3.04	-1.42	1.51	-2.88	-9.1	-8.48	-3.06	3.43	4.5	2.03	4.17	3.63	7.86	6.5	4.4
ARHGEF12	4.35	4.1	1.7	-3.85	-0.04	-3.03	-6.71	1.12	-8.23	5.7	-4.42	-1.82	4.26	4.49	0.07	1.3	1.6	-0.38	5.54	0.22	-6.11	-1.71	-0.02	7.04	-0.15	4.09	3.07	0.71	-7.37	-6.47	6.18	3.05	-3.18	6.36	-6.36	1.91	0.75	-6.37	-0.49	0.37	-0.92	-2.57	-7.31	-5.96	-4.12	-4.74	0.22	-0.88	-3.32
ARHGEF15	1.63	-4.68	-9.06	-2.43	7.88	4.46	5.66	4.14	5.53	4.22	11.03	9.92	1.05	-4.95	-9.06	-3.18	-0.24	-3.28	-10.2	7.2	1.41	-3.35	-3.43	-7.58	4.32	2.47	4.47	-7.72	-3.91	-6.17	1.12	-6.37	-3.51	-0.4	-4.87	-4.28	-2.52	8.7	-8.89	-8.87	-2.76	0.09	8.16	3.02	8.41	1.5	5.45	7.46	3.15
ARHGEF16	7.15	0.89	6.79	-1.46	-8.39	1.7	-7.16	0.41	4.37	-1.89	-1.15	1.73	1.43	1.59	-5.11	4.95	-0.06	2.38	5.03	-5.62	-8.31	-4.8	1.53	5.62	2.71	0.18	3.23	-0.42	-8.31	-6.83	2.55	3.41	3.17	6.85	2.91	1.49	-1.15	-0.24	-5.13	-1.6	-0.66	2.22	6.05	5.03	1.66	3.29	7.73	8.02	3.78
ARHGEF17	4.42	-5.83	-2.73	-4.09	3.22	-0.74	1.53	5.18	2.96	1.28	8.79	7.35	2.4	-1.19	-8.19	-3.62	-1.1	-2.45	-4.76	6.32	-4.85	-5.67	-2.94	-2.43	6.39	1.07	3.71	-8.29	-6.01	-7.83	2.42	-1.63	-1.46	0.68	-3.74	-2.98	-1.6	7.16	-8.45	-9	-3.08	3.04	9.18	5.1	11.99	8.06	7.28	7.71	9.48
ARHGEF18	3.17	-1.82	2.31	-2.93	2.91	2.23	5.29	3.25	-2.93	0.41	1.65	-3.6	0.93	3.79	-4.14	0.5	1.31	-0.76	1.79	6.99	-8.27	-7.89	-3.98	1.39	3.77	0.61	3.1	-3.26	-7.43	-9.2	3.96	4.4	0.27	3.19	0.16	-2.33	-1.81	-1.02	-7.12	-8.16	-5.85	5.24	5.31	2.76	5.69	5.91	4.42	4.21	3.32
ARHGEF19	-3.79	-4.21	-2.53	-2.31	-0.4	-2	4.67	5.25	3.24	-5.32	2.23	-0.31	-2.88	-0.84	-2.75	-5.08	-2.72	1.39	-4.66	3.21	-2.06	-3.34	-3.17	1.86	-1.57	-3.52	-4.56	-1.74	2.83	-1.37	-3.92	4.64	4.12	-3.61	4.23	-5.56	0.37	4.27	-5.53	-4.89	-4.39	6.15	5.67	2.99	5.86	6.66	-2.67	-0.39	4.15
ARHGEF2	-5.71	-9.12	-9.15	-4.04	9.08	-0.3	9.11	5.29	0.23	-4.14	6.48	2.55	-0.28	-6.52	-7.71	-7.15	-5.33	-3.86	-9.51	10.9	-4.09	-6.64	-6.14	-6.6	4.45	-2.75	-0.48	-3.84	-1.06	-5.3	1.14	0.06	-3.4	-6.63	-3.01	-8.37	-1.42	4.79	-8.69	-10.01	-3.33	3.74	6.63	1.48	9.29	6.25	-2.36	0.01	4.01
ARHGEF25	-0.81	-3.27	-0.93	-1.51	0.91	-1.93	2.73	3.26	4.52	-2.34	2.67	4.1	-1.81	-1.9	-3.79	-4.46	-2.15	-1.33	-3.04	3.33	1.06	-2.53	-2.59	-0.87	0.2	-3	-1.61	-6.09	1.23	-0.45	-3.66	-2.32	1.94	-1.77	2.46	-2.43	-2.07	3.01	-3.51	-2.76	1.7	4.15	4.62	4.76	5.92	7.33	0.31	1.81	7.7
ARHGEF26	4.78	4.15	5.12	2.1	-4.25	0.55	-6.81	-4.65	-0.46	1.95	-4.62	1.03	-0.89	1.83	1.98	3.88	3.33	-1.42	3.09	-5.63	-0.16	1.11	2.4	1.88	0.25	5.21	1.28	2.59	-4.43	0.56	2.53	-2.83	-1.97	3.29	-4.53	4.61	-1.25	-3.85	3.43	3.74	1.83	-4.22	-3.6	-2.72	-5.76	-6.65	1.81	-0.88	-3.5
ARHGEF28	-2.84	-3.39	-4.13	-3.42	-0.76	-1.17	-0.59	1.14	-0.3	-2.63	1.56	1.92	-1.02	-1.89	-3.62	-3.24	-1.86	2.6	-5.74	-0.09	-0.96	-1.68	-3.36	-3.07	-0.43	-1.42	-2.83	-2.04	0.83	-1.29	-2.92	1.89	5.12	-2.08	0.71	-3.36	-1.39	-0.22	-2.64	-3.56	1.53	0.93	0.15	0.22	2.61	1.35	-0.25	0.13	1.5
ARHGEF3	3.17	0.96	-1.48	-2.12	2.6	2.19	1.51	-2.9	-1.56	-0.56	-0.93	1.24	2.96	2.11	-3.59	-1.22	-1.41	2.22	-1.05	-1.64	-1.58	1.33	1.45	2.45	3.05	2.59	2.91	0.99	-3.53	-2.63	2.06	-1.01	-0.7	2.41	0.45	-2.15	1.26	0.25	-1.48	0.44	-3.59	-1.76	1.13	-0.55	2.47	-1.88	2.18	2.59	1.06
ARHGEF33	-1.76	-0.34	-3.13	1.24	-1.7	0.12	1.63	-0.24	4.06	-2.29	1.19	2.24	-2.56	-1.99	0.54	-3.79	-1.54	-2.07	-3.42	-2.33	5.77	3.41	1.41	1.15	-2.81	-1.14	-2.03	-1.34	6.61	5.82	-3.56	-2.3	2.25	-2.83	4.14	-1.44	0.35	3.15	0.9	2.18	2.6	1.04	0.71	3.36	1.56	0.52	-1.82	-1.49	1.6
ARHGEF37	7.3	6.32	5.42	1.68	-7.84	3.55	-9.81	-10.78	0.8	4.74	0.57	6.03	3.54	3.17	-4.22	5.76	0.4	0.81	1.52	-12.83	-1.74	4.5	4.62	1.68	2.7	4.39	4.61	3.17	-5.57	-2.06	2.84	-6.27	3.06	7.85	-1.31	3.07	3.16	-2.95	2.73	1.1	0.41	-7.96	-1.04	0	-5	-6.42	8.69	3.63	-0.52
ARHGEF38	6.5	4.42	1.37	-1.56	-3.11	-1.84	-8.59	-7.23	-2.53	4.5	-0.59	3.63	5.57	3.69	-3.7	2.79	-0.87	-1.37	0.92	-9.04	0.69	6.24	2.74	4.66	1.12	5.45	3.47	0.55	-5.37	-2.39	5.66	-5.24	-3.59	7.1	-3.96	-0.8	4.55	-2.48	1.82	3.88	2.77	-6.06	-3.19	-2.03	-2.59	-5.77	5.58	3.83	-1.59
ARHGEF39	-3.01	-2.62	1	-5.03	-3.88	-0.57	1.67	4.66	2.01	-4.21	-5.13	-2.11	-5.13	2.64	5.57	-0.14	1.37	-0.21	0.2	-0.25	-3.49	-4.84	3.34	-0.12	-5.33	-0.56	-3.75	0.4	0.86	0.07	-8.09	7.11	0.6	-5.84	5.82	-3.32	2.43	2.89	-3.04	-1.43	-3.44	5.78	3.71	5.57	0.83	-2.56	-5.87	-5.56	-3.62
ARHGEF4	2.43	-2.61	2.08	-1	-3.62	-1.89	-2.84	0.68	2.25	0.31	-1.63	3.65	-2.64	-2.44	-2.57	-1.95	-1.9	0.96	1.38	-2.57	-0.7	-1.6	0.34	0.64	-0.26	-1	-2.01	-4.11	-0.52	-0.59	-3.26	0.66	1.84	2.06	3.23	0.77	-2.56	-0.34	-2.19	-2.78	1.86	4.69	4.46	5.38	2.89	3.61	2.24	1.85	4.66
ARHGEF40	-4.1	-7.96	-6.93	-0.99	5.78	-1.48	6.54	5.97	6.22	-2.14	10.94	3.06	0.28	-6.22	-8.26	-6.84	-3.7	-2.18	-10.12	8.33	-2.57	-5.57	-5.89	-7.37	4.35	-3.04	0.23	-7.29	-1.51	-4.62	-2.31	-1.98	-0.47	-6.75	-2.44	-7.25	-2.72	8.93	-7.08	-9.19	-3.35	5.52	7.34	3.19	9.84	8.69	0.94	2.73	9.3
ARHGEF5	6.72	4.38	5.85	-2.87	-7.01	1.28	-7.23	-2.65	-1.04	4.81	-3.72	2.23	1.27	5.97	-0.7	5.81	6.14	3.51	5.92	-6.97	-5.18	-2.23	2.05	4.48	0.37	1.81	2.63	-0.16	-7.75	-4.08	1.99	-0.6	3.43	5.93	2.66	2.27	3.02	-3.85	-0.9	1.35	0.75	-2.03	0.28	0.97	-3.62	-2.77	5.21	4.26	-0.76
ARHGEF6	-7.39	-7.64	-10.2	-4.14	10.02	-0.89	9.74	-1.41	0.53	-2.68	5.62	1.16	1.4	-8.31	-6.15	-8.68	-6.56	-6.8	-10.17	10.44	-1.16	-4.96	-6.11	-9.45	4.98	-1.23	-3	-1.47	1.65	-3.6	0.66	-6.75	-3.14	-7.87	-4.7	-7.27	-4.92	3.7	-5.61	-8.04	-2.14	-0.84	2.4	-0.59	7.47	1.32	-3.85	-4.45	-0.18
ARHGEF7	3.35	-3.31	0.58	-2.74	-2.52	-4.92	-4.03	1.6	-1.33	-2.15	-4.19	0.18	-2.47	2.42	-4.81	-5.79	1.45	1.4	2.59	1.52	-3.59	-4.84	-2.9	4.38	-1.74	-2	-3.47	-7.21	-4.85	-5.87	0.96	0.65	0.25	4.99	-3.04	-0.46	0.42	-3.53	-5.59	-4.27	-0.42	0.18	0.64	1.7	3.91	2.49	4	2.98	3.88
ARHGEF9	3.73	2.02	0.56	1.18	1.61	0.85	-3.65	-5.14	-1.86	0.98	-0.74	-1.71	4.09	4.2	-1.79	2.28	-1.41	0.41	3.16	-3.81	0.29	2.59	-1.4	4.75	0.68	3.62	3.32	1.91	-2.69	-0.64	2.38	-2.78	-4.48	2.9	-1.31	3.09	3.44	0.88	1.56	2.05	1.19	-3.02	-2.37	-2.76	-1.73	-3.35	2.5	1.12	-1.14
ARID1A	7.69	3.37	6.55	-5.99	0.01	-2.64	-5.15	4.25	-9.05	3.76	-4.74	-2.78	1.99	5.66	-3.46	4.98	6.31	0.87	7.05	3.07	-12.65	-9.75	-2.58	6.43	5.4	3.91	4.27	-2.2	-11.88	-12.19	5.17	5.8	-3.07	8.03	-5.76	0.6	1.46	-7.03	-7.9	-6.38	-3.96	3.37	-1.72	-2.66	1.19	1.69	6.13	4.96	1.66
ARID1B	7.55	2.78	5.11	-8.52	-0.89	-4.48	-6.79	4.53	-9.22	3.56	-4.53	-3.06	0.94	5.73	-4.29	4.07	5.43	0.54	6	2.44	-12.07	-10.27	-3.82	6.61	4.4	3	2.99	-2.84	-11.1	-11.92	4.51	5.82	-1.98	8.54	-5.88	0.8	0.18	-6.69	-9.37	-6.39	-3.64	2.85	-1.26	-1.98	2.19	2.06	5.37	4.54	2.05
ARID2	6.84	2.83	3.98	-7.85	-1.87	-6.68	-7.48	5.34	-9.52	2.86	-7.27	-4.31	-2.6	4.87	-2.07	2.5	5.48	-1.9	6.2	2.17	-9.17	-7.98	-2.25	5.7	1.28	3.21	1.23	-3.79	-8.52	-9.57	3.87	4.64	-4.34	7.6	-7.73	0.05	0.71	-6.43	-5.12	-3.11	-0.16	0.72	-6.37	-6.15	-1.71	-2.95	-0.05	-2.13	-2.94
ARID3A	2.4	-3.63	2.92	-1.93	-1.58	-1.28	4.23	6.13	0.47	-1.69	-1.86	0.01	-2.74	2.08	-2.8	1.4	0.98	-1.11	3.31	5.51	-5.14	-5.43	-3.37	2.47	0.94	-2.01	-1.17	-2.7	-3.39	-5.56	1.01	4.66	2.88	2.27	3.04	0.85	-1.14	1.67	-5.63	-7.72	-2.52	6.46	5.73	4.24	3.71	5.45	1.91	2.55	3.9
ARID3B	3.41	-5.07	-0.31	-6.21	-1.92	-5	-2.91	4.89	-1.04	-2.31	-1.8	3.12	-3.06	-0.23	-6.46	-4.93	-1.58	-2.96	-4.04	1.65	-9.06	-6.18	-4.41	2.77	0.44	0.16	-4.54	-7.69	-6.59	-8.27	-0.89	2.67	5.48	2.09	0.83	-3.34	-2.11	1.15	-9.27	-6.17	3.38	2.89	5.64	6.02	7.79	6.28	6.79	4.4	8.18
ARID3C	-1.87	-0.32	-1.24	-1.06	-3.31	-1.14	-0.47	-1.3	2.05	-1.68	-1.02	1.87	-2.13	-2.87	-0.84	-1.34	-3.82	7.5	-3.43	-4.02	2.06	1.18	-1.21	-1.47	-1.92	-1.16	-2.75	-2.1	2.98	2.25	-4.95	-2.38	12.55	-2.45	2.85	-0.01	-2.1	0.42	-0.02	-1.19	1.55	0.03	0.28	1.13	-0.79	-0.71	-2.21	-2.28	-0.11
ARID4A	0.37	-5.13	-3.23	-4.76	-0.76	-6.7	-1.95	3.61	-4.37	-1.97	-3.61	-3.37	-5.37	2.68	1.05	-6.23	2.23	-3.38	2.42	2.79	-3.63	-3.54	-4.64	3.89	-5.01	-3.06	-3.09	-5.01	-1.28	-3.53	1.36	3.49	-2.07	1.56	-4.21	-3.7	-3.02	-2.46	-4.69	-0.52	0.86	0.12	-1.84	-1.62	2.74	1.02	-1.03	-2.43	0.22
ARID4B	3.87	-4.81	-1.2	-2.15	-1.51	-6.37	-5.16	2.91	-5.06	-1.69	-4.02	-2.54	-2.45	3.67	-0.34	-2.79	5.37	0.87	3.38	0.32	-2.82	-2.97	-2.91	5.18	-3.25	1.62	-2.28	-4.25	-3.74	-1.81	2.99	2.19	-3.34	4.93	-5.33	-3.42	-2.74	-3.24	-2.25	0.37	2.22	0.13	-2.13	-1.84	-0.03	-0.3	0.97	-0.41	-0.05
ARID5A	-7.48	-8.37	-9.23	-5.45	13.46	3.08	14.35	-2.36	-0.95	-5.58	2.98	-0.45	2.22	-7.73	-6.28	-7.91	-8.09	-5.42	-8.09	13.74	-3.33	-5.97	-6.54	-9.57	7.13	1.72	-2.96	2.66	0.53	-3.6	4.89	-7.06	-2.65	-9.31	-2.98	-8	-2.91	1.82	-6.68	-9.22	-3.54	1.07	5.07	-0.24	10.55	4.86	-4.71	-5	-1.38
ARID5B	6.37	3.89	2.86	-0.89	-1.91	1.19	-5.69	-4.57	-4.77	4.09	-0.57	-0.14	5.66	2.39	-3.74	2.48	2.6	1.01	1.97	-3.88	-3.62	1.15	2.12	4.39	2.66	5.57	2.59	3.42	-6.28	-4.35	6.55	-1.2	-2.23	7.65	-4.03	0.9	0.49	-3.78	-1.08	1.35	-1.4	-4.14	-4.15	-3.66	-3.21	-3.52	6.45	2.69	-1.52
ARL1	-0.24	5.62	-1.31	6.57	1.07	4.23	-0.43	-6.07	-2.73	4.71	0.95	-6.26	2.47	1.69	6.95	3.56	1.93	0.18	3.31	-1.02	10.16	9.29	5.74	-1.05	-0.72	1.01	4.91	7.68	7	7.38	4.21	-1.12	-7.11	-0.04	-5.21	2.37	2.43	-2.43	9.73	10.37	-2.76	-5.08	-8.14	-9.72	-9.27	-7.96	-1.15	-4.06	-9.43
ARL11	-5.52	-3.95	-4.33	0.02	4.22	-0.2	6.84	-2.19	2.86	-4.29	2.46	0.83	-1.52	-5.82	-2.64	-4.46	-5.05	-3.22	-6.03	4.5	0.32	-1.32	-3.35	-6.33	1.1	-3.01	-4.3	-0.77	3.95	1.08	-3.05	-5.16	-0.24	-6.01	-0.34	-2.99	0.07	2.79	-1.22	-4.72	1.16	-0.05	3.48	0.93	3.43	1.02	-4.11	-4.14	-0.81
ARL14	-2.31	-0.34	-1.69	-1.13	-2.08	-0.46	1.66	-0.59	2.24	-1.35	-0.85	2.08	-1.48	-2.81	-0.07	-1.24	-3.49	3.58	-3.51	-3.09	2.58	1.44	-0.97	-2.19	-1.12	-0.79	-0.63	-1.09	8.75	3.3	-4.03	-2.24	6.15	-2.51	5.03	-0.41	-1.34	0.5	0.35	-1.28	1.61	-0.07	1.63	1.4	0.72	1.61	-2.23	-2.49	0.26
ARL2	-3.41	4.35	0.95	6.34	0.38	5.3	5.03	-2.33	1.12	3.07	2.4	-4.08	1.55	-0.76	7.66	7.81	1.89	-0.29	3.5	-0.5	7.01	6.45	6.32	0.49	-1.07	1.12	4.1	8.67	7.3	7.4	-0.94	0.23	-7.19	-3.52	1.71	4.21	2.45	-1.34	8.61	7.09	-8.89	-1.36	-2.39	-3.44	-7.89	-5.02	-4.84	-2.59	-7.33
ARL2BP	-3.38	2.96	-0.98	3.78	3.52	4.89	3.08	-2.67	-3.62	4.97	0.54	-2.99	4.66	1.91	4.55	5.49	-0.4	1.86	3.28	2.46	4.87	5.55	1.81	-0.97	0.11	-0.93	6.72	6.47	3.81	5.03	4.38	2.96	-6.2	-0.55	-1.74	0.21	0.51	1.96	6.96	4.24	-4.17	-2.14	-7.46	-9.63	-5.12	-5.29	-2.54	-5.13	-6.29
ARL3	-1.05	1.32	0.23	8.22	1.72	1.1	1.38	-2.11	-1.93	1.95	1.4	-8.34	-2.71	1.64	9.53	0.24	1.69	-3.42	4.93	1.5	10.34	8.22	4.16	-0.51	-6.15	-3.49	-1.02	5.93	10.62	9.78	2.97	1.48	-8.08	-0.97	-5.38	3.02	3.51	-0.6	11.13	9.14	-3.85	-3.18	-9.49	-8.42	-7.16	-5.07	-4.68	-7.63	-6.73
ARL4A	-3.78	-2.56	-2.52	-2.01	0.32	-0.87	2.05	2.45	-0.36	-2.43	-1.92	-1.6	-2.6	-0.5	2.37	-2.38	1.22	0.54	-1.23	3.36	0.13	-2.68	-0.51	-2.21	-3.17	-1.21	-0.93	2.04	3.14	0.67	-1.16	3.92	2.04	-3.67	3.09	-4.56	0.58	0.02	-0.86	-0.82	-0.61	0.79	-1.37	-1.81	-1.39	-1.1	-3.17	-4.8	-2.78
ARL4C	-7.56	-5.82	-6.95	-5.08	7.3	3.38	9.5	4.42	0.33	-3.52	3.53	0.21	0.43	-3.75	-3.91	-5	-3.49	1.37	-6.72	8.63	-3.26	-5.66	-2.42	-5.3	3.51	-2.36	-0.81	1.45	1.14	-3.51	-0.44	-0.52	0.92	-7.35	2.22	-7.5	-0.84	2.24	-6.85	-8	-5.76	2.15	5.38	1.2	7.66	5.64	-3.96	-2.26	2.46
ARL4D	-5.29	-4.76	-2.74	4.89	1.63	-1.9	3.51	2.43	5.1	-3.58	8.91	1.14	-1.18	-5.64	-5.39	-6.19	-3.87	1.59	-8.31	5.03	-0.67	-2.79	-3.59	-5.9	0.84	-4.97	-2.93	-4.73	3.05	-0.7	-5.97	0.54	4.63	-5.82	1.02	-3.76	-2.46	7.18	-3.44	-5.28	-0.4	2.83	2.35	1.53	4.4	5.9	-3.04	-1.49	5.71
ARL5A	0.87	0.02	-0.28	3.22	0.32	-0.27	-0.54	0.04	-6.45	2.71	-1.63	-7.36	-2.6	0.99	6.38	1.82	4.05	-2.17	4.48	2.78	2.15	3.46	3.02	1.02	-5.05	0.99	0.87	5.3	1.93	3.57	4.82	2.67	-10.38	-0.1	-6.54	0.24	0.55	-2.07	5.51	5.75	-2.11	-2.87	-8.99	-10.23	-7.01	-7.58	-2.17	-6.84	-8.36
ARL5B	-3.15	0.57	0.3	5.55	0.5	-1.15	-2.48	0.88	-4.26	1.49	-3.06	-8.68	-2.47	3.5	9.21	1.42	4.44	-1.61	6	0.06	4.72	3.13	6.13	2.85	-6.8	-1.02	0.02	6.69	6.39	7.38	4.04	3.36	-8.03	-0.61	-4.6	3.68	0.73	-0.62	6.58	8.36	-1.73	-1.55	-7.63	-8.7	-7.58	-6.67	-3.79	-7.92	-8.66
ARL5C	-0.89	1	-0.41	0.94	1.11	1.03	3.65	0.23	4.49	-0.39	1.79	4.27	0.2	-2.2	0.76	-0.16	-2.42	-0.3	-2.39	0.63	4.12	2.62	0.33	-1.46	0.81	1.23	-0.86	-0.08	4.47	3.64	-2.17	-2.09	3.57	-1.09	4.11	0.97	-0.53	3.72	1.75	-0.38	4.44	1.91	3	4.03	2.37	2.87	0.12	0.36	3.23
ARL6	-1.94	2.06	-2.07	3.74	0.99	-0.2	-0.66	0.44	-6.34	3.53	0.24	-9.23	-1.81	2.21	10.23	1.33	3.89	-1.19	3.81	2.15	8.22	5.18	5.13	1.08	-7.96	-2.19	1.95	4.48	6.81	8.45	1.07	4.51	-9.41	-1.5	-6.36	2.85	1.94	-0.18	9.18	9.45	-2.07	-4.02	-9.78	-9.32	-7.41	-7.53	-6.35	-8.45	-9.97
ARL8A	6.33	5.43	5.45	0.25	2.7	3.93	-1.95	-0.34	-8.45	6.81	-0.82	-2.36	3.88	7.85	-3.23	7.33	5.77	3.75	6	1.58	-8.33	-4.08	3.01	4.31	6.07	3.98	4.93	3.87	-12.17	-10.36	5.8	3.19	-3.49	5.93	-3.33	2.45	3.05	-4.66	-0.82	-0.35	-6.59	2.32	-1.18	-2.28	-0.58	0.48	6.79	5.99	-0.15
ARL8B	-0.51	6.27	-0.47	2.96	1.95	6.1	1.12	-4.86	-1.13	3.53	2.57	-6.67	4.82	1.88	-4.1	3.3	1.02	4.65	0.8	-0.89	3.39	1.73	1.42	0.57	3.68	-1.95	5.23	5.15	-2.27	1.56	3.26	-5.84	0.46	-1.94	-1.86	0.58	3.34	-0.6	4.11	-0.31	-2.45	-4.89	-4.25	-5.31	-4.01	-1.71	2.17	2.99	-2.26
ARNT	1.99	-3.88	-0.07	-5.14	-0.38	-3.84	-1.88	2.05	-5.17	1.24	-1.92	-5.02	-1.7	3.03	-3.62	0.86	7.01	1.61	2.52	2.47	-9.62	-9.27	-1.21	5.49	1.9	-2.29	-3.59	-1.84	-9.1	-9.12	1.36	4.08	-3.7	3.8	-4.67	-2.94	2.51	-4.22	-6.27	-5.26	-6.12	4.3	-0.64	-2.75	1.58	1.58	5.08	0.98	1.06
ARNT2	8.09	2.22	6.71	0.48	-4.38	-1.56	-6.34	3.1	-2.27	1.73	-3.36	4.06	0.62	5.54	-1.36	3.45	3.61	2.09	5.49	-4.71	-2.37	0.67	1.74	7.38	-0.55	3.1	2.88	-2.87	-5.43	-3.78	2.42	7.25	-2.69	8.27	0.67	3.86	0.55	-1.73	-1.85	2.27	1.03	1.13	-2.45	-0.04	-2.68	-0.76	4.24	5.07	2.28
ARNTL	-5.62	-4.64	-5.42	-5.42	4.64	-1.8	5.61	1.59	-2.98	-3.4	-2.35	-2.81	-1.62	-2.78	-0.36	-5.95	-3.51	-1.65	-2.96	6.09	-1.64	-1.61	-3.1	-1.98	-1.68	-2.06	-3.06	-2.26	2.43	-1.51	-1.79	1.44	1.16	-4.73	-0.32	-4.12	-2.63	-0.33	-3.65	-4.09	-0.85	0.64	1.47	0.93	5.47	4.39	-2.12	-2.77	1.61
ARNTL2	-8.5	-7.18	-9.68	-4.06	8.56	0.68	11.07	-2.22	0.75	-6.62	3.35	-0.36	-0.58	-8.15	-4.1	-8.33	-7.34	-3.01	-9.81	10.06	-1.36	-5.1	-5.54	-8.43	3.54	-2.68	-4.6	2.06	6.84	-0.65	0.45	-5.03	-0.72	-9.79	-2.6	-7.58	-0.69	2.7	-4.09	-7.33	-3.06	0.27	4.08	-0.21	8.82	1.71	-6.83	-7.24	-1.95
ARR3	1.54	-1.09	-0.18	-1.91	-2.89	-3.95	-1.53	0.27	1.32	-1.3	-1.26	1.79	-2.05	0.94	-1.44	-2.55	-0.87	-1.81	-0.1	-3.03	0.95	-0.2	-2.44	1.58	-1.02	-1.1	-2.8	-5.1	0.52	0.09	-3.67	-1.92	2.4	0.75	2.06	1.09	-1.41	1.35	-1.6	-0.92	4.12	1.05	3.27	4.64	3.31	3.32	1.9	3.23	4.77
ARRB1	1.78	2.42	0.64	-3.94	2.49	2.69	0.37	-0.23	-2.57	4.18	1.16	1.46	3.02	2.21	-4.91	1.13	-0.02	-0.98	1.24	1.59	-4.23	-2.61	-0.45	0.58	3.25	0.67	2.71	-1.21	-6.16	-6.11	1.62	1.02	-1.1	3.13	-1.92	-0.54	0.87	-2	-2.95	-3.65	-2.81	1.25	0.86	0.46	2.8	2.53	1.67	3.08	2.11
ARRB2	-2.96	-2.71	-2.67	-2.22	2.3	-0.43	3.81	-0.56	-0.26	-2.97	-0.21	0	-0.59	-2.11	-2.98	-2.6	-2.35	-2.38	-2.66	3.26	-1.63	-1.77	-2.18	-1.78	0.75	-2.58	-2.03	-1.16	-0.64	-1.39	-1.17	-1.04	-0.47	-2.82	-0.79	-2.88	0.59	0.82	-2.94	-3.14	-0.47	1.31	3.61	1.83	3.58	1.81	-1.92	-0.64	-0.52
ARRDC2	-5.65	-4.82	-5.08	-3.51	4.1	0.79	8.36	2.16	2.6	-2.99	4.61	0.79	-1.89	-1.49	-4.49	-4.41	-3.67	-1.36	-4.21	5.92	-2.84	-5.71	-4.06	-4.91	2.58	-4.53	-1.14	-2.79	0.05	-4.32	-1.64	-1.57	2.29	-4.25	2.27	-5.08	0.88	5.12	-6.51	-7.2	-3.38	3.85	6.11	2.65	7.55	6.58	-1.86	2.38	3.46
ARTN	-1.25	0.69	0.04	-1.47	-1.16	2.17	1.2	2.6	1.01	-1.89	1.22	1.91	-0.98	-0.34	-0.33	1.11	1.02	2.56	-1.74	-0.6	0.18	-0.06	-1.05	-1.02	-0.7	-0.5	-0.42	-1.33	0.41	-0.5	-3.85	2.11	2.46	-3.1	4.28	-1.39	0.79	2.88	-0.86	-1.25	-0.02	2.23	1.63	1.58	0.31	0.7	-0.3	1.23	0.46
ARX	3.51	3	0.67	2.05	0.49	2.66	-1.41	-5.3	0.65	2.68	4.66	4.37	6.76	1.28	-8.19	-0.36	-4.07	2.98	-0.92	-3.93	0.07	4.21	-0.73	2.15	3.88	2.27	3.98	1.41	-4.46	-3.41	1.78	-2.98	4.07	4.7	0.78	1	4.97	2.26	-1.83	-1.65	-0.98	-2.38	0.64	-0.77	2.93	3.32	7.79	5.58	4.98
ASAH2	-1.06	0.56	-0.63	-0.36	-2.02	-0.27	0.15	-0.2	2.59	-0.72	-0.42	2.46	-1.33	-2.43	0.17	-0.39	-2.77	4.55	-2.74	-2.6	2.72	1.99	-0.25	-1.56	-1.02	0.62	-1.74	-1.07	3.48	2.79	-3.54	-1.69	8.72	-1.23	2.95	0.43	-1.42	1	0.74	-0.4	2.15	-0.18	0.48	1.52	-0.38	-0.78	-1.31	-1.75	0.07
ASAH2B	0.66	0.03	-0.37	-0.43	-1.64	-1.73	-0.63	0.61	0.88	-0.26	-0.18	1.02	-0.77	-0.51	-0.08	-1.06	-0.86	-1.18	-0.97	-1.63	1.73	0.67	-0.43	-0.11	-1.86	0.79	-0.98	-1.76	1.51	1.61	-2.22	-1.13	0.55	0.57	1.04	1.02	-0.84	1.07	0.79	0.33	2.43	0.49	0.97	2.08	0.89	0.54	-0.18	0.08	1.79
ASAP1	-5.41	-8.41	-9.38	-7.32	6.7	-1.08	6.43	7.29	-1.05	-3.16	3.25	0.81	-1.74	-5.32	-5.71	-8.63	-2.91	-3.44	-5.76	9.99	-4.66	-7.87	-6.73	-6.26	1.71	-2.52	-1.16	-5.91	-0.97	-5.27	-1.16	1.41	-2.01	-6.11	-3.01	-5.85	-4.71	3.06	-7.84	-9.42	-0.41	3.41	3.92	-0.13	7.96	4.68	-4.38	-2.75	3.01
ASAP2	6.77	0.64	1.88	-3.31	0.37	-1.55	-4.44	1.03	-4.98	2.13	-4.28	-0.23	2.58	3.98	-1.77	2.24	0.87	-1.38	3.65	0.29	-6.23	-2.38	1.81	4.9	1.17	5.32	1.92	1.35	-5.88	-6.67	5.4	2.62	-3.37	6.11	-2.59	1.16	1.46	-3.9	-4.61	-1.01	0.57	-0.38	-2.1	-0.27	0.4	0.6	4.18	1.58	1.25
ASAP3	4.34	-0.97	-3.33	-3.34	1.54	3.41	-3.55	-3.41	-2.81	1.28	2.5	3.7	6.22	2.64	-10.84	-1.45	-0.96	3.61	-3.98	-1.92	-7.75	0.66	-2.27	3.69	5	0.9	0.98	0.46	-7.45	-9.11	3.04	1.07	3.27	4.21	-0.7	-3.77	2.58	0.5	-8.57	-4.88	-1.47	-0.85	3.03	-0.52	6.35	4.57	9.63	7.4	4.86
ASB1	5.4	0.29	5.77	-1.04	-1.76	-4.62	-1.37	5.35	-1.93	-1.41	-1.46	-3.94	-4.03	4.43	-2.33	4.41	3.56	-0.31	4.47	1.13	-8.42	-3.85	-4.11	6.7	0.33	2.58	2.1	-4.14	-6.94	-6.73	2.07	5.08	-0.94	6.45	-1.39	4.06	-1.66	-4.24	-3.56	-6.84	-0.43	4.65	3.91	3.16	2.93	4.5	5.48	3.87	4.25
ASB10	-0.65	1.21	0.55	0.25	-1.39	0.32	1.08	0.14	3.75	-0.26	0.52	3.57	-0.5	-2.3	1.06	0.15	-2.48	-1.23	-2.09	-2.18	3.81	2.91	0.47	-1.23	-1.04	0.87	-1.19	-0.55	4.27	3.89	-3.5	-2.06	3.93	-1.27	4.37	11.12	0.77	2.08	1.59	0.12	3.49	0.26	1.3	2.6	-0.58	-0.03	-0.75	-1.16	1.14
ASB11	-1.05	-0.38	0.11	-0.91	-2.32	-0.42	0.05	-0.72	2.69	-1.23	-0.47	2.25	-1.09	-2.95	-0.31	-1.44	-2.98	-1.03	-2.61	-2.86	1.85	1.24	-0.84	-1.36	-1.27	-0.52	-2.29	-2.02	2.72	2.07	-3.83	-2.14	3.77	-1.5	3.17	13.18	0.55	1.19	0.03	-1	1.69	0.26	0.81	2.59	0.14	0.63	-1.35	-0.84	1.41
ASB12	-1.27	-0.5	-0.59	-0.94	-1.57	-0.67	0.44	-0.37	2.41	-1.43	-0.28	2.2	-0.91	-3.24	-0.69	-1.53	-2.88	-1.16	-3.24	-1.97	2.04	1.5	-1.35	-1.49	-0.95	-0.87	-1.43	-2.09	3	2.41	-4.04	-2.41	3.31	-1.89	3.06	12.49	0.26	1.3	0.53	-0.83	1.57	0.75	1.23	2.17	0.21	2.47	-0.84	0.29	3.07
ASB13	3.75	4.47	7	5.3	-1.89	1.64	-1.63	-2.38	1.12	0.65	-4.58	1.01	2.7	3.66	2.95	5.33	3.47	4.35	5.05	-2.38	-1.24	0.98	5.47	3.72	1.01	1.62	2.11	6.38	-4.61	-1.85	3.29	2.22	1.04	3.12	1.66	6.09	3.54	-0.99	3.55	4.1	-1.14	-1.8	1.96	2.01	-1.88	-0.88	3.55	2.62	-0.74
ASB14	-2.07	-3.94	-2.46	-2.99	-3.05	-3.81	-0.32	2.14	4.42	-2.73	-0.05	3.59	-3.72	-3.51	-0.69	-5.13	-2.66	-2.01	-2.93	-1.38	2.85	0.77	-4.8	-1.6	-2.26	-2.61	-5.03	-5.54	4.79	3.55	-4.7	-3.36	4.5	-2.33	2.85	0.12	-2.1	1.74	-0.74	-1.94	7.78	-1.03	1.98	4.31	2.74	2.26	-1.87	-1.54	3.58
ASB15	-1.24	0.54	0.42	-0.45	-1.93	-0.51	0.37	-0.37	3.04	-1	-0.5	2.94	-1.1	-3.24	0.21	-0.51	-3.16	-1.3	-3.15	-2.71	3.19	2.21	-0.38	-1.68	-1.53	0.34	-1.83	-1.38	3.57	3.18	-4.23	-2.86	4.47	-1.53	3.54	14.59	0.6	1.25	0.88	-0.61	2.61	-0.33	0.64	2.18	-0.7	-0.13	-1.42	-1.52	0.95
ASB16	2.44	-2.1	2.36	-6.32	-1.08	-1.38	-1.6	4.11	-1.19	-0.33	-0.35	3.5	-1.26	5.54	-5.52	0.17	1.87	3.04	-0.62	1.23	-9.08	-8.06	-3.73	2.66	4.93	-0.05	-1.37	-4.62	-8.82	-10.21	-0.51	3.58	5.09	1.87	2.46	-1.51	2.12	0.67	-9.88	-6.53	-1.47	5.11	7.79	7.73	9.25	6.88	6.2	7.36	6.8
ASB17	-0.72	1.38	-0.15	-0.19	-1	-1.81	-0.65	0.25	1.29	0.45	-0.37	3.07	-1.31	-1.04	0.96	-1.44	0.54	-0.51	1.41	-1.3	2.08	1	-0.63	-0.77	-1.6	1.02	-1.06	-2.63	1.54	1.02	-2.31	-1.68	2.55	-1.41	1.17	1.45	-1.34	0.98	0.35	-0.29	2.98	-1.3	0.38	1.17	-0.94	-1.5	-1.74	0.33	0.56
ASB18	0.49	1.94	0.87	1.33	-1.09	1.53	1.75	2.71	4.54	0.69	1	4.35	0.42	-1.48	1.6	0.85	-1.51	-0.54	-1.25	-1.27	4.33	3.51	1.13	0.08	0.32	1.55	-0.26	0.01	5.23	4.52	-2.08	-1.45	3.5	-0.34	5.35	2.36	0.24	2.81	2.29	0.71	4.25	1.33	2.35	3.3	1.03	1.28	0.51	0.23	2.06
ASB2	-2.57	-1.75	-3.13	-3.12	4.62	0.82	4.64	-0.39	0.21	-1.08	-0.99	1.05	1.3	-4.81	-2.13	-3.09	-2.73	-1.9	-4.33	5.55	0.72	-0.15	-1.61	-3.35	2.01	0.49	-1.37	-0.96	2.7	0.61	-2.05	-2.06	1.44	-3.13	0.67	6.47	-2.76	-1.3	-1.34	-2.96	-0.8	0.83	1.13	1.34	3.03	6.86	-1.34	0.3	5.35
ASB3	1.67	1.55	0.28	0.73	0.06	-1.55	-2.9	-0.6	-2.62	4.04	-3.19	-3.58	0.94	3.11	2.69	-0.03	2.16	-2.42	2.25	-1.34	-0.86	-0.65	3.37	2.44	0.88	-0.14	1.25	-0.69	-1.48	0.42	2.06	2.06	-4.04	3	-4.41	-0.35	0.44	-1.24	2.47	3.68	-2.08	-0.93	-4.24	-2.91	-1.89	-2.65	1.44	-0.94	-2.42
ASB4	-1.02	0.6	0.4	-0.08	-2.1	-0.24	0.26	0.94	3.19	-0.35	0.01	2.89	-0.71	-2.47	0.43	-0.56	-3	-0.6	-2.61	-2.28	3.15	2.37	-0.21	-1.05	-0.9	0.31	-1.49	-1.13	3.96	3.15	-3.57	-2.42	4.69	-1.05	3.95	9.39	0.01	1.76	1.19	-0.29	2.65	0.4	1	2.67	-0.35	0.01	-1.15	-1.3	1.31
ASB5	-1.51	0.14	0.03	-0.73	-2.46	-0.83	0.04	-1.08	2.56	-1.12	-0.82	2.39	-1.67	-3.58	-0.19	-1.02	-3.61	-2.16	-3.37	-3.15	2.74	1.95	-0.83	-2.25	-1.69	-0.02	-2.51	-1.61	3.5	2.75	-4.67	-3.29	4.32	-2.34	3.07	17.78	0.6	0.71	0.59	-0.89	2.12	-0.25	0.39	2	-1.31	-0.16	-1.8	-2.07	0.83
ASB6	4.97	1.95	8.3	-0.68	-2.54	-4.53	-1.92	3.59	-1.81	0.24	-2.06	-1.72	-5.15	3.79	-1.73	2.83	4.65	-1.11	3.71	1.75	-7.23	-6.39	2.48	4.17	3.48	2.27	0.04	-4.22	-9.36	-7.92	0.88	1.62	-0.9	5.01	-2.95	4.86	0.06	-2.26	-1.91	-3.31	1.11	4.54	7.95	5.14	2.78	4.88	7.02	7.02	5.35
ASB7	8.16	5.38	7.12	-1.75	-0.85	-4.05	-4.73	-0.07	-6.39	3.87	-2.89	-0.89	2.28	3.48	-1.08	6.76	3.75	-3.01	6.94	-1.34	-6.11	-0.31	-1.25	4.9	2.27	5.23	5.93	1.72	-8.35	-6.99	6.7	4.12	-4.31	8.39	-5.31	4.68	-0.69	-3.89	0.88	3.09	-1.67	0.29	-4.69	-6.4	-5.05	-2.39	4.04	3.67	-1.48
ASB8	1.78	4.74	2.13	3.56	0.4	3.96	-2.33	-6.4	-4.61	4.21	-0.58	-3.56	3.04	2.54	2.34	6.27	3.66	1.6	4.64	-2.85	2.77	4.74	4.41	0.02	1.09	0.56	4.77	7.11	-2.9	0.12	2.34	-2.12	-3.89	1.9	-5.51	3.21	2.65	-5.05	4.76	4.97	-4.04	-3.45	-5.49	-6.09	-7.32	-4.87	1.07	1.12	-6.7
ASB9	-2.59	-3.43	-1.71	-0.13	-0.3	1.75	3.21	0.15	5.56	-2.94	1.92	4.71	-1.03	-4.36	-1	-3.45	-4.31	2.05	-4.56	0.42	1.79	-0.94	-2.13	-5.37	2.38	-2.81	-1.96	-2.44	4.45	1.41	-3.78	-5.44	5.84	-4.46	4.1	-2.75	-3.61	3.16	0.1	-3.1	-0.42	0.13	2.61	2.91	3.64	2.17	-2.76	-2.09	1.55
ASCC1	-0.21	-0.97	-0.3	2.53	0.26	-1.57	-2.18	-0.9	-2.21	1.55	0.33	-3.55	2.86	1.31	2.56	-1.8	0.79	-0.63	2.9	-0.15	2.94	3.07	4.9	2.76	-2.34	0.81	-2.51	3.84	2.94	4.13	1.76	-0.6	-4.78	2.88	-3.4	1.35	-0.83	2.87	4.6	2.52	-2.54	-2.22	-2.9	-3.3	-2.34	-3.04	-0.42	-3.59	-3.64
ASCC2	6.11	5.28	5.01	-7.63	2.17	0.74	0.28	1.38	-6.55	4.45	-0.43	0.6	4.98	2.57	-1.05	4.91	-0.38	4.32	5.26	2.6	-7.59	-4.54	4.32	4.17	3.39	6.34	6.85	0.89	-10.29	-11.81	6.6	2.33	-1.21	6.95	-1.88	2.53	-1.03	-6.76	-5.14	-8.25	-3.34	-0.11	-0.41	1.58	-0.91	2.28	5.44	6.31	1.5
ASCC3	-0.3	-3.32	-1.01	0.83	-2.12	-6.38	-3.58	3.69	-6.23	0.93	-4.07	-5.71	1.21	2.53	4.34	1.84	0.36	-2.22	4.3	2.03	-2.21	0.63	2.92	3.12	-3.03	-3.64	2.33	1.08	0.02	-0.64	4.25	3.75	-5.88	2.72	-6.24	2.42	1.09	-3.57	-1.75	2.56	1.51	-1.2	-6.45	-5.64	-3.27	-4.02	-4.64	-2.64	-5.26
ASCL1	-0.45	0.74	1.96	0.11	-1.12	-0.11	0.62	1.21	2.92	-0.6	-0.21	3.01	-0.99	-1.32	0.43	-0.17	-1.52	-1.28	-2.25	-1.59	3.19	2.43	-0.02	-0.16	-0.74	1.24	-1.63	-0.48	3.35	3.11	-3.26	2.58	2.26	0.05	3.24	0.66	-1.47	1.27	0.88	-0.16	3.87	0.66	0.74	1.99	-0.22	0.53	-1.05	-0.82	1.06
ASCL2	-3.09	-2.35	-3.31	-1.33	4.98	1.65	7.89	1.44	0.8	-1.23	-0.19	0.49	0.9	-4.73	-1.24	-1.75	-4.16	0.66	-2.94	4.7	0.31	-0.2	-1.17	-2.84	1.52	0.14	-1.47	2.26	2.34	1.1	-0.03	-2.22	1.48	-4.02	2.9	-2.06	-0.57	0.37	-0.84	-2.26	-1.55	0.24	2.16	0.91	3.84	1.49	-1.16	-1.73	-0.72
ASCL3	0.24	1.7	0.47	1.12	-0.43	1	2.17	0.91	4.41	0.39	1.57	4.13	0.33	-0.97	1.43	0.65	-1.27	-0.12	-1.1	-1.4	4.21	3.33	0.76	0.51	0.36	1.4	-0.35	-0.19	4.65	4.21	-2.25	-1.57	3.46	0.05	5.02	1.73	0.25	3.04	1.9	0.48	4.64	0.85	2.5	4.04	1.38	2	0.49	0.59	2.74
ASCL4	0.44	2.16	0.96	1.67	0.08	1.37	2.75	0.96	4.56	0.73	1.68	4.51	0.57	-1.39	1.83	1.17	-1.31	-0.04	-1.14	-1.06	4.77	3.69	1.43	-0.17	0.26	2.31	-0.02	0.85	4.99	4.8	-1.74	-1.7	3.93	-0.09	5.05	2.06	0.25	3.56	2.81	0.9	4.56	1.7	2.26	3.56	0.86	0.84	0.64	-0.37	1.94
ASF1A	-3.09	0.43	-0.76	5.04	-0.18	-0.89	-1.15	0.35	-5.49	3.13	-2.25	-9.59	0.43	2.5	9.43	4.33	1.5	-2.44	5.07	1.62	5.12	5.9	4.87	2.64	-5.37	-2.79	0.88	5.37	7.3	7.94	3.21	4.06	-10.76	-1.11	-5.68	4.36	1.91	-1.46	6.53	8.67	-0.66	-2.44	-10.05	-9.2	-8.68	-7.96	-7.13	-7.75	-9.63
ASF1B	-6.53	-3.6	1.06	-7.99	-2.24	1.92	4.18	6.99	-0.36	-2.73	-9.16	-6.62	-5.52	3.85	10.08	2.85	1.71	0.27	3.24	2.42	-6.59	-8.89	6.75	-1.39	-9.23	2.42	-2.04	5.41	1.81	-0.95	-9.93	11.09	-3.63	-10.77	6.9	-6.06	3.62	2.18	-2.28	-2.89	-7.45	6.3	-0.65	1.12	-3.31	-10.8	-12.05	-13.48	-10.8
ASGR2	-3.69	-2.06	-3.11	-1.78	-1.41	-2	2.31	-2.08	2.39	-3.51	-0.06	0.99	-3.25	-5.35	-2.19	-2.99	-5.25	3.63	-5.45	-0.92	0.92	-0.18	-2.79	-4.28	-1.61	-2.34	-4.52	-2.27	2.78	1.24	-5.66	-5.34	8.47	-4.21	1.31	-1.65	-1.7	1.01	-1.34	-3.06	2.87	-0.49	2.02	1.32	0.65	-0.74	-3.32	-3.74	-1.11
ASH1L	5.49	-1.9	0.79	-6.75	-3.74	-5.82	-6.66	0.78	-6.52	1.98	-4.23	-3.44	-1.13	3.74	-2.97	-0.6	5.26	-0.31	4.04	-0.32	-8.18	-5.65	-2.28	5.85	-0.69	2.05	-1.01	-3.21	-7.75	-7.7	3.02	3.55	-4.41	6.31	-6.76	-0.77	1.08	-6.14	-5.2	-3.28	-0.86	-0.64	-3.86	-3.62	-1.81	-2.64	2.17	-1.59	-2.23
ASH2L	-3.31	0.56	-1.33	1.66	0.95	0.62	1.56	2.87	-1.56	1.38	1.01	-2.62	-3.83	1.3	2.9	-1.26	-0.23	-1.49	2.16	2.52	-0.26	1.12	-1.13	-1.31	-2.2	-1.24	-1.96	2.2	1.37	1.24	1.34	0.58	-0.63	-2.06	-0.14	1.31	0.71	-0.69	4.53	2.57	-1.72	-1.69	-3.27	-2.22	-2.63	-1.43	-4.3	-5.15	-1.54
ASIC1	3.46	0.57	3.81	-0.83	-2.51	3.14	0.28	0.69	2.15	-1.33	1.48	2.81	-0.82	-0.76	0.12	2.19	-1.85	1.28	-0.92	-1.8	1.12	0.71	1.58	-0.6	-1.99	2.81	1.76	-2.16	0.39	0.19	-3.09	1.04	1.28	2.02	2.82	2.27	1.32	1.48	-0.21	0.19	2.13	2.19	1.74	2.67	-0.17	0.51	-0.58	2.28	1.52
ASIC2	0.67	-0.16	-0.16	0.41	-0.53	-0.54	-0.09	-0.54	1.9	-0.67	0.86	2.82	-0.8	-0.75	-0.99	-1.25	-1.47	-1.43	-2.47	-1.23	2.48	1.91	-0.88	-0.27	-0.11	0.61	-1.54	-1.68	1.83	1.75	-2.2	0.63	1.61	0.64	1.61	0.48	-0.88	0.83	-0.02	-0.65	2.12	0.48	1.19	1.73	1.43	2.2	0.53	0.54	2.54
ASIC3	0.2	-2.02	0.96	-0.79	-4.93	-3.1	-1.63	0.37	4.25	-2.26	0.06	0.67	-3.35	1.01	-2.05	-2.2	-0.3	-0.6	0.64	-3.83	0.95	0.16	-1.76	3.84	0.39	-2.6	-2.97	-5.28	1.05	0.96	-4.64	-1.63	3.81	0.62	3.35	0.54	0.1	2.87	-2.92	-0.42	3.89	3.6	5.71	7.13	4.66	5.14	4.3	6.27	6.57
ASIP	0.83	-1.4	0.2	-1.39	-3.03	-2.86	-0.55	2.22	2.17	-2.16	-0.36	2.28	-2.05	-1.24	-1.16	-2.11	-0.1	-0.85	-1.04	-2.16	0.93	0.26	-1.96	1.1	-1.53	-1.53	-3.63	-4.25	1.1	1.08	-3.75	-2.44	4.73	-0.39	3.43	1.56	-1.32	1.07	-1.67	-1.11	4.43	1.43	3.89	5.21	2.9	3.1	1.39	2.58	3.97
ASMTL	2.76	2.76	2.16	-0.35	-0.39	1.63	-2.35	-1.15	1.63	2.9	-1.72	1.33	2.44	2.66	-0.71	2.24	-0.65	1.24	3.12	-2.22	-1.9	0.15	-0.56	2.82	2.6	2.77	2.42	-0.65	-3.75	-1.78	0.91	0.04	-0.22	2.4	2.03	2.6	2.89	0.69	0.45	0.46	1.97	-0.53	0.36	0.85	-0.26	-0.8	1.99	2.03	0.85
ASXL1	3.88	-2.9	5.73	-2.78	-4.89	-1.09	-2.82	7.03	0.99	-0.24	-2.51	3.06	-5.04	-0.74	2.17	0.57	4.84	1.92	2.58	2.76	-7.41	-7.61	-0.85	2.61	2.93	0.47	-2.74	-6.01	-6.8	-4.09	-1.25	4.39	1.52	3.04	1.05	1.41	0.87	-2.61	-1.77	-3.79	0.6	6.01	6.24	5.72	1.37	2.38	1.04	4.25	3.22
ASXL2	2.81	1.32	0.55	-10.5	2.08	-2.99	-3.43	4.83	-9.63	2.51	-3.43	-2.55	1.67	4.58	-3.93	2.47	6.12	2.71	2.57	4.21	-11.28	-11.3	-3.38	6.82	3.38	1.31	2.1	-2.91	-9.52	-11.51	3.49	6.54	-1.24	4.85	-4.63	-2.19	0.28	-4.51	-10.02	-6.47	-3.88	0.85	-3	-3.93	2.04	0.02	2.24	0.86	-0.05
ASXL3	-1.36	-1.11	-2.18	-1.75	0.27	-0.65	0.99	3.48	1.57	-0.49	-0.91	2.47	-0.45	-2.48	-1.22	-2.14	-3.32	-1.93	-3.85	2.57	1.58	0.87	-1.49	-2.36	0.32	-0.5	-1.79	-2.03	3.08	1.5	-3.21	3.01	1.77	-1.67	2.17	-0.99	-2.79	-0.11	-0.19	-1.76	1.51	3.16	0.63	1.94	1.68	3.52	-0.7	-0.84	4.15
ASZ1	-0.79	1.46	0.08	1.42	-1.24	-0.12	-0.21	-1.04	2.57	-0.71	-0.23	1.49	-1.33	-2.28	1.04	-0.37	0.69	-1.07	1.43	-1.95	2.87	0.77	0.19	-1.05	-0.34	1.33	-1.74	-0.31	2.63	3.11	-2.43	-1.79	0.76	-1.42	1.49	0.77	-0.77	0.9	1.14	0.6	2.24	0.38	1.27	2.06	-0.42	-0.61	-0.46	-0.32	0.17
ATAD2	-7.44	-4.27	-1.74	-7.96	-2.17	0.56	3.46	6.42	0.35	-3	-9.13	-5.93	-6.87	4.04	10.27	0.43	1.37	-0.53	3.13	2.7	-5.72	-8.06	6.79	-2.55	-9.57	1.09	-2.76	4.46	4.03	1.18	-9.5	10.09	-3.84	-10.46	4.55	-6.82	3.31	3.16	-1.08	-1.83	-6.5	4.4	-3.49	-0.71	-4.12	-10.74	-12.15	-13.46	-10.62
ATF1	-0.08	3.41	0.42	5.32	1.69	1.75	-0.2	-1.82	-5.43	3.98	-0.83	-7.5	0.91	2.28	7.93	4.42	3.62	-0.17	6.46	0.96	8.28	5.76	4.8	1.28	-2.59	0.12	1.79	7.21	7.18	7.39	4.61	1.77	-8.58	0.94	-4.55	3.37	1.47	-0.76	8.76	8.93	-3.25	-3.33	-8.92	-9.36	-9.48	-7.33	-3.78	-4.88	-9.83
ATF2	2.87	-0.75	0.73	-1.96	1.03	-2.76	-6.04	1.63	-8.6	6.09	-4.07	-4.43	1	5.44	3.08	2.71	3.91	0.29	5.69	0.85	-5.78	-0.3	2.71	6.06	-2.45	2.63	-0.1	2.76	-4.1	-3.41	4.84	6.23	-5.36	5.24	-6.15	-1.73	-1.22	-5.11	0.87	1.5	-4.04	-1.56	-7.58	-7.45	-4.61	-4.42	-0.18	-2.48	-4.75
ATF3	-6.31	-3.27	-6.54	-3.07	4.77	4.22	7.69	-1.4	0.87	-3.68	1.43	-0.28	0	-3.03	0.25	-3.01	-5.1	1.35	-4.31	4.6	0.48	-3.46	-1.91	-5.29	4.82	-3.18	-0.64	3	5.61	1.34	-0.26	-4.13	2.89	-6.82	0.73	-5.36	1.65	1.21	-1.34	-4.55	-3.8	-0.36	3.16	-0.22	5.04	1.72	-5.21	-4.76	-3.62
ATF4	6.64	4.57	7.89	4.71	-1.59	-2.92	-3.36	-1.53	-1.12	2.99	-1.46	-1.84	-1.88	-0.39	8.08	3.5	1	-4.21	5.79	-3.42	5.51	3.06	6.12	1.51	-3.82	4.08	3.26	-0.58	0.91	3.93	2.69	-2.51	-3.86	5.61	-0.69	5.67	-3.79	-2.18	6.52	5.14	0.51	-1.18	-5.28	-1.6	-7.93	-3.18	-1.54	-1.32	-1.78
ATF5	3.61	0.68	4.15	-0.15	2.21	3.9	-0.38	-0.17	-0.2	2.6	-1.3	0.28	2.83	3.92	-1.98	5.79	1.72	4.26	4.27	1.63	-6.09	-2.2	1.97	1.73	4.6	2.87	5.64	1.99	-6.99	-4.47	4.04	4.18	-3.25	4.16	0.64	-0.43	0.62	-0.76	-1.13	-3	-3.01	2.42	1.8	-1.23	-1.95	0.1	2.4	2.25	-1.37
ATF6	0.82	2.66	-0.1	0.47	2.74	2.66	-1.14	-1.86	-9.9	5.23	1.91	-4.18	3.34	1.92	1.23	4.51	5.94	3.92	1.89	0.9	-0.3	1.5	3.53	3.1	2.42	1.71	2.79	6.03	-4.23	-2.91	4.73	1.53	-4.69	2.27	-7.61	0.36	5.66	-4.44	3.43	4.31	-1.64	-2	-7.28	-8.82	-5.48	-7.24	2.64	-1.33	-7.28
ATF6B	7.16	5.17	6.88	-0.63	-0.48	2.86	-3.35	3.37	-5.34	4.37	0.5	-2.92	4.82	5.74	-3.07	6.7	7.53	1.82	4.73	1.89	-10.55	-5.59	1.51	6.46	5.86	3.52	3.74	0.74	-12.39	-11.82	3.91	3.61	-2.26	4.66	-4.7	3.74	2.78	-7.57	-3.74	-3.4	-0.46	4	1.95	0.09	0.48	2.61	7.43	7.17	2.51
ATF7	8.32	3.68	2.08	-7.04	-1.24	-2.79	-7.11	-1.09	-7.49	4.9	-2.58	-0.61	4.05	4.31	-4.99	1.31	1.63	-1.89	3.78	-1.29	-7.14	-3.24	0.13	6.41	2.49	4.08	2.58	-1.61	-7.74	-8.42	4.43	-0.81	-2.91	9.34	-6.07	-0.35	0.87	-4.87	-5.28	-0.99	-1.58	-3.59	-4.06	-2.36	1.45	-0.8	5.78	2.57	0.81
ATF7IP	2.21	1.97	3.28	-3.66	0.98	-4.38	-4.27	1.86	-7	3.22	-3.93	-4.08	-0.13	2.39	-1.84	2.98	2.69	-1.46	4.2	2.47	-5.22	-4.29	-0.75	3.08	0.19	0.54	1.36	-0.58	-4.85	-5.72	3.9	3.71	-4.93	3.75	-6.73	1.16	-0.89	-4.01	-2.53	-2.47	0.94	-1.75	-5.64	-4.3	-3.41	-2.93	-1.99	-2.26	-3.02
ATF7IP2	-7.42	-5.84	-8.01	-3.62	7.09	-1.39	8.86	-3.26	1.92	-5.41	2.51	0.07	-1.2	-6.79	-5.12	-8.07	-6.17	-2.36	-8.28	7.33	-1.04	-2.59	-5.53	-8.23	1.57	-2.24	-4.84	-1.14	5.24	-0.24	-1.36	-7.42	0.5	-7.67	-1.53	-5.68	-3.19	2.23	-3.33	-6.54	-0.02	-1.05	2.55	0.09	5.79	1.42	-4.54	-5.42	-1.39
ATG10	0.63	-1.34	0.12	2.04	-1.86	-5.2	-3.46	-1.09	-4.17	0.82	-3.29	-5.58	-5.22	2.51	7.44	2.2	0.75	-7.66	4.22	0.02	1.22	3.2	-0.12	1.71	-5.12	-3.78	-1.48	1.37	4.17	5.35	3.29	1.77	-7.63	0.41	-3.4	2.42	-0.74	-0.2	3.9	7.94	2.92	-3.92	-6.77	-5.98	-5.54	-4.63	-2.26	-4.79	-5.66
ATG5	-2.94	-2.89	-0.98	6.67	-1.29	-4.11	-0.44	1.96	-4.31	0.83	-1.8	-8.39	2.39	2.38	7.78	2.56	-1.1	-2.42	3.24	2.27	5.51	5.49	4.92	1.48	-3.46	-6.29	2.87	3.89	7.43	6.12	5.21	2.41	-7.53	0.15	-5.78	2.16	2.1	-2.14	3.62	7.55	-0.31	-2.75	-8.1	-5.9	-4.56	-4.4	-4.82	-3.14	-5.69
ATIC	1.92	2.24	6.14	3.57	1.09	-1.57	-1.9	1.69	-4.81	5.44	-1.7	-3.94	-0.48	-0.87	8.48	7.15	5.04	-0.86	6.64	0.62	1.52	-0.71	6.39	3.03	-3.37	4.88	1.75	3.99	-0.53	2.62	1.29	3.08	-8.51	1.87	-2.03	5.71	-1.74	-5.72	6.45	2.71	1.2	1.53	-5.34	-5.66	-9.35	-8.07	-4.06	-3.67	-6.35
ATM	-1.76	-5.56	-4.58	-2.4	1.99	-6.08	1.36	1.23	-2.29	-2.83	-3.04	-3.48	-4	-0.5	2.7	-4.43	-0.45	-4.51	0.86	4.06	-0.85	-2.79	-4.54	0.72	-4.87	-3.29	-4.36	-2.89	1.74	0.77	1.37	0.99	-2.92	-1.12	-3.51	-1.98	-3.34	-0.36	-1.71	0.96	2.58	-0.17	-1.62	-1.26	1.82	-0.25	-2.01	-3.8	-0.41
ATN1	9.54	4.29	5.91	-7.35	-2.63	-0.04	-6.82	0.41	-4.5	4.88	-3.21	0.87	2.26	3.66	-6.61	4.71	3.44	3.62	5.43	0.27	-10.4	-9.8	-0.73	5.7	5.67	3.86	3.89	-1.59	-10.12	-10.5	4.34	3.54	0.04	8.82	-3.24	1.93	0.51	-5.32	-8.01	-6.78	-2.5	2.26	2.89	2.1	3.4	3.17	8.85	7.74	4.65
ATOH1	0.95	-0.09	1.83	1.43	-0.26	-0.81	0.05	-0.65	2.24	-0.41	0.77	2.54	0.35	-0.79	-1.36	-0.63	-2.16	-2.04	-0.4	-1.63	1.89	2.36	-1.06	0.66	0.68	-0.07	-1.17	-1.88	1.24	1.39	-1.86	-1.71	1.23	0.79	1.45	1.34	-0.6	0.01	-0.05	-0.41	3.56	0.72	1.04	1.54	1.47	2.29	0.54	1.9	2.88
ATOH7	-0.8	0.25	1.05	1.24	-1.16	0.15	0.46	1.14	2.37	-0.03	-0.46	1.78	-0.92	-1.04	1.33	0.23	-1.41	-1.38	-0.93	-1.16	2.74	2.04	-0.06	-0.84	-1.52	-0.28	-1.45	-0.59	3.07	2.95	-2.59	1.56	1.35	-1.09	2.72	1.03	-0.7	2.27	1.53	1.2	1.92	1.29	0.17	1.64	-0.52	-1	-1.25	-1.16	-0.63
ATOH8	-3.33	-4.09	-4.35	0.08	5.33	1.9	5.71	1.92	4.32	-0.98	6.49	2.52	0.69	-4.91	-4.9	-5.23	-2.52	1.46	-6.31	6.08	0.35	-2.27	-2.66	-5.8	3.51	-1.95	-0.65	-4.76	0.37	-2.39	-2.01	-4.14	3.88	-2.43	-0.48	-3.12	-3.21	4.62	-3.98	-5.94	-2.33	2.67	5.21	3.67	5.6	7.12	0.64	2.94	7.24
ATP2A1	-0.1	-2.41	0.72	-1.55	-5.95	-3.63	-1.75	-0.77	5.26	-3.28	-0.57	0.5	-4.39	-1.19	-2.51	-2.9	-1.37	-1.49	-0.62	-4.19	0.86	-0.15	-2.19	1.48	-1.14	-2.81	-4.2	-4.88	1	0.66	-5.88	-1.53	4.16	0.45	3	5.79	-0.13	1.27	-2.63	-1.27	2.85	3.13	5.13	6.43	3.76	4.09	3.77	4.98	5.28
ATP2A2	5.57	4.11	4.43	-2.52	0.15	1.97	-4.87	1.48	-6.81	5.16	-2.66	-2.12	5.02	4.97	-1.48	6.86	3.71	3.97	6.07	-1.13	-8.15	-4.48	2.73	4.24	5.35	4.03	5.8	3.38	-9.95	-8.72	4.94	4.17	-2.43	5.91	-2.42	1.42	2.08	-6.07	-0.84	-3.2	-1.92	1.32	-2.55	-2.96	-1.98	-3.54	3.7	4.59	-2.36
ATP2C1	3.73	4.69	-1.54	1.73	-1.83	2.62	-7.61	-7.51	-6.48	4.31	0.21	-3.11	5.44	1.83	1.31	3.04	2.36	2.86	3.54	-6.01	3.63	5.83	2.34	4.24	-2.33	2.56	1.73	4.28	-3.64	1.24	4.41	1.7	-3.76	4.21	-5.33	3.17	1.83	-3.7	5.4	6.44	1.45	-7.36	-10.28	-8.62	-8.38	-10.33	1.68	-2.49	-8.46
ATP6AP2	-2.46	5.54	-1.88	3.64	3.98	4.02	-2.18	-4.91	-3.71	5.6	0.28	-6.72	5.14	3.02	5.35	5.56	0.78	4.04	5.39	-0.63	4.15	5.37	4.55	1.61	2.54	1.61	6.31	7.45	2.77	4.22	4.38	2.22	-6.64	-0.88	-0.67	1.2	3.85	0.91	6.41	6.27	-1.92	-5.32	-8.8	-10.32	-7.37	-8.4	-3.13	-4.05	-9.29
ATP8B1	4.45	2.54	3.14	-1.24	-3.36	-2.06	-5.61	1.81	-3.65	2.43	-3.21	-1.19	0.86	4.13	1.09	2.26	5.14	1.8	5.08	-1.58	-3.42	-1.01	1.1	4.62	-0.17	0.32	2.61	-0.29	-4.83	-4.17	3.25	4.96	-1.57	5.31	-1.9	0.61	0.07	-2.43	-1.02	2.11	-2.17	1.13	-2.32	-2.13	-1.25	-1.15	2.73	2.79	0.04
ATR	-1.3	-2.85	-5.01	-0.1	0.81	-0.84	-3.44	-1.98	-4.55	0.41	-2.12	-5.37	-0.81	3.39	4.46	-0.86	4.07	2.75	2.57	-0.36	2.28	-0.35	0.38	3.25	-5.53	-1.22	1.21	-0.21	1.37	3.3	2.91	3.85	-4.51	0.15	-4.78	-2.42	-0.99	-0.52	3.17	5.29	0.88	-4.38	-4.8	-4.82	-2.24	-3.81	-0.85	-3.33	-5.12
ATRIP	3.31	5.62	6.15	4.22	-2.46	-2.46	-2.6	1.16	3.9	1.93	-1.96	-5.88	-2.6	4.27	-2.05	6.38	3.47	3.27	4.18	-1.2	2.5	-0.6	-2.08	3.26	-2.22	0.89	3.34	-0.18	-2.6	2.23	-0.8	-3.3	0.96	3.35	4.56	4.25	3.22	3.68	3.75	3.99	0.35	-1.11	2.06	0.83	-2.96	-1.12	-0.93	2.19	-0.45
ATRNL1	0.06	-0.13	-1.12	-0.94	-0.01	-0.89	-0.25	-1.72	-0.5	2.41	-1.12	1.89	1.1	-1.63	-1.72	-0.41	-2.04	-1.32	-1.1	1.1	0.73	-0.17	-1.23	-1.92	2.11	-0.51	-1.72	-1.77	0.62	0.71	-1.09	1.63	1.35	0.22	-0.24	1.97	-3.43	-1.59	1.72	1.07	1.73	-0.37	-0.75	0.31	2.22	0.55	0.48	-0.7	2.26
ATRX	3.82	-3.48	-2.2	-2.55	-1.3	-8.01	-5.06	1.42	-5.27	-1.28	-4.55	-4.02	-3.85	3.78	0.74	-3.91	3.62	-0.83	5.58	0.83	-3.48	-2.3	-5.06	4	-3.9	-0.64	-1.95	-5.12	-3.29	-1.55	3.24	3.93	-3.9	4	-4.84	-2.26	-2.81	-1.62	-2.94	0.83	2.21	0.17	-2.93	-3.64	-0.1	-1.27	0.63	-1.98	-1.62
ATXN1	3.59	1.7	-2.01	-4.85	3.46	0.8	-1.8	0.9	-5.96	4.83	1	0.9	5.5	3.24	-6.26	2.01	0.41	-0.58	-0.56	2.88	-7.58	-3.2	-0.33	3.37	5.17	2.96	2.64	-1.56	-7.87	-8.78	2.75	-0.03	-1.29	5.01	-4.12	0.34	-0.21	-3.93	-3.78	-3.62	-2.44	-0.89	-0.08	-0.22	3.88	2.06	5.58	4.66	3.5
ATXN3	2.79	0.62	2.1	-3.11	-1.92	-3.94	-6.07	1	-7.46	2.19	-4.58	-6.44	-2.37	3.26	2.64	0.58	4.1	-2.93	4.85	0.45	-5.65	-3.07	0.28	5.6	-5.21	-1.13	-2.01	-0.83	-4.2	-4.42	2.22	5.11	-6.27	5.33	-6.58	0.29	-1.56	-4.9	0.66	1.43	0.56	-0.18	-6.09	-3.09	-3.35	-1.82	0.85	-2.5	-2.93
ATXN3L	0.73	2.54	1.48	1.77	-0.07	1.82	2.25	1.61	5.18	1.09	1.67	4.88	0.7	-1.25	2.38	1.61	-1.12	0.18	-1.07	-1.53	5.36	4.29	1.73	-0.23	0.45	2.39	0.18	0.65	5.91	5.4	-1.89	-1.61	3.73	-0.15	5.73	2.57	0.33	3.66	2.99	1.22	5.03	2.16	2.5	3.62	0.53	0.46	0.73	-0.27	1.88
ATXN7	8.16	4.17	1.66	-9.72	-0.59	-2.87	-6.71	0.73	-7.66	4.42	-4.44	-2.01	2.32	5.48	-6.06	2.33	3.73	2.47	5.15	1.19	-10.11	-7.26	-0.67	7.02	3.67	3.39	4.24	-4.06	-9.22	-9.75	3.92	1.38	-1.82	8.48	-5.7	-0.35	2.06	-5.37	-6.37	-4.81	-2.79	-1.34	-1.28	-2.17	1.56	0.85	4.14	2.44	1.61
ATXN7L3	4.01	1.01	3.67	-5.46	-0.85	-2.03	-3.25	4.68	-5.5	2.12	-3.96	-3.17	-1.76	6.66	1.94	4.52	5.82	1.88	5.24	1.11	-8.12	-6.55	1.03	5.51	1.64	1.08	2.55	-2.02	-9.28	-8.13	2.31	4.76	-2.55	2.86	-1.99	1.01	1.2	-3.25	-4.56	-1.72	-5.96	4.92	1.11	1.21	1.88	0.69	3.67	1.67	-0.95
AURKA	-7.46	-4.19	-1.8	-6.84	-1.68	1.05	3.83	6.14	-0.11	-2.98	-9.12	-6.72	-5.99	3.88	10.79	1.54	1.38	-0.12	3.52	3.19	-5.86	-8.56	7.12	-1.65	-9.94	1.03	-2.41	5.86	5.49	2.17	-8.9	10.19	-4.43	-11.05	5.59	-7.54	4.1	2.81	-0.41	-1.87	-7.44	3.96	-3	-2.13	-4.18	-11	-12.44	-13.94	-11.08
AURKB	-6.41	-3.61	0.61	-7.16	-3.13	1.59	3.7	5.88	1.02	-3.24	-8.7	-6.23	-6.22	3.28	8.77	1.25	1.23	0.78	2.84	2.3	-6.13	-8.48	6.5	-1.06	-8.77	1.38	-2.6	4.94	2.56	0.14	-10.17	10.05	-2.81	-10.53	6.65	-7.2	4.27	1.86	-2.66	-3.48	-6.94	5.99	0.95	1.62	-2.73	-9.32	-11.21	-12.35	-9.83
AURKC	-0.57	0.33	-1.25	-0.18	0.22	-0.03	2.59	-0.21	4.42	-1.25	1.37	2.98	0.27	-1.29	-0.76	-1.11	-3.01	-1.22	-2.44	-0.67	2.82	1.92	-0.71	-0.46	0.47	0.49	-0.92	-1.91	4.53	2.92	-2.85	-1.53	3.84	-1.11	4.56	0.74	-1.26	2.56	-0.15	-1.33	2.74	1.28	4.27	4.17	3.62	3.52	0.43	1.42	4.17
AVP	0.72	2.45	1.41	1.63	-0.3	1.67	2.23	1.15	5.01	1.01	1.53	4.89	0.65	-1.17	2.13	1.53	-1.24	0.35	-1.22	-1.71	5.07	4.17	1.62	-0.12	0.37	2.41	0.13	0.74	5.71	5.28	-1.78	-1.33	4.28	-0.24	5.61	2.46	0.29	3.47	2.96	1.23	5.3	1.22	2.12	3.46	0.44	0.59	0.54	-0.15	1.89
AVPR1A	-3.16	-4.25	-5.41	-1.76	3.96	-0.65	6.7	2.78	2.81	-1.8	5.11	1.64	-1.18	-5	-3.87	-2.92	-2.22	1.24	-7.52	6.17	2.75	-3.42	-1.59	-5.23	0.4	-0.92	1.58	-3.37	0.92	-2.14	-0.97	-2.77	2.41	-5.73	-1.5	-4.44	-2.22	4.25	-4.31	-6.6	-3.15	3.12	5.58	1.3	5.28	3.88	-2.32	-0.25	2.83
AVPR1B	1.09	0.58	0.29	0.02	-1.22	0.46	0.03	0.02	2.42	-0.24	-0.28	3.33	-1.13	0.64	-0.36	-0.42	-2.49	-1.41	-2.35	-2.15	2.22	2.16	-0.33	-0.59	-0.4	1.08	-1.1	-1.67	2.79	2.88	-3.62	2	1.88	0.69	2.8	0.67	-1.12	1.22	0.43	0.22	2.5	1.55	0.75	1.96	0.03	0.97	-0.06	0.28	1.78
AVPR2	-2.78	-3.96	-6.11	-4.22	8.1	0.99	6.91	-0.54	1.84	-0.62	2.19	2.86	1.94	-6.48	-4.28	-5.16	-3.12	-3.86	-6.74	6.96	-0.14	-1.15	-4	-5.37	3.72	1.07	-2.82	-2.42	1	-1.1	-1.04	-5.08	0.57	-2.73	-0.39	-3.6	-3.73	1.3	-3.15	-5.01	0.63	-0.64	3	3.6	3.77	5.71	1.91	2.91	5.07
AXIN1	7.44	5.86	7.85	0.99	-3.43	1.03	-2.13	2.74	-3.65	3.4	-7.55	-0.7	-1.18	4.22	-0.44	5.94	4.75	1.88	8.59	0.06	-7.77	-8.17	4.57	6.21	2.83	3.23	3.04	-1.28	-9.98	-9.57	2.47	4.22	-3	6.49	0.07	8.8	-0.16	-1.75	-0.87	-3.78	-2.5	3.99	7.37	8.07	3.85	3.16	6.89	6.93	2.89
AXIN2	-1.6	0.94	0.83	-0.86	-1.45	1.01	-1.23	5.19	-0.09	-1.78	0.64	1.12	-2.2	-1.55	-2.64	-2.05	0.71	3.55	-1.64	1.11	-0.42	-0.99	-2.04	-2.23	1.21	1.22	-1.65	-2.25	-0.03	-0.27	0.65	-1.03	3.23	-1.86	2.27	-1.93	-2.19	-0.53	-1.63	-0.91	0.72	1.12	-0.23	0.89	-0.23	1.27	2.09	-0.65	2.7
AXL	-3.21	-7.75	-11.18	-5.91	12.45	1.73	9.72	2.62	1.95	3.12	9.45	7.65	5.63	-7.38	-9.44	-6.39	-3.97	-5.16	-11.68	12.87	-3.55	-7.18	-5.78	-9.99	10.25	1.29	3.94	-4.51	-2.92	-6.15	3.64	-8.98	-5.01	-6.71	-6.47	-8.59	-3.25	7.47	-6.44	-11.37	-5.44	1.13	7	1.42	11.67	4.3	0.16	0.88	5.11
AZI2	-1.25	1.43	-3.06	3.58	-0.34	-1.14	-1.24	-1.26	-5.26	2.55	-1.46	-8.79	-2.77	2.61	8.73	-1.02	2.98	-3.84	4.28	1.08	7.85	5.81	2.77	-0.85	-7.04	-3.17	2.23	1.81	5.49	6.95	3.01	0.03	-8.41	-0.14	-8.01	2.29	0.66	-0.93	8.4	9.26	0.06	-7.14	-10.12	-7.69	-6.85	-5.63	-3.39	-8.07	-8.14
AZU1	-2.04	-1.02	-0.17	1.34	-2.98	-0.86	0.8	-1.19	3.88	-2.28	2.15	1.96	-2.71	-4.1	-0.73	-1.67	-3.98	-2.29	-3.87	-2.94	2.88	1.51	-0.74	-2.72	-2.58	-1.61	-2.96	-2.12	3.56	2.66	-4.29	-4.13	2.46	-3.03	2.7	-0.5	-1.27	1.62	0.03	-1.04	6.21	0.95	1.87	2.78	0.05	0.43	-1.68	-1.07	0.48
B2M	-8.4	-3.16	-8.29	1.58	7.65	3.51	8.51	-3.44	1.1	-2.99	4.73	-1.94	0.91	-4.83	0.99	-4.36	-5.1	-3.34	-5.88	6.19	4.46	2.13	-1.54	-5.65	1.22	-3.57	-0.98	4.18	8.03	4.32	1.44	-4.85	-2.54	-7.56	-1.68	-5.89	0.41	3.54	2.72	0.62	-3.32	-2.14	-2.25	-3.89	3.07	-0.69	-5.25	-6.08	-3.51
BABAM1	4.18	5.66	7.78	8.38	0.85	4.66	3.35	-1	0.74	5.45	1.14	-4.02	0.87	4.83	7.18	9.17	4.13	-2.79	6.1	0.49	4.05	4.93	6.56	0.86	0.06	5.28	5.11	5.86	-0.84	2.9	2.71	1.03	-5.96	3.34	2.5	6.22	0.37	-1.55	8.16	5.13	-7.46	4.43	1.43	0.34	-5.7	-1.42	1.62	3.23	-4.41
BACH1	1.09	-0.4	-0.96	0.81	0.56	-3.56	-2.96	1.4	-4.05	-0.91	-2.86	-5.04	-2.23	2.75	2.71	-3.02	1.34	-2.88	4.41	2.14	-1.99	-1.68	-2.7	1.97	-2.1	-1.36	1.18	-1.2	0.35	0.06	4.29	1.79	-5.58	1.29	-6.09	2.47	-0.37	-2.02	-0.66	3.35	-1.22	-2.39	-4.88	-5.2	-2.06	-1.95	-1.49	-2.67	-3.22
BACH2	-4.6	-4.08	-4.68	-4.56	10.67	0.46	10.92	-0.14	-0.22	-3.53	-1.43	0.09	0.37	-5.65	-2.2	-5.3	-5.99	-4.37	-3.18	7.99	-0.7	-1.53	-3.71	-5.18	4.39	4.3	-3.3	0.34	1.27	-0.08	2.13	-4.2	0.05	-5.71	0.63	-2.72	-4.85	-0.44	-2.58	-4.58	0.16	1.29	1.74	1.22	4.05	4.16	-2.14	-3.15	1.34
BAD	6.32	8.12	7.92	8.75	-0.72	4.69	-1.99	-4.54	-0.52	6.86	0.57	1.47	4.05	4.51	2.57	9.36	2.74	-0.97	5.5	-3.8	3.32	6.17	7.64	3.43	2.95	4.47	4.16	7.85	-3.02	1.54	3.62	-1.62	-4.8	3.75	-1.06	6.81	4.37	-3.22	7.89	7.78	-5.24	-0.41	-1.3	-0.68	-4.85	-2.21	4.99	4.74	-2.47
BAG1	-1.02	2.43	1.68	2.38	-1.05	1.59	2.03	-2.99	2.9	-3.27	0.38	0.37	1.19	0.32	0.6	3.13	1.11	-1.26	0.43	-1.14	0.84	2.04	0.98	-0.31	-1.04	0.75	3.25	2.74	-0.99	1.58	2.9	-2.01	0.44	1.46	-1.47	0.94	-0.9	-2.91	-1.11	-1.62	-2.9	-0.49	3.31	1.75	-1.47	2.09	1.66	3.5	0.9
BAG4	-2.03	1.52	1.04	0.67	-0.36	0.76	0.78	3.24	-1.48	2.11	0.43	-1.14	-2.94	0.26	1.4	1.02	0.29	-0.65	2.03	1.96	-2	-0.14	0.52	-0.71	-1.07	0.64	-1.23	2.22	-0.85	-1.18	1.66	1.12	-0.52	-2.12	-0.48	1.32	-0.74	-1.65	2.37	-0.27	-1.29	-0.67	-1.61	-0.82	-2.23	-1	-3.27	-3.41	-0.4
BAIAP2	10.01	7.24	7.64	0.97	-6.19	3.88	-6.17	-5.19	-1.38	5.42	0.08	4.65	5.4	4.42	-3.03	7.8	2	3.19	3.5	-8.87	-2.71	2.03	2.94	2.15	3.83	7.6	5.73	5.32	-8.17	-5.27	4.63	-4.64	-0.46	9.33	-3.46	3.31	2.62	-7.43	0.78	0.13	0.34	-3.96	-2.32	-0.58	-2.96	-5.56	9.35	7.09	0.41
BAIAP2L1	4.25	5.83	3.29	-2.71	-4.7	0.16	-7.55	-2.29	-0.76	3.39	-1.28	2.87	2.68	4.71	-1.13	3.59	3.92	2.81	2.88	-6.82	-4.1	-1.65	4.31	5.01	0.67	0.07	4.34	0.95	-6.13	-4.87	3.06	-2.64	3.8	3.8	1.56	-2.48	2.84	-1.74	-1.92	2.29	-3.8	-2.85	-0.69	-1.57	-2.59	-3.92	2.11	1.47	-3.82
BAIAP2L2	0.82	-4.82	1.17	-0.66	-5.92	-3.81	-1.9	-0.89	5.99	-4.57	1.54	1.12	-4.82	-1.33	-4.1	-3.59	-1.61	-1.26	-0.4	-3.9	-1.01	-1.53	-2.94	2.57	-0.32	-3.48	-3.93	-6.4	-0.67	-1.71	-4.56	-1.17	3.05	1.55	3.48	-0.92	0.07	3.17	-4.47	-2.91	3.14	3.5	7.78	8.56	5.93	6	6.05	7.07	7.18
BAIAP3	5.44	-0.86	4.75	1.44	-8.71	0.38	-4.92	-0.45	5.42	1.22	-1.58	1.56	-3.55	1.73	-2.21	1.93	2.21	3.08	2.28	-6.02	-2.51	-3.31	0.95	3.24	0.75	-0.58	-0.83	-2.84	-4.87	-3.63	-3.24	-0.28	5.4	4.4	3.81	1.07	4.18	-2.07	-1.25	-2.26	1.98	2.76	8.09	9.72	4.03	4.03	7.79	8.4	5.71
BAK1	-0.48	2.15	2.22	2.67	1.73	3.92	4.56	2.8	0.37	-1.53	2.2	-0.98	2.97	0.49	1.74	3.63	1.96	0.9	-0.23	3.6	0.14	0.83	3.8	0.66	1.44	0.66	2.2	3.76	2.17	-0.46	1.35	1.14	-2.19	-3.15	-1.12	0.62	0.89	1.48	0.65	0.73	-4.78	2.66	1.43	-0.81	-0.59	0.58	0.24	1.7	-1.63
BAMBI	-1.59	-0.41	-0.08	3.92	1.23	-0.64	0.78	2.43	2.65	-1.23	6.51	-0.04	-0.72	-0.67	-1.58	-1.78	1.69	-1.15	-2.65	1.42	-0.08	-0.95	-0.59	-2.59	-1.02	-1.26	-1.16	-1.69	-0.29	-0.48	-0.77	-0.58	-0.93	-1.68	-0.34	-0.88	2.04	4.83	-1.35	-2.15	1.54	2.87	0.25	-0.05	1.11	-0.32	-1.48	-0.95	-0.2
BANP	3.4	-1.09	3.82	1.36	0.99	1.76	2.82	-0.47	0.68	-1.08	-0.49	1.35	1.78	3.21	-2.04	4.12	3.31	-0.19	3.11	4.47	-8.6	-5.71	0.93	5.63	4.97	-1.02	3.48	3.47	-6.92	-8.64	5.18	3.07	-0.51	5.15	2.64	-0.65	2	-1.96	-3.22	-2.98	-8.41	3.99	6.77	2.91	3.69	5.89	7.82	5.93	3.16
BAP1	8.1	4.83	7.43	-4.09	-0.7	-0.56	-4.03	3.65	-5.95	5.75	-3.88	-4.32	1.24	7.17	-5.67	6.53	5.65	2.9	6.27	2.54	-11.85	-9.46	-2.77	5.95	5.33	4.7	4.97	-0.58	-12.49	-12.02	5.46	4.2	-1.59	7.5	-2.57	2.47	2.05	-3.34	-5.39	-6.12	-3.85	3.08	0.65	-0.41	0.09	2.63	6.86	6.43	2.4
BARD1	-4.57	-2.81	-1.8	-1.53	-1.87	-1.53	1.6	4.34	-2.66	-2.09	-6.03	-5.58	-3.65	1.76	7.38	0.66	3.79	-2.36	1.96	3.32	-2.51	-3.79	4.9	-0.22	-5.33	-1.33	-3.95	4.23	2.33	2.12	-1.97	7.42	-4.68	-4.51	-0.04	-3.19	0.35	0.85	-0.6	3.33	-4.42	2.61	-4.09	-3.2	-4.72	-5.99	-5.96	-8	-6.72
BARHL1	-0.21	0.36	-0.28	-0.01	-1.65	-0.5	0.58	2.19	3.46	-1.11	0.57	2.78	-0.94	-1.71	0.12	-0.75	-1.86	-1.57	-2.31	-1.66	2.65	2.14	-0.37	0.29	-0.83	-0.06	-1.68	-1.49	3.26	2.98	-3.75	0.22	2.96	-0.19	3.8	1.98	-1.23	1.67	0.19	-0.68	3.74	1.84	2.23	3.4	1.24	2.11	0.7	1.29	3.31
BARHL2	0.97	2.77	1.33	1.83	0.14	1.93	2.22	1.12	5.17	1.24	1.72	5.19	0.68	-1.05	2.5	1.72	-1.06	0.11	-1.08	-1.52	5.28	4.41	1.86	-0.17	0.61	2.63	0.27	0.8	5.29	5.46	-1.58	-1.15	3.86	0.05	5.61	2.64	0.61	3.73	3.11	1.41	4.97	1.43	2.44	3.83	0.57	0.24	0.81	-0.23	1.79
BARX1	0.17	0.2	1.73	0.14	-4.22	0.74	0.77	-1.14	1.19	0.12	0.02	2.09	-1.01	1.63	0.25	0.42	-2.13	1.78	-1.28	-4.02	0.14	-0.18	1.54	-1.08	-1.21	-0.11	0.36	-0.38	0.52	0.96	-2.52	0.9	3.11	-0.58	3.39	1.28	-0.19	0.85	-0.48	-1.06	-0.85	1.7	0.8	1.65	0.98	0.59	-0.96	-0.93	0.25
BARX2	-1.43	0.75	0.1	0.54	0.71	2.79	1.72	-0.93	0.83	0.7	0.95	0.14	0.8	-0.47	0.94	0.89	-0.63	0.46	-0.44	-0.88	0.56	-0.42	1.48	-1.13	-0.05	0.18	0.83	2.23	1.28	1.39	-2.29	0.98	0.36	-2.1	1.66	-0.06	1.34	0.22	1.08	-0.37	-1.2	0.72	0.6	0.2	-0.77	-0.69	-1.64	-1.62	-0.74
BASP1	-1.2	2.1	-2.27	1.82	3.52	3.67	1.06	-1.73	-0.53	1.42	2.84	1.44	2.84	1.85	-2.51	3.86	1.89	2.22	1.99	1.35	-1.23	-1.82	0.42	-2.03	4.74	0.94	3.64	0.48	-2.38	-1.01	1.88	-1.22	-0.83	-2.03	-1.67	-1.93	1.06	0.1	2.36	-1.07	-1.29	-1.87	-1.12	-1.57	-1.63	-0.98	2.32	2.3	-0.39
BATF	-7.07	-6.56	-7.57	-5.87	13.65	3.64	15.19	-4.05	-1.08	-6.27	-1.26	-1.46	3.24	-8.9	-4.11	-6.95	-7.94	-6.63	-5.11	14.61	-2.36	-3.93	-5.07	-8.25	7.32	4.15	-4.58	4.96	3.13	-1.16	4.93	-7.84	-2.43	-8.62	-1.73	-6.7	-4.1	-1.35	-4.04	-7.51	-2.53	1.9	2.58	-0.55	9.05	2.87	-4.5	-7.62	-3.42
BATF2	-6.62	-5.09	-9.17	-6.59	12.91	5.83	15.4	-3.65	-1.95	-6.94	1.65	-2.4	4.12	-7.7	-2.79	-7.3	-6.88	-2.64	-7.89	13.83	-2.86	-4.4	-4.91	-5.85	7.03	2.1	-2.89	6.05	4.5	-0.9	6.64	-5.42	-0.19	-8.16	-0.94	-7.67	-1.64	-1.98	-4.17	-6.89	-4.77	1.11	2.24	-0.68	11.39	4.2	-3.7	-6.06	-1.8
BATF3	-7	-7.2	-8.49	-6.09	11.96	2.17	14.18	-2.22	-0.29	-5.71	1.13	-1.21	1.36	-8.78	-4.6	-7.49	-7.71	-5.03	-6.78	13.08	-2.65	-4.33	-5.31	-8.2	6.05	2.14	-4.17	3.05	3.31	-1.69	3.5	-6.57	-2.17	-8.55	-1.23	-7.37	-2.97	1.34	-4.95	-8.06	-3.6	1.03	5.14	0.94	9.99	3.37	-3.72	-5.37	-0.99
BAX	-1.16	-2.35	4.09	3.68	1.71	4.23	2.94	3.31	1.15	-1.77	-0.98	-1.16	-2.15	1.97	4.59	3.28	4.01	2.6	2.87	3.95	0.54	-0.51	2.35	-2.56	2.95	-2.08	0.76	2.76	-1.45	0.62	2.43	4.14	-0.72	-0.57	0.78	-1.57	-0.68	0.59	0.56	0.66	-5.21	3.31	3.38	2.02	-1.4	2.3	2.3	3.78	-0.87
BAZ1A	-3.33	-3.24	-2.83	-5.05	-1.77	-3.33	-0.89	4.6	-3.59	-1.86	-6.42	-4.38	-3.63	2.37	6.46	-1.78	3.28	-0.76	2.14	2.51	-4.38	-5.29	2.62	1.5	-6.45	-0.67	-2.51	1.89	0.5	-0.22	-2.83	7.43	-4.57	-3.68	0.44	-2.85	-2.5	-1.24	-2.27	-0.68	-2.86	2.15	-1.69	-2.07	-1.49	-5.55	-6.12	-7.25	-6.47
BAZ1B	4.15	2.3	1.97	-7.54	-0.83	-3.96	-5.3	3.55	-6.24	2.9	-6.92	-1.91	-0.06	5.4	-0.15	1.7	5.9	1.93	6.19	1.92	-8.95	-7.72	0.34	5.58	0.34	2.09	2.1	-2.3	-8.07	-8.72	3.61	4.24	-1.96	5.13	-3.44	-0.69	1.35	-4.72	-5.76	-3.38	-3.46	1.16	-2.76	-3.37	-1.73	-2.44	-0.68	-1.27	-2.75
BAZ2A	9.11	4.84	5.16	-8.59	-4.06	-2.37	-7.64	-0.97	-6.32	4.28	-3.88	-0.1	2.93	3.73	-6.82	4.17	5.37	2.61	4.98	-2.77	-10.4	-6.84	-0.18	6.38	4.19	5.34	3.47	0.64	-9.74	-10.3	4.89	1.43	-0.2	9.78	-4.09	0.87	-0.57	-8.29	-6.59	-6.8	-2.64	-0.04	0.93	-0.37	1.36	0.82	8.56	5.86	1.98
BAZ2B	2.94	-6.45	-1.24	-4.49	-4.56	-6.81	-3.86	3.32	-2.72	-3.66	-3.11	-0.59	-4.6	2.13	-1.99	-6.02	3.26	-1.17	2.04	0.21	-6.19	-5.22	-4.32	4.34	-2.97	-3.32	-5.8	-7.31	-5.46	-5.27	-0.13	1.78	0.29	3.81	-2.67	-2.76	-1.76	-2.38	-6.3	-4.52	2.09	2.59	1.71	3.42	3.87	3.89	3.08	1.87	4.73
BBC3	1.24	1.72	2.21	-1.67	0.64	2.29	1.7	2.09	0.34	-0.47	1.19	2.75	-2.56	1.02	-2.05	0.9	2.11	0.78	-1.16	1.88	-0.84	-3.28	0.22	-2.48	2.32	0.53	1.75	-0.96	-1	-1.76	1.35	-0.89	2.43	-2.23	0.06	1.11	-1.67	-1.43	-1.87	-3.59	-1.18	3.12	2.49	1.76	0.92	2.14	2.2	1.92	1.09
BBX	5.85	5.5	4	0.55	-0.29	-0.44	-6.3	-1.83	-7.87	5.54	-4.84	-3.59	3.27	6.22	0.87	4.51	4.69	-0.91	7.01	-2.31	-2.88	0.2	3.07	4.36	2.05	3.03	3.77	2.89	-6.4	-3.16	4.29	3	-5.01	6.57	-4.55	4.19	2.01	-4.21	2.57	3.55	-1.11	-2.96	-6.77	-5.15	-3.85	-5.41	2.77	-0.73	-4.11
BCAM	10.14	5.73	7.22	1.97	-4.35	1.08	-9.52	-4.64	-3.67	6.14	0.95	1.45	4.27	5.18	-3.15	6.99	2.4	-0.22	5.01	-7.54	-3.78	3.03	2.44	4.67	2.53	7.22	3.41	1.52	-8.57	-5.38	5.49	-1.22	-2.27	8.74	-4.19	4.53	1.9	-6.5	0.42	1.17	4.75	-2.95	-3.67	-1.42	-3.87	-4.27	8.31	6.12	0.36
BCAR1	8.76	2.52	4.77	-5.01	-1.05	3.53	-2.46	0.42	-1.11	2.57	0.77	3.24	3.9	2.48	-7.32	3.73	0.57	5.36	3.75	1.41	-10.47	-7.26	0.44	4.61	6.25	3.68	6.14	0.97	-9.82	-10.98	5.48	2.53	3.23	8.58	0.56	1.35	-1.11	-1.39	-8.13	-9.64	-4.36	1.93	6.3	3.56	3.94	4.52	8.57	7.48	4.53
BCAR3	-0.38	-5.37	-1.51	-2.4	3.7	-0.56	4.71	2.2	3.2	-1.19	6.07	4.06	2.37	-5.45	-9.17	-6.67	-3.82	0.71	-6.26	4.74	-5.56	-3.98	-6	-2.77	4.51	-1.63	-0.46	-5.74	-2.22	-5.76	0.02	-2.36	5.33	-2.48	2.22	-5.91	-3.88	3.53	-7.42	-8.29	-2.34	1.97	5.06	4.11	7.98	9.4	2.32	3.03	9.77
BCKDK	6.27	5.52	6.42	1.45	0.74	3.4	-2.22	0.43	-5.69	6.38	-1.5	-0.46	4.43	6.22	-1.68	7.75	4.9	3.96	6.65	0.59	-7.88	-4.22	4.87	4.49	4.34	3.67	6.01	4.33	-12.03	-10.07	5.6	3.33	-1.93	5.95	-1.5	3.61	2.94	-5.19	-1.99	-0.72	-4.83	2.38	0.21	-0.39	-2.73	0.3	5.87	6.42	0.48
BCL10	-1.23	1.53	-1.2	-1.07	3.53	1.59	0.87	0.49	-7.75	0.92	-1.52	-6.09	2.67	2.79	1.1	1.81	3.2	-1.3	1.85	4.22	-6.51	-1.82	-1.56	2.35	0.78	-0.47	1.79	3.51	-4.43	-3.76	5.9	5.68	-6.03	1.9	-5.16	-0.41	0.6	-2.35	-2.52	2.17	-4.29	-1.13	-6.51	-6.35	-2.35	-1.69	0.44	-1.13	-4.03
BCL11A	-4.68	-3.66	-4.02	-3.88	9.96	-0.16	10.6	-1.85	0.21	-2.96	-2.1	0.05	-0.2	-6.46	-1.67	-4.79	-6.37	-5.05	-3.17	7.61	-0.33	-1.14	-3.92	-5.32	2.95	3.58	-4.02	0.51	1.59	0.16	1.06	-5.73	-0.73	-5.5	0.4	-2.8	-4.44	-0.38	-2.48	-4.23	2.4	0.58	0.7	0.54	2.39	2.22	-2.92	-4.17	-0.06
BCL11B	-6.58	-5.9	-6.85	-6.01	14.59	3.74	15.37	-4.64	-1.62	-5.73	-3.21	-2.3	4.28	-8.73	-2.36	-6.57	-7.32	-6.28	-3.66	15.03	-2.07	-3.25	-4.6	-7.59	7.69	5.53	-4.81	5.71	3.32	-0.41	5.99	-7.55	-2.57	-7.98	-1.32	-5.84	-5.51	-2.93	-3.57	-6.54	-2.46	0.39	0.64	-1.26	7.13	3.21	-3.41	-7.37	-2.81
BCL2	-2.52	-4.72	-3.38	-3.41	2.99	-1.64	3.76	3.81	2.21	-2.13	1.63	3.16	-3.9	-5.2	-4.01	-6.03	-3.38	-3.44	-3.56	5.28	-1.22	-3.81	-4.18	-6.1	0.23	-0.61	-3.91	-5.26	1.13	-0.98	-3.58	1.82	1.48	-4.37	0.69	-1.59	-5.84	2.37	-4.23	-4.69	2.96	3.12	3.84	3.16	4.92	4.38	-1.06	-1.43	4.73
BCL2A1	-4.31	-3.45	-3.89	-1.97	3.81	0.11	5.58	-1.77	0.96	-3.82	-1.54	0	-1.6	-4.17	0.2	-3.36	-4.31	-2.5	-3.36	3.94	0.5	-1.39	-1.74	-4.21	0.48	-0.65	-2.71	1.71	5.44	2.37	-1.54	-3.31	-0.57	-5.02	0.13	-3.37	-0.72	0.55	-0.75	-2.9	-0.86	-0.8	0.84	-0.41	2.32	-1.73	-4.19	-4.95	-3.28
BCL2L1	2.44	3.22	1.1	1.48	0.83	4.5	-0.2	-2.98	-4.21	2.99	2.47	-1.84	3.02	2.38	-5.24	4.23	2.6	2.01	-0.33	-1.03	-2.53	2.2	3.11	1.31	2.5	0.75	2.76	5.35	-6.03	-4.46	4.71	0.17	1.42	3.97	-2.99	1.18	2.61	-4.46	-1.2	-2.03	-3.7	-1.29	-1.69	-2.46	-1.46	-1.09	3.96	3.62	-2.27
BCL2L10	-0.24	-0.63	0.11	-0.4	-1.58	-0.97	-0.61	-0.7	1.06	-1.19	-0.11	0.75	-1.2	-0.85	-0.83	-0.75	-0.73	2.19	-1.26	-2.33	0.71	1.02	-0.21	0.53	-1.59	-0.69	-1.83	-0.71	1.94	1.15	-2.68	-0.98	5.14	0.08	1.68	0.55	-0.5	0.45	-0.46	0.06	0.35	-0.09	0.67	0.44	0.3	-0.65	-0.44	-1.67	0.42
BCL2L11	3.16	2.26	2.96	-4.12	0.26	-0.74	-3.51	3.3	-7.88	4.17	-2.92	-4.43	2.86	5.22	0.04	3.69	5.79	1.18	4.51	1.59	-9.36	-5.23	2.04	5.79	2.65	1.71	1.18	2.65	-8.03	-7.92	3.75	6.95	-2.8	4.7	-4.25	-0.59	2.42	-5.08	-3.14	0.49	-5.12	2.32	-4.16	-3.79	-2.04	-1.49	1.2	-0.13	-2.78
BCL2L13	6.98	7.08	5.79	-1.93	1.65	2.42	-3.23	-2.25	-4.27	7	1.43	1.09	4.97	2.15	1.52	4.54	-2.44	1.7	5.06	1.06	-1.07	1.13	3.38	1.07	3.81	4.35	6.67	0.92	-5.31	-4.63	4.85	-1.19	-1.44	4.47	-4.05	4.46	0.36	-5.24	3.02	-2.24	-1.22	-5.38	-6.05	-2.49	-5.87	-2.37	2.13	2.72	-2.28
BCL2L2	3.83	0.88	1.14	0.6	-2.76	-2.11	-3.78	-3.44	-0.8	2.06	0.76	2.14	-0.87	0.73	-4.66	-0.82	0.4	-0.87	1.75	-2.85	-1.66	2.34	-3.49	2.79	-0.9	0.38	1.99	-3.2	-4.45	-2.23	3.44	-2.71	1.22	5.24	-1.05	1.16	-0.68	-3	-1.92	-0.73	4.3	-1.74	-0.17	-0.62	-0.88	0.55	4.54	4.13	1.36
BCL3	5.49	0.76	0.87	-0.95	3.41	5.71	3.19	-2.34	-2.45	3.94	2.12	0.87	5.91	3.1	-5.18	5.48	1.61	5.99	1.31	3.52	-8.53	-4.65	2.55	1.62	6.39	3.86	5.81	4.21	-8.11	-9.28	6.99	-0.8	1.51	5.41	-0.43	-0.9	1.61	-3.57	-6.15	-6.35	-6.59	-0.79	4.28	-0.2	3.51	4.72	6.51	6.17	2.26
BCL6	-0.85	0.36	0.78	-6.18	2.69	-1.69	0.85	2.74	-5.34	2.59	-0.96	-2.03	-0.56	1.18	-2.79	0.7	3.18	-0.3	2.39	4.26	-6.81	-6.58	-4.44	-2.48	2.63	1.38	-0.48	-3.18	-6.38	-7.09	1.36	1.24	-0.37	2.38	-5.3	1.78	-1.18	-4.17	-4.3	-7.57	0.7	-0.18	0.68	-1.93	0.32	1.83	0.52	2.07	2.28
BCL6B	1.85	-6	-10.76	-2.97	10.26	5.4	8.09	7.15	5.74	4.4	12.41	11.53	0.75	-4.38	-9.07	-0.93	-0.43	-4.03	-11.36	9.11	1.65	-4.79	-2.03	-8.71	3.99	3.67	7.69	-7.87	-3.66	-7.08	3.24	-5.73	-5.57	-2.55	-6.34	-6.88	-2.27	11.26	-10.23	-10.48	-5.02	1.81	9.78	1.79	10.2	0.19	4.22	6.83	1.71
BCL7A	6.31	3.53	6.89	1.73	-2.57	-2.16	-5.29	3.58	-3.07	5.28	-6.61	-0.34	-1.89	4.31	3.47	5.57	5.84	-0.32	6.94	-0.59	-3.87	-2.63	2.04	5.35	3.57	1.91	1.32	-0.13	-6.5	-3.92	2.73	4.26	-4.2	6.37	-2.66	5.23	1	-4.32	1.04	2.28	-1.29	2.33	-0.98	0.64	-4.71	-2.33	2.02	1.31	-1.63
BCL9	8.66	4.06	6.56	-3.52	-2.69	-0.99	-6.41	-0.59	-7.69	5.23	-1.65	-0.92	3.59	4.97	-5.39	5.94	7.5	1.85	5.61	-1.92	-9.93	-5.35	1.13	5.84	4.29	3.87	2.21	0.97	-11.3	-10.75	4.53	2.44	-3.06	8.31	-5.15	2.58	1.81	-8.22	-5.67	-3.13	-3.04	0.84	-0.89	-1.49	-0.76	0.46	9.51	6.18	1.8
BCL9L	9.53	5.83	4.74	-7.79	-0.21	1.12	-5.4	-2.06	-6.63	6.69	-0.3	2.53	5.09	3.2	-7.07	5.85	4.11	3.51	5.15	1.38	-11.36	-7.78	1.44	4.37	6.32	4.21	4.3	0	-11.44	-11.96	5.97	0.61	0.05	9.49	-4.92	2.47	-0.99	-8.2	-7.01	-6.43	-2.6	-1.26	2.82	1.53	3.2	3.32	9.47	8.39	5.06
BCLAF1	5.5	2.27	3.31	-5.98	-1.54	-6.58	-6.45	4.5	-9.92	4.24	-5.66	-5.78	-1.11	4.91	-2.26	2.25	4.81	-0.97	6.64	2.12	-9.48	-6.64	-0.8	6.05	0.39	3.57	0.58	-2.57	-9.36	-9.08	4.59	5.25	-5.54	6.67	-7.12	1.47	0.97	-4.51	-4.64	-2.04	-0.87	-0.46	-5.79	-6.03	-2.3	-3.26	0.21	-1.58	-3.22
BCOR	8.86	4.9	5.84	-5.11	0.12	-2.44	-7.61	3.2	-8.34	3.94	-5.47	-2.09	1.19	7.07	-4.62	4.65	5.15	2.18	7.24	1.3	-10.73	-7.72	0.05	6.46	5.64	4.77	4.86	-0.47	-11.19	-10.79	5.14	4.34	-3.48	8.05	-4.73	2.43	2.62	-5.59	-4.82	-3.49	-2.48	0.22	-2.36	-3.85	0.57	0.03	5.21	3.01	0.44
BCORL1	3.67	-0.71	-0.8	-8.68	3.02	-2.35	-3.21	5.01	-8.82	3.04	-1.12	-0.34	3.93	4.97	-5.92	1.29	3.17	1.73	1.12	3.69	-10.97	-6.12	-2.75	4.5	5.19	0.21	2.37	-2.78	-9.97	-11.76	3.05	6.39	-0.81	6.18	-4.82	-2.08	0.23	-4.72	-9.53	-5.51	-3.55	1.94	-2.02	-2.84	3.58	2.87	4.85	3.89	2.99
BCR	9.26	4.2	5.78	-10.5	-1.13	-2.89	-4.76	4.09	-6.74	5.01	-3.78	0.31	1.56	4.63	-2.71	4.23	3.69	2.89	6.06	3.15	-11.16	-10.31	-0.43	5.98	4.68	5.68	5.39	-3.69	-10.82	-12.37	5.47	5.29	-1.04	9.7	-3.95	1.52	-1.43	-7.32	-9.11	-9.98	-2.85	3.06	1.79	2.11	2.02	3.12	8	7.17	3.8
BDKRB1	-2.82	-0.74	-2.09	-2.09	-2.39	-0.32	1.35	0.4	1.88	-1.29	-1.12	1.81	-1.8	-2.26	-0.57	-1.47	-3.77	3.8	-4.01	-3.2	1.75	0.95	-0.62	-1.78	-2.2	-1.74	-1.62	-0.53	5.46	2.03	-4.6	0.6	6.36	-3.03	4.14	-1.11	-0.99	1.03	-0.34	-1.41	0.66	1.33	1.76	1.79	0.73	1.83	-2.35	-2.05	0.57
BDKRB2	-1.94	-5.18	-6.52	-1.89	3.24	2.01	5.22	5.94	2.77	-1.94	6.39	5.14	-2.34	-2.89	-5.25	-1.37	-3.16	-0.04	-8.02	5.76	2.68	-3.94	-0.33	-5.01	-0.23	-1.91	4.71	-5.24	2.65	-3.06	-1.43	-0.93	-0.68	-4.99	-0.58	-4.53	-1.01	5.51	-5.82	-6.37	-4.37	3.67	6.92	0.81	8.72	5.23	-0.29	2.94	4.15
BDP1	4.09	-3.5	0.79	-2.36	-3.54	-6.63	-4.46	1.48	-4.02	-1.01	-4.96	-2.42	-5.61	4.05	1.88	-0.9	1.31	-4.32	4.88	-0.75	-4.36	-2.08	-4.12	3.02	-3.78	-1.61	-1.93	-4.95	-3.87	-2.47	2.82	2.75	-4	4.81	-2.72	-0.65	-2.93	-2.28	-2.18	-0.41	3.73	0.59	-1.89	-1.15	-0.46	-0.45	0.88	0.41	-1.09
BEX3	1.32	5.98	0.67	2.92	3.25	4.65	-1.91	-4.26	-5.51	6.17	0.35	-4.02	5.42	5.15	-2.52	4.89	0.19	2.25	6.09	-1.28	-0.2	2.1	0.78	1.94	2.74	-0.35	4.48	6.13	-4.73	-2.31	3.09	3.25	-3.91	2.63	0.41	3.34	2.53	0.46	2.16	2.26	-3.62	-3.24	-4.28	-6.99	-4.45	-1.95	0.53	0.11	-2.89
BHLHA15	6.49	8.45	4.46	-0.36	-2.12	4.73	-3.8	-3.78	-1.01	4.7	1.57	3.37	5.43	0.95	-0.68	6.96	2.94	3.68	1.19	-6.28	-0.44	3.23	6.47	1.46	0.9	7.9	5.19	6.76	-6.63	-3.73	4.44	-3.67	2.27	7.17	-0.97	1.71	2.84	-8.08	2.98	0.39	0.7	-4.3	-2.29	-1.4	-6.37	-6.29	5.43	6.12	-3.98
BHLHA9	-0.77	0.51	-0.27	-0.06	-1.36	0.62	0.89	0.05	3.22	-0.14	0.05	3.08	-0.54	-1.91	0.24	-0.5	-2.45	2.96	-2.34	-1.97	2.95	2.15	-0.1	-1.1	-1.11	0.47	-1.08	-0.85	3.53	3.23	-3.37	-1.53	6.5	-1.58	4.02	1.05	-0.87	1.84	1	-0.23	2.64	0.59	1.01	2	-0.08	0.74	-1.31	-1.48	1
BHLHE22	-3.49	-2.26	-4.02	-3.68	9.82	2.15	11.12	-1.87	0.32	-2.17	-1.8	0.68	2.33	-5.4	-1.14	-3.51	-4	-3.15	-3.55	9.45	0.28	-0.49	-2.39	-4.7	3.91	3.96	-1.38	2.37	4.2	1.08	3	-4.84	0.42	-4.68	0.87	-2.27	-3.98	-1.04	-0.82	-3.54	-0.11	0.95	1.07	1.57	5.55	4.21	-1.85	-2.44	0.87
BHLHE23	0.83	2.68	1.31	1.77	-0.03	1.95	2.25	1.1	5.21	1.24	1.63	5.05	0.71	-1.13	2.43	1.72	-1.18	0.32	-0.93	-1.55	5.27	4.35	1.79	-0.02	0.5	2.62	0.16	0.85	5.43	5.45	-1.74	-0.98	4.03	-0.13	5.77	2.56	0.44	3.55	3.19	1.42	5.14	1.45	2.38	3.77	0.44	0.21	0.64	-0.3	1.87
BHLHE40	-1.56	2.71	-0.78	-2.82	3.34	5.24	2.45	-0.21	-4.2	1.07	1.88	-1.95	5.9	3.21	-2.06	3.83	-0.19	5.44	1.77	2.61	-5.32	-2.61	3.55	0.95	4.11	0.95	6.09	5.86	-5.29	-6.4	2.68	3.2	0.97	0.77	1.68	-3.12	1.09	0.28	-3.94	-1.48	-7.7	2.21	0.6	-2.09	1.84	1.16	1.54	2.11	-0.65
BHLHE41	3.55	-1.96	-2.96	-0.34	4.44	-1.34	0.71	-1.2	-1.54	1.05	3.22	2.47	5.04	-3.53	-7.17	-2.89	-1.45	-2.71	-3.5	4.01	0.2	0.83	-4.9	-1.23	6.81	1.39	1.1	-2.23	-2.76	-3.81	3.5	-5.49	-1.13	3.63	-4.77	-0.1	-3.09	-2.86	-2.43	-2.83	1.87	-2.11	0.92	0.16	4.66	5.62	5.02	4.79	6.8
BID	-2.41	-0.16	0.29	3.79	1.74	3.06	5.22	-1.21	5.29	-2.35	2.39	0.56	-2.16	-4.12	6.19	1.46	-4.41	2.39	-1.69	0.5	5.63	3.74	4.33	-5.21	-3.66	-0.66	0.76	4.17	6.69	6.01	-1.81	-0.99	0.88	-5.43	3.86	-0.3	0.63	1.52	3.79	2.71	-1.18	1.4	1.93	1.79	-1.56	-1.56	-4.34	-1.71	-2.97
BIRC2	-1.2	-0.81	-3.51	3.51	0.41	-0.95	-0.71	-1.09	-5.4	1.52	-2.74	-8.61	-0.54	0.99	8.33	0.46	3.83	-2.9	4.4	2.15	5.35	4.36	2.66	2.1	-7.52	-2.99	-0.84	3.76	5.9	6.66	3.66	2.27	-8.55	-0.34	-6.56	0.81	1.53	-1.94	6.97	8.04	0.08	-2.63	-7.97	-8.06	-6.11	-5.09	-2.98	-6.03	-7.75
BIRC3	-3.57	-0.95	-5.24	-3.79	6.37	3.03	5.7	-3.47	-2.67	-1.23	1.06	-2.5	3.48	-1.44	-0.51	-3.92	-2.46	0.12	-3.16	5.12	-2.09	-2.08	-2.88	-2.19	2.87	1.17	-1.4	2.64	1.36	-0.41	4.94	-2.9	1.19	-1.38	-1.82	-3.77	-0.84	-2.19	-0.69	-2.05	-3.19	-2.64	-1.66	-2.14	3.37	1.13	-2.06	-2.37	-2.14
BIRC5	-7.45	-4.55	-1.04	-7.53	-3.44	2.06	4.62	5.86	0.77	-3.72	-9.5	-6.88	-6.19	2.91	11.07	1.4	0.92	0.6	3.79	2.29	-6.4	-8.87	7.51	-2.57	-10.35	1.62	-2.08	6.08	5.07	1.1	-11.05	10.15	-4.31	-11.52	6.71	-8.02	4.33	2.2	-1.2	-3.61	-7.6	5.73	-1.13	-0.2	-4.29	-11.29	-12.84	-14.24	-11.08
BIRC7	-2.19	-1.41	-1.87	-0.92	0.27	0.69	4.4	0.21	3.61	-1.92	1.13	3.58	-1.78	-3.36	-0.47	-1.3	-4.44	-0.7	-4.15	0.95	2.13	0.32	-1.01	-3.18	0.03	-1.25	-1.89	-0.35	4.4	2.97	-3.15	-1.67	3.3	-3.49	3.73	-1.24	0	2.39	-0.46	-1.92	1.23	1.02	5.84	3.88	4.44	0.73	-2.37	-2.53	-0.08
BLK	-3.3	-2.21	-2.4	-2.99	10.29	0.57	9.6	-2.38	-0.05	-2.45	-2.84	0.04	0.33	-4.83	-0.01	-3.17	-5	-3.76	-0.64	5.98	0.26	-0.2	-2.71	-3.58	3.22	5.51	-2.91	1.62	1.61	0.73	2.09	-3.73	0.02	-3.58	1.01	-2.31	-3.95	-1.42	-1.32	-2.93	0.77	-0.06	-0.73	0.36	0.6	0.83	-2.64	-4.15	-1.39
BLM	-5.77	-3.76	-2.41	-7	-1.37	-2.54	3.29	7.12	-1.65	-2.73	-7.36	-4.8	-6.87	2.72	8.02	-0.55	1.94	-1.18	2.58	4.05	-4.64	-6.66	3.98	-1.41	-7.77	0.31	-3.69	2.33	2.77	0.03	-6.61	8.51	-3.34	-8.61	3.67	-5.48	0.14	2.23	-2.18	-2.22	-3.48	3.87	-2.27	-1.36	-1.76	-7.52	-10.2	-10.83	-8.38
BLNK	-1.9	-0.37	-1.45	-1.38	1.66	-0.99	1.77	-0.97	-1.42	-1.78	-1.8	-0.41	-1.61	-3.37	-0.07	-1.36	1.15	0.81	0.82	2.96	-2.01	-2.11	-2.92	-2.52	1.14	-1.45	-2	1.4	-0.58	-1.84	1.84	-1.64	1.31	-3.54	-0.37	-0.88	-3.21	-1.91	-1.53	-1.98	0.53	-0.02	-1.3	-0.33	-1.32	0.98	-0.84	-1.36	-0.17
BLOC1S2	-6.01	-0.99	-3.03	5.85	2.29	2.72	4.79	-4.21	4.18	-0.59	2.67	-4.82	-3.23	-3.18	6.03	-0.55	-1.34	-1.38	0.15	-0.25	10.32	8.24	2.47	-5.46	-4.9	-2.19	-1.32	4.37	10.97	10.36	-0.44	-3.03	-3.06	-4.65	-1.78	0.42	0.42	2.03	10.51	5.94	-2	-3.96	-5.33	-5.69	-5.96	-5.58	-8.72	-7.22	-6.58
BLZF1	-1.85	-0.47	-3.29	3.02	1.28	0.26	0.89	-3.23	-7.8	3.47	1.4	-7.8	0.61	0.59	8.34	1.62	6.02	0.8	3.28	1.24	5.05	5.51	2.43	2.56	-4.76	-0.72	-1.03	6.46	5.01	6.12	3.4	2.72	-9.07	-0.4	-7	1.26	3.2	-0.8	7.37	9.49	-2.39	-4.19	-9.14	-10.49	-8.06	-7.69	-1.15	-6.2	-9.37
BMI1	0.61	4.4	0.31	4.07	0.94	-0.26	-3.75	-1.34	-6.25	4.84	-2.14	-5.77	2.81	2.51	4.53	4.17	3.63	-1.74	5.17	-0.33	3.95	3.62	3.74	1.95	-2.13	2.09	0.97	6.45	0.87	2.07	4.84	-0.37	-6.85	0.33	-7.18	3.93	1.45	-3.9	5.75	7.11	2.59	-5.89	-10	-8.82	-8.48	-7.8	-1.71	-3.66	-8.01
BMP10	-2.4	-0.49	-2.03	-1.64	-3.94	-1.33	-1.09	-1.95	1.81	-2.16	-1.94	2.49	-3.01	-3.81	-0.99	-1.71	-4.5	10.09	-4.41	-4.7	2.11	1.22	-1.28	-2.91	-2.35	-1.27	-3.43	-2.36	2.82	2.29	-5.7	-3.22	14.92	-2.69	2.48	-0.36	-3.08	-0.17	-0.35	-1.64	1.17	-0.51	-0.15	1.02	-0.89	-2.05	-2.94	-3.43	-0.84
BMP15	0.73	2.62	1.32	1.75	-0.24	1.74	2.31	1.19	5.18	1.2	1.68	4.98	0.68	-1.06	2.31	1.62	-1.15	0.23	-0.91	-1.26	5.15	4.29	1.8	-0.01	0.42	2.57	0.34	0.78	5.68	5.36	-1.63	-1.44	4.02	-0.14	5.68	2.43	0.63	3.77	3.18	1.3	4.94	2.07	2.6	3.75	0.8	0.76	0.75	-0.16	2.07
BMP2	-4	-4.23	-1.63	3.58	-0.31	-0.5	2.9	2.01	5.88	-3.53	8.87	1.92	-2.63	-4.94	-4.07	-5.76	-6.19	-1.4	-5.58	2.12	-0.26	-1.75	-4.17	-4.76	-1.1	-3.94	-3.47	-3.97	3.03	-0.94	-5.45	-0.93	2.91	-4.62	1.61	-4	-1.57	7.85	-3.03	-5.27	1.34	2.91	0.97	0.96	3.59	3.97	-3.51	-2.63	2.69
BMP3	-4.74	-2.63	0.67	9.62	-3.54	-3.21	-0.29	-1.12	8.54	-3.71	14.16	0.21	-3.95	-6.24	-3.33	-4.16	-5.08	-3.98	-6.69	-1.98	0.65	-0.89	-3.37	-4.15	-3.09	-3.48	-4.86	-4.25	2.06	0.39	-7.03	-4.62	-0.16	-4.57	0.87	-1.54	0.8	12.12	-2.34	-3.81	5.19	1.78	-0.55	-0.39	-0.87	0.74	-3.67	-3.21	1.08
BMP4	-4.69	-6.83	-6.38	2.23	8.95	-0.67	6.95	2.39	5	0.92	10.41	2.66	3.98	-7.47	-8.09	-7.4	-3.45	-3.95	-10.46	10.02	-1.18	-4.37	-4.46	-8.47	7.39	-2.21	-0.34	-5.53	-0.8	-4.23	-1.54	-7.38	-1.92	-7.28	-3.26	-5.31	-4.06	8.47	-4.81	-8.22	-2.01	1.24	4.33	1.12	7.61	7.32	0.46	0.73	8.46
BMP6	-1.28	0.4	-0.76	-1.58	1.27	1.39	1.51	1.79	0.52	0.7	1.47	0.57	1.25	-1.82	0.63	-0.5	-1.39	0.53	-2.05	0.68	0.8	-0.37	1.51	-2.32	-0.41	0.65	-0.11	0.1	0.65	1.01	-1.16	-1.15	1.45	-1.34	1.04	-1.99	-1.62	0.96	-0.04	0.34	0.37	1.13	0.76	1.06	-1.25	-0.86	-1.83	-1.16	-1.62
BMP7	-3.98	-1.99	-1.73	3.67	-0.47	-1.8	1.96	1.41	4.1	-2.88	7.06	0.99	-2.34	-5.84	-2.77	-4.48	-5.11	-1.24	-5.78	1.18	0.96	-0.47	-3.2	-4.34	-0.95	-2.7	-2.76	-1.84	3.96	0.74	-4.6	-2.77	1.58	-4.35	2.01	-2.4	-1.41	5.67	-1.69	-3.28	3.15	1.26	0.87	1.09	1.64	2.75	-2.62	-1.82	2.21
BMPR1A	4.51	2.9	3.1	1.9	-0.98	-2.72	-7.57	-2.32	-3.89	2.4	-0.9	-2.1	2.79	4.36	0.51	-0.46	4.95	-1.11	4.53	-2.17	-0.36	1.65	0.25	1.47	0.83	2.01	0.94	1.13	-3.88	-0.29	4.29	-1.21	-4.01	5.51	-6.93	3.08	-1.81	-2.24	2.81	3.99	0.38	-5.14	-8.34	-7	-5.75	-5.54	-0.37	-2.41	-4.22
BMPR1B	8.24	6.71	5.69	1.94	-4.21	0.29	-7.43	-6.39	0.53	6.6	-4.9	2.05	2.03	4.83	3.76	5.83	2.94	-5.06	7.04	-7.78	1.81	5.11	4.75	3.32	-0.91	5.67	2.9	1.51	-2.24	1.95	4.04	-4.77	-3.5	8.07	-2.61	6.53	0.54	-3.9	4.95	6.6	4.94	-4.95	-4.96	-0.62	-6.96	-6.7	5.34	1.18	-2.44
BMPR2	6.68	2.23	2.89	-6.99	1.16	-3.88	-7.13	3.79	-8.61	5.05	-3.24	-4.27	1.47	5.31	-4.71	1.34	5.68	-0.75	4.95	1.32	-9.25	-6.15	-1.1	6.54	2.09	4.31	0.2	0.02	-9.32	-9.55	4.59	4.69	-4.5	7.4	-6.59	-1.01	2.22	-6.44	-6.2	-2.7	-0.05	-2.28	-5.78	-5.96	-0.53	-2.46	2.66	0.31	-1.42
BMX	1.4	-2.48	0.05	-1.29	2.77	-2.53	3.11	-2.25	1.98	-0.12	-0.18	1.97	-1.8	-2.98	-1.68	-4.61	-1.87	-4.5	-1.8	2.91	0.61	-0.75	-3.68	-2.96	1.56	-1.25	-3.43	-4.63	1.46	0.22	-0.71	-2.87	-2.04	-1.45	-2.14	-0.63	-2.58	0.36	0.52	-2.21	2.64	1.43	1.46	2.77	2.27	1.89	-1.18	-1.55	2.22
BNC1	-0.81	0.52	-0.57	-0.31	0.71	0.72	3.53	1.1	3.35	-0.37	0.47	3.38	-0.2	-2.38	0.55	-0.54	-2.7	0.66	-2.59	0.08	3.39	2.23	-0.16	-1.92	0.25	1.08	-0.52	-0.43	6.57	3.31	-2.14	-1.27	3.87	-1.64	4.93	0.68	-0.95	2.25	1.06	-0.61	2.77	1.44	1.97	2.64	1.53	2.73	-0.71	-1.01	2.1
BNC2	-2.23	-5.4	-7.66	-4.52	11.04	0.27	8.38	1.87	1.79	3	1.29	2.04	7.3	-6.05	-6.37	-5.97	-3.55	-3.79	-9.04	11.96	-1.26	-2.7	-2.98	-6.75	9.86	-0.35	1.33	-3.81	1.25	-2.58	0.18	-5.24	-2.72	-5.35	-2.78	-4.17	-5.29	-0.74	-1.18	-5.99	-3.4	0.46	2.84	3.88	7.49	8.58	1.01	1.81	10.09
BNIP3	1.24	4.51	6.87	5.18	-4.04	1.66	-4.09	-1.24	-2.41	3.47	-4.33	-2.67	-0.57	4.93	8.25	8.82	0.37	3.11	9.84	-6.1	2.63	3.79	6.42	4.06	-4.12	1.8	5.35	7.3	0.44	3.94	1.75	3.67	1.46	2.65	3.47	4.29	-0.1	-2.44	4.92	5.53	-3.61	-3.75	-5.11	-5.16	-7.8	-6.12	-4.03	-3.68	-6.58
BPTF	5.88	0.27	3.06	-5.99	-2.28	-5.76	-5.75	2.83	-5.79	1.84	-5.43	-2.44	-0.97	4.97	-0.46	-0.44	3.26	-2.76	5.01	0.45	-6.86	-4.68	-2.55	5.29	-0.4	3.2	0.44	-4.64	-6.73	-6.56	3.54	2.58	-4.64	6.28	-5.66	0.68	-0.42	-4.88	-3.45	-2.77	1.15	0.83	-4.8	-3.03	-1.31	-2.88	-0.15	-1.57	-2
BRAF	5.08	0.38	2.18	-4.58	-4.2	-5.19	-8.99	-0.43	-4.65	2.72	-6.48	0.03	-1.18	4.26	0.47	2.33	4.31	-1.33	5.21	-2.24	-5.07	-2.56	-0.33	2.77	-1.5	2.04	1.91	-1.75	-6.72	-4.21	2.19	0.93	-0.71	5.08	-2.33	0.84	-0.71	-4.81	-1.97	1.77	3.04	-2.45	-4.69	-3.08	-5.22	-5.05	-0.46	-1.93	-3.29
BRAP	3.63	4.3	2.96	-1	0.3	-3.09	-5.55	0.56	-7.54	5.13	-6.5	-5.13	-0.01	3.38	2.62	4.78	5.57	1.87	5.32	1.27	-2.45	-2.29	-0.46	4.28	4.81	0.23	3.87	3.53	-4.51	-5.91	4.27	2.65	-5.08	5.52	-6.99	1.16	1.31	-5.44	0.59	3.18	-4	-1.45	-4.74	-4.94	-4.02	-2.89	-0.95	-2.07	-4.1
BRCA1	-6.17	-4	-2.55	-8.47	-2.22	-1.73	1.48	6.63	-1.3	-3.33	-8.2	-5.36	-6.05	3.77	9.63	-0.27	2.33	-0.44	1.4	3.15	-4.95	-7.14	4.87	-1.59	-8.23	-0.63	-3.08	2.52	2.46	0.14	-8.13	9.8	-2.79	-9.43	4.22	-5.38	1.2	3.12	-2.38	-0.31	-5.03	3.71	-1.61	1.05	-2.49	-8.06	-10.17	-11.54	-8.66
BRCA2	-6.36	-4.14	-4.02	-6.75	0.84	-2.05	3.42	4.92	-1.98	-3.54	-7.19	-5.16	-6.19	2.61	7.94	-2.76	2.48	-0.59	1.98	3.71	-3.94	-6.59	4.38	-0.76	-7.57	-0.72	-3.45	3.45	4.29	0.27	-5.2	7.97	-3.35	-8.53	2.7	-6.47	0.91	2.26	-2.04	-1.61	-4.55	2.79	-2.87	-1.69	-1.44	-7.09	-9.74	-10.44	-8.7
BRCC3	1.64	4.35	0.36	1.34	4.63	-1.67	-4.09	-1.71	-4.29	3.63	-3.17	-5.05	4.08	9.62	2.55	4.49	1.35	2.51	11.24	-1.69	-0.58	-1.99	-5.55	-0.54	1.28	-2.68	3.96	3.34	-4.09	-2.39	1.55	5.71	-5.2	1.08	0.67	5.59	0.18	3.77	1.49	1.74	-2.78	-0.51	-3.64	-7.71	-5.04	-3.39	-2.99	-1.97	-4.24
BRD2	8.62	3.98	6.95	-4.56	-1.47	-1.82	-6.81	2.71	-7.92	4.52	-3.91	-1.54	2.6	5.49	-4.27	4.89	7	0.79	6.41	1.21	-11.83	-8.35	0.13	5.62	5.58	4.51	3.44	-0.68	-11.44	-11.9	5.21	4.43	-3.94	7.88	-5.71	1.77	0.16	-8.55	-6.25	-5.58	-2.85	2.88	0.2	-0.4	0.53	1.13	7.76	5.98	1.67
BRD3	8.53	5.7	10.7	-4.05	-2.46	-4.75	-6.31	2.02	-6.58	3.1	-5.32	-1.31	-4.65	6.18	-2.06	4.89	5.34	0.24	6.91	-0.2	-8.56	-7.11	4.07	6.06	3.34	6.43	1.88	-1.52	-10.27	-8.75	3.46	4.29	-4.14	8.41	-5.28	5.62	0.89	-5.79	-3.03	-2.09	1.44	1.38	1.06	-0.32	-0.47	-0.25	5.33	3.46	1.84
BRD4	8.14	3.7	7.12	-3.96	-0.12	-0.05	-2.74	4.31	-7.24	5.34	-2.97	-2.72	1.35	6.52	-2.17	5.45	6.51	1.6	6.6	3.81	-11.29	-9.55	-0.04	4.11	5.04	5	5.09	-2.03	-11.69	-11.58	4.89	5.61	-2.96	8.01	-3.2	2.22	-0.98	-5.37	-5.6	-6.77	-4.77	4.52	2.15	0.34	0.66	3.08	6.7	6.29	2.12
BRD7	0.53	0.73	-2.1	-0.6	1.47	-3.95	-2.3	2.24	-7.92	1.55	-4.59	-7.2	-1.65	4.27	4.37	-2.7	1.9	-0.87	5.15	3.21	-1.34	-0.06	-1.11	4.34	-6.02	-1.71	2.62	3.43	-0.31	-0.83	4.36	5.83	-5.96	1.93	-4.88	0.89	1.72	0.18	0.93	3.18	-0.45	-1.35	-8.14	-7.5	-2.66	-4.2	-3.75	-6.68	-6.47
BRD8	5.76	4.65	9.13	4.66	-11.53	-4.37	-13.43	3.06	-1.46	3.87	-3.4	-1.2	-2.87	7.63	5.45	5.47	5.63	4.39	8.93	-11.28	0.15	3.5	3.58	9.16	-6.86	-1.77	0.84	-3.76	-3.44	1.64	-3.97	8.24	1.88	8.04	2.27	6.46	3.19	-2.63	3.1	7.23	3.77	0.35	-2.84	0.51	-8.97	-1.62	3.01	4.18	2.16
BRDT	-2.54	1.24	-1.05	0.94	1.53	0.82	2.5	-0.92	3.61	0.9	1.21	3.07	-0.18	-2.39	2.4	-0.59	-2.94	-0.16	-2.25	-1.19	6.23	4.52	0.89	-2.61	-1.14	0.03	-1.66	1.32	7.82	6.42	-2.57	-3.43	2.61	-3.21	3.5	0.89	-0.25	3.65	3.59	2	4.66	-1.32	0.15	1.48	-1.26	-1.2	-2.63	-2.87	-0.05
BRF2	-1.7	1.82	2.18	3.5	-0.35	1.33	1.94	3.54	0.71	0.6	2.72	-1.01	-2.8	-2	3.27	1.48	0.7	-1.4	1.93	1.21	2.96	2.39	1.1	-1.66	-1.6	0.86	-2.28	2.02	2.72	2.35	0.96	-1.7	0.14	-2.39	-0.85	2.5	-0.87	-1.68	5.09	3.19	-0.65	-0.73	-1.47	1.12	-3.66	-1.88	-4.21	-2.08	-0.79
BRIP1	-7.55	-4.81	-2.42	-7.89	-2.92	-0.71	3.16	6.92	-1.07	-3.21	-9.03	-6.14	-6.84	3.21	10.13	0.16	1.74	-0.74	3.04	3.64	-5.65	-8.02	6.74	-2.22	-10.07	0.75	-3.37	4.09	4.29	0.63	-9.26	10.11	-3.96	-10.44	4.54	-7.14	2.02	2.23	-1.98	-2.84	-6.53	4.71	-3.03	-1.2	-3.48	-10.56	-11.99	-13.49	-10.45
BRMS1L	-2.3	1.96	0.88	-0.67	-0.57	-1.65	-1.21	-1.18	-2.73	0.43	-2.28	-4.47	2.2	1.56	6.1	2.76	2.08	1.24	3.23	-0.29	0.96	-1.15	4.53	0.69	-2.85	-1.11	3.4	3.32	3.09	2.71	-0.92	5.45	-5.19	-2.17	1.76	3.19	-0.93	0.81	3.05	4.73	-2.5	2.18	-3.95	-3.34	-3.97	-3.45	-4.47	-3.66	-3.9
BRPF1	4.42	5.19	4.39	-2.21	1.89	1.41	-1.76	4.28	-3.43	5	-0.71	-3	2.46	6.37	-4.72	4.36	3.48	3.75	4.29	2.58	-8.34	-6.46	-2.43	4.89	3.24	3.31	3.23	-0.28	-10.02	-8.21	3.11	2.17	0.89	4.13	-0.88	1.07	3.01	-1.02	-2.94	-5.87	-3.07	2.31	0.35	-0.84	0.2	1.96	2.14	4.36	1.16
BRS3	0.48	1.54	0.25	0.5	-0.69	0.97	1.43	1.52	3.37	0.41	0.83	3.34	0.58	-1.34	0.89	0.43	-1.86	0.05	-1.86	-1.09	3.69	2.81	0.34	-0.17	0.12	1.28	-0.4	-0.34	4.81	3.91	-2.32	-1.33	2.92	-0.53	4.51	1.5	-0.06	2.71	1.89	0.51	3.12	1.33	1.58	3.24	1.45	0.17	-0.01	-0.51	1.5
BRSK1	1.15	-3.58	1.15	-1.04	-2.23	-2.71	-0.77	3.89	2.42	-0.87	-1.25	1.52	-3.23	2.34	-2.99	-3.08	-3.09	-2.4	-1.14	-0.11	-1.55	-1.77	-1.12	2.63	-0.42	-2.17	-3.22	-5.29	-0.8	-1.59	-6.59	2.85	1.48	0.52	2.94	-1.34	-0.17	2.24	-4.3	-2.25	1.62	6.19	3.8	5.71	6.05	5.46	1.69	3.64	6.56
BRWD1	1.59	-5.23	-2.07	-0.41	-3	-4.81	-4.42	1.57	-1.82	-4.37	-2.57	-0.81	-2.86	2.68	0.53	-4.08	1.44	0.95	0.88	0.17	-0.89	-0.46	-2.26	3.14	-3.42	-1.88	-2.16	-6.25	-0.99	1.95	1.24	1.75	-1.96	2	-2.46	-4.31	-3.25	-0.2	-1.04	1.03	4.1	1.64	0.46	0.78	2.03	1.06	2.76	1.02	1.48
BSG	2.48	5.32	6.41	7.25	-0.93	5.28	1.22	0.76	0.32	5.64	3.2	-6.57	1.29	4.29	3.22	7.2	4.36	-1.76	5.87	0.8	1.7	2.83	3.88	1.83	1.63	2.65	5.83	6.31	-2.55	0.42	5.15	3.81	-4.97	3.87	0.55	3.68	1.99	-1.2	6.17	3.13	-3.61	2.36	-1.77	-3.29	-4.59	-3.15	1.44	3.12	-4.8
BST2	-8.1	-1.45	-10.6	-6.04	9.37	6.56	11.16	-2.97	-0.92	-5.58	7.33	-1.64	4.35	-6.79	-1.62	-8.65	-4.83	1.53	-9.81	10.15	-3.41	-5.63	-5.64	-5.28	6.46	-0.1	-2.76	3.98	2.89	-1.77	3.73	-5.55	2.63	-7.44	-1.59	-8.81	1.44	-1.46	-5.11	-8.03	-5.57	0.87	2.94	-0.32	9.32	3.58	-5.1	-4.41	-1.2
BSX	0.87	2.82	1.44	1.88	0.11	1.85	2.55	2.37	5.22	1.09	1.81	5.01	0.91	-0.74	2.3	1.68	-1.23	0.57	-1.09	-1.11	5.54	4.38	2.07	0	0.82	2.73	0.49	0.77	5.74	5.61	-1.77	-1.18	3.98	-0.05	5.82	2.78	0.52	3.71	3.13	1.49	5.25	2.11	2.67	3.92	0.74	0.45	0.83	-0.02	1.95
BTAF1	3.12	-6.97	-0.95	-1.71	-1.5	-8.38	-3.14	3.37	-4.34	-2.28	-3.3	-3.49	-4.23	3.55	1.15	-6.92	3.55	-3.26	4.15	1.81	-3.64	-2.5	-2.21	2.34	-4.64	-4	-3.18	-5.61	-2.69	-2.15	2.16	2.26	-2.22	3.66	-4.8	-1.84	-3.78	-1.55	-0.64	-1.14	-0.25	1.45	-1.31	0.45	1.92	0.63	-1.06	0.27	0.24
BTF3	6.56	6.34	10.29	9.22	1.84	-4.71	4.13	-2.48	3.08	1.63	-0.64	-2.63	-5.47	-9.46	12.01	5.5	-0.58	-11.82	5.82	0.29	10.17	2.74	5.8	-3.02	-5.36	6.26	4	-0.69	6.52	11.3	-0.36	-6.99	-8.8	3.45	2.34	9.1	-7.78	-3.89	9.98	5.91	1.24	0.67	-4.27	1.26	-11.13	-3.36	-9.61	-5.67	-0.89
BTG1	-1.49	2.68	0.92	4.56	1.65	1.17	0.29	0.34	-2.81	3.78	-0.57	-5.19	-0.58	1.33	6.52	3.68	2.86	-0.23	4.98	0.99	6.4	3.09	4.15	-1.89	-1.89	1.59	2.57	7.11	4.26	6.53	3.02	0.74	-7.26	-0.27	-4.06	3.31	-0.43	-3.34	7.85	7.04	-1.22	-5.04	-7.68	-7.61	-7.31	-8.29	-4.81	-6.01	-8.45
BTG2	-1.89	1.26	-1.6	1.14	3.99	1.19	3.34	-2.71	-2.06	1.32	0.68	-0.92	2.93	-2.12	-0.61	1.06	-2.77	-1.84	-0.11	2.39	-0.8	0.24	-2.62	-1.81	2.09	1.12	-1.43	1.71	-1.21	-1.37	2.79	-1.37	-1.99	-2.33	-1.25	-0.18	-0.73	-2.4	0.83	-0.06	0.22	-1.93	-2.75	-2.56	1.61	-1.07	-0.97	-1.7	-0.91
BTK	-7.31	-6.84	-8.11	-4.13	9.76	-0.72	11.14	-5.15	0.69	-5.96	1.3	-0.37	-0.15	-8.53	-4.81	-7.41	-8.21	-6.27	-8.05	9.9	-2.03	-4.3	-6.53	-8.61	4.83	-0.09	-5.97	1.68	3.27	-0.83	0.46	-8.66	-1.99	-8.62	-2.39	-6.83	-2.29	1.15	-3.41	-7.45	-0.28	-0.97	3.54	0.28	7.18	-0.24	-6.09	-7.51	-3.74
BTLA	-4.81	-3.45	-4.89	-4.29	11.44	0.74	10.99	-4.67	-1	-3.83	-2.85	-1.2	2.36	-6.16	-1.37	-4.97	-5.87	-5.26	-2.52	8.96	-1.2	-1.91	-4.34	-5.15	4.72	5.33	-4.51	2.7	1.54	-0.43	3.48	-6.23	-1.19	-5.75	-0.45	-3.89	-4.98	-1.79	-2.63	-4.45	0.5	-0.78	-0.49	-0.46	3.42	1.83	-3.06	-5.51	-1.59
BTRC	7.1	-0.76	5.21	1.78	-0.32	-5.34	-7.25	0.35	-2.96	2.21	-0.44	-1.29	-1.97	6.19	-1.54	-1.65	5.85	-3.35	4.85	-0.57	-3.35	0.79	1.84	2.53	0.36	-2.71	-2.55	-2.23	-6.28	-3.13	5.25	-1.53	-1.33	6.83	-4.43	2.55	-0.76	-4.34	0.16	-0.34	-2.22	0.34	-3.56	-1.62	-0.75	-1.85	-0.96	2.89	0.36
BUB1B	-5.48	-3.59	-0.46	-6.93	-2.31	-0.77	2.9	6.61	-0.63	-2.49	-8.43	-5.51	-6.1	3.26	8.86	1.4	0.89	-1.25	3.52	2.42	-5.44	-7.44	5.42	-1.61	-8.63	1.74	-2.11	4.1	2.5	-0.43	-7.75	9.36	-3.44	-8.89	4.64	-5.47	1.99	2.09	-1.86	-3.3	-5.3	5.09	-1.31	-0.31	-3.13	-9.09	-10.44	-11.62	-9.02
BUD31	-2.5	5.68	-0.73	5.47	0.47	3.26	2.08	-4.48	0.05	3.61	0.46	-3.85	2.21	0.76	8.75	5.18	1.72	1.61	3.51	-1.26	7.78	6.9	6.38	-0.14	-2.63	0.07	4.42	8.51	8.14	8.16	1.96	-0.32	-4.91	-5.1	1.02	2.09	3.59	-0.31	9.32	9.16	-6.04	-2.04	-5.09	-7.77	-8.56	-6.72	-4.67	-5.33	-8.87
BZW1	-4.78	2.66	-2.19	4.91	3.24	4.36	1.81	-4.02	-3.64	3.56	1.23	-7.86	0.76	1.35	7.17	3.76	2.34	1.38	3.32	0.46	7.22	6.7	5.4	-1.01	-4.47	-0.76	4.78	7.89	7.85	8.17	3.39	1.67	-7.59	-1.69	-3.13	1.19	1.3	-2.01	8.06	6.62	-5.17	-5.4	-8.77	-10.47	-8.37	-9.11	-5.78	-7.1	-11.21
C12orf74	-2.25	-1.39	-0.02	-2.19	-1.57	0.59	1.56	-0.6	4.29	-1.49	-1.56	4.61	-2.16	-3.72	-0.99	-2.57	-3.09	1.39	-3.06	-1.76	1.12	0.03	-2.18	-2.94	4.62	-1.99	-1.75	-2.12	3.52	1.86	-3.65	-3.45	5.29	-2.91	4.48	-1.18	-3.06	0.07	0.84	-2.17	0.49	0.21	1.85	3.34	2.86	1.17	-2.57	-2.34	0.78
C18orf32	0.16	2.09	-1.31	6.13	-0.59	-0.34	-1.57	-2.29	-3.73	3.1	0.75	-7.42	-0.33	-0.34	8.54	1.98	1.86	-3.01	3.79	-0.43	8.99	8.8	2.68	-1.69	-5.41	0.8	1.5	5.83	7.74	7.68	2.98	1.21	-8.2	-0.27	-5.94	3.92	0.72	-0.87	9.84	9.41	0.2	-4.46	-10.8	-9.8	-8.58	-8.54	-2.32	-5.35	-9.05
C1D	-3.34	-3.19	-4.48	2.07	0.02	-2.83	0.57	-2.35	0.13	-3.58	-2.77	-0.95	-0.74	-2.89	6.82	-4.42	-2.03	-1.76	-2.34	-2.28	8.72	6.73	2.11	-1.84	-8.06	-2.12	-2.91	1.23	11.27	10.17	-2.07	-1.5	-1.45	-2.73	0.83	-1.41	0.31	0.45	6.06	6.85	1.27	-3.81	-5.52	-2.52	-3.74	-4.23	-5.72	-6.79	-4.03
C1QBP	1.9	6.53	4.92	8.18	0.19	0.52	2.39	-4.2	0.74	0.97	-0.61	-4.57	-2.51	-1.72	10.85	5.27	3.69	-0.93	6.62	0	9.67	6.18	6.14	-1.58	-2.65	1.36	3.81	6.93	7.61	9.75	2.55	-3.12	-6.14	1.88	-1.23	6.33	0.19	-0.97	8.87	8.12	-4.49	-1.04	-4.16	-6.3	-11.02	-7.25	-6.06	-3.87	-7.97
C2CD3	5.57	-0.21	2.57	-7.25	-2.9	-5.4	-5.91	5.26	-6.43	0.5	-5.17	-0.86	-1.61	4.22	-0.92	-0.84	5.29	-1.23	3.66	1.13	-7.64	-6.7	-1.1	5.69	-1.01	2.44	-1.9	-4.96	-7.12	-7.54	0.91	4.78	-1.46	5.03	-4.69	0.1	1.51	-6.05	-6.89	-3.5	-1.9	2.15	-0.72	0.87	1	-0.36	1.51	-0.49	-0.16
C3AR1	-7.21	-6.32	-9.92	-5.55	10.23	3.56	11.71	-4.08	2.03	-4.1	3.63	3.47	2.08	-7.74	-6.22	-5.95	-8.47	-4.59	-9.92	10.79	-2.59	-6	-5.91	-9.79	8.77	-3.07	-2.49	2.9	2.04	-1.31	0.95	-9.26	-1.16	-9.9	-4.14	-7.17	0.28	3.38	-1.52	-8.01	-3.13	-0.24	6.07	1.81	10.65	-1.57	-6.46	-7.36	-4.34
C5AR1	-4.11	-2.37	-3.73	-2.41	1.96	0.94	5.1	-1.15	1.97	-1.83	0.35	0.39	-0.96	-3.29	-2.83	-1.63	-4.16	-2.2	-4.71	2.71	-0.28	-2.58	-2.38	-4.38	3.09	-3.15	-1.74	-0.56	1.77	-1.16	-3	-3.85	1.23	-4.3	0.54	-2.87	1.57	1.82	-2.3	-3.97	-0.26	1.32	4.54	1.69	3.71	1.87	-2.28	-1.38	-0.4
C5AR2	-4.6	-3.92	-2.54	4.54	-0.34	-2.38	2.71	-0.7	6.87	-3.74	10.59	1.62	-4.03	-5.86	-4.26	-4.61	-5.56	-3.42	-7.46	0.05	0.53	-1.7	-3.82	-5.7	-1.29	-3.37	-4.15	-4.09	1.29	-0.8	-6	-5.15	0.41	-5.1	-0.03	-3.3	0.87	8.76	-3.74	-5.06	3.8	2.22	3.86	1.8	2.39	1.38	-2.41	-1.68	0.25
C9	-2.47	-0.39	-2.21	-1.55	-3.94	-1.63	-1.11	-2.16	1.79	-2.1	-1.85	1.81	-3.05	-4.17	-0.89	-1.61	-4.42	11.17	-4.34	-4.78	2.14	1.36	-1.55	-3.21	-2.73	-1.25	-3.59	-2.24	2.81	2.29	-5.65	-4.33	16.14	-3.12	2.46	-0.54	-3.33	-0.02	-0.28	-1.6	1.24	-1.63	-0.56	0.75	-2.13	-2.67	-2.95	-3.73	-1.39
CA8	-0.02	-2	-0.94	0.29	-0.62	-2.14	0.63	1.87	0.32	-1.68	-0.7	0.08	-1.22	-2.23	-1.14	-2.23	-1.41	-2.72	-2.72	1.65	1.23	-0.11	-0.53	-1.37	-0.56	0.14	-2.31	-1.95	1.81	1.26	-1.21	1.42	-1.21	-0.34	-0.31	0.8	-1.37	-0.25	-0.98	0.01	1.87	1.08	0.52	1.2	1.18	1.72	0.13	-0.51	1.6
CABIN1	8.07	4.55	5.18	-10.9	0.12	-3.13	-3.16	5.3	-6	4.85	-3.09	-0.55	2.25	4.26	-0.83	3.95	2.98	3.98	6.51	2.94	-10.8	-8.88	1.04	7.07	3.01	5.83	5.51	-2.81	-10.88	-12.77	5.05	5.13	-0.78	8.18	-1.96	2.64	0.08	-8.12	-9.41	-9.91	-3.91	2.28	2.64	2.79	1.21	3.13	7.16	6.48	3.27
CABP2	0.93	2.76	1.47	2.04	-0.06	1.96	2.33	1.21	5.39	1.25	1.87	5.16	0.8	-0.89	2.51	1.76	-0.97	0.33	-1.01	-1.43	5.41	4.43	1.87	0.04	0.53	2.65	0.45	0.94	5.33	5.56	-1.71	-1.41	3.92	0.02	5.83	2.58	0.64	3.74	3.01	1.49	5.26	1.8	2.41	3.8	0.89	0.7	0.74	-0.25	2.13
CABP4	2.47	-2.73	2.22	-1.77	-4.47	-3.54	-2.59	0.74	1.18	-2.9	0.66	-0.18	-2.99	1.38	-2.23	-1.74	0.77	0.85	-0.84	-2.93	-2.73	-0.2	-3.33	3.92	-1.96	-2.35	-3.72	-2.91	-1.14	-2.43	-1.32	2.68	2.97	2.57	2.2	-0.34	1.91	0.79	-4.35	-1.57	1.38	2.19	3.07	4.06	2.95	3.62	4.68	4.21	3.8
CABP5	0.12	1.97	0.67	1.36	-0.5	1.21	1.97	0.76	4.92	0.5	1.55	4.4	0.07	-1.57	1.62	0.94	-1.63	-0.24	-1.64	-1.05	4.7	3.79	1.13	-0.37	-0.07	2.12	-0.38	0.24	5.32	4.81	-2.3	-1.97	3.74	-0.65	5.12	1.74	0.54	3.68	2.45	0.78	5.11	1.35	2.48	3.84	0.41	0.39	0.34	-0.22	1.78
CABYR	-0.18	-3.69	-2.2	-2.02	0.84	-2.26	0.13	1.71	-0.59	-1.47	-0.84	-0.55	-0.34	0.21	-0.92	-1.75	-2.56	-1.23	-3.11	1.68	-1.14	-1.48	0.03	0.62	-1.41	-0.99	-3.08	-1.54	1.93	-0.72	-3.48	4.9	0.6	1.08	3.62	-2.33	-0.18	1.69	-2.43	-0.28	-0.57	2.59	0.52	1.58	2.62	2.39	-1.27	-1.45	1.82
CACNA1A	-1.4	-0.34	-1.02	-0.81	0.47	-0.28	2.42	0.4	3.65	-1.23	0.92	3.14	-1.11	-2.23	-0.55	-1.36	-2.64	-1.38	-3.59	0.32	2.64	1.66	-1.01	-1.14	-0.34	0.1	-2.19	-1.43	3.59	2.45	-3.23	1.34	2.84	-1.63	3.17	-0.04	-0.75	2.44	0.11	-1.48	2.55	1.07	2.49	2.88	1.62	3.9	-0.3	0.31	3.96
CACNA1I	-2.28	-0.86	-1.53	-1.82	4.24	0.38	5.77	0.37	2.65	-1.92	-1.12	1.86	-0.29	-3.13	-0.1	-1.8	-3.57	-1.88	-2.98	2.82	2.1	1.18	-1.24	-2.82	0.78	1.7	-2.11	-0.08	4	2.48	-1.28	-1	2.84	-2.67	3.66	-0.07	-2.18	0.97	0.3	-1.82	2.48	1.65	1.52	1.82	2.19	2.68	-1.18	-2.18	1.04
CACNB3	-1.24	-3.53	0.9	-2.13	-3.62	0.64	0.2	2.44	4.32	-3.26	0.16	4.1	-3.58	-1.46	0.18	-1.73	-2.3	0.62	-2.91	-2.46	-1.25	-2.35	0.64	0.65	1.43	-0.91	-3.67	-2.57	0.65	0.79	-7.57	2.78	4.76	-3.4	7.17	-1.39	-1.23	4.04	-2.14	-0.47	-0.62	6.18	6.71	7.27	3.97	4.04	-1.21	0.29	3.9
CACNB4	-2.54	-2.54	-3.93	-2.43	1.23	1.29	0.27	-0.72	0.87	-1.29	1.96	2.98	0.6	-0.99	-6.47	-4.65	-2.84	1.62	-4.45	0.56	-0.96	-1.17	-2.51	-1.01	1.4	-2.63	-2.83	-3.02	0.2	-1.55	-2.28	-0.71	2.62	-2.5	0.49	-3.25	1.42	1.92	-3.34	-2.4	1.44	-1.97	3.01	3.25	5.53	4.56	2.84	2.15	4.66
CAD	4.54	1.05	7.17	-2.72	-4.14	-0.6	-0.09	7.38	-1.96	-0.92	-2.98	-2.53	-1.73	3.04	1.13	4.3	5.86	-0.14	4.6	2.97	-9.63	-10.46	3.37	4.83	1.73	4.37	2.41	-2.42	-8.73	-8.92	0.85	6.82	-3.64	3.61	1.51	2.94	-2.99	-3.19	-6.04	-7.39	-3.25	7.71	5.92	6.05	1.85	1.67	3.2	4.32	1.83
CALCA	-0.74	0.88	0.02	0.32	-1.54	0.29	1.05	1.09	3.36	-0.09	0.11	3.15	-0.44	-1.24	0.83	-0.11	-2.67	-0.46	-2.13	-2.28	3.43	2.76	0.41	-0.48	-1.19	0.59	-0.62	-0.54	5.69	3.89	-3.22	3.4	2.65	-1.31	4.74	1.04	-0.14	2.28	1.42	0.21	3.3	3.25	0.95	2.37	0.1	2.23	-0.87	-0.99	2.62
CALCOCO1	4.56	-3.36	0.59	-0.12	-5.1	-4.9	-3.2	-0.52	1.69	-3.09	1.26	1.05	-2.8	1.3	-6.83	-3.95	1.85	-2.31	-1.05	-2.55	-1.8	-1.55	-4.72	3.94	2.18	-2.81	-3.64	-8.18	-5.71	-5.45	0.82	-3.03	4.73	6.91	-1.69	-0.07	-0.89	-2.65	-5.26	-3.19	2.73	1.83	7.49	7.83	7.25	8.54	9.98	11.11	9.48
CALCR	-4.37	-3.03	0.16	10.41	-1.63	-2.86	0.76	-1.48	7.01	-3.5	14.6	0.36	-3.17	-6.05	-3.35	-3.84	-5.66	-4.61	-6.58	-1.02	0.74	-0.85	-3.26	-4.9	-2.24	-3.28	-4.14	-3.73	2.33	0.85	-6.53	-5.35	-0.95	-5.09	0.49	-1.46	2.83	12.37	-2.18	-3.95	4.07	-0.64	0.79	0.38	0.91	-0.15	-3.63	-3.44	-0.31
CALCRL	-3.05	-2.89	-6.38	1.56	5.97	2.48	4.8	0.73	2.58	1.06	6.19	3.55	0.47	-4.09	-2.89	-3.12	-0.88	-3.02	-5.19	5.06	4.13	-0.37	-0.24	-5.15	0.99	0.42	2.26	-1.76	1.67	-0.77	1.98	-3.52	-4.68	-3.76	-4.24	-3.97	-1.8	4.96	-2.05	-2.36	-1.11	-1.88	0.54	-2.5	2.8	-1.22	-1.64	-1.16	-1.12
CALM1	-2.9	3.36	-2.69	-1.63	6.07	4.28	1.83	0.96	-5.8	3.32	1.13	-3.79	3.7	1.44	1.18	2.87	1.63	2.71	-1.57	4.7	-1.38	-1.64	3.66	-1.83	2.45	2.41	3.65	7.05	-0.83	-0.86	3.9	4.86	-4.06	-2.06	-2.95	-0.86	2.31	-0.32	2.25	2.02	-5.99	-2.35	-8.03	-9.05	-4.09	-4.11	-4.8	-5.65	-6.23
CALM2	-1.3	0.61	0.38	3.74	-0.51	3.12	1.02	-2.69	-2.35	2.51	-1.12	-6.47	-0.42	0.54	4.16	3.49	0.79	-3.47	-0.18	-1.07	3.54	4.86	3.66	1.97	-3.57	-0.98	1.16	4.16	3.93	3.89	1.8	0.82	-7.95	-2.53	-3.37	0.04	2.41	-1.42	6.26	4.63	-5.57	-0.91	-6.17	-5.17	-4.41	-3.88	-1.76	-2.07	-4.16
CALM3	5.86	4.7	6.28	2.49	0.82	3.38	-0.31	2.73	-6.72	5.57	-1.1	-3	3.78	5.95	-0.78	6.1	4.51	1.37	5.84	2.6	-8.24	-4.36	5.07	3.19	5.44	5.11	4.45	4.25	-11.94	-8.76	4.66	4.29	-4.24	5.31	-2.19	2.8	1.68	-4.43	-0.55	-0.46	-5.66	2.97	-0.58	-1.39	-1.88	-0.11	5.02	4.48	-0.79
CALML5	-1.15	0.5	0.08	-0.09	-1.24	0.64	1.16	0.1	1.81	-0.13	0.17	1.44	-0.06	-0.93	0.33	-0.12	-1.57	-0.15	-1.51	-1.96	1.69	1.31	0.81	-0.57	-1.16	0.04	-0.62	0.88	3.23	1.84	-2.5	1.63	1.69	-1.63	4.05	0.22	0.78	1.56	0.64	0.03	0.89	1.22	0.77	1.07	0.43	0.57	-0.71	-0.79	0.55
CALR	2.76	6.27	3.8	3.13	0.49	6.53	-1.95	0.17	-4.39	5.64	2.74	-4.01	6.65	1.68	-0.18	7.57	1.25	3.32	3.85	-1.51	-0.47	4.76	5.46	3.22	4.82	4.78	6.59	9.57	-5.3	-1.97	6.81	0.73	-3.25	4.73	-3.02	1.97	5.18	-4.44	5.76	1.41	-0.33	-2.3	-8.05	-8.13	-7.96	-8.95	1.74	3.5	-8.46
CALY	0.51	1.4	0.35	0.76	-0.06	0.47	1.8	0.76	3.25	0.04	0.8	3.11	-0.15	-1.5	0.89	0.61	-1.61	-0.58	-1.52	-0.94	3.35	2.76	0.61	-0.46	0.16	1.38	-0.64	0.03	3.83	3.59	-1.86	-1.17	3.04	-0.2	4.21	0.94	-0.33	2.61	1.25	0.06	3.07	2.41	1.71	2.74	0.66	1.93	0.17	0.12	2.34
CAMK1	6.63	1.58	5.62	3.21	-2.33	-1.85	-6.38	-3.22	2.6	2.54	-1.4	4.01	-0.88	1.07	-4.27	3.23	-2.02	-6.58	3.44	-3.25	-2.31	1.17	-2.04	3.25	4.55	1.85	-2.53	-4.94	-4.59	-1.41	1.99	-2.95	-1.71	5.27	-4.05	3.65	-2.01	-1.55	0.67	0.88	4.07	-2.12	1.19	3.09	1.93	0.88	6.64	5.09	4.9
CAMK2A	-1.2	0.4	-0.13	-0.3	-1.43	-0.13	0.87	-0.22	3.12	-0.91	0.3	3.19	-1.06	-3	0.03	-0.77	-2.92	-1.67	-3.09	-1.92	3.08	2.1	-0.36	-1.72	-0.99	-0.15	-1.85	-1.55	3.76	2.92	-4.19	-2.3	3.76	-1.83	3.58	13.32	0.69	1.46	0.75	-0.97	2.63	-0.02	1.09	2.06	-0.11	1.17	-1.07	-0.96	2.05
CAMK2B	5.62	-1.67	2.07	-1.26	-1.74	-2.61	-4.56	0.53	-0.53	-0.73	-4.49	4.43	-1.81	6.48	-2.16	0.13	-3.63	-3.03	-0.98	-3.74	-0.7	3.31	-1.8	4.38	-1.78	4.04	-3.81	-4.04	-1.37	-0.47	-5.18	6.9	1.55	7.38	1.99	2.64	-0.84	-0.38	-1.66	-0.52	2.2	2.58	0.22	1.76	0.84	0.97	1.05	1.15	2.27
CAMK4	-4.53	-4.18	-5.03	-4.56	7.46	0.85	7.51	0.31	-0.89	-3.03	-2.34	0.01	2.15	-4.84	-1.43	-3.85	-3.93	-2.02	-3.27	7.97	-0.74	-1.78	-2.6	-4.84	3.76	1.55	-1.93	0.77	2.56	-0.38	1.76	-0.62	0.47	-4.66	0.48	-3.96	-5.03	-1.27	-2.43	-4.45	-1.52	0.88	0.68	0.45	4.13	4.26	-2.82	-2.99	1.33
CAMKK2	7.99	5.01	5.95	1.61	-6.56	-0.56	-9.19	-9.69	2.09	3.5	-2.82	4.76	2.82	2.91	-0.78	7.1	1.56	-0.64	3.45	-10.03	-1.32	3.66	4.71	1.78	1.07	5.78	3.71	3	-5.14	-0.27	6.02	-8.44	-0.39	7.85	-3.47	4.26	2.06	-3.83	2.69	2.72	2.1	-7.58	-1.62	-1.19	-5.12	-7.57	7.35	2.98	-2.39
CAMLG	4.08	6.21	8.53	8.15	1.45	-0.89	2.47	-3.43	3.61	0.47	0.7	-5.14	-4.3	-3.78	11.4	6.84	-1.91	-8.07	6.75	-1.58	11.86	5.13	3.07	-0.23	-4.58	4.69	2.13	3.31	8.86	11.92	1.11	-4.27	-8.12	3.11	1.1	9.06	-2.91	-1.24	10.68	7.07	0.39	-0.97	-6.77	-4.59	-11.49	-5.64	-8.47	-5.67	-4.89
CAMTA1	0.34	-0.32	-0.13	0.37	-0.84	-0.33	0.09	0.11	0.84	-0.03	-0.57	0.92	-0.36	1	-0.51	-0.14	-2.69	-0.38	-1.46	-1.57	1.17	1.24	0.84	0.56	-2.2	-0.87	-1.41	-0.09	1.21	1.46	-2.02	2.86	1.41	0.45	1.93	0.66	-0.15	0.89	0.22	1.28	0.24	1.78	-0.36	0.94	0.49	-0.3	-0.83	-0.78	0.26
CAMTA2	8.05	1.98	5.07	-1.8	-3.56	-3.01	-4.92	-4.72	-2.73	-2.93	-2.41	1.88	0.23	2.43	-3.88	1.56	1.48	1.92	3.91	-0.94	-7.81	-2.09	-1.09	4.69	3.67	-1.41	1.84	-0.36	-8.72	-8.27	3.83	-0.63	2.09	6.74	-3.05	0.44	2.66	-4.36	-7.79	-2.17	-3.19	1.25	6.89	3.53	2.93	4.91	9.15	8.85	5.2
CAND1	-1.94	3.74	-0.53	3.72	2.16	0.53	-0.59	-0.05	-5.34	2.52	-1.39	-8.86	-1.31	2.19	8.56	5.08	4.29	-0.46	6.23	1.6	5.18	4.51	4.96	0.08	-4.58	1.05	2.47	6.91	5.52	6.01	3.03	3.22	-9.42	-0.57	-4.14	3.7	0.84	-3.36	7.44	7.5	-2.41	-1.77	-8.96	-10.27	-10.19	-9.25	-6.33	-7.33	-10.84
CAND2	-1.3	-3.31	-1.56	-1.81	-0.06	-1.09	1.26	1.24	3.15	-1.1	2.12	2.64	-0.23	-0.42	-3.45	-2.7	-2.9	-1.59	-5.02	0.92	0.13	-0.73	-2.96	-1.02	0.47	-2.46	-2.21	-4.4	1.3	-0.26	-4.61	0.84	3.4	-1.37	2.87	2.84	-0.25	2.62	-2.44	-3.74	1.14	2.66	3.09	4.05	5.55	7.27	-0.64	1.48	7.17
CANT1	9.6	7.6	7.65	3.4	-5.67	2.06	-8.14	-7.41	-0.93	4.84	1.25	3.85	4.15	3.39	-3.14	8.83	1.21	0.76	3.09	-9.95	-1.24	5.95	4.25	3.5	2.37	7.24	4.04	6.03	-8.78	-4.16	5.86	-4.72	-0.53	8.66	-4.39	4.25	3.89	-8.05	2.58	2.72	3.22	-6.02	-4.71	-2.26	-5.53	-6.85	8.3	6.9	-0.53
CAP1	-3.33	1.11	-2.75	3.39	5.01	3.97	3.75	-2.53	-4.94	2.42	1.63	-6.03	3.56	0.76	4.09	2.79	0.32	-0.09	0.58	4.13	2.15	1.72	2.14	-0.69	-0.94	-0.55	2.97	6.11	3.57	2.81	4.95	1.97	-6.42	-1.47	-4.58	-1.04	2.46	0.18	3.93	5.34	-5.31	-2.74	-7.44	-9.36	-3.18	-4.27	-3.33	-5.79	-6.31
CAP2	1.32	-1.41	-0.62	-1.22	-1.45	-2.51	-1.89	-0.85	0.03	-1.19	-0.52	1.07	-0.79	-1.02	1.14	-1.23	-1.52	-1.13	-1.27	-0.69	0.29	1.42	1.25	-1.58	-1.91	-0.72	-1.53	1.89	0.58	0.38	-1.14	-2.03	0.51	-1.08	-0.04	2.83	-2.35	-0.76	-0.69	-1.26	1.8	-1.47	-0.95	-0.18	-1.49	2.1	-1.45	-1.6	1.26
CAPN15	7.79	2.8	6.35	-0.06	-4.41	1.64	-2.59	1.32	0.5	1.42	-5.72	1.19	-0.28	3.04	-3.55	4.6	3.21	3.5	6.75	-0.67	-8.5	-8.43	1.43	5.84	3.92	2.05	3.86	-1.88	-9.38	-9.49	2.97	3.35	1.75	6.95	1.92	6.48	1.14	0.24	-2.54	-5.3	-1.9	3.47	9.18	8.9	5.43	5.3	8.43	9.06	5.59
CAPN3	-4	-3.29	-4.15	-3.31	1.08	-2.18	4.08	1.23	3.68	-3.92	1.17	0.4	-2.96	-4.31	-3.1	-4.87	-4.47	-2.05	-5.19	1.63	0.03	-0.89	-3.64	-3.02	0.14	-2.88	-5.02	-4.04	2.45	-0.22	-4.92	-2.59	3.26	-3.71	1.19	-1.67	-2.55	1.68	-3.01	-3.51	2.5	2.4	5.62	4.63	5.3	6.04	-0.77	0.38	4.42
CAPN5	3.19	0.43	2.13	1.15	-0.96	0.95	-2.1	-1.92	0.66	2.07	-1.16	1.78	1.29	1.54	-0.78	-0.83	-2.63	-1.19	-0.77	-1.77	-0.72	1.49	0.77	1.85	1.45	1.91	-0.83	-2.68	-1.31	-0.65	0.83	-0.74	-0.76	2.36	-0.94	-0.46	1.06	0.58	1	0.95	-0.41	-1.19	-0.32	1.29	1.04	-1.37	1.45	0.26	0.8
CAPS	4.56	-1.95	4.42	1.47	-7.7	-2.96	-5.23	-0.52	4.45	-2.73	1.17	-0.12	-4.2	2.74	-2.93	1.54	2.35	-0.58	3.19	-5.63	-1.37	-1.39	-1.31	4.2	0.4	-1.86	-1.66	-5.53	-4.49	-2.81	-1.65	0.35	3.52	5.13	2.43	2.24	1.47	1.51	-2.69	-1.7	1.93	2.5	6.83	7.95	4.69	5.51	7.92	8.47	6.67
CARD10	0.99	-3.41	-2.69	-5.64	0.03	0.51	1.42	1.36	2.96	-2.24	2.31	7.18	1.34	-0.64	-8.65	-4.84	-2.32	4.14	-5.75	0.45	-4.11	-1.74	-3.75	-1.16	2.98	-1	1.11	-4.3	-4.01	-6.57	0.11	-0.98	7.35	2.04	1.96	-5.06	-0.34	2.89	-9.1	-6.94	0.84	0.48	5.36	5.3	8.23	6.6	5.66	6.62	6.45
CARD11	-4.67	-4.75	-6.15	-5.83	12.47	1.64	12.38	-3.47	-0.72	-4.12	-1.83	-0.11	2.98	-6.77	-3.71	-5.98	-6.21	-5.66	-3.96	11.22	-1.79	-2.74	-4.59	-6.23	6.96	4.83	-3.56	2.34	0.83	-1.38	3.85	-6.04	-2.02	-6.19	-1.03	-4.63	-4.89	-1.92	-3.22	-5.68	-0.88	0.25	2.4	0.97	6.81	4.3	-1.82	-3.86	-0.18
CARD14	2.3	-6.08	1.32	-1.42	-8.69	-5.03	-2.59	0.89	7.24	-5.5	-0.37	1.16	-5.69	-0.44	-3.57	-3.33	0.87	-0.15	1.09	-5.48	-2.58	-3.38	-3.92	3.86	-0.58	-2.81	-4.05	-7.71	-3.3	-3.57	-4.36	-0.21	4.33	3.1	3.73	-0.88	-0.23	-0.27	-5.85	-3.61	4.7	4.63	10.05	11.29	7.48	7.05	8.22	10.28	8.98
CARD19	-2.1	2.41	0.98	5.51	1.78	5.54	5.48	-1.24	3.28	0.8	3.59	-2.48	1.95	0.61	4.15	5.23	0.61	2.03	0.66	0.53	4.31	5.3	5.66	-2.02	3.33	0.22	0.55	7.74	3.61	4.21	0.25	-0.97	-3.29	-0.73	0.08	4.27	4.42	-0.83	7.19	4.18	-4.09	2.49	1.85	-0.91	-3.03	-1.52	-2.88	2.01	-4.18
CARD8	-2.66	-5.8	-5.48	-5.86	4.02	-1.57	4.82	2.38	-0.57	-3.03	2.38	0.41	-0.97	-3.95	-4.76	-6.64	-1.52	-2.37	-4.02	6.17	-4.57	-5.67	-6.7	-3.24	0.99	-1.52	-3.38	-5.23	-1.29	-4.22	-0.56	0.64	0.56	-2.41	-1.99	-6.09	-4.65	-0.24	-6.94	-7.1	-0.09	3.13	3.46	1.31	6.57	3.29	0.22	-0.34	2.44
CARD9	-5.23	-6.16	-3.79	-2.04	1.96	-1.36	6.29	1.38	5.86	-4.63	2.42	1.44	-3.26	-3.49	-3.52	-4.37	-3.35	-1.91	-4.36	3.45	-0.61	-3.62	-3.22	-2.55	0.38	-3.99	-5.03	-5.19	3.15	-0.69	-4.37	-2.19	2.68	-4.63	4.03	-3.92	-0.23	3.9	-4.67	-5.2	0.05	4.07	10.31	8.07	7.98	7.87	0.67	2.6	6.44
CARF	1.21	-4.59	-1.21	1.58	-2.32	-6.13	-4.08	1.33	-2.38	-5.05	-1.86	-4.37	-2.47	3.22	3.04	-4.56	1.68	-0.97	1.89	-1.05	2.93	1.02	-2.75	5.28	-5.56	-3.16	-4.08	-4.88	1.51	3.21	0.64	2.24	-2.31	0.15	-3.17	-2.06	0.51	-0.01	1.6	5.41	3.61	-2.35	-2.08	1.14	1.09	2.25	1.61	0.55	2.11
CARHSP1	-1.19	-0.74	1.59	-1.15	0.97	3.27	2.79	3.12	-4.07	0.26	-3.76	-5.79	1.02	3.48	5.23	5.7	2.42	1.64	3.14	2.62	-5.56	-3.56	6.34	-0.16	-1.17	1.71	1.39	7.08	-2.44	-3.8	-0.46	8.45	-3.96	-2.24	1.37	-1.4	2	-0.29	-1.12	0.83	-9.38	4.19	0.17	0.02	-2.46	-3.2	-2.96	-3.02	-5.42
CARM1	7.81	5.44	7.72	2.19	-0.97	1.57	-1.35	3.01	-5.69	6.06	-2.22	-4.25	2.69	6.29	0.22	7.89	6.29	-1.05	7.66	1.97	-9.57	-7.7	2.04	4.12	3.55	5.99	6.09	1.09	-11.01	-10.53	5.49	4.13	-3.79	6.78	-1.09	4.52	-2.6	-4.35	-1.43	-5.25	-6.23	5.87	3.12	0.7	0.36	2.26	5.64	6.1	0.75
CARS	3.68	1.63	0.41	-4.68	-1.39	4.21	-1.42	1.75	-3.96	2.83	1.21	-3.59	3.94	0.29	2.03	2.83	2.2	3.89	1.31	-1.99	-5.35	1.52	3.99	1.2	1.3	0.94	2.12	6	-4.33	-4.27	0.99	3.6	1.12	1.8	-2.54	-0.6	5.21	-3.41	-3.35	0.53	-5.35	-1.09	1.8	-1.07	-2.62	-1.6	1.3	3.28	-3.88
CARTPT	1.78	1.05	2.25	1.91	-3.56	-2.55	-3.64	-3.72	3.6	1.52	-2.06	1.89	-2.45	-1.54	0.19	2	-1.05	-3.28	1.51	-5.34	2.78	1.9	-0.5	-1.14	0.22	0.5	0.57	-2.08	1.11	2.96	-3.39	-3.31	1.55	0.78	1.36	2.8	1	1.57	3.53	1.98	4.11	-0.57	2.24	3.99	-1.25	-0.81	2.76	1.7	1.76
CASK	1.87	2.68	0.78	-2.11	2.42	0.05	-3.99	-0.19	-3.37	2.22	-3.2	-3.98	2.41	5.31	1.49	3.57	1.86	3.81	6.19	-0.07	-4.5	-3	5.29	4	3.54	3.36	5.38	2.68	-4.91	-3.18	2.94	4.86	-4.9	2.77	2.08	-2.49	1.76	-1.15	-1.26	-0.23	-5.2	-0.26	-1.69	-3.1	-2.3	-2.04	-0.19	-0.63	-2.95
CASKIN1	6.91	3.51	7.36	2.19	-7.34	-0.48	-3.12	0.42	1.96	1.26	-7.18	4.76	-3.72	2.33	-0.39	5.12	1.07	0.95	8	-5.12	-1.46	-1.96	3.82	4.84	-1.49	1.91	0.3	-3.14	-4.71	-2.47	-3.91	1.95	0.18	5.01	3.74	7.91	-0.57	1.67	2.3	0.56	2.06	4.58	6.68	8.57	1.76	1.72	2.96	4.53	4.19
CASP1	-8.88	-7.13	-10.27	-6.06	10.06	0.43	11.54	-4.56	-0.72	-5.81	2.2	-2.22	0.87	-8.99	-4.79	-8.82	-6.77	-4.59	-9.47	10.63	-2.04	-4.74	-6.48	-9.11	4.76	-1.74	-5.25	1.71	5.4	-1.58	1.04	-7.51	-1.77	-9.56	-2.44	-7.55	-2.93	-0.17	-3.33	-7.2	-2.48	-1.29	2.22	-0.52	8.65	1.73	-5.26	-6.04	-2.11
CASP10	-8.16	-5.55	-9.24	-4.61	6.64	3.48	8.94	-2.08	-1.21	-6.85	2.82	-2.84	1	-5.21	-3.64	-5.53	-3.07	3.58	-8.52	7.12	-2.54	-5.1	-4.15	-4.76	1.28	-4.26	-0.94	4.28	3.86	-2.4	2.14	-0.59	1.64	-8.06	1.82	-8.27	0.08	0.36	-5.19	-5.2	-5.19	-0.27	2.56	-1.53	6.45	3.62	-2.87	-1.48	-0.54
CASP2	4.42	-1.32	5.87	-2.32	-2.49	-2.55	-3.96	3.27	-1.9	3	-5.12	1.29	-2.79	6.67	3.83	4.22	3.84	-2.49	6.05	-0.91	-3.51	-4.81	1.73	4.15	-3.48	3.38	-2.23	0.58	-4.59	-2.92	0.31	5.79	-0.17	3.9	1.76	4.85	1.38	-4.02	-2.16	-1.75	1.38	3.04	-0.11	1.53	-3.53	-1.55	1.77	-1.27	-1.58
CASP3	-4.03	-0.2	-3.98	4.14	2.21	1.45	1.87	-0.91	-3.45	1.33	-1.19	-8.83	-0.83	1.6	9.5	-0.42	2.32	-1.05	4.7	2.81	6.71	4.76	5.17	-1.07	-5.39	-3.7	1.87	6.13	9.27	8.27	4.6	1.91	-9.05	-3.28	-4.53	1.44	1.73	0.95	8.2	8.32	-5.25	-2.3	-8.93	-9.66	-6.54	-7.66	-6.29	-8.64	-10.24
CASP7	-4.62	1.35	-3.65	-2.17	3.48	5.24	5.33	-1.6	-0.81	-2.2	3.54	-1.13	4.28	-1.76	1.55	-2.74	-2.86	1.3	-4.83	3.82	-1.9	-2.03	2.19	-2.78	2.3	-1.45	2.25	4.54	3.15	0.88	2.4	-1.02	0.97	-3.73	1.02	-4.72	2.16	1.85	-2.1	-2.31	-5.04	-3.29	-2.87	-3.47	3.11	1.26	-3.86	-3.1	-2.75
CASP8	-6.51	-1.5	-5.94	-3.51	4.57	3.98	5.12	-2.95	-1.93	-3.77	3.09	-3.19	2	-4.81	-2.18	-5.14	-2.12	1.09	-4.44	4.29	-2.14	-3.47	-2.8	-4.1	2.04	-2.14	-0.94	3.11	2.12	-1.13	2.23	-2.25	-0.46	-5.92	-0.5	-6.12	-1.54	-2.08	-2.46	-2.84	-3.63	-2.32	-0.99	-2.43	3.14	1.22	-1.9	-1.63	-2.17
CASP8AP2	-0.93	-4.26	-0.36	-0.35	-2.27	-6.25	-1.93	5.53	-4.38	-1.92	-6.4	-5.83	-2.09	3.34	7.07	0.2	0.7	-3.49	3.89	2.97	-0.98	-1.12	2.34	1.42	-5.54	-4.67	-1.59	0.08	2.64	1.17	0.97	6.85	-6.12	-0.16	-3.72	0.21	-1.06	-1.46	-1.69	4.89	0.87	2.52	-5.18	-2.41	-1.74	-3.6	-6.3	-6.19	-5.14
CASP9	6.5	-0.51	5.34	0.52	-4.29	-1.5	-7.04	-1.08	-1.79	-2.21	-0.74	-2.44	2.97	1.67	-8.82	5.2	1.73	-0.4	3.17	-4.08	-8.69	-0.99	-2.45	5.1	4.36	1.65	2.83	-0.3	-9.2	-7.12	3.76	2.43	2.15	7.53	-0.97	2.14	-2.12	0.8	-4.97	1.28	0.92	1.39	2.86	1.59	0.25	3.74	8.62	8.43	4.35
CASR	0.42	2.22	1.04	1.53	-0.39	1.79	2.1	1.02	4.84	1.35	1.7	4.57	0.4	-1.46	1.94	1.21	-1.43	0.16	-1.43	-1.3	4.95	3.79	1.43	-0.48	0.36	2.06	-0.24	0.32	5.04	4.89	-2.1	-1.05	3.88	0.12	5.33	2.07	-0.12	3.44	2.59	0.97	4.68	1.33	2.34	3.3	0.46	0.8	0.4	-0.33	2.26
CASS4	-4.19	-3.41	-4.19	-1.12	2.95	-1.12	5.78	-1.71	2.36	-3.43	0.72	1.44	-0.8	-5.43	-1.93	-3.82	-3.95	-1.89	-5.65	3.07	1.69	-0.6	-2.6	-5.09	-0.37	-2.2	-3.13	-1.34	4.79	2.02	-3.06	-4.14	1.6	-4.86	1.04	-3.09	-1.95	1.45	-1.27	-3.18	1	-0.39	2.78	0.86	2.91	2.41	-3.12	-2.19	0.45
CASZ1	10.39	5.28	7.43	-3.82	-5.14	-0.12	-9.86	-0.93	-4.4	5.28	-1.75	2.02	3.03	5.88	-3.75	5.49	2.83	0.34	6.73	-5.72	-7.3	-1.4	2.61	6.62	3.13	4.74	3.61	-2.02	-9.06	-7.37	3.79	1.78	-0.97	10.3	-2.97	4.01	0	-5.3	-3.25	-1.96	1.02	-0.26	-0.75	0.89	-0.06	0.73	9.06	6.79	3.97
CAT	-0.22	3.82	-0.63	2.86	3.05	3.2	-0.32	-5.46	-4.7	3.9	0.82	-1.32	2.21	0.99	3.19	2.41	-0.18	0.57	2.03	0.4	3.53	4.54	3.84	0.7	-0.02	-0.06	4.68	4.16	0.87	3.39	3.82	-1.47	-2.62	1	-4.77	1.6	1.04	-2.4	5.16	6.14	-1.8	-6.02	-6.74	-6.82	-5.35	-4.92	-3.45	-3.36	-6.01
CAV1	-0.97	-3.62	-7.39	-3.66	9.08	2.34	5.77	3.31	0.42	1.57	3.91	4.06	3.77	-4.43	-5.38	-2.36	-0.9	-3.06	-7.77	9.33	2.31	-3.23	-0.98	-5.41	4.85	2.33	4.16	-4.58	-0.16	-3.64	2.11	-6.17	-4.29	-2.6	-3.67	-4.71	-3.31	2.09	-4.4	-6.21	-3.29	0.26	4.27	0.68	5.37	5.19	2.21	3.93	6.46
CAV2	-2.47	-5.14	-9.08	-4.6	9.37	2.77	6.79	3.27	0.36	1.07	2.94	5.25	4.37	-4.3	-5.54	-3.51	-2.76	0.43	-8.8	10.39	2.39	-3.76	-0.35	-6.9	5.81	0.54	4.81	-4.09	1.35	-3.61	1.39	-5.12	-1.3	-4.45	-3.1	-5.51	-4.78	1.47	-4.22	-7.05	-5.18	0.2	4.67	0.57	8.53	6.43	0.28	2.29	6.99
CAV3	-1.43	0.06	0.11	-0.77	-2.2	-0.86	0.22	-0.61	2.98	-0.92	-0.37	2.66	-1.05	-3.41	-0.06	-1	-3.26	-1.79	-2.95	-2.84	2.7	2.06	-0.69	-1.83	-1.45	-0.14	-2.33	-1.69	3.2	2.77	-4.62	-2.75	4.01	-1.85	3.5	15.26	0.67	1.11	0.63	-0.84	2.24	-0.29	0.59	2.27	-1.01	0.56	-1.24	-1.28	1.34
CBFA2T2	8.24	5.01	6.57	-2.03	-5.22	-1.99	-9.17	2.78	-5.52	3.86	-3.61	-1.88	2.1	7.55	-1.04	5.35	5.59	1.91	7.23	-5.12	-4.5	-0.81	0.48	8.54	0.57	2.59	3.8	-2.66	-8.85	-5.11	2.34	5.77	-0.73	8.59	-3.13	3.06	2.13	-4.29	-1.64	1.75	-0.48	-0.51	-4.38	-1.85	-2.56	-0.02	6.37	5.41	1.95
CBFA2T3	-0.43	-3.82	-4.94	-5.19	5.97	0.2	5.37	-1.73	-0.29	-0.25	2.34	3.3	3.16	-4.49	-7.04	-4.5	-4.95	-2.63	-6.06	5.66	-2.8	-1.38	-3.98	-4.12	5.23	2.14	-1.82	-2.28	-2.67	-4.35	0.53	-2.88	1.1	-0.24	-1.45	-3.77	-2.87	0.01	-5.36	-5.67	1.13	1.8	3.18	2.24	6.73	5.31	2.23	2.77	4.85
CBFB	0.74	1.94	1.94	-1.19	3.26	1.91	0.88	0.27	-7.38	2.65	-1.27	-2.61	3.8	2.84	-0.77	4.27	2.14	3.1	3.52	4.65	-4.4	-2.43	3.4	3.87	1.37	1.14	3.07	4.72	-4.88	-4.34	4.89	6.45	-4.43	2.98	-2.82	0.46	1.76	-0.48	1.26	0.4	-5.11	1.18	-6.01	-6.18	-3.29	-2.77	-1.79	-2.3	-4.99
CBL	-3.83	-5.44	-6.15	-7.78	10.39	-0.56	8.86	1.95	-3.15	-2.05	0.27	-0.19	1.42	-4.32	-4.7	-5.08	-4.34	-5.6	-2.59	10.53	-5.52	-6.87	-5.78	-4.13	5.11	1.84	-1.92	-1.32	-3.73	-6.16	2.97	-0.46	-2.78	-5.19	-2.94	-5.05	-4.13	-0.73	-7.55	-8.19	-2.12	2.05	2.23	-1.37	5.83	2.85	-2.62	-2.99	-0.13
CBLB	0.04	-4.17	-3.35	-5.11	1.98	-3.82	1.49	2.27	-1.61	-2.01	3.61	0.68	2.2	-1.75	-5.45	-6.26	-0.77	-0.87	-3.67	4.19	-5.38	-5.29	-4.11	-1.16	2.77	-0.89	-0.1	-3.84	-2.28	-6.1	2.7	-1.79	-2.1	-0.5	-3.33	-6.29	-2.36	1.73	-7.55	-6.33	-1.48	0.89	1.17	-1.19	5.9	4.26	0.61	1.05	3.57
CBLC	8.53	1.9	6.23	0.86	-5.43	0.81	-8.6	-6.23	-0.68	2.09	0.5	1.29	2.22	2.54	-3.7	5.13	-1.43	1.74	1.71	-8.54	-1.99	4.92	-0.89	3.98	1.23	5.36	0.36	0.75	-4.75	-3.05	5.34	-3.26	-0.8	8.69	-1.5	2.18	1.79	-3.96	-1.79	1.5	2.83	-3.16	-0.72	0.49	-1.57	-1.1	9.84	6.43	4.33
CBX2	-2.57	-0.49	-0.56	-1.58	-1.05	3.33	2.38	1.24	2.62	0.03	0.22	2.22	-2.44	-1.42	1.03	0	0.55	3.33	-1.3	1.19	-0.84	-2.57	1.46	-2.84	1.19	-0.57	0.85	1.74	1.66	0.04	-2.68	2.24	3.11	-3.29	4.27	-0.52	-0.71	0.01	-0.46	-2.12	-1.82	2.79	2.86	3.06	0.67	0.21	-1.64	-1.27	-0.36
CBX3	-4.8	-1.44	-0.56	-2.04	-0.57	-0.35	2.25	3.67	-1.77	-1.43	-7.29	-7.53	-5.36	2.2	10.76	1.68	3.37	-1.4	3.91	2.69	-0.73	-3	7.16	-1.48	-7.9	-0.45	-0.78	6.08	6.61	5.45	-3.81	7.7	-7.17	-7.51	2.28	-1.69	1.8	1.03	4.06	4.36	-4.73	2.11	-5.13	-4.47	-7.91	-10	-10.23	-11.99	-10.64
CBX4	8.92	8.19	6.95	-1.05	-1.38	5.04	-4.54	-2.08	-4.67	8.15	-0.1	3.23	4.71	5.35	-4.67	8.32	5.27	4.18	6.25	-2.3	-6.86	-3.26	1.52	2.73	4.5	4.88	6.18	1.73	-11.07	-9.12	4.36	-0.42	-1.19	8.45	-3.4	4.63	2.4	-6.32	-0.87	-3.41	-2.18	-1.06	-0.34	-0.46	-2.89	-1.31	8.58	6.68	0.64
CBX5	6.05	1.61	3.43	-7.52	1.09	-4.42	-4.95	5.2	-10.25	2.57	-5.23	-6.18	1.15	5.66	-2.06	2.93	5.7	-2.67	5.7	3.99	-12.2	-9.06	-1.48	6.41	2.94	2.63	0.96	-2.58	-11.77	-12.11	4	7.68	-5.93	6.48	-5.33	-0.04	2.05	-4.6	-6.79	-4.53	-6.85	3.7	-3.21	-3.39	0.55	0.67	3.99	1.45	0.17
CBX6	8.55	4.31	5.99	-4.88	1.54	-0.61	-4.77	1.84	-5.58	5.62	0.68	0.98	4.3	2.8	-5.48	5.59	2.4	1.41	6.68	2.61	-7.24	-5.11	-2.08	1.86	4.41	4.77	5.96	-4.06	-10.35	-9.65	6.76	3.69	-0.61	9.06	-3.77	3.93	-3.25	-5.02	-4.39	-6.83	1.93	0.67	-1.1	-1.49	0.38	2.53	7.27	6.98	4
CBX7	5.69	1.4	-1.17	1.4	2.38	-2.02	-4.2	-4.92	-2.4	3.62	5.53	5.24	4.92	-2.18	-8.71	-1.89	-1.68	-1.32	-2.76	-0.6	2.12	5.15	-5.19	1.66	7.11	0.01	0.9	-6.07	-4.94	-3.13	6.4	-6.29	3.27	8.73	-5.08	3.9	-2.54	-2.78	-0.3	0.12	5.69	-3.45	0.36	1.13	3.52	8.47	9.89	9.48	9.03
CBX8	5.77	6.66	7.2	2.91	-7.7	2.03	-5.96	-1.03	2.02	4.2	-1.48	2.49	-1.26	3.65	3.68	6.39	4.78	1.97	5.5	-7.94	1.53	4.33	3.78	3.34	-2.09	2	1.76	-0.18	-3.33	1.62	-2	0.24	2.55	6.52	2.1	4.92	2.28	-3.2	4.94	4.92	3.59	-0.97	-2.01	2.41	-6.03	-3.99	4.19	4.13	-1.45
CBY1	5.01	7.22	5.16	0.92	-1.46	2.62	-3.08	-2.1	-0.39	5.66	0.49	-1.69	3.85	-0.73	5.77	4.34	1.59	2.64	6.56	-3.18	3.67	3.55	7.78	2.18	-0.27	7.98	6.47	2.57	-2.21	0.14	3.71	-0.48	-2.76	4.14	0.12	5.48	-2.33	-4.91	4.34	3.68	-0.22	-4.73	-4.88	-2.17	-9.2	-3.94	1.26	1.51	-2.66
CC2D1A	7.52	0.35	7.9	1.12	-3.64	2.73	1.09	5.55	-1.06	2.06	0.37	-5	0.65	7.13	-1.91	5.08	5.17	-1.14	5.83	3.38	-8.51	-7.4	-0.38	4.75	2.75	2.47	4.46	-2.9	-9.61	-8.95	3.94	7.01	1.13	7.15	4.04	1.59	-1.01	-0.38	-4.07	-6.82	-5.1	8.02	7.63	6.33	3.88	6.05	8.16	7.36	5.24
CCAR1	3.97	-0.69	1.48	-1.56	-0.95	-4.88	-5.7	1.87	-6.48	1.99	-3.33	-5.24	1.39	4.36	-0.18	-1.63	4.68	1.17	5.56	0.2	-4.52	-3.16	1.48	5.63	-1.6	2.19	-1.01	0.6	-4.57	-2.24	3.48	2.49	-4.66	6.13	-5.6	0.63	-2.09	-1.01	-0.36	-2.12	-2.49	-0.27	-4.22	-4.89	-2.77	-3.59	-1.18	-2.68	-4.12
CCDC47	3.64	6.15	1.94	-0.81	0.66	2.42	-3.61	-0.05	-8.01	4.06	-0.65	-3.06	5.04	3.87	1.47	5.34	1.35	3.19	4.08	-2.44	-5.34	-1.01	2.66	3.71	2.83	5.92	7.07	4.59	-9.13	-6.81	6.28	1.13	-1.68	6.53	-4.89	2.19	4.53	-6.39	3.63	-1.13	1.43	-2.96	-8.29	-5.83	-5.24	-7.34	0.18	3.81	-6.28
CCDC59	-3.37	4.08	0.1	6.33	-0.92	2.69	5.48	-2.19	0.93	1.18	0.03	-7.01	-0.19	-1.48	11.43	5.76	3.2	-1.53	3.43	-0.03	10.58	7.66	5.08	-2.33	-3.23	-1.03	2.85	8.21	11.19	9.46	-1.04	0.06	-9.51	-4.24	-1.08	4.88	2.36	-0.14	10.23	9.47	-6.36	0.73	-4.96	-6.31	-10.21	-7.87	-6.77	-7.15	-9.06
CCDC85B	4.28	7.06	8.33	7.55	2.51	1.3	4.12	-2.21	5.09	2.27	1.54	0.73	-1.83	-4.78	9.43	4.22	2.55	-4.81	4.99	1.14	8.84	3.23	5.92	-2.76	-1.94	5.61	6.41	1.33	4.17	8.99	0.69	-6.82	-4.79	1.59	2.16	7.55	-2.73	-1.47	9.29	5.1	-0.37	0.69	-1.07	2.32	-7.88	-4.02	-6.61	-3.75	-1.97
CCDC88C	3.41	1.27	2.94	-7.22	-0.94	-2.41	-2.7	3.24	-4.8	0.77	-2.23	-0.53	2.86	3.99	-3.32	1.78	2.72	1.78	3.39	1.48	-10.06	-6.98	1.22	5.53	1.32	2.31	1.81	0.63	-8.38	-9.54	2.75	5.93	-0.72	4.59	-0.71	-1.71	0.18	-2.57	-8.34	-5.56	-4.27	3.71	1.43	1.39	2.58	1.7	3.89	3.3	1.83
CCKAR	-0.69	0.32	0.35	1.44	-0.93	0.74	1.79	1.78	4.64	-0.56	2.89	3.42	-0.1	-2.61	0.38	-0.76	-2.38	-1.21	-3.21	-0.03	3.96	2.62	0.25	-2.56	-0.37	0.71	-0.31	-1.02	4.9	4	-3.07	-0.75	3.09	-1.88	4.32	0.78	-0.52	3.55	1.12	0.26	3.44	1.92	2.05	3.43	1.03	1.5	-0.84	-0.06	2.55
CCKBR	0.36	1.04	0.78	0.5	-1.78	0.46	0.65	2.22	3.29	-0.55	0.81	3.46	-1.06	-1.43	0.15	-0.38	-3.05	-0.77	-2.83	-2	3.1	2.97	0	-0.72	-0.54	1.05	-0.79	-0.68	4.44	3.67	-3.64	1.34	3.14	-0.78	4.29	1.01	0.81	2.37	1.15	0.25	2.85	2.86	1.07	2.24	1.05	0.86	-0.7	-0.83	1.33
CCL1	-0.71	1.14	-0.02	0.25	1.17	1.18	4.36	0.25	3.35	-0.14	0.82	3.22	0.36	-2.51	1.02	-0.04	-2.22	-0.07	-2.37	0.56	3.72	2.67	0.48	-1.23	0.23	1.74	-0.78	0.79	6.08	3.87	-1.69	-1.29	3.21	-1.02	4.79	0.77	-0.72	2.24	1.64	-0.13	3.16	0.64	1.93	2.52	1.27	1.87	-0.65	-1.24	1.41
CCL13	-3.91	-2.74	-4.4	-2.93	5.94	0.13	7.21	-0.75	0.21	-2.03	-0.82	0.08	1.06	-5.15	-1.38	-3.81	-3.38	-2.48	-4.81	6.32	1.48	-0.34	-2.11	-3.62	0.8	-0.06	-2.73	1.66	6.78	2.37	0.18	-3.69	-0.39	-4.79	-0.1	-2.98	-1.39	0.89	0.3	-2.54	-0.72	0.1	-0.84	-0.64	2.48	0.26	-3.41	-3.93	-0.78
CCL15	-2.79	-0.85	-2.49	-2	-4.24	-1.9	-0.89	-2.37	1.46	-2.69	-1.96	1.69	-3.21	-4.19	-1.36	-2.14	-4.82	11.19	-4.75	-4.96	1.76	0.89	-1.76	-3.31	-2.87	-1.81	-4	-2.63	2.53	1.96	-6.21	-3.85	16.09	-2.94	2.15	-0.9	-3.62	-0.44	-0.69	-1.99	0.94	-0.8	-0.42	0.55	-1.1	-2.94	-3.32	-3.73	-1.67
CCL16	-3.03	-0.93	-2.74	-1.92	-3.91	-2.06	-1	-2.2	1.46	-2.81	-1.68	1.45	-3.46	-4.66	-1.38	-2.2	-4.88	12.23	-4.84	-4.6	1.78	0.89	-2.13	-3.64	-3.11	-1.83	-4.11	-2.64	2.62	1.82	-6.14	-4.66	17.04	-3.61	1.96	-1.04	-3.73	-0.42	-0.8	-2.1	0.89	-1.97	-0.53	0.38	-1.74	-2.28	-3.31	-3.9	-1.17
CCL18	-6.12	-4.32	-6.32	-3.13	4.88	1.98	8.38	-2.27	2.36	-5.01	1.38	2.71	-1.51	-5.93	-2.43	-3.52	-6.79	-1.95	-6.18	6.76	-1	-3.49	-3.23	-6.62	3.81	-2.66	-2.82	2.59	3.2	1.95	-1.09	-6.48	1.16	-7.44	-0.38	-4.99	1.85	3.43	-1.85	-5.48	-2.01	0.95	6.65	2.14	6.89	-2.21	-5.91	-6.74	-4.34
CCL2	-5.1	-5.86	-8.98	-6.78	11.89	2.5	10.73	-0.89	-1.13	-2.01	-1.19	0.97	5.61	-5.9	-4.75	-6.16	-5.01	0.11	-8.32	12.74	-1.14	-4.25	-2.9	-6.44	8.39	0.16	1.16	0.95	3.61	-1.49	3.48	-7.25	1.83	-6.77	-2.43	-6.73	-4.4	-1.95	-1.93	-6.58	-5.24	-0.89	4.54	2.08	9.7	5.69	-1.97	-2.64	3.28
CCL24	-2.56	-1.17	-2.82	-1.83	5.35	0.64	5.79	-0.44	-0.03	-0.05	0.23	0.76	1.35	-3.35	-0.47	-2.78	-3.62	-2.22	-2.71	4.54	0.89	0.67	-1.51	-3.91	1.5	1.58	-2.2	0.61	3.92	1.39	1.15	-3.33	0.48	-2.61	-0.24	-1.91	-1.39	1.11	1.12	-2.12	0.52	0.13	-0.31	-0.12	2.61	0.85	-1.17	-2.98	0.09
CCL25	-0.25	0.75	0.08	0.48	0.62	1.04	2.5	3.53	2.73	0.13	0.46	2.69	0.1	-1.47	0.29	-0.04	-1.8	-0.53	-1.17	1.66	2.77	1.78	0.35	-0.63	0.61	0.94	-0.68	0.52	3.34	2.72	-1.43	-1.56	2.38	-1.08	3.05	0.85	-0.47	1.69	1.08	0.18	2.16	0.59	1.42	2.41	1.29	0.87	0.08	-0.46	1.02
CCL26	-1.9	-2.41	-4.86	-1.97	6.87	1.44	6.71	0.66	1.96	0.26	0.35	3.26	3.04	-4.93	-2.22	-2.45	-3.24	-3.36	-5.41	7.17	3.32	0.32	-0.42	-4.26	4.19	1.11	1.01	-1.37	5.43	1.27	0.4	-4.4	-0.06	-3.99	0.2	-1.88	-3.02	0.74	1.18	-3.05	-0.38	0.85	3.12	2.5	4.11	4.71	-0.08	-0.03	4.35
CCL27	-0.27	0.43	-0.07	0.37	-0.85	0.03	1.62	0.95	3.79	-0.44	0.65	3.56	-0.15	-1.51	0.53	-0.48	-1.52	-0.59	-1.82	-0.99	2.99	2.2	0.1	0.38	-0.39	0.72	-1.63	-0.93	4.33	3.06	-2.67	-1.27	3.61	-0.68	4.67	1.12	-0.17	2.21	0.9	-0.45	3.77	0.36	2.89	3.56	2.13	3.46	0.89	0.91	3.62
CCL28	-3.7	-3.62	-3.19	-0.74	-0.35	0.08	2.02	0.89	1.65	-2.71	0.73	-1.12	0.07	1.81	-3.31	-1.93	-2.31	2.97	-3.19	0.26	-0.08	0.04	-1.55	-0.15	-2.39	-3.67	-1.61	1.92	3.5	1	-2.33	4.96	3.54	-3.9	3.29	-3	2.31	3.03	-2.21	-1.39	-1.99	1.87	1.52	-1.49	3.82	3.24	-3.26	-2.99	-1.93
CCL4L2	-3.73	-3.34	-4.6	-2.29	1.04	1.75	4.79	-1.74	2.92	-3.29	0.68	1.29	-0.99	-3.52	-1.39	-3.32	-2.64	-1.38	-4.43	2.83	3.25	0.22	-2.17	-3.43	3.05	-1.4	-2.1	1.25	5.56	2.43	-2.65	-2.47	0.57	-3.15	1.38	-2.47	0.44	1.38	-1.44	-2.12	-0.41	1.32	3.63	2.25	3.48	2.66	-2.28	-2.38	0.67
CCL5	-5.22	-4.32	-5.41	-4.6	8.4	3.23	10.52	-3.91	-1.33	-4.13	-2.06	-1.69	2.12	-5.74	-2.9	-4.75	-5.36	-5.33	-4.04	10.3	-1.85	-2.6	-2.87	-5.87	4.69	2.12	-3.61	3.55	2.59	-0.81	3.1	-4.69	-1.36	-5.54	-1.48	-4.34	-3.7	-1.29	-2.73	-4.87	-1.81	0.33	1.01	-0.94	5.62	2.36	-2.66	-5.28	-2.02
CCL8	-5.7	-2.56	-6.62	-3.74	5.14	3.44	8.74	-2.96	0.99	-3.61	3.56	0.35	1.08	-5.93	-0.69	-5.34	-3.21	-2.48	-7.6	6.68	1.07	-2.5	-2.86	-5.34	5.59	-1.62	-2.43	2.64	5.55	1.46	-0.54	-6.09	-0.56	-6.28	-1.65	-5.46	1.42	1	-1.61	-4.52	-2.88	-0.42	3.3	0.4	5.96	-0.19	-5.03	-5.48	-3.18
CCM2	0.31	-1.14	1.17	-2.92	4.92	5.25	4.26	3.03	-3.46	3.15	3.56	0.26	4.28	1.96	-5.95	1.75	3.01	3.9	0.3	5.83	-10.18	-8.58	1.74	0.23	7.51	3.29	4.31	2.55	-9.28	-10.56	3.86	4.1	0.59	0.58	-0.31	-5.76	-0.53	-1.01	-9.46	-8.57	-7.66	3	5	1.65	5.34	5.11	3.86	4.61	2.06
CCNA2	-7.4	-4.64	-1.92	-6.8	-3.37	0.88	4.07	5.64	0.05	-4.06	-9.07	-6.19	-6.52	2.71	10.45	0.55	0.58	-0.83	3.42	2.69	-5.65	-7.95	6.94	-2.97	-10.02	1.32	-2.54	4.88	5.38	1.16	-10.22	9.37	-4.01	-11	5.37	-7.67	3.6	1.92	-0.76	-3.34	-6.76	4.62	-2.49	-1.52	-4.72	-10.86	-12.21	-13.8	-10.41
CCNC	-2.78	-0.26	-3.57	5.06	-0.2	-0.3	-1.08	-1.8	-4.85	2.09	-0.76	-8.52	1.35	1.68	8.07	2.26	0.43	-2.16	3.3	1.18	6.67	6.79	4.74	1.12	-5.22	-4.36	3.77	4.75	7.7	8.04	4.94	0.88	-9.23	-0.27	-7.02	3.1	1.3	-2.1	6.44	8.84	-0.09	-4.87	-9.75	-9.87	-7.36	-7.21	-4.77	-5.35	-9.19
CCND1	8.04	5.14	5.72	2.2	-3.21	1.95	-4.24	-5.6	-2.51	4.83	1.7	3.75	5.22	1.97	-6.79	5.14	1.75	0.89	3.41	-4.64	-3.45	0.89	2.35	2.67	3.05	4.69	4.32	2.86	-7.62	-5.73	5.51	-5.53	-0.77	8.6	-3.79	4.48	1.55	-4.55	0.85	-0.86	-1.66	-3.32	-0.62	-1.25	-1.62	-1.9	8.99	7.45	2.05
CCND2	-3.45	-7.16	-10.45	-5.36	13.22	1.89	10.54	1.36	-0.75	-0.02	3.51	4.17	5.1	-6.97	-8.12	-6.08	-5.55	-4.95	-10.1	13.46	-0.39	-5.41	-3.57	-7.46	8.18	1.53	3.61	-3.33	-1.16	-4.84	3.93	-7.56	-4.96	-5.71	-4.56	-7.49	-5.64	2.66	-5.41	-8.82	-5.26	0.08	5.32	0.92	10.12	6.71	1.1	1.37	5.7
CCND3	-0.9	-0.25	0.57	-1.16	6.21	3.52	6.82	0.68	-2.55	0.38	2.48	-0.5	2.45	-0.85	-3.5	2.5	-1.68	1.02	-1.35	5.93	-3.75	-2.38	0.93	-3.46	3.3	1.49	0.68	5.24	-3.63	-5.57	2.75	1.81	-1.35	-0.31	-0.39	-2.24	1.05	0.32	-4.97	-4.35	-4.66	1.34	3.1	-0.36	2.62	2.65	-0.44	0.86	0.76
CCNE1	-8.12	-3.09	-0.79	-4.5	-0.97	1.17	4.53	5.03	1.26	-2.98	-5.38	-4.11	-4.92	1.24	8.36	0.55	0.18	0.07	1.36	2.54	-2.69	-5.84	2.74	-2.9	-7.16	-1.2	-2.68	3.35	3.61	1.67	-8.4	8.96	-0.98	-9.83	7.12	-3.83	1.29	4.79	-0.18	-0.92	-4.49	4.99	0.09	1.03	-2.36	-6.07	-9.92	-9.54	-6.82
CCNH	2.58	-0.63	1.08	2.32	-1.2	-4.31	-2.51	-0.95	-2.08	0.15	-2.27	-3.53	-6.53	1.19	6.63	1.43	0.34	-7.07	4.61	-1.33	2.5	3.41	-2.29	1.1	-5.24	-0.72	-1.74	-2.6	2.93	4.78	1.55	-1.6	-5.14	1.76	-3.25	3.35	-2.5	-1.74	4.49	6.16	5.97	-3.05	-4.47	-2.45	-4.56	-4.03	-2.44	-2.64	-4.04
CCNK	-2.16	2.65	-1.96	1.89	1.46	0.67	0.56	-0.22	-5.8	2.19	-1.55	-8.8	0.42	1.8	8.49	2.21	2.83	-1.93	5.1	2.54	2.05	4.6	4.74	1.62	-6.67	-1.35	1.06	5.76	5.02	5.69	3.15	6.3	-9.5	-0.16	-4.55	3.03	2.17	1	7.03	7.04	-4.92	-1.16	-9.75	-9.68	-7.65	-6.19	-5.79	-9.39	-8.78
CCNL1	0.34	-9.03	-1.66	1.57	-6.12	-5.38	-1.03	0.02	5.78	-7.24	-0.93	-1.76	-6.9	1.51	-1.4	-6.08	1	-1.14	1.44	-1.65	-1.31	-2.66	-4.31	4.68	-1.35	-5.44	-4.9	-7.9	-0.86	-1.4	-1.58	1.13	3.29	3.52	2.09	-2.55	-1.27	1.07	-3.44	-1.5	2.82	3.1	8.32	7.8	6.24	6.54	6.03	7.22	7.25
CCNL2	0.99	-8.33	0.78	0.57	-7.44	-5.23	-1.77	-0.17	8.76	-7.81	0.27	1.19	-6.82	-0.19	-3.63	-5.04	-0.87	-2.32	0.82	-2.99	-2.48	-2.58	-3.6	4.25	-0.79	-4.76	-5.23	-8.32	-1.37	-1.65	-3.62	1	3.89	3.3	4.8	-2.13	-0.68	3.84	-4.33	-2.55	2.58	5.08	11.22	10.54	8.05	8.54	8.16	9.25	9.47
CCNT1	4.53	6.11	5.74	-0.26	-0.88	-1.75	-4.41	2.31	-8.79	4.62	-4.72	-4.25	1.18	3.74	2.49	6.55	5.82	1.02	6.33	-0.67	-4.42	-4.09	2.61	3.17	0.12	3.9	3.67	3.18	-7.4	-5.49	3.88	4.48	-5.47	5.24	-5.34	3.62	0.89	-5.42	1.76	1.3	-1.28	0.79	-7.84	-7.34	-6.55	-6.76	-1.8	-0.8	-6.35
CCNT2	6.03	-1.62	5.01	1.45	-5.12	-4.21	-9.23	0.26	-4.26	4.2	-3.02	-3.62	-0.44	3.98	0.29	5.18	6.42	1.59	7.54	-4.29	-1.67	1.68	2.72	3.2	-3.63	2.57	-1.08	0.6	-3.39	-1.66	1.08	5.85	-4.14	7.11	-2.88	-2.16	-1.45	-5.24	1.05	1.95	2.18	-1.27	-6.05	-3.61	-4.91	-2.94	3.77	2.63	-1.99
CCR1	-7.65	-6.4	-7.14	0.52	6.68	1.37	9.55	-3.71	2.38	-6.2	6.51	1.63	-1.29	-7.35	-5	-5.96	-8.15	-5.06	-8.89	8.14	-2.06	-5.29	-4.92	-9.04	5.28	-3.99	-4.19	1.83	2.79	0.26	-1.37	-8.14	-1.2	-9.06	-2.38	-6.82	3.86	6.49	-2.95	-7.82	-2.74	-0.18	5.41	0.78	8.27	-2.73	-7.09	-7.89	-5.08
CCR10	-1.64	-4.83	-5.55	-2.33	3.14	0.56	4.61	3.65	5.04	-1.88	5.07	4.13	-1.21	-3.25	-5.08	-3.04	-3.08	-3.29	-6.85	4.4	1.28	-1.03	-2.26	-4.57	2.08	-1.44	0.15	-4.63	0.5	-1.87	-2.41	-1.22	-1.16	-4.03	0.03	-3.78	-1.28	6.53	-4.75	-4.99	-1.15	2.93	7.77	4	7.44	6.38	2.24	4.18	5.49
CCR2	-5.74	-4.76	-5.36	-4.92	10.99	1.29	11.85	-5.64	-1.34	-3.81	-2.93	-1.88	2.33	-7.29	-2.64	-5.55	-6.86	-5.6	-4.45	10.84	-1.71	-2.29	-4.5	-6.57	4.5	3.46	-5.13	3.53	2.11	-0.26	2.94	-6.6	-1.58	-6.59	-1.25	-4.51	-4.49	-1.99	-2.55	-5.27	-0.11	-0.85	-0.39	-1.09	4.53	2.63	-3.79	-6.23	-2
CCR3	-2.43	-1.03	-2.45	-1.59	2.02	-1.01	5.1	-1.27	2.11	-2.08	-0.52	1.6	-1.1	-4.27	-0.83	-2.16	-3.77	-2.83	-4.16	2.05	1.7	0.83	-1.46	-3.41	-0.95	0.42	-2.72	-0.5	3.66	2.25	-3.08	-4.62	1.6	-3.23	2.49	-1	-1.07	0.7	0.03	-2.11	4.16	-0.3	1.41	1.36	1.13	0.25	-2.41	-3.02	-0.52
CCR4	-4.19	-3.46	-4.51	-4.53	10.96	1.98	10.62	-3.98	-1.41	-3.39	-3.47	-1.79	3.37	-5.94	-1.02	-4.13	-4.97	-3.99	-1.99	9.91	-1.25	-1.59	-3	-4.28	4.82	4.31	-3.57	3.34	1.93	-0.55	4.5	-5.25	-1.28	-4.96	-0.53	-3.78	-4.55	-2.73	-2.14	-4.04	-1.56	0.05	-0.29	-0.74	4.76	2.78	-1.95	-4.35	-1.11
CCR5	-4.19	-3.78	-5.32	-4.37	9.48	3.89	11	-3.54	-1.21	-3.89	-0.25	-1.08	3.39	-4.8	-2.12	-3.91	-4.54	-2.82	-3.99	10.07	-1.67	-2.7	-2.75	-4.66	5.6	2.51	-1.14	4.34	2.44	-0.17	4.55	-4.95	-0.76	-5.69	-0.51	-4.36	-2.58	-1.2	-1.98	-4.37	-2.76	0.2	1.41	-0.6	7.9	2.78	-2.65	-4.47	-1.73
CCR6	-2.03	-1.08	-2.07	-2.7	6.08	-0.05	5.13	-0.62	-0.42	-0.98	-1.91	-0.52	1.57	-2.85	0.25	-2.17	-2.48	-1.76	-0.97	3.77	-0.15	-0.41	-1.57	-2.13	2.78	3.07	-1.1	1.3	1.66	0.36	1.74	-1.74	0.13	-2.46	0.2	-1.43	-2.4	-1.24	-0.55	-1.76	-0.08	-0.91	-0.13	0.92	1.08	1.5	-1.63	-1.26	0.3
CCR7	-3.51	-2.91	-3.93	-3.67	10.92	2.09	9.62	-2.69	-0.82	-2.6	-2.47	-0.64	2.94	-5.28	-0.29	-3.35	-4.29	-3.8	-1.35	8.17	-0.64	-1.14	-2.59	-4.28	4.87	5.25	-2.29	3.01	1.19	0.07	3.95	-3.84	-0.98	-4.25	-0.29	-3.07	-3.84	-1.55	-1.88	-3.49	-0.83	0.47	-0.08	-0.45	2.67	2.06	-1.77	-3.61	-0.94
CCR8	-1.54	-1.36	-2.48	-2.2	4.57	0.7	5.27	-0.65	0.39	-1.35	-1.68	0.11	1.35	-3.02	-0.59	-2.01	-2.3	-1.14	-1.56	4.21	0.22	-0.54	-1.35	-2.31	1.67	1.82	-0.98	1.36	2.46	0.73	1.37	-3.17	0.28	-2.7	0.81	-1.53	-2.22	-0.87	-0.88	-2.12	-0.36	-0.05	0.86	1.06	3.63	2.27	-1.17	-1.56	1.02
CCR9	0.28	0.7	0.16	0.4	-0.06	0.39	2.45	0.16	4.12	-0.62	1.48	3.31	0.11	-1.5	0.53	-0.25	-1.51	-0.48	-1.98	-1.02	3.07	2.7	0.09	0.13	0.24	0.98	-1.21	-0.94	3.77	3.21	-2.81	-2.09	3.68	-0.64	4.76	1.23	-0.51	2.8	1.03	-0.43	3.88	1.73	2.75	4.38	1.99	2.96	1.18	1.41	3.63
CCRL2	-7.95	-6.33	-8.83	-1.94	6.75	1.11	9.93	-3.29	2.69	-5.02	3.56	1.47	-0.62	-7.43	-4.16	-5.8	-7.51	-4.31	-8.86	7.9	0.71	-3.77	-5.58	-8.64	3.36	-3.81	-3.01	1.77	5.99	1.36	-1.78	-7.62	-0.83	-9.08	-1.14	-6.34	0.13	4.17	-1.62	-6.69	-1.84	-0.62	4.9	0.77	7.41	-1.49	-6.88	-6.89	-4.23
CCT6B	-1.57	3.83	-0.96	3.45	1.42	-1.75	-2.12	-5.87	-0.99	-0.91	1.41	-2.37	3.93	1.24	1.19	0.4	-2.74	-2.23	-1.65	-4.17	6.7	7.69	-0.51	0.37	-3.48	-2.26	2.2	0.4	3.8	4.54	1.4	-4.22	-0.53	-0.97	-1.76	1.65	2.65	1.75	4.33	7.37	0.7	-3.96	-4.74	-1.78	-2.81	-0.7	2.69	2.27	1.39
CD101	-3.73	-1.86	-2.43	-1.99	1.65	-0.93	3.2	1.73	0.78	-2.69	-1.43	-0.46	-1.96	-3.25	-0.4	-2.92	-1.42	-0.88	-2.47	1.7	1.28	-0.99	-3.06	-1.75	-1.01	-1.39	-3.25	-1.06	3.5	1.8	-3.1	0.86	0.95	-3.96	2.37	-1.46	-2.41	0.18	-1	-2.11	3.39	1.72	0.57	0.78	0.36	0.46	-3.44	-1.77	-0.69
CD14	-7.56	-4.15	-7.78	-3.76	7.42	2.22	9.16	-2.6	1.88	-3.15	3.89	2.13	0.44	-7.03	-5.06	-5.22	-6.2	1.41	-9.53	8.23	-1.14	-4.87	-4.74	-8.7	5.31	-3.44	-2.47	1.33	3.11	-0.73	-1.33	-6.86	6.09	-8.83	-1.89	-6.05	0.78	2.99	-1.84	-6.36	-3.37	-0.48	4.5	1.06	6.68	-1.12	-6.02	-6.19	-2.98
CD160	-0.79	-3.85	-3.06	-4.31	-1.27	-3.77	0.76	3.41	1.94	-3.36	2.06	1.77	-2.31	-2.2	-1.95	-4.86	-0.19	-2.73	-4.3	1.05	-0.81	-1.68	-3.77	-2.23	-0.78	-1.51	-5.61	-5.63	1.33	-0.47	-3.37	-2.01	3.94	-1.57	2.01	-2.53	-2.76	0.28	-3.22	-3.18	4.58	1.17	2.94	1.82	3.13	3.09	0.27	0.01	4
CD164	-0.59	1.93	0.78	6.06	-0.13	-1.31	-3.55	-0.65	-4.73	4.75	0.58	-5.89	6.6	2.95	2.61	6.03	-3.2	-1.06	3.52	-0.63	3.56	6.17	4.76	2.72	1.81	-1.69	5.79	5.36	0.89	2.65	4.87	-0.98	-5.92	2.85	-6.01	4.26	2.33	-3.41	3.48	5.99	1.52	-5.97	-8.48	-7.38	-6.37	-6.28	-2.02	1.15	-5.43
CD19	-2.32	-1.5	-1.68	-2.22	8.03	0.97	8.01	-1.63	0.4	-2	-2.29	0.33	-0.03	-3.49	0.48	-2.33	-3.8	-2.77	-0.12	4.92	0.67	0.03	-1.75	-2.69	2.69	4.79	-2.32	2.07	1.79	1.16	1.74	-3.59	-0.13	-3.21	1.46	-1.51	-2.96	-0.91	-0.99	-2.14	1.06	0.23	0.01	1.04	0.64	0.81	-1.93	-2.97	-0.66
CD2	-4.46	-3.95	-4.92	-4.43	10.58	3.54	11.24	-3.65	-1.61	-4.02	-1.67	-1.81	3.72	-5.58	-1.36	-4.47	-4.82	-4.28	-2.81	11.36	-1.63	-2.3	-2.73	-4.98	5.94	4	-2.44	4.66	3.35	0.18	5.74	-5.12	-1.45	-5.72	-1.24	-4.27	-4.83	-1.85	-1.86	-4.37	-2.39	-0.4	-0.14	-1.27	6.52	2.18	-2.44	-5.33	-2.08
CD209	-6.37	-3.24	-6.18	-2.57	5.82	-0.66	6.54	-2	0.68	-0.46	4.55	-0.31	0.95	-6.3	-3.63	-5.08	-4.03	-2.07	-7.26	5.43	2.05	-0.9	-4.01	-5.85	1.72	-2.8	-2.28	-0.35	5.45	1.91	-2.46	-4.95	0.3	-5.83	-2.96	-3.36	-1.24	3.22	0.28	-3.52	1.16	-1.29	-0.44	-1.99	3.45	-1.38	-3.47	-5.58	-1.92
CD22	-4.21	-2.84	-4.25	-3.7	11.35	0.38	10.77	-3.95	-0.23	-3.13	-2.94	-0.12	1.18	-5.87	-0.4	-3.83	-5.8	-4.44	-1.16	7.25	-0.1	-0.93	-3.44	-4.81	4.16	5.72	-3.44	1.44	1.41	0.37	2.96	-5.72	-0.93	-4.87	0.18	-2.92	-4.38	-1.17	-1.47	-3.83	0.97	-0.26	0.18	0.4	2.71	1.13	-2.27	-4.34	-1.28
CD226	-4.24	-3.33	-4.35	-4.13	6.7	-0.1	6.79	-1.8	-1.23	-3.39	-2.91	-1.07	1.22	-4.82	-1.96	-4.04	-4.57	-3.9	-3.78	7.19	-1.35	-1.7	-3.39	-4.56	2.8	1.71	-3.87	1.42	1.01	-0.75	1.07	-3.74	-0.74	-4.48	-0.77	-3.41	-3.45	-1.45	-2.23	-3.73	-0.51	-0.62	-0.1	-0.45	3.43	0.93	-2.71	-4.47	-1.61
CD24	3.86	5.12	1.94	3.66	0.78	4.19	-1.64	-2.17	-1.93	3.78	0.09	-1.58	6.15	2.96	0.55	5.53	-0.55	3.57	4.11	-1.06	-1.28	1.47	5.31	3.77	1.71	3.19	5.19	7.69	-3.28	-1.55	5.53	1.4	-3.72	2.93	0.03	1.81	4.45	0.13	1.47	3.39	-4.5	-2.39	-3.68	-5.08	-3.97	-5.11	0.72	-0.21	-4.88
CD244	-4.95	-3.72	-5.26	-4.11	5.75	-0.76	8.88	-4.04	0.13	-4.61	-2.31	-0.58	-1.06	-6.99	-2.89	-4.76	-6.08	-4.09	-6.08	6.94	-0.19	-1.39	-3.62	-6.28	0.63	0.74	-4.88	0.77	3.72	0.45	-1.62	-6.86	0.58	-5.94	-0.1	-3.74	-3.15	-1.16	-2.39	-4.65	2.37	-0.65	1.02	-0.41	3.36	0.95	-4.01	-5.53	-2.25
CD247	-5.4	-4.07	-5.45	-5.36	12.24	3.11	13.12	-3.62	-1.58	-5	-3.95	-2.32	3.68	-7.21	-1.53	-5.03	-6.29	-5.48	-2.73	12.42	-1.49	-2.17	-3.27	-5.92	6.1	5.06	-4.29	4.24	2.22	-0.01	4.77	-5.91	-1.49	-6.24	-0.64	-4.49	-5.56	-2.8	-2.49	-5.07	-1.29	0.42	0.17	-1.13	5.47	2.88	-2.18	-5.72	-1.92
CD248	-2.92	-7.53	-6.9	0.35	7.44	-0.64	8.25	5.56	6.37	-0.9	12.44	4.49	1.02	-4.77	-8.36	-3.75	-2.78	-3.7	-10.41	10.18	-1.64	-6.7	-3.94	-8.34	5.21	-0.47	4.92	-7.13	-1.77	-5.54	1.21	-6.94	-5.1	-7.72	-4.84	-7.25	-1.59	10.57	-7.29	-10.43	-4.4	3.05	7.69	0.77	10.39	5.08	-1.31	0.36	5.88
CD27	-1.89	-2.74	-1.28	-1.66	4.75	2.53	4.9	-2.66	1.31	-3.54	1.53	-0.29	1.74	-3.28	-2.65	-1.51	-3.26	-1.61	-2.64	5.2	-0.76	-1.72	-1.95	-1.98	2.79	0.91	-2.47	2.06	0.03	-1.23	2.81	-3.03	1.04	-3.18	-0.39	-2.72	-1.1	-1.86	-2.65	-2.42	-0.32	-0.74	2.36	2.48	3.21	3.86	0.91	1.38	1.68
CD274	-3.7	-2.22	-4.22	-3.38	5.74	1.48	5.99	0.91	-1.75	-1.6	-0.03	-1.41	1.36	-3.13	-1.45	-3.02	-2.21	-1.75	-2.68	6.26	-1.33	-1.9	-3.27	-2.14	1.88	0.37	-1	1.25	2.9	0.39	1.53	-0.87	0.67	-3.76	0.28	-2.63	-1.79	-0.53	-1.62	-3.15	-0.93	0.13	-0.34	-1.67	4.08	1.13	-2.24	-2.66	-0.72
CD28	-2.91	-2.48	-3.69	-2.45	6.2	0.77	5.55	-2.31	0.18	-2.11	-1.06	0.78	0.79	-3.26	-1.5	-2.62	-2.94	-1.96	-2.55	4.83	-0.39	-1.39	-1.93	-3.85	2.67	1.73	-1.66	1.49	1.31	-0.09	1.62	-3.3	-1	-3.72	-0.75	-2.64	-2.66	-0.33	-1.3	-3.34	-0.83	-1.22	0.36	-0.54	2.01	-0.57	-2.92	-3.25	-1.61
CD2AP	6.33	5.25	3.38	-2.52	-2.8	-2.43	-7.17	-0.77	-7.87	4.55	-7.15	-3.43	3.03	6.28	2.59	3.87	3.7	-1.19	6.43	-2.28	-3.8	0.09	0.99	6.57	-1.03	4.19	4.77	2.06	-5.23	-3.44	4.95	2.45	-4.93	6.64	-6.92	2.37	1.77	-5.6	2.38	3.14	-0.8	-2.8	-8.38	-6.89	-6.39	-7.85	-0.48	-3.49	-6.88
CD300C	-5.44	-4.81	-3.92	3.57	3.43	-0.67	6.21	-0.48	3.68	-4.09	8.78	0.67	-2.61	-5.95	-3.88	-4.77	-5.21	-3.55	-7.07	4.16	-0.38	-2.74	-3.92	-5.98	0.5	-3.42	-3.37	-0.91	2.91	-0.03	-3.46	-5.73	-0.45	-6.38	0.08	-4.24	3.22	8.02	-2.84	-5.32	-0.51	0.95	4.71	1.22	5.3	1.13	-4.38	-3.85	-1.11
CD33	-7.93	-7.07	-7.37	0.82	7.58	-1.47	9.67	-3.64	3.01	-5.29	7.76	0.06	-2.15	-8.79	-6.65	-7.53	-8.07	-6.31	-10.09	8.72	-2.18	-4.78	-6.75	-9.42	3.98	-3.53	-6.02	-0.4	2.12	-1.65	-2.65	-8.91	-0.79	-9.16	-2.72	-6.68	1.54	6.71	-3.8	-8.02	-0.29	-0.61	4.95	0.59	7.14	0.25	-5.7	-6.35	-2.83
CD34	0.53	-4.01	-10.26	-2.73	9.61	4.64	6.39	4.83	3.18	4.15	9.83	8.98	1.9	-4.8	-7.96	-1.78	0.48	-3.88	-10.4	8.28	2.08	-3.63	-2.1	-7.52	4.04	3.69	6.41	-6.52	-3.2	-6.18	3.07	-6.96	-5.7	-2.19	-6.42	-5.23	-2.46	7.79	-8.38	-8.75	-3.45	-0.87	6.13	-0.5	7.37	-0.89	2.65	4.92	1.24
CD36	-6.88	-4.96	-6.17	0.77	3.32	-1.57	6.25	-1.45	4.27	-4.22	4.69	0.42	-1.56	-7.02	-3.03	-6.33	-4.62	-2.03	-8.28	4.96	3.03	-1.71	-2.75	-6.78	-1.33	-4.66	-4.22	-1.07	7.28	1.88	-4.58	-6.5	-0.62	-7.13	-0.65	-4.66	-1.16	5	-2.35	-2.75	0	-1.2	1.99	-0.03	3.51	1.27	-5.71	-5.49	-1.11
CD37	-5.17	-4.45	-5.09	-4.51	8.77	0.96	9.49	-3.46	-0.93	-4.67	-1.3	-0.62	1.54	-5.64	-3.52	-5.15	-5.57	-5.05	-4.41	8.7	-2.65	-3.5	-3.93	-5.87	5.04	2.35	-4.15	2	-0.1	-1.99	1.75	-4.99	-2.22	-6.08	-1.07	-4.74	-3.03	-1.1	-3.82	-5.7	-0.96	1.67	3.42	0.17	5.56	2.27	-2.75	-4.28	-2
CD3D	-4.18	-3.55	-4.6	-3.83	10.12	2.79	10.5	-3.45	-1.04	-4.08	-2.66	-2.02	3.15	-6.06	-0.65	-3.98	-4.98	-4.67	-2.19	10.54	-1.01	-1.82	-2.71	-4.95	5.51	3.95	-3.52	4.37	3.68	0.67	4.32	-5.37	-1.55	-5.36	-1.14	-3.89	-4.35	-2.59	-1.28	-3.8	-1.53	-0.58	-0.5	-0.76	4.77	1.5	-2.44	-4.63	-2.33
CD3E	-4.55	-3.83	-4.51	-4.47	11.33	3.33	11.31	-3.64	-1.48	-4.01	-3.11	-1.84	3.61	-5.92	-0.83	-4.42	-5.11	-4.93	-2.11	11.59	-1.22	-1.99	-2.77	-5.03	6.18	4.84	-3.28	4.59	2.62	-0.06	5.33	-5.1	-1.85	-5.66	-0.98	-4.1	-5.11	-2.53	-1.92	-4.42	-1.8	-0.45	-0.36	-0.93	5.2	2.06	-2.08	-5.09	-1.95
CD3EAP	0.46	5.08	5.01	1.52	-2.17	0.86	-0.42	1.83	-0.41	3.42	-2.75	0.97	-1.5	-1.77	6.32	5.5	3.73	0.31	5.26	-0.26	-0.42	-3.34	4.22	-0.92	-2.5	3.2	3.51	0.44	-3.1	1.8	-1.5	1.77	-3.82	0.58	1.32	6.26	-2.48	-2.19	4.79	1.24	1.44	1.63	1.09	1.31	-4.21	-4.96	-3.59	-0.63	-2.97
CD3G	-4.04	-3.5	-4.2	-3.49	8.86	3	9.97	-2.77	-0.98	-3.62	-2.28	-1.73	2.99	-5.12	-0.68	-4.08	-4.88	-4.62	-2.36	10.37	-0.9	-1.62	-2.05	-4.73	4.95	3.14	-4.29	4.42	4.66	0.78	3.95	-5.27	-1.64	-5.12	-0.94	-3.59	-4.28	-2.54	-0.71	-3.65	-1.38	-0.99	-0.42	-0.76	4.44	1.23	-1.93	-4.64	-1.81
CD4	-8.56	-7.9	-10.28	-2.05	11.56	2.13	12.84	-3.99	1.74	-5.14	7.44	0.85	1.23	-9.05	-7.08	-8.29	-8.82	-6.45	-11.02	11.81	-2.55	-6.39	-6.84	-10.37	7.51	-2.31	-4.45	2.79	2.8	-2.16	1.83	-10.51	-1.82	-10.79	-3.91	-8.31	0.38	6.54	-2.5	-9.69	-3.76	0.34	4.57	-0.15	10.92	-0.35	-6.32	-7.67	-4.15
CD40	-7.02	-8.41	-10.6	-3.8	13.15	2.43	13.27	0.35	0.89	-3.35	7.29	2.06	2.42	-8.76	-7.27	-8.74	-7.07	-6.06	-10	13.23	-1.46	-5.5	-6.06	-9.87	6.44	0.88	-1.52	-0.02	1.05	-4.27	4.12	-8.08	-3.09	-8.39	-3.38	-8.56	-2.36	5.05	-7.39	-9.94	-4.35	1.2	5.6	-0.2	10.52	3.97	-2.59	-2.42	0.54
CD44	-3	-3.18	-3.2	-2.19	4.31	-0.98	2.74	1	-0.87	-2.41	2.27	-0.22	2.08	-1.88	-1.27	-3.69	-3.72	-1.07	-3.41	3.58	-1.19	-0.9	-2.79	-1.65	1.22	-0.45	-0.54	-0.7	1.4	-1.44	2.15	-0.44	-2.78	-4.4	-1.21	-3	1.11	1.73	-2.66	-2.42	-1.61	-0.57	0.19	-0.71	3.45	3.54	-2.31	-0.73	1.65
CD47	-7.66	1.04	-7.38	1.6	4.07	4.44	3.13	-3.31	-1.92	0.18	4.27	-5.67	-0.4	0.18	2.77	-2.09	-0.1	3.02	-2.01	1.31	4.69	2.86	-1.52	-3.78	0.09	-2.97	3.49	4.58	6.13	5.82	2.51	0.41	-3.6	-6.13	-2.77	-4.01	2.31	4.33	4.92	5.94	-2.92	-5.29	-8.07	-7.48	-3.82	-5.27	-3.64	-4.71	-7.5
CD48	-5.09	-4.01	-4.92	-3.36	8.17	1.5	9.08	-3.52	-0.35	-3.52	-1.02	-1.28	1.59	-5.7	-1.57	-4.58	-5.18	-4.46	-4.09	7.98	-1.04	-2.17	-3.4	-5.4	3.89	1.41	-4.16	3.53	3.73	0.38	1.84	-5.21	-1.59	-5.84	-1.49	-4.26	-2.7	-0.92	-0.35	-3.96	-1.15	-1.36	0.14	-1.07	3.78	0.14	-3.22	-5.55	-2.82
CD5	-2.64	-2.9	-3.78	-4.89	4.98	1.59	5	1.03	-1.33	-2.37	-0.52	0.89	2.26	-1.09	-2.89	-2.97	-2.4	1.01	-1.98	4.93	-3.36	-2.23	-2.88	-1.24	3.49	1.32	-2.6	1.04	-1.51	-2.94	1.62	-0.05	1.38	-2.82	1.57	-3.81	-0.47	-0.85	-4.06	-4.16	-1.16	1.08	1.54	1.04	5.36	3.13	1.42	-0.27	0.91
CD53	-7.34	-6.93	-8.64	-5.31	11.53	1.95	12.61	-4.89	-0.47	-5.75	1.05	-0.17	1.95	-8.31	-4.96	-7.26	-8.27	-6.55	-7.89	11.62	-2.48	-4.86	-5.92	-8.55	6.92	0.58	-4.74	3.45	1.47	-1.6	2.53	-8.6	-2.82	-9.13	-3.19	-7.15	-1.76	1.17	-3.62	-8.02	-2.54	0.07	3.69	-0.21	8.94	0.37	-5.71	-7.78	-4.02
CD58	-8.94	-6.97	-9.35	-0.25	4.03	-1.05	7.99	-1.15	3.32	-6.68	3.2	-0.39	-1.85	-7.12	0.81	-7.35	-5.61	-2.53	-8.39	4.12	5.52	2.13	-1.83	-6.44	-1.68	-4.98	-5.52	1.21	9.54	5.52	-2	-3.67	-0.03	-8.91	0.29	-6.83	-1.16	4.71	0.13	0.61	-1.18	-1.28	0.73	-0.3	2.54	-0.13	-6.73	-5.48	-2.69
CD59	-4.68	3.97	-5.34	2.76	6.83	5.42	3.62	-4.52	-2.04	3.31	4.63	-0.8	7.15	-2.15	-1.61	0.26	-2.23	2.33	-3.18	3.61	4.54	2.47	1.81	-3.72	3.43	0.24	4.87	6.04	3.55	2.33	3.68	-4.14	-1.91	-3.7	-3.31	-2.81	0.87	-1.19	3.16	3.12	-3.16	-4.46	-6.51	-8.38	-1.62	-3.25	-4.65	-2.42	-4.48
CD69	-5.92	-4.43	-6.25	-5.39	10.57	2.15	11.51	-4.88	-0.99	-5.11	-2.7	-1.62	2.65	-7.42	-1.37	-5.83	-6.08	-5.65	-3.85	11.16	-1.48	-2.37	-4.08	-6.27	5.85	3.52	-5.21	3.87	4.53	0.35	3.76	-6.66	-2	-6.56	-1.71	-4.93	-4.46	-2.14	-2.13	-5.44	-1.59	-0.43	-0.06	-1	5.8	0.92	-3.78	-6.55	-2.85
CD7	-3.2	-2.6	-3.42	-3.56	8.11	2.75	8.53	-2.45	-0.51	-2.37	-1.24	-1.05	2.78	-4.19	-1.08	-2.76	-3.16	-2.55	-1.46	7.91	-0.62	-1.42	-2.26	-3.48	4.64	3.15	-1.88	3.4	1.74	-0.29	3.53	-2.9	-0.46	-3.65	0.07	-2.99	-2.71	-1.07	-1.61	-3.26	-1.5	0.24	0.96	-0.17	4.05	2.57	-1.54	-2.91	-1
CD70	-2.59	-1.34	-2.41	-1.62	5.59	1.9	8.07	0.5	1.71	-2.22	-0.84	1.6	1.1	-4.25	-0.45	-2.12	-3.48	-1.49	-2.85	5.53	1.94	0.1	-1.44	-3.27	2.89	2.12	-1.2	1.88	6.73	2.52	0.82	-4.1	1.39	-3.82	2.17	-1.56	-1.53	0.53	-0.29	-2.5	0.55	1.36	2.4	1.8	4.78	4.07	-1.82	-1.76	0.73
CD72	-3.8	-3.18	-4.08	-2.94	7.59	1.45	8.78	-1.12	0.55	-3.53	-0.59	-0.22	0.85	-5.35	-1.36	-3.9	-4.8	-2.8	-2.84	7.65	-0.25	-1.55	-2.53	-4.12	3.44	3.2	-2.62	2.24	2.72	0.43	2.49	-3.82	0.11	-4.42	0.02	-3.59	-2.98	0.57	-1.77	-3.79	-1.22	1.23	3.12	1.39	5.6	2.25	-2.2	-3.37	-0.57
CD74	-5.23	-4.06	-8.15	-5.09	11.09	4.46	11.33	-3.1	-1.41	-2.93	3.46	0.77	4.68	-5.96	-5.1	-4.72	-5.26	-2.03	-7.36	10.56	-3.76	-5.07	-4.68	-5.78	7.63	0.67	-0.18	2.43	-0.08	-3.29	5	-6.5	-0.69	-6.04	-3.64	-6.61	-1.14	0.82	-3.4	-6.96	-4.64	-0.29	2.83	-0.83	9.52	2.59	-2.47	-3.19	-0.71
CD79A	-1.66	-1.48	-0.19	-2.22	6.42	1.65	6.44	-2.39	-0.46	-1.99	-2.46	-0.02	-0.49	-3.3	0.19	-1.92	-2.66	-2.84	-0.01	5.89	-0.2	-0.43	-1.75	-2.53	3.06	3.69	-1.57	3.52	0.59	0.55	1.42	-2.19	-0.43	-2.83	0.43	-1.63	-2.74	-1.28	-1.07	-1.97	0.28	-0.94	-0.78	1.34	-0.75	-0.19	-2.12	-3.13	-1.1
CD79B	-3.81	-3.05	-3.85	-3.14	9.88	1.46	9.74	-2.29	-0.29	-2.06	-1.47	1.21	1.11	-5.24	-0.91	-3.69	-4.52	-4.51	-1.95	6.83	0.23	-0.99	-2.77	-4.15	3.54	4.75	-2.39	1.73	0.78	0.13	3.06	-4.72	-1.09	-4.25	-0.73	-3.25	-3.97	-0.67	-2.22	-3.65	-0.13	-0.47	0.25	0.24	2.35	0.3	-1.49	-2.75	-1.41
CD80	-5.74	-4.38	-6.5	-4.78	7.85	3.09	11.01	-1.5	1.16	-5.34	0.35	0.37	-0.07	-6.62	-1.48	-5.44	-4.91	-2.18	-5.5	9.09	-0.58	-3.09	-3.47	-5.84	4.43	-0.17	-3.46	3.35	6.75	1.35	1.94	-5.16	0.73	-7.63	-0.45	-5.11	-2.54	0.4	-2.17	-5.38	-2.48	1.45	4.27	1.19	8.01	1.86	-4.14	-5.21	-1.7
CD81	3.92	3.26	1.88	1.09	1.78	4.88	-1.96	-1.33	-2.28	3.67	2.23	-0.28	4.47	1.43	-4.1	3.57	1.57	3.36	2.81	1.34	-3.11	1.35	1.24	-1.46	5.19	1.83	5.81	2.53	-6.28	-3.41	6.5	-2.27	-0.49	4.6	-4.17	2.33	2.24	-2.73	-0.18	-0.5	-0.43	-2.94	-1.74	-2.77	-0.9	-1.42	3.31	4.38	-0.66
CD83	-3.08	-2.69	-3.76	-3.13	6	1.39	5.56	0.56	-1.11	-1.5	0.53	-0.66	2.47	-2.27	-2.31	-2.97	-2.45	-1.84	-2.92	5.03	0.34	-1.7	-1.43	-2.04	2.59	1.39	-1.61	0.87	1.91	-0.26	1.07	1.45	-1.02	-2.99	-0.67	-2.27	-0.47	0.17	-2.09	-2.67	-1.5	0.36	0.16	-0.94	3.17	1.49	-2.35	-3.07	-0.55
CD86	-8.58	-7.4	-10.28	-5.21	11.08	1.11	12.95	-5.61	1.01	-6.31	2.45	0.5	0.67	-9.51	-5.31	-7.85	-9.23	-7.33	-9.84	11.79	-2.74	-5.78	-7	-10.03	7.26	-1.59	-5.89	3.34	3.91	-0.59	1.07	-10.05	-2.46	-10.57	-3.62	-7.92	-0.69	2.61	-2.23	-8.92	-2.52	-1.74	4.51	0.13	9.97	-1.95	-7.29	-9.67	-5.46
CD8B	-2.2	-2.22	-2.57	-2.22	5.11	1.55	5.22	0.86	-0.18	-2.1	-1.5	0.01	0.95	-2.94	-0.35	-1.99	-3.11	-2.64	-1.89	5.41	0.4	-0.31	-0.31	-2.44	2.1	2.04	-2.39	1.82	2.66	0.54	1.51	-2.14	-0.91	-3.22	-0.34	-2.22	-2.92	-0.76	-0.39	-1.93	-0.36	0.83	-0.05	0.06	2.56	1.38	-1.03	-1.87	0.16
CDA	-3.03	-1.31	-2.88	-1.43	-1.73	-0.35	1.33	-1.44	1.26	-1.77	0.59	1.68	-2.65	-5.32	-2.08	-2.57	-3.87	0.85	-4.83	-1.65	1.78	0.17	-1.72	-4.63	-1.95	-2.11	-1.85	-2.33	3.32	0.95	-4.53	-4.07	4.04	-2.91	1.15	-1.56	-2.35	0.07	-1.1	-2.06	4	-0.08	0.74	0.41	-0.26	-1.17	-1.96	-2.22	-0.79
CDC37	7.11	0.12	6.85	-0.03	-3.63	-0.16	1.09	3.39	-1.07	1.58	0.02	-5.35	0.15	4.19	-3.32	4.65	4.47	-2.15	5.39	2.99	-10.31	-9.05	-2.72	3.86	3.27	2.72	4.26	-3.51	-11.29	-11.78	3.32	3.97	0.1	7.3	1.79	2.58	-1.99	-1.96	-5.9	-8.66	-4.15	7.27	8.09	6.05	3.32	6.29	8.33	9.29	5.72
CDC42	-2.39	2.22	-3.27	3.84	2.26	0.74	-0.17	-2.27	-4.95	4.25	-0.32	-9.58	0.25	3.36	7.71	3.55	2.49	0.02	5	1.36	5.1	7.51	3.26	2.13	-5.22	-1.18	1.37	8.08	7.89	8.42	4.1	4.17	-9.4	-1.18	-4.27	2.12	1.62	2.41	9.36	8.87	-3.47	-3.4	-10.38	-11.34	-8.03	-8.42	-3.92	-7.03	-10.6
CDC42BPA	2.89	-2.82	-1.31	-1.12	-1.76	-5.54	-4.51	0.9	-4.18	0.1	-2.8	-3.88	-0.6	2.51	0.3	-0.77	4.15	-0.31	3.93	0.2	-2.42	-1.32	-2.09	3.84	-2.31	0.98	-2.88	-2.21	-3.05	-1.59	2.77	2.02	-3.83	4.19	-4.8	-0.87	-0.79	-3.32	-0.18	0.97	3.38	-1.07	-3.61	-3.1	-2.9	-2.33	-0.65	-2.57	-2.5
CDC42BPB	7.18	2.93	4.64	-6.47	-0.6	-0.53	-5.14	2.13	-6.49	2.18	-1.78	-0.75	3.3	4.31	-6.42	3.62	4.38	2.75	4.42	1.94	-11.91	-9.44	-2.03	5.41	4.91	2.92	3.4	-1.86	-11.5	-12.39	3.68	4.7	-0.17	7.77	-4.38	1.3	0.08	-5.05	-7.94	-8.63	-3.12	3.64	1.94	2.03	3.57	4.01	7.97	7.9	5.52
CDC42BPG	5.58	-2.45	4.43	-1.37	-8.38	-2.28	-5.5	0.52	7.68	-4.13	-0.95	1.77	-3.02	0.85	-5.47	-0.97	1.05	1.68	1.61	-4.87	-7.12	-5.96	-2.46	4.13	2.07	-2.38	-0.51	-5.23	-7.23	-6.48	-1.92	1.38	5.01	4.81	4.97	-1.67	-0.38	0.36	-7	-4.62	1.04	4.07	10.55	10.2	6.25	7.6	9.6	10.34	8.84
CDC42EP1	0.9	-4.82	-3.43	-2.22	6.29	3.15	4.94	3.71	2.3	1.23	7.84	5.66	3.85	-2.66	-7.32	-3.18	-2.8	1.95	-4.57	7.85	-3.75	-5.51	-1.51	-4.58	5.84	-0.13	5.14	-4.48	-3.32	-6.27	4.3	-5.63	-0.33	-0.48	-2.25	-4.83	-1.81	4.8	-7.42	-8.7	-5.17	0.73	6.53	0.75	8.55	6.22	3.35	4.17	6.56
CDC42EP3	-1.27	-1.14	-1.82	-1.05	1.08	-3.18	0.92	1.85	-2.87	1.64	2.05	-1.58	2.23	-1.84	-1.89	-1.95	-1.73	-3.08	-1.86	2.58	-2.96	-1.05	-1.94	1.2	1.86	1.28	-2.22	-1.19	-2.06	-2.18	0.24	-0.54	-0.97	2.29	-2.43	-1.53	-1.57	1.17	-2.17	-2.64	-1.83	-2.24	-1.45	-0.85	0.59	1.64	-2.83	-1.9	1.82
CDC42EP4	0.15	3.82	2.63	-3.04	4.76	6.3	3.9	1.63	-0.35	2.4	3.53	1.02	3.4	2.03	-3.83	2.83	0.46	2.39	-0.38	3.01	-5.6	-4.27	0.46	-2.93	6.66	1.39	5.08	-0.8	-6.18	-7.3	2.42	1.45	2.28	1.17	-1.61	-0.45	2.56	-0.57	-4.38	-5.1	-3.53	0.21	2.05	0.44	2.45	3.65	0.51	3.47	2.42
CDC42EP5	-3.07	-3.68	-2.88	6.64	5.94	0.87	6.1	0.67	7.81	-0.61	9.78	1.95	1.31	-4.88	-4.8	-4.74	-3.91	-4.22	-7	6.1	3.89	1.77	-0.93	-5.87	3.8	-1.9	-1.31	-3.63	2.3	0.08	-1.39	-7.09	-1.67	-3.8	-1.27	-2.47	-1.54	7.5	0.08	-3.27	1.03	0.25	3.85	2.24	4.17	3.71	1.49	0.43	4.31
CDC42SE1	1.96	-2.64	1.92	3.24	-1.85	-0.47	-0.57	-4.21	0.98	0.26	1.5	-1.6	-0.87	0.03	1.73	2.91	5.23	1.29	2.97	-1.64	0.97	1.59	2.87	2.14	0.78	-0.1	-2.84	4.19	-1.02	-0.08	2.69	-1.29	-5.06	1.96	-3.01	-0.21	4.17	-1.62	1.77	2.42	-1.91	-1.76	0.02	-2.91	-3.35	-1.88	5.69	1.56	-1.53
CDC42SE2	3.67	1.64	2.16	0.52	1.83	-2.09	-3.93	-0.79	-5.75	2.58	-4.45	-3.11	-1.41	5.15	4.39	1.83	0.79	-5.2	6.26	-0.61	-0.51	2.3	-2.31	4.71	-1.19	2	0.49	0.85	-1.77	0.72	5	1.79	-6.78	5	-5.75	2.8	2.05	-2.73	3.53	5.16	1.31	-5.31	-7.75	-6.35	-4.68	-5.42	-0.42	-2.6	-6.24
CDC5L	-0.41	2.6	0.14	1.32	0.86	-1.19	-0.94	3.51	-7.45	2.03	-2.68	-8.55	-1.62	2.56	8.53	2.72	4.44	-2.5	5.12	3.49	0.37	2.07	3.7	1.8	-6.07	1.24	2.07	4.93	2.22	3.92	1.49	6.62	-10.19	-0.14	-5.42	2.34	-0.52	0.07	5.21	6.71	-3.17	-0.07	-9.87	-10.27	-8	-8.5	-6.21	-9.86	-9.58
CDC73	0.49	0.93	-2.24	-1.18	0.47	0.33	0.16	-2.1	-5.99	3	0.39	-2.38	1.26	1.21	1.43	0.74	4.6	1.03	2.27	0.4	-1.75	-0.74	0.27	2.3	0.52	2.35	1.15	3.33	-3.13	-3.12	3.87	0.27	-4.45	1.5	-5.7	-1.64	0.66	-3.49	-0.42	2.15	-3.54	-2.02	-3.9	-5.14	-3.84	-4.39	1.15	-3.05	-4.08
CDCA7	-7.56	-5.26	-1.25	-7.43	-3.97	0.47	3.89	6.3	-0.05	-3.89	-9.45	-6.52	-7.05	2.62	10.73	1.23	0.96	-0.81	2.99	2.98	-6.2	-8.63	6.98	-2.57	-10.2	0.4	-3.04	5.5	4.95	0.66	-9.84	10.54	-4.17	-11.5	6.31	-7.52	2.71	2.18	-1.62	-2.49	-7.23	5.53	-2.17	-0.35	-4.19	-11.19	-12.63	-14.12	-11
CDCA7L	-3.96	-2.64	-1.37	-3.08	-3.07	-0.31	2.91	3.33	-1.01	-2.02	-3.64	-2.23	-1.16	-1.37	4.68	-1.64	3.43	-1.17	2.51	2.04	-1.62	-2.33	2.03	-2.3	-2.7	-0.35	-3.68	1.72	0.89	0.46	-1.82	5.32	-0.76	-4.08	1.21	-2.17	1.42	0.43	-1.06	-1.85	-1.98	2.38	-0.86	-0.32	-3.34	-3.06	-5.02	-5.15	-3.03
CDH1	5.79	5.46	3.88	-1.89	-1.48	4.29	-6.34	-3.54	-6.71	4.4	-3.29	-1.75	6.53	6.17	-3.18	5.44	3.27	5.45	5.62	-3.76	-5.25	1.09	3.06	5.62	4.36	2.39	6.29	4.62	-8.57	-5.94	6.63	3.97	-1.57	7.13	-1.87	2.79	4.16	-4.99	1.26	1.08	-0.81	-2.86	-6.5	-5.9	-4.47	-5.38	4.7	2.98	-3.86
CDH13	0.74	-3.64	-6.28	-1.89	3.88	1.32	3.37	5.04	2.21	-0.19	5	5.06	-1.28	-1.86	-3.58	1.57	-1.52	-1.81	-6.14	5.7	3.65	-3.3	1.17	-3.95	-0.42	1.63	5.92	-4.68	-0.42	-3.11	1.03	-3.08	-4.06	-3.1	-3.08	-2.76	-1.73	4.92	-5.3	-5.85	-3.29	1.23	5.52	-0.77	6.57	1.35	0.08	2.88	1.68
CDH2	-4.82	-3.45	0.07	8.18	-1.5	-3.05	1.61	1.46	7.57	-3.7	13.48	0.72	-3.36	-5.42	-4.04	-4.71	-5.45	-0.24	-7.02	1.4	-0.04	-1.76	-3.68	-5.24	-1.56	-3.7	-3.49	-4.66	2.33	-0.74	-6.46	-2.69	3.26	-5.3	0.23	-3.19	-1.68	10.08	-3.02	-4.78	4	2.85	0.67	0.56	1.56	0.86	-4.35	-4.29	1.28
CDIP1	1.57	2.6	0.55	-1.89	1.37	1.88	0.41	-0.62	-1.3	2.31	3.03	2.42	4.09	-1.09	-7.83	1.21	-1.86	-1.04	0.18	0.53	-3.21	-0.2	-1.72	1.13	3.88	0.44	1.83	0.09	-5.9	-7.74	0.33	1.05	3.02	2.93	-0.54	3.1	1.56	0.83	-4.18	-2.68	-0.97	0.29	0.42	1.14	2.24	3.07	3.6	3.64	3.71
CDK1	-7.91	-4.79	-2.09	-6.8	-1.32	1.42	4.29	5.62	-0.05	-2.8	-9.08	-6.66	-6.34	3.52	11.44	1.61	1.15	-0.54	3.56	2.77	-6	-8.37	7.56	-2.75	-10.52	1.2	-2.21	5.77	6.21	2.39	-9.66	10.42	-4.7	-11.29	5.34	-7.91	3.53	3.33	0.01	-2.56	-7.4	4.34	-3.3	-2.61	-4.5	-11.68	-12.64	-14.21	-11.52
CDK11A	0.3	-7.8	-0.35	-2.54	-3.2	-3.37	-0.25	2.02	5.78	-6.52	-0.07	1.79	-4.94	-1.12	-4.88	-5.02	-2.16	-1.8	-1.4	0.34	-4.97	-4.68	-3.94	2.2	0.25	-4.54	-5	-7.53	-2.1	-2.53	-4.24	2.04	3.56	1.47	4.09	-2.32	-0.39	4.16	-6.67	-5.49	1.83	5.03	9.45	8.81	8.98	8.5	5.69	6.09	9.9
CDK11B	4.5	-2.02	4.51	-4.13	-2.69	-0.13	-3.78	3.17	0.18	-3.11	-0.84	-2.4	2.59	1.94	-8.99	4.9	-1.59	-1.55	3.66	2.27	-9.67	-5	-0.64	6	6	1.07	4.07	1.05	-8.28	-7.51	2.83	6.02	0.54	5.55	0.03	1.95	-1.83	2.37	-6.16	-2.71	-2.92	5.05	3.61	1.86	3.42	4.59	4.91	6.77	4.51
CDK12	6.17	3.16	3.15	-9.47	-0.92	-4.79	-5.82	4.44	-9.82	3.95	-6.15	-3.37	1.7	7.43	-0.47	3.24	4.84	1.59	6.26	1.63	-10.53	-8.66	-1.61	6.45	2.3	3.38	3.67	-4.71	-10.05	-10.26	2.96	5.96	-3.51	7.09	-4.68	0.56	1.98	-4.35	-6.51	-3.9	-4.16	2.25	-2.37	-2.3	1.02	-1.04	2.09	1.32	-0.65
CDK18	-3.62	-3.3	-0.4	1.1	-2.76	-1.18	1.46	3.02	4.42	-3.5	4.76	1.32	-3.44	-3.21	-3.34	-4.17	-3.13	0.72	-5.32	-0.13	0.44	-1.65	-3.3	-3.2	-0.83	-4.1	-1.11	-5.16	2.5	0.34	-6.25	2.33	4.24	-4.06	3.4	-2.95	-1.14	5.13	-3.1	-2.43	0.61	3.66	2.57	3.29	4.91	5.54	-2.25	-0.4	4.27
CDK2	-5.66	-2.35	0.67	-5.97	-1.23	1.02	2.13	6.92	-2.48	-2.1	-8.44	-7.03	-3.68	3.84	9.8	2.46	1.58	-0.6	2.36	3.14	-5.69	-7.4	5.63	-2.27	-7.21	0.65	-2.82	4.91	1.54	-0.02	-6.72	11.92	-4.91	-9.78	2.96	-4.02	1.87	3.37	-0.96	1.87	-7.29	4.97	-3.27	-0.98	-4.46	-8.88	-10.35	-12.37	-9.8
CDK3	1.01	-7.65	1.58	-1.6	-9.09	-5.94	-2.48	1.79	8.5	-8.13	0.31	0.25	-6.26	-0.15	-3.44	-5.49	0.49	-2.44	0.5	-4.82	-2.5	-3.24	-4.49	4.03	-1.23	-4.17	-6.22	-8.73	-2.85	-3.42	-5.52	-0.06	4.4	2.95	4.35	-1.32	0.22	0.94	-5.88	-2.97	4.98	5.68	10.89	12.12	8.02	8.48	8.47	11.06	9.91
CDK4	2.94	6.23	6.1	8.49	0.03	4.67	3	-1.75	0.98	3.95	-0.73	-3.12	0.33	1.8	7.28	8.9	2.58	-0.62	7.24	-0.98	4.99	5.24	7.47	0.76	-0.17	4.04	3.71	8.8	1.73	5.18	1.48	1.54	-7.49	1.27	2.15	6.82	1.8	-1.54	8.45	6.62	-7.23	2.87	-0.73	-1.57	-8.64	-4.91	-3.9	-1.9	-7.05
CDK5	0.53	3.8	4.53	6.34	-2.21	3.12	-1.33	-1.97	3.18	3.71	0.29	-0.16	-0.92	2.4	6.17	7.06	1.8	-0.29	5.25	-2.92	5.94	5.06	3.61	-0.3	-2.64	0.63	0.87	4.47	1.66	4.71	-0.42	-0.96	-0.13	-1.07	3.92	4.59	2.69	-1.06	6.13	7.59	-0.03	-1.23	-1.4	-1.9	-8.67	-4.89	-1.43	-0.27	-4.96
CDK5R1	3.87	-3.35	3.04	-2.77	-1.63	-3.28	-0.74	6.45	-0.75	-1.67	-4.24	1.23	-5.7	3.13	2.12	-0.93	0.33	-2.94	0.89	2.18	-3.44	-3.49	1.25	2.99	-3.67	4.49	-5.49	-4.48	-1.49	-2.87	-4.07	7.76	-2.14	4.15	0.19	2.28	-2.94	-0.29	-4.14	-2.86	1.22	6.57	3	3.91	1.52	-1.14	-3.01	-2.57	0.61
CDK6	-4.89	-5.31	-6.42	-4.51	3.85	-0.59	5.62	3.27	3.49	-3.53	4.55	2.41	0.87	-5.91	-6.43	-5.67	-2.21	1.44	-8.43	6.57	-2.3	-4.73	-2.49	-6.25	3.23	-2.24	-0.68	-1.64	1.31	-3.23	-1.3	-4.81	3.74	-6.69	1.16	-6.1	-3.66	1.5	-5.56	-7.21	-3.06	3.02	5.58	2.63	6.61	6.27	-0.22	0.81	5.19
CDK7	3.58	0.53	4.91	6.6	0.18	-4.97	0.2	-1.08	-1.22	0.46	-3.08	-6.57	-4.45	-2.56	10.53	3.77	-0.39	-7.91	5.78	-0.56	4.15	5.46	2.04	-2.34	-6.94	-0.9	-0.89	1.27	6.64	9.36	1.93	-1.25	-7.87	2.61	0.46	4.94	-5	-2.77	7.29	7.2	1.91	-1.54	-8.23	-4.88	-9.24	-5.07	-6.99	-5.29	-5.81
CDK8	-3.65	0.4	-5.04	-0.28	3.13	0.5	-0.28	-0.81	-6.42	0.81	-2.94	-6.9	2.81	0.29	1.95	0.4	3.28	1.2	1.66	2.94	0.95	1.58	1.02	1.38	-2.45	-1.5	3.26	3.75	1.5	1.08	3.87	3.35	-4.26	0.26	-5.48	-0.85	1.46	-2.59	1.48	3.36	-4.24	-4.02	-7.59	-9.47	-3.49	-4.5	-2.07	-5	-5.68
CDK9	6.6	5.68	6.54	-2.33	1.17	0.31	-3.97	1.01	-9.6	5.23	-0.53	-2.07	4.19	6.37	-4.17	6.54	5.08	1.45	4.66	1.39	-9.85	-6.42	2.47	4.15	4.96	4.64	5.3	1.93	-12.23	-12.17	4.73	2.31	-2.45	6.69	-6.32	2.43	1.7	-6.93	-3.81	-3.7	-3.69	0.12	-1.68	-3.1	0.37	0.9	6.47	6.89	0.26
CDKL2	-1.76	-1.45	-0.77	-0.38	-1.05	-0.53	-0.28	0.26	1.81	-1.18	-0.16	1.44	-0.45	0.98	-0.69	-1.45	-2.24	-0.63	-1.88	-0.73	0.72	0.38	-0.69	-0.77	-1.52	-1.25	-1.13	-0.84	3.09	2.18	-2.02	-0.53	1.58	-1.09	2.46	-0.1	-0.24	1.84	0.49	-0.01	0.23	0.48	0.42	1.35	1.09	1.11	-1.77	-1.19	1.26
CDKN1A	-4.66	-2.56	-3.79	-0.62	4.15	2.4	6.62	1.86	3.83	-5.05	5.68	3.89	0.56	-3.21	-3.79	-3.4	-0.88	1.13	-4.78	4.03	1.34	-1.42	-4.46	-6.08	3.48	-1.34	-1.28	-1.06	2.92	-1.96	0.21	0.13	4.51	-4.61	1.5	-6.36	2.24	4.76	-3.44	-4.87	-5.79	2.22	4.03	1.73	6.35	6.83	0.45	3.66	3.59
CDKN1B	-0.36	5.01	3.83	3.27	1.05	2.03	2.62	-1.35	-2.28	3.52	-1.39	-3.35	-0.43	-0.22	5.1	4.97	2.1	-0.04	3.36	1.28	3.73	1.81	5.68	-1.01	-1.12	1.03	3.59	5.88	1.86	4.26	1.8	2.03	-5.6	-0.39	-1.52	4.4	1.52	-0.08	5.49	5.22	-3.93	-0.41	-3.86	-4.12	-6.77	-5.79	-4.67	-4.57	-7.07
CDKN1C	1.01	-0.62	0.64	0.77	2.95	0.91	1.7	3.15	0.8	-0.13	1.96	0.33	0.62	-0.96	-2.13	-0.97	-0.56	-1.37	-1.72	3.04	-0.72	-0.25	0.94	-1.22	1.33	-0.07	0.84	-0.2	-0.41	-0.74	1.54	2.03	-0.77	-1.27	0.03	-0.58	0.07	1.65	-1.7	-1.27	-1.42	1.59	0.31	0.15	1.23	2.91	-0.68	0.39	2.11
CDKN2A	-5.14	-1.8	-0.8	-3.32	-0.8	1.98	2.32	6.63	-0.04	-2.24	-3.26	-1.87	-3.39	1.9	5.89	0.42	-1.31	-0.95	-2.31	1.62	-2.01	-3.58	2.52	-1.92	-2.87	-1.57	-2.02	2.4	1.17	0.98	-6.12	8.91	0.41	-6.67	4.94	-1.5	2.19	4.19	-1.76	2.49	-3.22	3.3	1.18	3.36	-0.38	-1.45	-6.51	-4.87	-3.2
CDKN2AIP	-1.36	-0.36	1.75	5.41	1.29	-0.07	0.42	0.13	1.4	0.26	-0.63	-5.75	-3.2	-0.37	9.69	-1.56	0.03	-3.79	4.01	1.56	7.04	4.26	3.47	-2.8	-4.23	-0.3	0.19	2.05	9.17	8.7	2.99	-0.56	-6.67	-2.27	-3.97	3.4	-0.18	-0.28	8.04	7.72	-1.24	-1.95	-7.05	-5.1	-6.84	-4.68	-6.8	-7.67	-6.5
CDKN2B	-3.73	-1.84	-4.79	-7.03	0.17	4.44	1.44	3.54	-0.97	-0.9	1.45	3.83	4.89	5.32	-8.21	-1.08	-2.34	5.56	-5.63	0.88	-6.78	-4.22	-1.46	-1.15	7.05	-1.47	1.11	1.89	-5.71	-9.43	0.95	3.34	5.46	-2.16	0.97	-6.35	4.51	3.19	-7.76	-5.4	-3.87	1.97	4.31	1.53	8.23	3.45	4.47	4.45	2.5
CDKN2C	-6.54	-1.86	-1.95	-3.47	-0.66	2.53	3.87	4	-0.99	-1.69	-4.75	-4.53	-2.57	2.72	8.2	1.45	1.07	1.21	1.4	2.47	-2.09	-3.76	3.97	-3.55	-6.75	-1.37	-1.1	5	3.93	1.93	-4.87	8.53	-2.69	-8.75	3.18	-4.48	3.36	3.83	1.4	1.63	-5.32	1.44	-2.98	-1.58	-4.36	-6.84	-8.73	-9.51	-7.51
CDON	1.38	2.05	1.85	1.47	-2.12	-1.99	-3.49	-2	-2.08	-0.28	-1.96	-2.04	-1.55	1.21	1.92	1.58	2.43	-2.93	2.39	-2.2	-0.37	0.56	-0.7	1.21	-1.37	2.43	-2.04	-1.03	-1.08	0.02	0.69	0.41	-1.96	1.44	-2.03	3.51	-0.91	-2.42	1.16	3.06	3.14	-1.74	-1.87	-0.05	-2.97	-1.39	-0.31	0.26	0.96
CDS1	4.83	4.98	1.41	3.48	-3.46	1.95	-6.96	-4.93	-3.73	3.79	0.95	-1.28	5.26	3.52	1.88	2.49	1.77	1.21	2.5	-5.89	2.64	6.32	3.93	1.46	-0.75	3.92	5.84	3.22	-2.41	0.67	6.38	-3.46	-3.21	4.33	-5.43	3.18	3.26	-2.6	5.17	6.28	2.84	-7.22	-7.97	-6.36	-7.19	-7.54	2.72	-0.78	-5.17
CDX1	-1.92	-1.96	-3.1	-1.29	6.43	1.4	7.67	1.05	2.66	-0.4	1.04	1.98	1.47	-3.74	-1.16	-2.47	-4.45	-2.9	-3.98	6.05	1.93	0.52	-1.09	-3.82	2.97	1.84	-0.55	0.09	4.22	1.74	0.01	-4.13	0.89	-3.48	1.41	-1.2	-2.33	2.04	0.59	-2.93	0.9	0.58	2.95	2.54	3.98	3.99	-0.58	-0.96	3.08
CDX2	-1.12	0.15	-0.28	-0.06	-1.53	0.56	0.88	3.22	2.82	-0.28	0.5	2.01	-0.6	-2.32	-0.4	-1.07	-2.32	-0.47	-1.97	0.46	2.17	1.34	-0.64	-1.51	-0.34	-0.39	-0.22	-1.24	3.73	2.4	-4.07	-1.11	3.21	-1.43	4.7	1.31	-1.67	1.76	0.8	-0.49	1.82	1.93	1.12	2.05	0.8	2.48	-0.26	-0.24	3.45
CDX4	0.98	2.81	1.5	2.09	0.28	2.09	2.49	0.97	5.57	1.67	2.03	5.3	0.78	-0.9	2.53	1.85	-1.03	0.46	-0.99	-1.27	5.46	4.51	1.97	-0.04	0.74	2.7	0.47	1.09	5.65	5.56	-1.57	-1.36	4.23	0	5.75	2.61	0.62	3.83	3.28	1.49	5.36	1.65	2.71	3.81	0.76	0.35	0.84	-0.07	2.1
CDYL	0.48	2.7	2.72	1.34	3.59	3.02	3.81	3.69	-3.67	1.33	2.61	-4.51	3.09	-0.63	3.38	2.35	4.04	1.29	3.78	4.58	-5.2	-2.36	1.89	0.97	2.69	2.2	2.89	2.66	-4.45	-3.7	3.25	2.01	-2.84	1.16	-1.4	1.11	-0.68	-1.22	-1.39	-0.52	-6.35	3.74	-1.35	-2.76	-1.34	-0.94	-1.68	-1.36	-3.7
CEACAM1	-6.57	-4.3	-6.45	-4.79	2.33	0.83	5.82	0.9	-0.25	-4.87	1.9	-0.77	-1.33	-4.96	-2.84	-5.52	-3.71	5.01	-7.49	3.61	-0.65	-2.99	-3.65	-4.62	0.09	-3.8	-2.08	-0.08	4.03	-0.82	-3.22	-1.17	5.51	-6.87	2.7	-5.76	-1.27	-0.61	-3.46	-4.98	-2.42	0.11	1.43	-1.03	4.01	3.11	-4.39	-3.12	0.32
CEACAM3	-2.97	-1.14	-2.44	-1.97	-2.66	-2.08	0.77	-2.25	1.64	-2.71	-1.73	1.06	-3.34	-4.73	-1.56	-2.35	-4.53	-2.88	-4.87	-2.54	1.68	0.66	-2.16	-3.58	-3.05	-1.5	-4	-2.31	3.57	1.64	-5.68	-4.56	1.64	-3.33	1.92	-1.02	-1.11	0.32	-0.78	-2.21	6.78	-0.2	0.32	0.65	-1.56	-1.46	-3.06	-3.55	-1.3
CEACAM5	-2.55	-1.34	-3.07	-3.39	-0.38	1.98	2.14	1.24	-0.38	-1.09	-1.31	1.14	1.83	1.09	-2.05	-1.4	-2.9	4.44	-3.9	-0.39	-0.96	-0.72	-0.69	-0.09	-1.02	-1.37	0.98	1.42	3	-1.08	-1.99	3.89	3.17	-1.78	4.53	-2.64	1.17	1.09	-2.37	-2.37	-2.08	0.51	1.45	0.54	3.35	3.08	-1.86	-0.74	0.6
CEACAM6	-3.13	-1.11	-2.17	-1.71	-1.71	-0.36	1.81	0.87	1.07	-2.33	-0.97	1.32	-1.32	-2.21	-0.99	-1.65	-2.63	1.22	-3.82	-1.29	1.32	0.03	-1.25	-2.12	-2.25	-1.4	-1.95	-0.81	5.17	1.47	-4.24	0.84	2.89	-3.31	3.58	-0.65	-0.76	0.08	-0.91	-2.31	3.37	1.15	1.22	1.33	1.04	2.82	-2.72	-2.48	0.99
CEACAM8	-2.27	-0.31	-1.42	-0.77	-3.01	-1.4	-0.09	-1.91	2.71	-1.9	-0.59	1.89	-2.56	-4.03	-0.83	-1.47	-3.83	-2.89	-4.13	-3.58	2.27	1.51	-1.4	-2.87	-2.4	-0.91	-3.17	-2.09	3.35	2.31	-5.2	-4.32	1.27	-2.86	2.42	-0.38	-1.84	0.89	-0.16	-1.47	8.48	0.04	0.2	1.24	-1.69	-1.07	-2.34	-2.78	-0.83
CEBPA	1.23	3.04	1.4	1.1	1.77	2.6	1.09	-2.63	-0.83	1.84	0.2	1.08	1.95	1.52	-3.3	0.8	0.52	3.21	-0.24	-1.02	-1.53	-0.94	0.33	-0.06	4.14	0.99	4.45	2.88	-3.2	-2.19	3.34	0.42	2.89	1.7	-1.03	-0.33	2.42	0.63	-1.19	-0.53	-3	-2.27	-0.34	-1.25	0.14	0.38	2.19	3.14	0.08
CEBPB	-6.48	-4.55	-7.26	-5.12	7.81	3.92	11.14	1.88	0.84	-2.23	5.31	-0.43	0.61	-2.92	-5.84	-2.75	0.2	4.61	-5.06	8.02	-2.64	-5.19	-0.74	-6.02	3.88	-3.8	-0.3	1.49	2.12	-5.62	0.49	-0.11	2.63	-5.65	3.26	-5.95	0.85	3.61	-6.61	-7.44	-7.24	3.66	6.18	1.2	6.83	5.67	-3.05	-0.48	1.39
CEBPD	-2.25	-0.94	-3.47	-0.51	3.13	3.07	5	-0.92	2.25	-1.47	2.91	1.12	-2.08	-1.35	-1.7	-1.44	-0.32	2.44	-2.96	4.17	0.31	-3.62	-0.79	-3.62	4.6	-1.94	1.86	-0.81	0.64	-0.11	0.96	-1.87	2.81	-2.82	0.34	-3.66	2.51	0.98	-1.74	-2.96	-2.57	0.48	2.62	0.37	2.35	1.6	-3.04	-2.67	-1.93
CEBPE	-2.66	-0.78	-2.12	-1.65	-2.29	-1.47	1.12	-1.97	2.06	-2.27	-1.35	1.61	-2.9	-4.43	-1.16	-1.85	-4.32	-3.33	-4.55	-2.21	1.92	1.02	-1.78	-3.4	-2.21	-1.2	-3.54	-2.13	3.37	2.11	-5.03	-4.91	0.96	-3.3	2	-0.89	-1.77	0.41	-0.42	-1.96	8.48	-0.33	0.83	1.09	-1.18	-1.41	-2.75	-3.17	-1.09
CEBPG	3.4	2.79	1.22	0	2.85	3.88	0.1	0.07	-6.24	4.16	-2.27	-3.62	4.08	4.9	0.62	4.81	4.42	4.28	4.02	1.87	-3.07	-0.03	3.87	4.2	3.68	2.77	4.65	4.62	-4.11	-2.87	4.65	4.15	-2.23	4.51	-1.81	0.83	2.35	-3.95	2.99	1.92	-7.05	0.92	-2.15	-3.6	-1.97	-1.34	1.21	1.73	-3.71
CEBPZ	0.61	-1.68	0.22	2.82	0.34	-2.46	0.14	1.49	-6.45	0	-5.45	-8.85	-1.45	1.9	9.63	3.27	4.82	-0.52	1.84	0.87	1.19	2.28	6.31	3.42	-8.53	-0.36	2.73	1.91	3.92	4.7	3.07	4.33	-8.35	0.39	-2.94	0.04	0.28	-2.18	5.41	5.16	-1.02	-2.24	-7.74	-6.48	-6.9	-6.87	-4.85	-6.1	-7.8
CECR2	0.18	0.51	-1.28	-0.78	0.21	0.53	-0.27	-0.87	0.61	1.78	0.28	2.12	0.28	-2.24	-2.25	-1.63	-2.88	-0.92	-1.77	-0.42	0.87	0.59	-0.43	-2.29	-0.72	-0.41	0.22	-1.38	0.67	0.41	-2.42	0.21	0.72	0.07	0.82	-0.01	-1.82	0.78	-0.36	-0.75	0.62	0.31	-0.44	0.25	1.56	0.97	0.62	0.52	1.62
CELSR1	-4.79	-2.06	-2.4	-4.6	2.63	1.5	5.47	5.28	2.86	-1.57	6.14	1.14	-0.81	-3.95	-3.51	-3.5	-0.59	2.51	-4.05	5.21	-3.05	-5.08	-1.51	-4.39	3.42	-3.16	1.52	-1.14	1.22	-3.48	-1.52	2.46	3.74	-3.72	3.83	-4.76	-3.45	1.95	-5.62	-6.18	-3.28	4.24	4.35	2.83	5.95	7.09	-0.27	1.8	4.99
CELSR2	6.76	4.32	7.64	-2.55	-3.19	-0.24	-3.67	5.27	-3.44	1.95	-3.4	-0.14	0.9	7.17	-1.2	4.87	4.61	2.92	5.69	0.3	-8.44	-6.29	-0.79	6.33	3.54	3.94	3.33	-1.36	-9.09	-7.55	2.84	6.41	0.4	6.66	0.79	3.31	0.85	-4.08	-7.21	-3.95	-1.42	5.62	2.57	2.44	0.71	2.27	4.88	5.75	3.14
CELSR3	6.04	-0.52	2.17	-2.46	-1.86	-2.17	-4.9	1.24	-1.3	2.27	-5.05	1.09	-1.97	8.66	-2.54	2.07	-2.96	-1.3	0.02	-2.88	-1.59	1.59	-0.53	7.96	-2.4	5.09	-2.09	-2.66	-3.08	-2.02	-2.52	7.68	1.12	9.45	1.03	1.17	-0.57	0.55	-2.51	-0.67	1.32	2.35	-0.09	1.7	-0.1	-1.03	0.87	0.73	0.18
CENPB	6.03	3.19	6.22	-2.84	0.92	2.07	0.23	3.81	-4.74	2.52	1.01	-2.45	1.88	4.79	-4.7	5.78	3.75	1.9	5.9	4.62	-9.69	-7.42	-1.36	3.66	5.45	3.58	5.23	0.34	-11.1	-10.93	5.49	5.75	0.69	6.89	-0.96	2.4	1.43	-0.88	-5.87	-6.19	-4.93	2.78	2.09	-0.88	1.57	4.12	5.62	5.93	2.24
CENPF	-6.92	-4.47	-1.46	-7.67	-2.57	0.64	3.59	6.22	-0.23	-3.15	-8.96	-6.16	-6.34	3.38	9.74	0.9	0.98	-0.28	3.35	2.65	-5.85	-8.26	6.7	-2.09	-9.76	1.22	-2.97	4.81	3.74	0.51	-9.89	10.18	-3.86	-10.67	5.26	-7.23	3.53	2.5	-1.89	-3.09	-6.88	5.18	-1.98	-0.4	-3.36	-10.46	-11.95	-13.39	-10.42
CENPI	-7.49	-5.26	-3.3	-7.73	-2.21	-1.07	2.56	5.98	-0.7	-3.31	-8.89	-5.92	-7.21	3.99	9.91	-0.43	1.53	-0.01	3.46	2.75	-5.34	-7.77	5.63	-1.49	-9.57	0.88	-3.25	4.26	4.03	1.07	-9.37	9.6	-3.51	-10.22	5.24	-6.92	3	3.27	-2.16	-2.72	-6.03	4.31	-2.9	-0.93	-2.83	-10.21	-11.64	-13.06	-10.13
CENPK	-7.27	-5	-2.08	-7.31	-3.28	-1.03	3.05	6.29	-0.44	-3.89	-8.98	-5.96	-7.41	2.95	10.86	-0.57	1.13	-1.47	3.19	3.45	-5.31	-7.57	6.28	-2.55	-9.82	-0.8	-3.07	3.86	5.32	1.52	-8.7	9.63	-4.24	-10.46	4.81	-6.66	1.84	2.79	-1.54	-1.23	-5.71	3.9	-2.93	-0.03	-3.59	-10.07	-11.5	-12.96	-9.97
CENPU	-7.64	-4.67	-1.53	-7.5	-2.59	0.68	4.12	6.45	-0.36	-3.81	-9.31	-6.49	-6.05	3.36	11.18	1.02	0.57	-0.91	3.61	2.72	-5.99	-8.41	6.85	-2.67	-10.24	1.06	-2.47	5.34	5.04	1.27	-10.11	10.79	-4.27	-11.47	5.56	-7.61	3.03	2.61	-0.93	-1.97	-7.26	5.12	-2.48	-0.81	-3.93	-11.13	-12.28	-14.02	-10.87
CEP290	1.32	-5.04	-1.91	-0.39	-2.95	-5.61	-3.08	1.5	-1.6	-3.3	-2.75	-2.58	-4.99	1.52	0.72	-3.84	1.93	-0.61	2.35	-0.11	0.44	-0.84	-3.38	3.36	-4.71	-2.58	-4.27	-5.13	-0.3	0.92	0.43	0.9	-2.19	1.12	-2.44	-2.13	-1.76	-0.3	-0.76	2.02	4.45	0.02	-0.09	0.4	1	0.68	1.2	-0.18	0.66
CEP57	1.25	-4.37	-0.44	2.94	0.39	-0.86	-1.73	1.91	-4.54	-0.67	-3.93	-6.46	-0.26	2.03	8.11	0.56	2.6	-4.02	5.18	1.82	2.33	2.96	3.69	2.02	-7.3	-3.21	-2.68	1.58	3.32	6.25	3.35	4.35	-8.72	1.36	-5.64	0.43	0.73	-4.38	5.97	6.13	0.31	-0.86	-6.67	-5.22	-5.1	-3.88	-2.25	-5.05	-6.21
CEP63	-0.55	-0.13	-4.77	-6.58	1.33	0.57	-3.92	-0.95	-7.93	2.82	0.27	-5.59	-0.38	3.34	-0.49	1.47	4.35	3.76	2.06	0.9	-5.91	-4.45	-0.51	3.69	-3.51	2.63	1.53	-0.87	-4.56	-5.1	2.79	4.59	-2.94	3.29	-5.22	-1.47	1.1	-1.72	-1.93	0.51	-3.01	-4.37	-7.34	-7.48	-5.7	-4.62	-1.75	-5.15	-5.88
CERK	-7.4	-4.97	-6.86	-3.84	6.75	-1.04	6.54	5.46	-2.42	-3.71	1.04	-1.21	-2.39	-4.96	-1.04	-4.71	-3.76	-2.4	-3.65	8.09	-1.32	-5.7	-5.92	-7.46	1.76	-3.42	-1.73	-2.6	1.2	-2.49	-1.62	2.52	-0.02	-7.06	-2.56	-2.65	-4.32	0.91	-2.4	-6.13	-0.61	4.33	2.45	-0.44	4.88	4.65	-5.04	-2	2.14
CERKL	-2.93	-1.26	-1.65	-2.16	-0.12	-1.27	2.12	3.93	1.11	-0.2	-0.46	-0.17	-2.41	-1.84	-0.6	-1.6	-2.68	-1.13	-3.4	0.58	0.86	-0.13	-0.87	-2.18	-1.77	-1.07	-2.94	-1.22	2.85	1.38	-4.11	-0.52	2.94	-2.12	2.01	-1.44	1.08	0.5	0.41	-0.3	0.97	1.72	0.28	1.5	1.97	0.69	-2.35	-1.62	-0.87
CERS2	4.65	3.65	4.14	2.17	-0.89	3.39	-2.92	-1.09	-4.3	6.21	3.61	-3.59	4.03	3.37	-3.03	6.27	6.28	3.71	4.02	-0.99	-4.04	-2.44	3.92	3.52	4.85	3.14	1.59	4.61	-10.6	-6.69	2.48	1.26	-3.42	4.3	-4.16	1.29	5.61	-5.57	1.61	1.74	-0.88	-0.81	-2.96	-4.41	-4.02	-2.55	6.57	4.35	-1.65
CERS3	-0.15	1.05	0.61	0.58	-0.92	0.39	1.38	1.94	3.42	-0.15	0.69	3.25	0.08	-1.66	0.62	0.15	-1.79	-0.67	-2	-1.16	3.3	2.4	0.28	-0.52	0.05	0.81	-0.37	-0.93	6	3.51	-2.26	-1.65	2.4	-0.74	3.66	1.49	-0.61	2.02	1.4	0.21	3.04	0.99	1.47	2.23	0.58	1.88	0.02	0.19	2.47
CERS4	7.1	8.61	5.51	3.23	-7.22	3.35	-8.86	-5.2	-2.62	6.14	1.41	-1.17	3.98	4.84	-1.26	7.16	4.11	3.58	4.36	-10.45	0.07	4.89	3.92	3.09	-0.1	4.54	5.96	4.13	-7.81	-2.99	4.14	-0.08	0.51	6.75	-0.7	2.68	3.88	-4.19	1.67	3.49	2.13	-3.45	-3.51	-3.81	-6.19	-5.38	6.68	5.34	-1.87
CERS5	0.46	1.15	0.96	0.98	0.34	1.04	-0.29	-0.58	-0.64	0.28	0.33	-3.08	0.98	1.79	1.67	0.85	2.83	-1.65	2.85	0.71	0.43	1.62	0.12	0.55	0.6	-0.59	0.88	0.93	-2.33	0.28	2.58	-0.16	-4.71	1.22	-2.75	-0.02	0.93	-0.76	2.22	2.16	0.99	-0.88	-1.44	-1.47	-2.27	-1.62	1.84	1.58	-1.38
CERS6	6.78	4.24	3.98	-1.48	-3.76	0.3	-7.25	0.42	-4.68	6.75	-6.24	-0.32	2.82	6.83	3.34	5.61	3.49	-0.14	7.42	-4.22	-0.73	2.13	4.9	6.52	1.72	5.31	1.65	1.66	-4.3	-0.2	2.78	5.14	-3.88	7.15	-2.14	2.21	1.48	-4.73	3.81	4.42	0.84	-1.38	-5.74	-3.06	-4.45	-5.78	1.49	-1.14	-3.75
CFL1	4.18	5.12	4.9	5.46	0.92	5.94	2.36	-2.33	-4.61	5.51	1.49	-2.5	4.86	3.77	0.77	8.55	4.4	1.84	4.12	0.8	-2	1.73	8.3	1.36	4.1	3.19	4.65	9.31	-5.61	-3.23	4	-0.8	-5.41	3.35	-2.22	4.18	2.53	-5.01	4.73	3.05	-9.46	1.4	1.19	-1.97	-2.69	-0.96	3.61	4.71	-3.27
CFLAR	-0.58	-3.15	-3.88	-5.4	2.92	-0.97	1.63	-1.22	-3.66	-1.2	-1.15	-1.95	-0.44	-0.08	-3.83	-3.73	-0.12	-0.42	-0.84	3.55	-4.95	-4.84	-3.65	1.04	0.97	0.65	-0.82	-0.85	-3.09	-4.79	2.49	0.71	-1.05	0.31	-2.67	-3.93	-0.64	-3.22	-4.08	-4.88	-1.15	-1.04	0.02	-1.31	2.88	1.6	-0.13	-1.09	0.09
CGA	0.67	2.26	2.16	0.48	-1.94	-0.34	-0.94	-0.56	1.35	0.92	-0.22	0.87	-0.59	1.06	1.17	0.34	-0.25	-1.58	0.03	-2.83	2.71	1.77	0.96	0.19	-1.12	1.13	-0.21	-0.78	1.53	2.29	-2.07	-1.43	0.26	0.59	0.7	1.62	0.84	0.82	1.77	1.83	2.48	-0.51	-0.26	1.08	-1.6	-1.46	0.15	0.19	-0.14
CGGBP1	2.49	2.11	0.64	0.23	-1	-3.48	-4.56	2.58	-6.78	2.73	-4.98	-7.28	-0.87	5.54	4.59	1.37	4.57	0.69	6.3	-0.47	-1.05	0.56	2.53	4.31	-5.36	0.71	0.34	2.72	-1.99	1.15	4.14	4.11	-5.71	3.88	-5.82	-0.91	0.8	-2.29	2.88	4.07	-2.17	-1.52	-8.33	-7.74	-5.56	-5.62	-1.75	-5.74	-6.61
CHAF1A	3.18	1.98	4.28	-2.85	-3.22	0.86	0.28	4.56	-3.02	1.97	-2.37	-3.36	-0.82	5.72	0.26	4.48	3.03	-1.27	3.67	1.44	-6.96	-7.08	1.03	3	0.48	1.7	3.07	-1.33	-6.54	-6.21	0.87	7.42	-0.07	2.28	3.52	1.34	-0.45	0.24	-2.85	-3.42	-4.26	6.04	3.52	3.56	1.71	2.06	2.51	2.42	0.82
CHAF1B	-6.8	-3.87	0.23	-7.9	-2.17	2.01	4.07	7.12	-0.85	-2.62	-8.85	-6.53	-5.31	3.43	10.17	2.4	1.56	-1.06	2.95	3.21	-6.37	-8.59	6.44	-2.29	-9.32	1.19	-3.41	5.11	1.83	-0.68	-9.78	11.52	-3.95	-10.95	5.78	-5.89	3.02	3.68	-1.95	-1.36	-7.27	5.47	-2.44	0.39	-4.62	-10.3	-11.98	-13.54	-10.48
CHAMP1	6.55	3.41	3.84	-5.33	0.52	-2.15	-6.79	1.63	-9.77	4.57	-3.68	-3.66	2.86	4.76	-4.97	4.1	4.49	1.01	5.33	1.24	-9.49	-6.15	-1.22	6.55	4.09	1.52	2.91	-1.52	-10.61	-10.33	4.34	5	-3.57	7.53	-6.74	0.12	2.41	-6.4	-4.99	-2.24	-3.91	-0.64	-5.29	-5.81	-0.24	-1.32	4.67	2.69	-1.29
CHD1	3.13	-4.37	-1.2	-2.51	-1.38	-7.57	-4.4	2.96	-5.62	-1.12	-5.46	-4.31	-3.75	4.24	2.57	-1.32	2.15	-4.61	5.07	1.11	-4.53	-1.67	-3.78	3.79	-4.04	-1.69	-1.67	-2.97	-2.6	-1.41	3.49	3.99	-5.58	4.21	-4.79	-0.52	-1.72	-2.49	-1.98	2.19	2.59	0.04	-4.49	-3.57	-1.04	-1.94	-0.64	-2.67	-2.95
CHD2	6	-2.03	0.03	-9.88	-3.19	-7.79	-4.69	3.22	-5.62	0.87	-5.4	-2.47	-3.39	4.08	-4.47	-1.9	3.26	-2.56	5.1	1.35	-8.65	-7.59	-6.94	6.01	-0.12	0.39	-0.75	-8.21	-6.66	-8.09	2.56	3	-1.19	6.42	-4.58	0.07	-2.84	-3.88	-7.78	-5.55	1.12	0.56	-0.75	-0.45	1.76	1.46	1.79	1.43	1.79
CHD3	7.75	4.12	4.88	-8	-1.98	-0.65	-5.92	-0.49	-4.69	3.98	-3.14	0	0.63	3.39	-4.63	3.07	4.74	2.17	5.83	0.05	-10.64	-7.86	-1.57	5.42	6.28	2.45	4.44	-2.59	-9.32	-10.47	4.6	0.14	0.37	7.58	-3.09	2.44	-1.16	-7	-7.16	-7.83	-1.84	0.79	3.27	0.79	1.91	2.13	7.26	6.06	3.05
CHD4	5.59	3.14	4.82	-9.04	-0.21	-3.5	-3.59	5.22	-8.73	1.93	-3.7	-4.15	0.39	4.7	-4.17	4.56	5.36	0.87	5.83	2.95	-12.6	-11.12	-3.49	6.12	3.72	3.28	3.56	-1.97	-10.65	-11.83	3.99	6.79	-3.22	6.61	-4.48	1.21	0.16	-5.81	-7.96	-7.45	-3.53	4.82	-1.57	-3.32	0.19	0.51	2.78	3.35	0.75
CHD5	2.75	-0.48	-1.05	-1.24	0.87	-1.19	-1.1	0.36	1.47	-0.89	-2.02	2.96	-2.35	4.64	-1.32	-1.41	-4.24	-2.91	-4.04	-2.95	1.83	2.55	-1.42	0.83	-3.08	5.19	-2.76	-2.3	2.25	2.19	-5.66	6.61	1.34	6.33	2.7	0.16	-2.43	-0.06	-0.32	-0.74	1.77	1.73	-0.41	0.92	0.2	-1.19	-2.33	-1.86	-0.02
CHD6	8.13	3.16	5.49	-6.45	-4.81	-5.56	-9.16	2.61	-6.73	3.31	-5.19	-2.69	-0.84	6.24	-3.17	2.59	5.97	-1.5	6.13	-2.35	-8.79	-6.48	-0.55	8.27	0.34	2.64	1.35	-5.48	-9.58	-8.3	3.44	3.66	-1.98	8.82	-4.91	2.94	-0.61	-6.84	-4.86	-3.15	0.64	2.86	-0.76	0.4	-0.41	1.11	5.3	3.89	3.51
CHD7	1.37	-0.66	0.83	-3.93	-2.09	-0.71	-1.58	5.18	-1.65	1.59	-2.78	0.09	-2.67	-2.62	-0.81	-1.62	3.88	1.44	-0.17	3.29	-3.19	-3.85	-1.02	1.74	-0.57	1.38	-0.36	-2.59	-2.01	-1.94	-0.53	2.4	1.22	1.57	-0.36	-0.87	-2.88	-2.85	-1.49	-3.51	1.33	2.24	1.06	0.94	1.55	-1.56	-1.33	-1.26	-0.71
CHD8	7.09	3.81	4.49	-7.04	-0.3	-4.51	-6.31	4.93	-9.5	3.49	-5.9	-4.44	0.46	6.32	-1.48	3.68	5.92	0.74	6.84	2.26	-11.65	-8.27	-0.46	6.53	2.57	3.09	4.13	-1.54	-10.04	-10.44	4.71	6.29	-4.52	7.05	-5.21	1.46	1.21	-6.71	-5.59	-4.56	-4.13	2.28	-3.85	-4.55	-1.73	-1.57	2.3	0.84	-1.31
CHD9	2.36	-2.55	-2.39	-1.22	0.03	-6.44	-4.46	-0.4	-6.08	-0.42	-0.98	-3.77	-0.77	2.22	-2.52	-5.07	0.75	-2.13	2.65	0.12	-1.3	0.16	-6.3	3.29	-3.37	-2.59	1.11	-4.31	-3.01	-3.92	2.72	1.89	-3.17	5	-6.01	0.06	-0.91	-2.57	-1.76	-1.15	5.11	-1.91	-4.83	-3.62	1.11	0.66	1.78	-0.09	0.88
CHEK1	-7.41	-4.77	-1.5	-8.14	-2.77	-0.44	3.35	6.94	-1.41	-3.75	-9.22	-6.49	-5.94	2.94	10.97	1.04	1.19	-0.85	3.28	3.62	-6.19	-8.66	7.16	-2.39	-10.43	1.04	-3	5.03	4.53	0.05	-9.36	11.02	-4.17	-11.27	4.78	-7.44	2.67	2.4	-1.7	-2.66	-7.2	4.96	-3.04	-1.3	-3.86	-11.16	-12.54	-14.12	-11.02
CHEK2	-6.86	-4.34	-2.26	-6.86	-1.56	0.16	3.61	5.94	-0.19	-3.31	-8.98	-6.19	-6.26	3	9.91	-0.64	0.87	-1.27	2.65	3.66	-5.04	-7.59	6.8	-1.96	-9.56	-0.52	-2.74	4.57	5.93	2.44	-7.81	8.04	-4.09	-10.39	5.08	-5.67	1.02	2.43	-0.39	-1.21	-5.66	4.16	-2.78	-0.18	-3.84	-9.89	-11.27	-12.8	-10.01
CHIC2	-0.92	0.03	1.18	3.54	0.59	1.95	0.86	-0.57	-0.35	0.37	2.03	-3.37	-0.09	-0.31	2.65	0.35	3.24	-1.74	2.96	2.05	2.19	1.39	1.21	-1.32	-1.08	-2.26	1.55	2.89	2.06	2.25	3.86	-2.95	-4.26	-0.21	-3.81	0.87	1.86	-0.11	3.8	3.66	-0.7	-1.98	-4.44	-3.38	-3.16	-2.75	0.86	-2.04	-3.46
CHKA	4.48	-0.75	4.43	0.85	-7.46	-2.33	-6.84	-2.89	2.5	0.42	-1.22	2.22	-1.64	2.91	0.59	1.92	1.52	2.86	4.66	-6.95	-4.12	-1.86	1.7	4.03	0.6	1.02	-1.21	0.31	-5.51	-3.25	1.15	0.69	2.3	5.68	1.86	0.35	-0.19	-1.75	-0.87	0.16	1.62	-0.95	3.33	4.31	-0.94	-0.61	5.5	4.72	1.77
CHL1	-5.4	-2.05	-5.32	-1.78	4.17	0.3	4.67	0.81	1.78	-1.83	4.06	-1.11	0.67	-5.47	-3.08	-5.81	-1.75	-3.01	-5.72	5.06	0.17	-1.97	-2.53	-4.56	1.37	-2.63	-0.78	-2.42	3.58	0.29	-3.84	-3.01	1.56	-5.85	1.07	-4.18	-1.1	3.45	-1.76	-2.49	0.51	1.54	1.92	1.46	2.14	3.77	-2.35	-1.9	2.58
CHMP1A	2.45	-1.04	2.41	2.21	-1.14	3.95	0.65	-3.82	1.67	0.47	1.14	1.26	4.93	3.68	-3.05	5.49	1.76	0.98	1.64	1.7	-5.05	-0.93	2.33	5.77	4.16	-1.02	5.19	3.97	-5.59	-5.18	5.69	3.39	-0.91	6.03	3.46	-0.3	1.98	-1.31	1.54	-1.17	-6.59	1.66	2.69	-0.69	0.23	3.12	6.41	4.93	0.47
CHMP5	-3.1	4.65	-1.69	7.53	0.87	1.3	1.05	-5.3	-0.38	2.08	-0.16	-7.46	-0.44	1.46	8.33	4.25	2.46	0.63	4.12	-0.37	11.56	8.89	5.36	-2.05	-3.71	-0.81	3.57	8.87	9.98	10.05	2.05	-0.26	-7.62	-2.22	-4.35	2.75	1.95	-0.5	10.7	10.59	-4.54	-3.99	-7.76	-9.5	-9.17	-7.43	-4.84	-6.32	-9.85
CHN1	-5.57	-3.82	-5.35	1.92	3.55	-0.44	4.98	2.83	3.6	-2.06	6.48	0.36	-0.54	-5.7	-3.99	-6.06	-3.2	-2.81	-6.8	5.1	2.25	-3.2	-2	-5.23	0.67	-2.04	-0.48	-2.57	2.62	-1.06	-2.08	0.62	-2.8	-5.71	0.74	-4.49	-0.98	5.89	-2.33	-2.89	-0.4	2.43	0.83	-1.03	3.24	1.99	-3.25	-3.44	1.59
CHN2	0.66	-0.91	1.21	-0.11	-0.31	-0.84	-0.3	2.03	-0.21	-0.43	-1.01	0.22	0.37	1.95	-0.08	-0.25	-1.54	0.51	-0.24	-0.13	-0.21	0.15	-0.24	1.99	0.33	1.23	-3.06	1.31	0.26	-0.41	0.09	3.79	0.56	2.23	0.82	-0.21	1.19	-0.63	-0.36	-0.68	-0.17	0.83	-0.14	0.2	-0.14	-0.05	-0.76	-0.61	0.3
CHP1	6.85	5.86	5.2	-3.92	0.41	2.98	-4.41	-1.93	-6.69	5.6	0.73	-0.7	4.74	3.07	-5.57	6.73	1.01	3.4	4.32	-1.65	-8.97	-1.26	1.94	4.58	6.3	4.79	6.5	4.43	-11.13	-10.51	6.74	1.71	0.82	7.5	-2.54	3.68	1.59	-5.29	-1.79	-2.29	-2.25	-3.51	-2.12	-4.34	-3.44	-2.76	6.34	5.18	-1.75
CHRDL1	-2.48	-2.07	-5.48	-4.55	10.15	0.74	5.32	-0.89	-0.54	3.21	-3.09	1.91	5.48	-4.33	-2.74	-2.87	-1.38	-3.08	-6.08	9.01	0.08	-0.5	-1.61	-4.11	7.02	3.22	1.2	-1.61	1.8	-0.27	0.48	-3.05	-0.94	-3.41	-1.04	-2.6	-5.63	-2.76	0.53	-3.44	-1.81	-1.09	0.15	2.62	2.21	6.56	1.55	1.68	6.43
CHRM1	5.71	5.35	2.28	-0.16	-2.65	3.57	-4.38	-9.33	-1.68	2.98	1.61	5.21	6.02	3.38	-6.99	2.4	-2.62	2.63	-0.79	-8.04	-1.28	5.17	2.98	2.08	3.1	3.35	4.18	2.11	-4.63	-3.42	2.8	-6.7	0.12	6.1	-1.56	0.1	3.22	-2.26	-0.12	1.44	-0.69	-5.74	-3.97	-2.2	-0.85	-3.69	6.38	4.8	-0.6
CHRM2	-1.22	0.42	-0.61	0.1	-2.19	-0.07	0.63	-0.46	2.82	-1.01	-0.44	3.05	-1.42	-2.72	0.16	-0.64	-2.67	4.21	-2.71	-3.19	2.85	1.96	-0.22	-1.33	-1.25	-0.05	-1.58	-0.32	4.11	3.01	-3.84	-1.02	8.33	-1.6	3.84	1.1	-1.16	1.27	0.83	-0.71	2.47	0.24	0.73	1.58	-0.13	-0.47	-1.46	-1.96	0.22
CHRM3	2.43	1.11	-0.98	1.93	-0.41	1.58	-1.61	-1.16	1.53	2.33	3.73	1.04	1.56	0.19	-1.91	1.79	1.66	1	-1.44	-1.94	0.64	1.41	0.09	1.25	1.13	1.3	1.03	-1.82	-1.5	-1.41	1.39	-1.29	0.53	2.7	-0.44	-2.13	2.38	2.34	-1.39	-1.01	-0.24	-1.4	1.32	2.07	0.43	-0.69	3.37	3.88	0.93
CHRM4	-0.78	-0.32	-0.66	-0.94	-1.34	-0.51	0.01	2.49	2.05	-1.57	-0.62	1.92	-2.15	1.29	-0.89	-1.13	-3.91	-2.04	-3.49	-2.37	2	1.39	-0.87	-0.76	-2.61	1.04	-1.66	-1.84	2.55	2.25	-4.96	6.87	1.86	0.18	3.89	-0.44	-0.75	1.79	-0.14	-0.7	1.58	3.34	0.42	1.76	0.43	1.1	-2.34	-1.99	1.33
CHRM5	-0.06	0.09	0.25	-0.26	-2.02	-0.41	0.94	2.44	3.94	-0.98	0.85	3.45	-0.79	-2.08	0.3	-0.58	-1.44	-0.16	-1.82	-1.57	2.5	2.18	-0.52	0.37	-0.68	0.52	-2.39	-1.54	3.42	2.84	-3.53	-1.64	4.58	-0.47	4.72	2.04	-0.57	1.61	0.74	-0.88	3.4	-0.44	3.28	4.19	1.68	1.77	1.05	1.4	2.78
CHRNA1	-1.95	-0.56	-1.04	-1.45	-0.02	1.31	3.54	2.96	3.11	-1.45	-0.21	3.34	-1.53	-2.97	-0.44	-0.62	-3.63	-0.99	-3.66	1.87	2.58	0.41	-0.45	-2.79	0.07	-0.39	-0.17	0.11	3.63	2.57	-2.56	-1.94	3.37	-2.77	3.67	2.97	-0.53	1.85	-0.2	-2.13	0.95	1.13	2.72	2.1	2.17	1.07	-1.84	-1.57	0.87
CHRNA2	9.32	5.56	7.47	2.89	-6.32	-0.32	-9.62	-9.31	2.58	3.69	-3.64	5.11	0.43	3.9	0.1	5.98	-0.1	-4.82	4.07	-11.62	0.29	5.67	5	2.03	0.28	6.2	2.69	1.83	-4.25	1.31	3.71	-7.86	-1.73	7.86	-2.31	4.11	2.02	-2.99	2.97	4.27	2.5	-5.79	-2.38	-0.44	-5.6	-7.79	7.01	1.77	-1.67
CHRNA3	-2.31	-1	-1.46	-1.59	-2.02	-1.13	1.59	6.27	2	-1.62	0.06	1.47	-2.27	-1.89	0.03	-2.34	-2.1	-0.3	-3.36	0.56	1.36	0.18	-1.24	-2.01	-2.21	-1.37	-1.61	-1.97	3.36	1.95	-5.19	3.51	2.89	-3.03	4.75	-0.96	-1.15	1.9	-0.92	-0.94	1.45	3.09	1.26	2.11	1.7	2.01	-2.27	-1.34	1.87
CHRNA4	-2.51	-0.7	-2.2	-1.84	-3.76	-1.39	-0.61	-1.27	1.75	-1.94	-1.84	2.4	-2.89	-3.96	-1.01	-1.93	-4.51	9.93	-4.15	-3.94	1.87	1.09	-1.47	-2.51	-2.4	-1.46	-3.54	-2.32	3.05	2.15	-5.71	-2.79	14.16	-2.68	2.95	-0.67	-3.1	0.01	-0.59	-1.89	1.1	-0.1	0.22	1.2	-0.68	-1.27	-2.51	-3.23	-0.31
CHRNA5	-9.17	-1.18	-4.05	-1.92	0.55	2.2	5.53	5.22	1.49	-2.22	-1.64	-3.73	-3.69	-2.85	8.06	1.6	3.62	3.74	-0.8	3.68	1.13	-3.5	1.88	-7.18	-2.28	-2.93	1.88	5.7	5.77	4.82	-4.57	3.96	0.09	-9.3	3.3	-4.37	-1.31	1.78	4.31	1.14	-2.25	-0.23	-0.81	-1.93	-4.5	-4.31	-6.85	-5.04	-6.73
CHRNA6	-1.47	-1.48	-2.39	-0.38	4.33	0.95	5.97	1.13	2.43	-1.17	0.91	2.32	1.45	-3.9	-1.23	-2.13	-3.68	-1.57	-4.18	5.23	1.36	0.18	-1.06	-3.05	2.81	0.81	-0.34	0.27	4.11	1.95	-0.04	-2.96	1.13	-3.25	1.52	-1.26	-1.04	1.95	0.29	-2.47	0.98	1.5	2.07	2.12	3.43	3.36	-1.19	-1.01	2.9
CHRNA7	-2.6	-2.18	-1.86	-0.81	0.37	0.46	3.96	1.46	4.25	-2.08	2.12	3.42	-0.77	-3.9	-2.59	-4.48	-3.96	-0.15	-4.36	1.18	1.34	-0.49	-2.62	-4.12	1.93	-3.03	-0.98	-3.47	3.86	0.57	-4.22	-0.99	3.43	-3.77	4.42	-2.56	-2.13	3.93	-1.24	-3.06	0.36	1.95	4.05	3.96	5.38	5.21	-2.24	-0.59	3.62
CHRNB1	-4.61	-3.14	-3.49	-1.66	3.1	1.96	5.08	1.46	1.38	-1.94	3.87	0.6	0.4	-3.04	-2.72	-4.19	-1.88	2.54	-5.54	3.7	0.71	-0.16	-1.27	-3.18	0.46	-3.74	-1.24	-1.59	2.68	0.17	-3.63	1.4	4.75	-5.37	2.49	-1.43	-0.71	1.88	-2.71	-3.18	-3.08	2.06	2.14	0.97	3.79	6.01	-1.62	0.71	3.99
CHRNB2	2.42	-1	-0.89	-1.54	2.03	-0.65	-1.35	0.5	1.19	-0.51	-2.06	3.28	-2.74	6.68	-1.91	-1.51	-4.15	-2.77	-4.07	-2.19	1.23	2.28	-1.86	1.45	-2.22	5.7	-3.41	-3.3	1.79	1.52	-5.95	6.82	1.54	6.59	2.67	-0.35	-2.67	-0.11	-0.65	-1.16	1.81	1.22	0.11	1.25	0.05	-1.08	-2.47	-1.26	0.12
CHRNB3	0.92	2.82	1.39	1.92	0.13	1.91	2.25	0.98	5.43	1.32	1.85	5.2	0.83	-1.04	2.58	1.82	-0.99	0.19	-0.92	-1.57	5.48	4.51	1.99	-0.06	0.6	2.73	0.38	0.94	5.83	5.66	-1.64	-1.65	4.06	-0.04	5.98	2.7	0.59	3.79	3.31	1.57	5.36	1.88	2.52	3.95	0.6	0.44	0.92	0.01	2.09
CHRNB4	-0.83	1.07	-0.2	0.14	-0.49	0.42	2.25	3.08	3.84	-0.49	0.71	3.62	-0.8	-2	0.83	-0.08	-2.35	-0.28	-2.73	-0.38	3.55	2.56	0.33	-1.38	-0.79	0.76	-1.02	-0.49	4.82	3.69	-3.02	1.81	3.58	-1.62	4.37	1.01	0.02	2.3	1.23	0	3.66	1.69	1.42	2.7	1.25	1.77	-0.53	-0.58	2.21
CHRND	-1.24	0.43	0.19	-0.28	-1.7	0.05	0.68	1.32	3.45	-0.79	0.25	2.93	-0.98	-2.71	0.3	-0.57	-2.59	-1.17	-3.03	-1.83	3	2.12	-0.25	-1.01	-1.28	0.34	-1.83	-1.25	3.84	3.14	-3.98	-1.99	4.34	-1.75	4.02	10.64	0.62	1.86	0.72	-0.53	2.76	0.4	1.19	2.41	-0.53	0.61	-0.85	-0.98	1.15
CHRNE	-3	-3.81	-3.24	1.05	0.34	-1.15	3.46	-0.14	6.83	-2.61	5.7	2.28	-0.09	-4.01	-4.57	-5.14	-5.33	-2.44	-6.93	1.46	1.77	-0.02	-3.84	-4.95	1.22	-4.09	-2.81	-5.17	3.72	0.26	-5.04	-4.78	3.68	-3.99	2.33	-2.85	0.65	6.24	-3.52	-3.29	2.07	1.05	5.79	5.1	5.34	6.11	0.79	2.57	5.56
CHRNG	-0.49	-2.57	-0.17	-1.79	-4.03	-3.32	-0.63	2.81	5.23	-3.47	0.29	2.08	-4	-1.79	-2.96	-3.82	-1.8	-1.73	-2.89	-1.98	0.02	-1.44	-3.54	1.43	-1.5	-2.29	-4.11	-4.86	0.4	0.03	-5.19	-1.2	5.21	-1.55	4.61	0.08	-0.59	1.51	-3.4	-3.58	2.44	2.84	5.64	6.85	4.66	5.45	2.54	4.23	6.24
CHST11	-6.75	-8.95	-9.24	-3.48	10.76	1.64	11.66	3.54	0.9	-5.27	6.79	1.73	0.05	-7.41	-6.89	-7.67	-6.72	-4.54	-9.19	12.4	-2.7	-6.74	-5.35	-9.22	5.41	-1.46	-0.5	-0.57	0.74	-4.51	2.69	-3.82	-3.63	-8.57	-3.2	-8.67	-0.89	5.1	-8.25	-10.55	-4.08	3.28	6.54	0.21	9.8	4.67	-4.6	-2.25	0.71
CHUK	0.8	-4.77	1.03	3.74	1.1	-5.57	-1.37	2.48	-4.84	0.13	-2.69	-7.03	-3.95	3.73	4.95	-2.1	4.15	-3.9	4.5	3.01	1.5	2.69	3.35	2.3	-6.55	-4.1	-2.27	2.4	3.69	4.16	4.77	3.18	-6.17	3.49	-6.3	-1.19	-1.62	-3.09	3.63	3.5	-4.03	0.03	-6.75	-5.63	-3.24	-2.75	-4.42	-3.81	-4.87
CHURC1	-6.23	1.24	-3.82	4.74	2.21	3.41	4.49	-2.99	2.09	0.84	2.97	-5.39	-2.26	-1.45	8.68	-0.07	-0.79	-3.06	1.29	0.45	10.7	8.3	4.37	-2.6	-7.23	-1.58	-0.93	5.37	12.28	12.47	0.46	-0.05	-6.35	-5.45	-0.28	2.32	2.15	3.07	11	9.14	-2.97	-3.55	-7.59	-7.78	-7.58	-7.43	-9.14	-9.6	-9.34
CIAO1	2.43	5.59	6.41	8.36	0.07	1.54	3.06	-1.5	2.24	1.16	0.43	-4.07	0.48	0.57	10.61	8.56	4.61	1.64	5.73	0.25	8.78	5.76	6.96	-1.67	-1.68	2.2	4.72	7.01	6.48	9.09	2.92	0.68	-6.45	2.47	0.56	6.26	1.37	-2.66	9.11	7.04	-3.76	-1.05	-2.66	-4.87	-8.95	-5.86	-3.26	-0.74	-6.47
CIC	6.93	0.89	5.84	-5.07	1.64	1.87	-1.75	3.48	-4.38	2.4	-0.28	0.45	2.83	5.24	-4.33	3.16	4.43	3.21	4.44	4.79	-10.55	-8.41	-1.38	2.37	7.39	3.94	4.79	-4.14	-10.17	-9.65	5.33	6.25	-0.93	7.94	-2.38	-0.92	-2.38	-4.15	-8.53	-7.32	-3.82	3.92	3.87	1.63	3.97	5.64	8.6	7.85	5.33
CIDEA	-1.54	-0.26	-1.77	-0.78	0.96	-0.49	1.79	-0.38	2.32	-0.76	0.15	2.05	0.68	-3.11	-0.82	-1.24	-0.05	-0.97	-3.23	1.09	2.09	1.53	-0.84	-2.12	-0.39	0.39	-1.48	-1.57	3.96	2.22	-3.18	-2.53	3.2	-1.55	2.78	1.84	-1.39	0.93	0.26	-1.15	2.03	0.16	1.02	2.15	0.4	2.47	-0.3	0.25	2.38
CIDEB	1.62	0.7	2.53	-4.45	-2.08	-1.99	-0.31	2.25	1.77	-0.75	-1.69	0.77	-1.24	-1.32	-3.97	1.54	4.55	1.68	2.15	-0.33	-7.44	-6.03	-2.3	2.46	1.82	1.21	-1.23	-2.66	-6.59	-7.72	0.31	-0.46	0.61	3	1.66	0.64	-1.1	-1.62	-4.64	-7.98	0.77	3.67	4.54	2.41	2.38	2.15	4.74	4.41	2.96
CIITA	-7.26	-6.98	-8.28	-6.94	11.69	0.42	12.42	-4.78	-0.65	-5.94	-0.11	-0.84	1.1	-8.37	-5.42	-7.72	-8.15	-6.51	-6.53	12.13	-2.93	-4.43	-6.68	-8.12	6.25	2.52	-5.61	2.03	0.24	-2.3	2.76	-7.52	-2.23	-8.58	-2.11	-6.76	-4.19	-0.73	-5.24	-7.91	-1.52	1.01	5.22	0.92	8.93	3.41	-3.35	-5.84	-2.38
CIR1	3.21	-2.5	0.72	1.08	0.6	-2.83	-6.06	0	-8.79	5.25	-3.44	-6.48	0.08	4.01	3.17	3	3.36	-2.68	5.34	1.08	-4.21	1.92	2.49	3.73	-3.95	1.99	-0.91	2.16	-3.33	-1.62	4.43	4.57	-8.53	4.84	-7.89	-2.24	-3.79	-6.29	1.21	1.21	0.01	-2.56	-9.28	-8.57	-5.59	-5.16	-0.56	-2.7	-5.9
CISH	-1.41	-4.68	-2.84	-2.93	7.33	4.42	9.33	1.76	2.32	-3.08	2.72	2.32	1.67	-2.25	-7.75	-4.06	-4.67	0.44	-4.4	6.33	-5.43	-4.75	-3.06	-1.91	5.88	-0.04	-0.99	0.15	-2.43	-5.8	0.61	-1.64	3.01	-2.1	3.42	-5.14	0.15	3.42	-8.24	-7.73	-7.51	4.49	7.01	2.09	8.02	7.72	-1.1	1.84	5.65
CIT	-3.67	-3.33	0.75	-5.99	-3.06	-0.46	2.15	6.24	0.41	-2.33	-7.1	-3.72	-5.53	3.36	6.41	1.8	1.51	-0.56	1.49	1.46	-5.44	-6.68	4.43	-0.25	-5.71	1.73	-3.12	1.85	-0.22	-1.91	-7.65	8.2	-2.12	-6.84	4.61	-3.76	2.96	1.4	-3.4	-3.77	-4.77	6.11	2.1	3.22	-0.17	-5.63	-7.26	-7.96	-6.28
CITED1	0.26	1.66	-2.2	-0.65	0.94	2.06	-0.87	-0.85	-0.8	0.4	0.35	0.95	4.07	1.26	-2.74	-0.89	-3.37	0.77	-2.67	-1.43	1.06	2.85	3.33	0.79	0.43	2.83	2.86	-0.34	-0.01	0.3	-0.68	1.35	-0.2	2.9	-0.35	-0.98	0	0.91	-0.73	-0.85	-1.45	-0.27	-0.58	-0.35	1.04	-0.6	1.89	2.27	1.08
CITED2	5.68	3.25	6.55	1.49	-2.52	-1.91	-5.37	0.49	-4.96	4.09	-5.26	-1.76	-0.23	4.37	3.32	4.91	3.38	-1.73	7.11	-1.34	-2.56	0.15	2.96	3.93	-0.44	3.62	1.24	2.79	-5.26	-1.81	3.85	3.68	-4.7	6.07	-3.27	4.04	1.02	-5.21	2.4	3.61	-0.5	-0.19	-4.25	-3.33	-5.62	-4.1	1.36	-1.08	-4.63
CITED4	0.66	0.76	2.9	1.12	1.49	1.56	2.14	-0.3	2.24	0.47	-0.66	2.13	0.03	1.42	1.3	1.35	1.09	1.84	0.55	1.55	1.01	-0.29	0.89	-0.19	0.27	0.04	0.74	1.47	1.55	1.49	0.31	0.16	1.04	-1.14	2.43	-0.52	0.54	0.94	0.66	0.81	-0.46	1.09	1.73	0.38	0.51	0.48	0.1	-1.02	0.16
CIZ1	7.9	3.62	7.65	-3.51	0.22	-0.02	-4.22	3.19	-8.22	5.4	-2.71	-1.44	2.36	5.72	-2.23	5.32	6.04	-0.18	6.48	2.92	-12.01	-8.85	-0.85	5	5.14	3.91	3.79	-1.52	-12.36	-12.4	5.85	5.31	-3.02	8.25	-4.73	2.01	0.71	-6.53	-5.46	-4.66	-3.6	4.66	0.23	0.97	1.72	2.4	7.02	6.16	2.64
CKS1B	-6.8	-2.31	-0.72	-1.29	-0.59	3.38	3.77	2.29	1.3	-1.67	-5.45	-5.84	-4.24	1.84	10.3	2.4	2.67	-1.47	2.01	1.24	-0.53	-3.18	6.79	0.43	-6.62	-1.26	-2.95	6.11	6.83	5.29	-7.52	5.96	-5.57	-8.71	2.97	-3.62	3.9	1.78	4.63	3.49	-6.89	2.16	-1.71	-1.91	-5.88	-7.8	-8.05	-9.66	-8.85
CKS2	-7.71	-1.93	-1.65	-2.94	-0.13	2.43	3.74	2.89	1.87	-1.34	-6.62	-6.78	-5.16	2.08	10.47	1.52	1.19	0.74	1.88	1.92	-1.6	-4.38	7.15	-2.21	-7.66	-1.37	-0.74	6.33	8.43	6.39	-7.46	6.17	-5.42	-9.89	4.06	-4.09	1.56	1.46	4.42	1.95	-5.49	2.29	-3.18	-2.85	-5.93	-10.36	-11.1	-11.54	-10.68
CLCN6	3.36	-5.27	1.44	-3.5	-5.87	-4.45	-2.53	1.62	3.38	-4.78	-0.24	2.25	-2.39	-0.14	-5.93	-3.07	0.48	-0.89	-0.19	-1.5	-5.92	-4.53	-4.63	3.97	1.74	-1.84	-3.17	-6.73	-5.75	-6.07	-1.78	-0.27	5.62	4.19	1.92	-1.53	-0.86	1.03	-7.18	-4.7	2.07	3.72	7.79	8.7	6.96	6.93	7.22	8.35	8.29
CLDN3	4.7	7.98	3.93	3.15	-2.3	6.67	-4.41	-6.67	-0.08	4.3	2.65	1.21	6.34	4.75	-3.05	8.01	2.21	6.92	2.32	-7.48	-0.32	2.89	5.49	3.48	4.55	5.56	6.89	8.04	-7.16	-2.97	5.03	-2.99	2.44	4.76	2.48	1.38	5.63	-2.92	2.88	1.88	-2.63	-5.34	-1.71	-3.07	-4.51	-4.07	5.44	5.92	-3.08
CLDN4	5.28	6.02	5.12	1.11	-3.54	6.02	-6.44	-4.84	-2.59	5.02	0.75	2.29	5.97	4.6	-2.92	7.53	3.62	6.23	4.9	-6.07	-5.36	-0.61	5.04	4.53	5.33	3.51	6.62	7.19	-8.76	-5.21	4.5	-0.36	2.63	5.57	2.13	0.26	4.87	-5.31	0.69	1.04	-2.69	-3.1	-1.76	-2.6	-3.86	-2.73	5.77	5.44	-1.91
CLEC1A	-3.7	-6.67	-11.03	-2.83	12.26	4.37	9.64	2.64	4.15	2.28	9.68	7.86	2.6	-7.79	-8.62	-6.83	-2.6	-5.68	-11.89	10.41	1.38	-3.56	-5.01	-9.78	5.55	1.63	1.63	-4.87	-2.24	-5.59	1.89	-8.76	-4.32	-4.04	-5.79	-7.52	-4.15	7.67	-8.02	-9.37	-2.9	-0.68	6.1	2.02	7.69	1.93	2.36	4.19	2.77
CLEC1B	-3.31	-1.28	-2.66	-2.31	-2.76	-2.02	0.58	-2.17	1.64	-2.54	-1.75	1.03	-3.28	-4.73	-1.75	-2.36	-4.33	2.11	-4.94	-2.54	1.58	0.5	-2.17	-3.52	-2.74	-1.54	-3.83	-2.42	3.4	1.34	-5.58	-3.8	7.8	-3.45	1.98	-1.11	-2.02	0.44	-0.9	-2.29	3.36	-0.72	0.17	0.82	-1.07	-1.21	-3.07	-3.3	-1.01
CLEC2D	-5.31	-4.34	-5.09	-4.04	4.42	-2.4	5.33	-1.33	0.36	-4.85	0.11	-1.29	-1.81	-4.31	-0.6	-5.96	-1.21	-2.37	-2.37	4.5	-0.12	-2.82	-4.23	-3.72	0.58	-3.04	-3.95	-1.3	2.91	0.65	-0.54	-3.47	-0.37	-5.96	-0.53	-4.39	-3.97	-0.43	-2.64	-3.06	0.4	-0.5	2.13	1.59	4.59	2.82	-1.85	-2.52	1.66
CLEC4A	-5.03	-4.15	-3.55	4.79	1.78	-1.51	3.74	-3.47	4.52	-3.84	6.95	0.94	-2.32	-6.25	-3.42	-5.53	-5.2	-3.52	-6.5	1.99	2.68	0.5	-3.74	-5.45	-1.03	-3.46	-4.5	-1.82	4.76	2.68	-3.37	-6.01	-0.48	-5.38	-0.75	-3.37	1.88	7.08	-0.41	-2.31	2.77	-2.77	0.58	-0.4	2.04	-0.79	-3.92	-4.58	-1.19
CLEC4M	-2.06	-0.15	-1.57	-1.35	-1.49	-0.78	0.85	-1.82	2.27	-1.54	-1.29	2.42	-2.06	-3.6	-0.33	-1.28	-3.79	7.42	-3.76	-2.66	2.33	1.59	-1.09	-2.63	-1.62	-0.12	-2.88	-1.32	3.34	2.61	-4.51	-2.8	12.41	-2.74	2.82	-0.12	-2.66	0.39	0.13	-1.25	1.69	-0.05	0.57	1.39	-0.49	-0.77	-2.1	-2.77	-0.06
CLEC5A	-3.29	-1.7	-3.04	-1.15	-1.08	-1.47	3.16	-0.01	2.96	-3.78	-0.63	1.59	-2.69	-3.37	-0.99	-2.99	-3.9	-1.69	-4.97	-1.32	1.93	-0.17	-2.15	-3.73	-0.98	-2.04	-1.98	-1.73	5.92	2.54	-4.45	-3.45	2.22	-4.05	3	-2.05	-0.93	1.83	-1.27	-2.27	4.33	0.58	2.98	1.93	1.98	0.87	-3.96	-2.83	0.19
CLEC7A	-5.73	-4.09	-6.97	-4.1	4.63	0.72	6.14	-2.21	0.82	-4.1	1.05	-0.74	-0.81	-5.12	-1.94	-5.29	-4.54	-0.89	-6.11	4.57	-0.77	-3.02	-2.97	-5.11	1.72	-2.23	-2.51	1.98	5.32	0.89	-0.78	-2.62	0.42	-6.2	0.87	-5.38	-1.07	0.87	-2	-3.86	-1.83	-1.15	2.41	0	4.76	0.12	-4.23	-3.88	-1.94
CLIC1	0.99	4.14	3.88	6.15	1.32	6.9	3.56	-1.09	-1.91	3.81	3.96	-5.41	5.54	3.38	1.82	9.56	4.51	1.56	2.66	1.41	3.4	6.1	6.29	1.67	3.84	2.12	5.62	9.44	0.95	1.43	5.37	0.46	-6.6	2.13	-2.33	2.96	3.24	-2.29	6.33	4.61	-8.34	0.09	-2.44	-4.68	-5.82	-3.7	1.37	3.35	-7
CLIC2	-8.53	-7.31	-11.64	-5.11	11.47	2.3	10.93	-3.23	0.21	-3.49	5.13	0.82	2.2	-8.95	-4.78	-8.72	-5.37	-5.17	-10.4	11.02	0	-4.72	-6.29	-9.37	5.92	-2.1	-2.74	1.89	4.73	-2.4	1.95	-8.01	-2.24	-8.91	-4.89	-8.19	-3.75	2.74	-3.17	-7.36	-3.28	-2.38	1.87	-1.71	8.44	0.87	-4.72	-5.41	-2.25
CLIC3	-4.64	-5	-3.5	-0.68	4.32	0.62	7.46	3.3	3.07	-3.52	5.74	1.02	-0.28	-4.01	-3	-5.87	-4.86	0.04	-7.28	5.34	-0.53	-0.99	-1.98	-5.99	2.13	-3.13	-2.11	-2.69	4.98	-1.15	-1.24	-0.6	1.79	-4.72	1.32	-4.6	-0.15	3.66	-3.89	-4.43	-2.48	3.72	4.79	3.31	6.46	7.99	-1.97	0.82	5.8
CLN3	5.77	7.76	5.76	0.68	-2.04	2	-3.39	-3.51	-1.92	3.2	-1.33	2.96	5.74	3.21	-4.18	7.26	2.57	5.55	2.23	-3.78	-5.96	-1.69	3.9	3.14	4.63	3.79	5.94	6.42	-10.44	-9.32	4.32	0.24	0.98	4.89	1.81	4.96	6.42	-3.26	-2.77	0.27	-2.37	-1.75	0.43	0.75	-3.11	-1.87	5.49	6.98	-0.96
CLNK	-1.7	-1.05	-1.8	-1.27	3.79	0.28	4.97	-0.65	0.73	-1.79	-1.06	0.43	0.69	-3.04	-0.55	-2.03	-2.78	-1.74	-1.49	3.13	0.86	0.32	-1	-1.5	0.64	2.1	-1.48	0.71	2.02	1.21	0.91	-2.09	0.67	-2.51	1.61	-1.15	-1.38	-0.22	-0.58	-1.35	0.51	1.47	0.24	0.26	2.01	1.1	-1.09	-2.09	-0.05
CLOCK	4.66	2.99	2.48	-0.95	-1.09	-1.14	-4.4	1.47	-5.62	3.95	-3.46	-1.75	2.29	4.41	1.7	2.22	6.26	1.38	5.71	0.28	-1.63	-1.72	2.59	3.66	-0.72	2.25	4.88	2.17	-4.27	-2.41	4.87	3.37	-2.63	5.05	-4.72	2.49	0.6	-3.75	1.25	3.41	-2.65	-2.07	-4.98	-4.51	-2.62	-2.86	1.35	-0.93	-1.63
CLP1	3.83	5.26	5.65	7.12	-1.32	1.4	1.21	-1.49	-3.32	2.53	1.92	-5.33	3.86	0.87	6.64	8.96	4.83	-1.31	5.09	-0.45	2.32	6.55	7.91	3.06	-0.6	0.66	2.34	9.03	3	3.49	1.34	0.77	-7.84	2.23	-3.09	7.56	4.91	-6.28	8.11	7.62	-7.81	-0.9	-4.72	-5.38	-9.22	-4.27	-3.3	0.1	-8.02
CLTC	2.17	5.41	0.59	0.82	0.61	1.94	-3.73	-2.89	-6.96	4.54	-2.53	-3.81	4.24	4.36	1.18	3.55	3.09	3.24	3.05	-2.3	-0.19	3.09	2.74	3.44	0.65	3.46	5.87	4.12	-3.72	-1.38	6.57	0.72	-4.19	4.34	-5.96	0.65	3.56	-1.59	4.56	3.91	-0.55	-6.23	-9.66	-8.25	-7.83	-8.87	0.29	0.1	-8.69
CLTCL1	-5.66	-4.19	-5.11	-3.81	-0.71	-0.72	1.88	0.85	3.74	-4.5	0.78	1.26	-3.06	-3.13	-0.39	-4.91	-3.9	0.27	-5.89	-0.09	1.4	-1.34	-2.69	-3.61	-3	-2.98	-3.46	-4.02	6.01	3.04	-6.18	1.09	4.34	-5.08	5.46	-3.02	-2.02	3.13	-3.26	-1.95	1.16	2.2	4.29	4.31	4.07	4.78	-2.75	-1.84	3.71
CLU	-4.37	-3.15	-2.85	0.86	1.14	-1.45	2.44	-0.5	2.52	-2.9	3.25	0.25	-1.53	-4.97	-2.76	-4.43	-4.01	7.8	-5.52	1.76	-0.09	-1.61	-2.88	-5.19	-0.33	-3.07	-3.21	-2.9	2.41	-0.34	-4.93	-3.64	11.53	-4.78	0.2	-2.74	-2.15	1.77	-2.43	-3.73	-0.02	-0.2	0.19	0.61	0.92	1.64	-3.96	-3.2	1.29
CMKLR1	-5.4	-7.08	-11.17	-5.22	13.02	3.09	12.06	-1.22	1.89	-0.27	6.34	4.09	4.48	-8.54	-8.39	-7.61	-6.15	-5.28	-11.36	13.03	-1.92	-5.68	-5.88	-10.4	9.52	-0.05	-0.19	-0.03	0.05	-4.06	2.16	-10.15	-2.3	-8.84	-5.27	-7.61	-2.08	4.01	-3.95	-9.16	-4.53	-1.09	5.57	0.79	10.58	1.84	-3.19	-2.3	0.74
CNBP	0.68	6.35	3.73	7.24	-0.66	5.49	1.21	-3.64	-0.89	5.99	1.36	-4.89	1.9	2.36	6.4	8.42	2.98	2.6	5.54	-2.43	5.82	6.59	6.3	0.35	0.78	2.6	4.54	9.72	4.19	6.13	2.88	-0.35	-5.24	3.08	0.46	5.41	2.61	-2.42	9.61	7.16	-7.08	-0.43	-4.3	-6.42	-9.59	-6.72	-4.02	-0.7	-8.26
CNGA3	-0.07	1.79	0.86	0.99	-1.06	1.03	1.73	1.58	4.3	0.33	1.09	3.87	-0.09	-1.59	1.49	0.8	-1.85	-0.09	-1.71	-1.54	4.32	3.39	0.97	-0.72	-0.44	1.47	-0.25	0.18	5.2	4.59	-2.39	1.07	3.52	-0.62	5.2	2.36	0.15	2.68	2.14	0.77	4.11	1.52	1.85	3.12	0.84	1.11	-0.1	-0.37	1.91
CNGB3	-0.02	1.32	0.53	1.05	-0.24	1.39	1.91	1.17	4.38	0.29	1.46	3.93	0.26	-1.23	1.32	0.18	-1.05	-0.55	-1.54	-1.48	3.98	3.27	0.54	0.43	0.24	1.35	-0.69	-0.45	4.98	4.17	-2.31	-2	3.87	-0.32	5.12	2.02	0.8	3.38	2.06	0.33	3.95	0.59	2.65	3.57	1.16	1.21	0.49	0.8	2.21
CNIH1	-3.39	5.66	-1.9	5.55	1.28	3.17	3.39	-2.8	-2.51	4.4	3.6	-7.38	1.59	-0.96	8.62	5.63	1.22	0.3	3.98	0.05	8.21	6.7	5.27	0.24	-2.13	-0.91	3.34	8.88	9.43	9.81	2.37	1.83	-6.74	-2.52	0.38	4.88	1.47	0.01	10.01	8.87	-5.61	-2.33	-7.15	-9.01	-8.94	-8.01	-6.14	-4.81	-9.96
CNIH2	-2.25	-1.93	1.1	-5	-0.69	0.84	1.2	5.52	-0.47	-1.72	-5.85	-3.37	-3.78	4.43	4.7	2.18	-0.53	-1.54	-0.17	1.33	-3.68	-4.25	3.45	0.45	-5.23	0.78	-3.36	1.35	-0.44	-1.4	-7.12	10.17	-2.34	-4.88	3.97	-1.49	1.17	2.07	-1.87	0.4	-3.63	4.53	-0.01	3.14	-0.73	-4.04	-6.26	-6.54	-4.69
CNIH3	-1.24	0.11	-0.61	0.66	-0.21	0.45	2.25	0.81	4.39	-0.83	2.52	3.11	-0.5	-2.44	-0.55	-1.03	-2.62	-0.61	-3.37	-0.03	2.77	1.53	-0.49	-1.57	0.35	-0.35	-0.93	-1.58	4.31	2.89	-3.33	-1.54	3.16	-1.43	3.83	0.97	0.07	3.19	0.37	-0.88	3.04	0.95	2.84	3.66	2.65	4.38	-0.39	0.69	4.1
CNIH4	-5.37	2.26	-1.31	6.28	0.96	4.86	5.07	-3.66	4.53	1.87	2.3	-6.95	-3.59	-1.72	10.9	4.76	-0.16	-0.87	3.67	-1.58	10.91	7.54	4.81	-1.93	-4.76	0.37	-0.65	7.59	12.35	13.1	-1.03	-1.94	-7.14	-4.97	-0.75	3.06	1.73	0.19	12.62	8.54	-3.76	-2.99	-6.38	-6.69	-11.09	-9.54	-11.35	-8.19	-9.8
CNKSR1	7.16	-0.34	7.34	-0.56	-9.15	-3.75	-7.56	-0.31	0.48	-2	-2.65	-0.63	-3.19	2.05	-3.33	2.8	3.61	0.64	4.91	-6.9	-7.95	-2.42	-1.19	6.46	1.54	0.16	-1.57	-1.98	-7.78	-6	1.79	4.29	2.92	7.33	1.45	2.24	0.09	-1.6	-4.85	-0.72	1.57	3.17	4.68	5.32	1.39	4.32	8.99	8.38	5.54
CNKSR2	2.03	-2.13	0.46	-0.41	-0.73	-1.73	1.76	3.36	0.57	-2.29	-2.22	0.51	-1.39	-3.49	0.72	-2.3	-0.93	-1.73	-1.57	2.61	-0.4	-0.16	-0.62	-1.91	-1.53	1.72	-1.91	0.92	0.81	0.46	0.26	1.18	0.86	0.43	0.36	0.54	-2.63	0.51	-1.29	-0.32	0.19	1.77	0.56	0.28	-0.59	1.09	-1.16	-2.03	0.66
CNKSR3	0.91	0.52	1.85	-1.35	-0.82	-3.36	-2.38	1.72	-1.2	2.6	-2.58	0.7	-2.47	2.19	1.42	0.97	2.69	-1.38	1.59	0.07	-0.95	-0.89	-1.89	1.05	0.34	0.26	-2.12	-3.45	-1.59	-1.6	-0.46	0.97	0.41	1.06	-0.93	1.5	-1.23	-1.2	2.3	-0.3	2.01	-0.68	-1.06	-0.51	-1.24	-1.79	-2.07	-0.39	-0.73
CNOT1	2.88	0.87	2.88	-6.86	-0.03	-1.52	-4.6	-0.34	-8.06	2.74	-4.97	-3.29	2.63	4.9	-3.45	3.18	1.48	2.63	5.63	1.27	-8.13	-4.49	-1.82	5.06	2.44	0.85	3.57	-0.34	-7.98	-7.81	5.22	5.99	-2.66	6.38	-3.28	-1.15	0.08	-3.2	-3.83	-3.11	-2.31	-0.57	-6.41	-6.28	-2.16	-2.68	1.4	-1.36	-2.43
CNOT2	2.74	3.43	3.35	-1.72	-0.44	-3.82	-5	2.99	-8.47	3.4	-7.08	-6.35	-2.5	5.31	2.32	3.05	5.64	0.34	7.2	2.41	-4.6	-3.55	1.8	4.5	-0.97	1.91	0.76	2.72	-4.83	-4.04	4.18	5.51	-6.99	4.82	-6.95	1.68	0.19	-5.26	-0.34	3.61	-2.07	-2.11	-9.03	-9.14	-6.49	-7.11	-3.03	-6.5	-7.63
CNOT3	7.74	2.57	7.24	-3.84	-1.5	-0.72	-4.14	3.76	-7.37	3.58	-3.6	-1.11	2.09	5.08	-2.25	4.46	6.41	1.73	6.28	3.6	-11.73	-9.02	-0.56	4.81	5.38	3.8	4.38	-3.07	-11.38	-11.12	5.55	5.64	-2.47	8.53	-3.74	0.41	-1.39	-7.09	-6.87	-6.5	-3.63	5.13	2.31	2.1	1.68	3.5	7.97	6.91	3.41
CNOT4	5.15	3.47	2.61	-5.78	0.28	-2.55	-6.41	3.22	-9	3.9	-5.04	-0.88	2.62	5.86	-2.72	3.19	7.03	2.27	5.55	2.29	-9.81	-6.76	0.2	6.12	1.87	2.15	1.38	-0.02	-10.44	-9.92	3.81	4.52	-0.53	6.03	-5.23	-0.78	3.04	-7.26	-4.12	0.29	-2.74	-0.13	-5.85	-5.87	-2.61	-3.21	1.35	0.21	-3.3
CNOT6	4.27	3.83	3.95	-2.14	-1.51	-2.38	-5.79	0.85	-7.73	3.93	-7.56	-4.38	0.32	5.77	3.5	3.86	3.76	0.02	7.78	-0.79	-3.44	-1.42	2.47	5.33	-0.49	4.93	2.1	2.02	-4.66	-1.57	4.42	5.58	-4.81	5.58	-2.9	2.56	0.79	-5.35	1.3	3.55	-0.96	-2.62	-7.03	-6.01	-4.94	-6.69	-1.51	-2.96	-5.73
CNOT7	-2.33	-1.26	-0.9	1.15	1.03	-2.5	0.7	1.55	-4.01	0.26	-4.09	-7.69	-3.49	3.05	8.32	1.3	3.51	-1.2	5.23	3.17	1.67	1.66	4.51	0.81	-5.63	-1.6	-0.47	4.16	4.51	4.59	2.46	5.72	-6.96	-1.83	-2.05	-0.58	1.08	1.86	3.74	6.18	-3.57	-0.86	-8.36	-7.37	-6.11	-6.27	-6.61	-10.01	-8.48
CNOT8	-0.75	-1.01	3.08	5.52	1.41	-1.39	1.16	0.89	-3.13	1.35	0.04	-7.79	-1.59	1.47	9.02	4.09	3.05	-2.58	5.77	2.57	4.4	3.12	3.57	2.02	-4.12	0.5	-2.28	4.41	5.48	6.48	2.5	4.79	-7.8	1.02	-2.23	3.3	0.77	-1.63	6.2	7.02	-3.75	-1.05	-6.27	-6.17	-7.61	-5.59	-4.76	-5.47	-6.55
CNOT9	1.97	2.41	4.19	1.97	-1.4	0.18	-2.47	0.59	-7.37	3.41	-4.41	-5.55	1.04	3.4	6.18	4.9	3.85	1.16	6.51	-0.1	-2.31	-0.28	4.21	2.57	-2.37	3.12	2.13	5.81	-0.53	2.07	3.58	6.31	-5.34	2.23	-1.75	1.93	1.18	-4.09	4.78	4.46	-2.47	0.25	-7.61	-7.69	-7.75	-8.25	-3.62	-5.18	-8.86
CNR1	-2.85	-2.73	-3.03	1.05	4.25	-1.83	3.29	0.92	3.77	0.33	5.62	1.72	1.72	-5.81	-3.22	-4.52	-3.52	-4.89	-5.98	4.33	0.9	0.13	-2.97	-4.15	3.03	-0.67	-2.64	-3.1	1.88	0.49	-3.83	-2.82	-0.59	-3.73	-0.2	-0.87	-2.16	4.56	-0.84	-3.09	1.38	0.29	0.26	1.91	1.92	4.65	0.03	-0.41	4.92
CNR2	-3	-1.8	-2.43	-2.72	9.08	0.41	8.72	-1.91	0.3	-2.17	-2.46	0.12	-0.1	-4.44	0.32	-2.86	-4.47	-3.36	-0.66	4.64	0.43	-0.15	-2.36	-3.03	2.46	5.07	-2.79	1.01	1.79	0.82	2.01	-3.61	-0.13	-3.48	1.13	-1.83	-3.42	-1.17	-1.06	-2.48	1.09	-0.2	-0.58	0.32	0.37	0.42	-2.24	-3.14	-1.05
CNTF	0.75	-2.84	-0.67	-3.19	-4.16	-2.83	-0.71	2.17	1.72	-3.8	-0.79	2.2	-2.14	-1.21	-1.69	-1.86	-1.42	-0.72	-1.53	-1.84	-0.5	-0.73	-3.67	1.65	-1.92	-1.02	-4.59	-4.96	-0.43	-0.37	-4.37	-1.21	4.28	-0.45	2.8	0.52	-1.17	0.11	-3.1	-2.13	3.78	2.21	4.16	5.77	3.16	3.28	1.37	2.92	4.63
CNTFR	1.33	-1.5	-1.45	-2.72	1.24	-0.34	-0.69	0.95	0.42	-0.71	-2	2.65	-1.4	3.41	-2.35	-2.46	-5.25	-2.91	-4.58	-1.08	0.73	1.74	-1.54	-0.31	-2.53	4.05	-2.78	-3.48	1.63	1.65	-6.18	9.67	1.63	4.77	3.23	-0.46	-3.44	0	-0.93	-0.55	0.73	2.13	-1.27	0.46	1.09	0.76	-1.92	-1.39	1.48
CNTLN	-3.23	-6.1	-3.79	-2.91	0.77	-5.26	1.59	5.19	1.07	-4.81	-1.59	-0.62	-4.42	-2.21	0.51	-6.26	-3.92	-3.75	-3.48	3.61	-0.26	-2.1	-5.71	-2.23	-2.18	-3.27	-4.86	-4.81	3.21	1.28	-3.55	2.43	0.32	-3.28	0.28	-3.02	-2.58	3.06	-4.01	-1.59	1.75	3.32	1.67	3.49	3.65	3.46	-3.32	-2.78	2.25
CNTN1	-2.38	-4.24	-6.36	-4.15	8.54	-0.88	6.06	1.22	0.39	3.22	2.01	1.39	6.61	-6.24	-4.9	-5.7	-3.56	-2.69	-7.5	9.06	-0.78	-1.87	-3.42	-6.41	8.43	-1.09	1.24	-3.43	1.9	-1.65	-0.22	-5.31	0.3	-4.93	-2.06	-4.1	-6.2	0.77	-0.72	-4.98	-2.13	0.12	1	2.1	5.53	6	0.54	-0.61	7.03
CNTN6	0.47	1.25	0.33	0.78	0.32	0.59	2.01	1.58	4.29	0.37	1.43	3.92	-0.07	-2.21	0.93	0.03	-1.77	-0.88	-2.25	-0.25	4.04	2.8	0.29	-1.1	0.32	1.1	-0.56	-0.8	4.86	3.97	-2.57	-1.72	2.68	-0.79	4.28	0.92	-0.56	2.94	1.78	-0.16	3.68	2.38	2.44	3.27	1.45	1.93	0.26	0.25	2.98
CNTNAP1	-2.31	-6.85	-7.19	-4.14	6.59	-0.33	6.09	4.66	1.15	-0.93	5.02	3.22	2.73	-2.72	-6.9	-4.63	-3.35	-1.47	-7.97	8.26	-2.14	-3.12	-2.99	-4.5	5.28	-1.78	1.64	-6.61	-0.79	-4.5	-1.25	-0.88	-1.77	-4.24	-0.49	-5.79	-4.2	4.06	-5.64	-6.32	-4.26	4.31	7.68	4.89	10.53	10.04	2.88	4.58	10.45
CNTNAP2	2.15	0.25	2.54	0.66	-0.87	-0.37	-2.26	1.01	0.32	-0.38	-0.52	0.21	-0.46	0.57	-0.48	0.14	-1.17	-1.62	-0.12	-2.62	-0.06	0.52	-0.51	1.85	-0.37	0.52	-1.42	-0.63	-0.41	0.51	-2.08	1.84	0.44	2.66	0.77	0.68	-1.57	-0.73	0.09	1.01	0.73	-0.04	-0.34	0.52	-0.68	-1.18	0.95	0.06	0.52
CNTNAP3	0.14	-1.45	-1.01	-0.2	-1.04	-2.71	1.34	1.6	-0.08	-1.95	0.59	0.88	-1.4	-3.53	0.9	-2.01	-0.95	-3.48	-3.03	1.83	1.76	0.86	-2.22	-2.18	-2.04	-1.6	-3.13	-2.63	3.67	1.72	-3.18	-0.23	-0.77	-1.23	-1.04	3.57	-2.29	0.06	-0.1	0.72	2.86	0.71	-0.58	0.31	0.04	0.96	-1.05	-1.31	0.68
CNTNAP4	-1.69	0	-0.96	1.19	-0.15	0.4	1.99	0.15	5.14	-0.7	2.8	4.3	-0.95	-2.95	0.91	-1.1	-2.63	-0.23	-2.79	-1.1	5.17	3.08	-0.81	-2.08	-1.23	-0.29	-2.16	-1.55	6.4	4.62	-2.84	-2.4	4.34	-2.04	4.37	0.02	-0.62	3.64	0.96	-0.23	3.8	0.62	2.11	3.18	1.38	2.53	-1	-1.16	2.89
CNTNAP5	-0.34	1.36	0.29	0.87	-0.97	0.39	0.78	0.54	3.7	-0.58	1.22	3.01	-0.55	-1.91	0.68	0	-1.28	-1.08	-2.16	-1.15	3.22	2.68	0.08	-1.13	-0.88	1.02	-0.62	-0.9	3.8	3.27	-2.95	1.9	2.81	-1.16	3.66	1.64	-0.48	1.96	0.86	0.17	2.95	0.72	1.82	2.33	0.67	0.82	-0.46	-0.09	1.52
CNTRL	-3.57	-7.31	-4.95	-8.04	3.88	-5.25	3.44	3.8	-3.87	-4.2	-2.08	-0.76	-2.41	-3.03	-3.31	-6.73	-2.66	-3.36	-4.39	7.12	-6.79	-6.18	-6.42	-2.1	0.35	-2.7	-6.03	-6.17	-0.85	-4.58	-1.42	2.67	0.04	-2.86	-2.58	-5.6	-3.7	-0.65	-7.55	-6.21	1.82	2.94	2.2	1.91	6.93	4.11	-1.29	-2.15	3.28
COL1A1	-3.02	-3.86	-2.02	3.61	2.11	-1.82	3.7	1.62	5.56	-2.58	9.43	1.46	-1.29	-3.7	-4.34	-3.91	-3.02	-1.82	-5.86	4.17	-0.45	-2.61	-2.63	-4.79	0.81	-2.2	-0.16	-3.43	0.43	-1.85	-1.91	-4.27	-1.64	-4.96	-1.1	-3.48	-0.96	7.3	-3.29	-5.03	1.02	1.48	2.51	0.35	4.35	1.64	-2.92	-2.37	2.14
COL4A3BP	5.29	-1.45	0.64	-3.67	-0.64	-4.23	-5.53	-0.12	-5.18	1.6	-4.2	-0.48	0.12	3.81	-3.11	1.47	0.77	-3.03	3.41	0.58	-5.16	0.64	-2.37	3.7	1.3	0.55	-0.07	-3.24	-5.17	-3.73	5.43	1.55	-2.27	6.95	-4.01	-0.43	-2.51	-3.53	-2.94	-0.65	0.34	-2.33	-3.45	-3.38	-1.16	-0.79	2.7	1.59	-0.66
COLEC12	-1.07	0.63	-0.14	5.07	-0.6	-1.24	-1.91	-2.82	2.2	-0.29	6.59	0.61	-0.11	-1.37	-2.7	-0.58	-1.05	-4.4	-3.34	-1.35	0.86	0.61	-1.89	-2.02	0.71	-0.71	-0.47	-2.97	-1.5	-0.15	-1.25	-4.72	-2.25	-1.04	-2.41	1.22	1.48	4.02	0.47	0.13	3.28	-2.11	-1.34	-0.24	-0.26	-1.23	1.5	-0.58	0.63
COMMD7	-1.78	5.46	0.61	7.58	0.76	6.39	2.7	-5.86	2.39	3.36	2.37	-4	1.57	0.82	8.19	6.18	3.27	3.83	3.21	-2.74	10.08	9.62	6.79	-0.95	-0.37	-0.4	4.08	9.45	8.74	10.69	1.7	-0.6	-5.15	-2.53	1.03	3.18	4.78	0.26	11.54	8.72	-4.63	-3.76	-4.88	-7.2	-10.69	-7.89	-2.67	-2.75	-9.79
COPRS	-0.4	5.74	2.67	7.44	0.67	5.14	2.98	-4.27	2.01	3.3	-0.21	-3.49	0.78	2.78	9.42	6.46	1.86	0.94	4.73	-2.94	8.9	8.28	7.45	-2.58	-0.11	0.92	3.74	8.53	7.51	8.14	0.45	0.72	-6.7	-2.55	2.47	4.56	4	0.12	10.12	8.63	-5.21	-1.15	-1.8	-4.57	-9.43	-6.48	-3.97	-2.15	-8.41
COPS2	0.03	-0.24	-1.12	4.19	0.11	-3.46	-0.88	-0.36	-3.86	1.91	-2.09	-7.81	-4.35	-0.92	8.87	1.05	1.49	-6.18	5.3	1.26	5.37	4.52	1.71	-0.44	-8.47	-1.11	0.99	1.18	5.47	6.19	3.64	1.15	-9.27	-0.25	-5.12	2.93	-2.13	0.04	7.42	7.76	1.02	-3.08	-7.89	-7.25	-7.25	-5.88	-4.52	-6.62	-7.58
COPS3	-1.92	2.31	1.8	6.07	1.62	0.58	1.64	-2.01	-2.43	2.6	-0.6	-8.31	2.21	1.03	10.45	5.61	2.72	1.22	5.78	1.42	6.05	7.86	5.75	0.56	-3.84	0.22	3.09	8.05	10.26	10.19	3.16	4.38	-8.66	-1.16	-1.46	4.39	1.65	-0.15	9.34	9.07	-4.5	-0.77	-8.1	-9.84	-10.23	-7.65	-6.26	-6.25	-10.47
COPS5	-4.5	3.48	0.58	-0.09	-2.95	3.44	-1.7	3.48	-0.3	4.2	-0.41	-1.36	-1.81	0.95	5.34	3.32	5.56	3.93	1.69	0.16	0.75	0.46	3.66	-3.22	2.36	2.18	4.6	2.83	2.12	5.84	-2.98	1.67	-2.18	-2.51	-1.46	0.96	-0.22	-1.51	7.93	2.86	1.35	-3.59	-4.03	-4.16	-7.11	-7.99	-6.19	-2.37	-6.35
CORO1C	-7.57	-7.38	-9.04	-3.08	8.88	0.14	8.81	5.29	0.63	-3.14	4.99	0.87	2.28	-3.83	-5.11	-7.57	-6.26	-1.79	-7.35	11.3	-2.14	-7	-2.49	-7.16	4.49	-3.37	2.37	-1.98	2.29	-4.07	0.67	-0.67	-4.02	-8.55	-2.2	-8.5	-1.28	3.84	-5.24	-7.69	-5.68	3.08	4.16	-1.11	9.51	5.02	-5.16	-3.84	3.33
CORO2A	9.82	7.68	7.88	0.86	-5.44	-0.46	-10.16	-8.03	-3.99	3.59	-2.63	2.17	1.08	5.83	-0.94	7.62	0.84	0.99	3.27	-11.2	-1.67	4.19	4.32	4.8	-0.99	9.77	1.98	5.94	-8.09	-3.82	5.62	-3.63	-1.14	9.94	-4.06	6.48	3.35	-6.87	3.33	2.61	3.9	-6.4	-3.79	-2.11	-6.11	-7.65	6.56	3.22	-2.49
CPE	2.7	1.44	0.73	5.96	1.04	0.86	-0.3	-1.7	1.54	3.05	6.56	2.35	1.47	-1.78	-3.79	-0.33	1.54	-4.21	-2.29	1.05	2.25	2.8	-0.2	-1.11	3.58	0.02	2.25	-1.74	-0.96	-0.24	4.29	-4.63	-3.7	3.88	-3.45	0.47	-0.87	1.56	1.09	-0.04	2.01	-1.56	0.24	-1.01	1.1	2.09	3.77	4.15	2.87
CPS1	-2.76	-1.9	-2.15	-0.76	-1.44	-1.3	1.3	-0.15	3.71	-1.72	4.12	1.19	-1.6	-4.74	-2.8	-3.04	-3.32	5.69	-5.54	-0.8	1	-0.64	-2.04	-4.31	-0.57	-1.77	-2.06	-2.87	1.09	0.11	-3.89	-3.64	8.52	-4.3	1.07	-2.04	-2.59	4.12	-1.51	-3.33	0.21	0.41	0.7	0.52	1.16	1.02	-2.37	-2.7	0.88
CR1	-4.65	-3.53	-4.62	-3.81	4.69	-1.66	5.98	-3.37	-0.31	-3.8	-2.01	-0.44	-1.04	-5.56	-2.33	-4.01	-5.4	-3.9	-4.94	5.06	-0.91	-1.76	-3.53	-5.16	0.73	-0.41	-4.08	0.54	2.31	0.26	-1.53	-5.36	0	-5	-0.78	-3.46	-1.01	-0.51	-1.92	-3.65	1.16	-0.79	1.08	-0.83	3.48	-0.35	-3.95	-5.17	-2.5
CRABP1	-3.12	-2.07	-1.16	-0.63	-0.51	1.31	3.38	1.95	1.07	-2.39	-0.19	1.3	-2.33	-1.63	-0.53	-2.38	-4.04	0.95	-3.93	-0.07	1.78	0.26	-1.25	-0.81	-1.83	-2.84	-0.92	-2.12	4.86	2.35	-4.27	6	3.05	-3.59	5.86	-2.06	-0.49	2.75	0.05	-0.61	-0.59	3.62	0.81	1.06	3.05	4.13	-2.89	-2.03	2.55
CRABP2	-6.54	-5.96	-4.16	2.13	2.54	0.91	6.26	2.54	4.74	-5.52	9.37	0.25	-1.39	-6.11	-4.23	-6.43	-2.76	2.31	-6.99	5.47	-0.85	-4.09	-3.29	-5.44	0.27	-5.39	-1.51	-3.64	3.9	-1.46	-4.8	1.58	1.44	-7.62	1.33	-5.68	-1.4	6.05	-4.87	-6.47	-2.18	4.78	4.42	1.15	5.84	6.56	-3.6	-0.59	4.9
CRADD	-2.78	3.79	-1.05	5.64	-1.41	0.6	-0.97	-5.07	0.01	0.46	-0.69	-5.33	-3.13	-1.9	6.49	1.28	2.6	-0.73	3.45	-2.27	11.02	7.25	1.8	-3.19	-3.41	-1.75	0.99	5.13	8.22	8.89	2.55	-4.01	-3.73	-1.44	-3.29	2.48	0.87	-1.33	10.38	9.06	0.68	-6.72	-7.66	-6.68	-8.89	-8.62	-4.52	-4.6	-8.07
CRBN	-1.05	3.42	-1.82	5.34	0.21	-1.61	-1.35	-3.01	-4.12	1.16	-0.55	-8.47	-2.9	1.65	7.08	0.19	2.1	-3.4	4.71	-0.41	9.82	5.98	0.31	-0.05	-6.74	-2.71	1.83	1.97	5.92	8.72	3.07	-2.7	-7.52	-0.12	-6.78	2	0.82	-1.44	8.7	8.91	0.89	-7.06	-9.42	-7.95	-7.31	-5.46	-3.34	-6.47	-6.87
CREB1	5.01	0.09	2.74	-5.33	0.33	-5.47	-5.77	3.24	-9.64	3.75	-5.78	-4.83	-0.44	4.54	-1.17	2.77	5.16	-1.45	5.74	2.24	-9.03	-4.99	0.43	5.93	1.33	2.55	-0.63	-0.19	-8.67	-8.8	4.11	6.2	-6.28	6.92	-7.19	-1.34	-0.96	-6.95	-3.28	-1.46	-3.3	0.77	-5.6	-5.21	-1.1	-1.56	1.87	-0.93	-1.67
CREB3	3.66	7.04	4.23	5.06	1.23	4.98	-2.76	-7.79	-1.34	3.07	0.48	-1.64	7.63	3.63	-0.89	6.4	3.09	5.6	2.28	-4.41	2.42	6.35	6.82	2.64	4.37	3.73	6.59	9.39	-3.89	-0.77	6.71	0.42	0.08	4.53	-2.87	1.6	5.2	-3.83	2.22	5.29	-5.4	-5.44	-5.16	-6.11	-6.06	-6.24	4.83	4.58	-5.17
CREB3L1	3.63	2.08	0.39	2.32	1.67	1.73	-1.91	-3.2	-1.05	0.15	5.19	1.39	5.41	-0.86	-5.65	0.39	-0.11	2.03	-2.67	1.19	-2.21	-0.09	-0.55	0.53	4.4	3.23	4.01	0.69	-4.56	-3.72	5.03	-4.94	0.81	4.81	-3.17	0.24	-0.02	-3.13	-2.37	-2.01	-0.72	-1.62	0.28	-0.36	2.09	1.39	4.11	5.07	3.06
CREB3L2	7.26	4.58	4.18	-6.99	-1.84	1.54	-7.19	-2.71	-5.98	4.33	-2.31	2.29	5.25	3.21	-5.83	5.41	1.45	2.06	4.03	-1.69	-8.32	-3.07	1.97	5.42	5.13	5.36	5.42	1.89	-9.67	-9.62	7.1	-0.77	2.34	8.55	-3.95	1.51	0.08	-6.56	-2.92	-2.71	1.08	-4.31	-3.73	-3.69	-2.57	-3.31	5.14	3.82	-1.49
CREB3L3	-2.48	-0.43	-2.28	-1.69	-4.02	-1.71	-1.19	-2.23	1.74	-2.32	-2.05	1.77	-3.16	-4.1	-0.93	-1.64	-4.48	11.37	-4.4	-5.01	2.1	1.4	-1.58	-3.18	-2.92	-1.29	-3.66	-2.3	2.84	2.25	-5.71	-4.24	16.49	-3.13	2.18	-0.57	-3.26	-0.18	-0.29	-1.62	1.21	-1.52	-0.64	0.69	-1.93	-2.72	-2.95	-3.76	-1.43
CREB3L4	9.27	6.59	6.57	1.96	-6.94	1.3	-7.62	-8.72	2.51	2.69	1.03	4.37	2.62	2.38	-2.94	5.57	1.93	0.56	2.05	-10.57	0.3	5.43	5.46	1.74	1.7	5.98	2.91	4.14	-5.92	-1.11	4.21	-6.75	-0.72	8.21	-2.47	3.33	3.44	-4.15	1.98	2.7	1.67	-5.99	-0.64	0.14	-4.44	-5.26	7.97	5.08	0.04
CREB5	-5.18	-5.62	-6.19	-4.92	4.58	-0.63	7.39	0.78	1.58	-5	2.42	0.67	-1.31	-5.58	-4.87	-5.56	-6.53	-2.43	-6.87	6.09	-2.24	-3.43	-4.93	-6.05	2.45	-2.85	-1.73	-2.65	2.26	-2.27	-1.77	-2.64	0.32	-6.3	0.92	-5	-0.97	2.8	-5.1	-7.15	-1.58	4.12	6.25	0.91	6.44	4.38	-3.36	-1.3	1.93
CREBBP	7.48	3.51	4.54	-8.25	-0.7	-3.64	-6.16	4.15	-9.24	4.23	-5.77	-1.74	1.56	4.95	-4.5	4.14	5.95	2.3	6.31	2.81	-11.76	-11.67	-1.72	6.18	4.93	2.68	4.29	-2.72	-10.97	-12.41	3.98	4.59	-2.56	8.23	-5.95	2.05	0.34	-7.58	-8.39	-7.41	-4.14	2.24	0.52	-0.47	2.71	1.38	5.78	4.72	1.66
CREBL2	2.54	5.14	-0.53	2.36	0.51	1.08	-3.63	-5.27	-6.4	4.15	-0.86	-1.82	4.47	0.93	2.08	3.16	-0.07	1.14	2.81	-2.57	4.5	5.06	2.01	1.13	-1.79	0.41	3.97	4.83	-0.23	1.7	4.98	-1.25	-2.88	4.8	-6.24	3.2	1.31	-4.91	4.41	7.42	3.39	-7	-9.91	-7.96	-7.63	-6.24	-2.04	-2.32	-6.81
CREBRF	1.22	-2.73	-4.43	1.05	1.71	-4.22	-2.08	-1.65	-4.5	-1.02	-1.88	-3.65	-1.27	2.62	-1.3	-4.94	1	-2.3	0.66	2.55	1.75	0.89	-5	2.04	-0.44	-1.87	-2.07	-2.41	-1.32	0.16	4.16	-1.45	-1.5	2.55	-7.26	-2.35	-0.92	-2.23	-0.63	2.45	2.59	-4.1	-4.87	-5.31	1.51	0.43	0.21	-1.82	0.24
CREBZF	4.19	-5.98	2.21	-0.59	-6.66	-5.06	-1.34	2.51	5.26	-5.17	-2.88	0.19	-7.41	0.76	-2.37	-4.12	1.69	-1.72	2.87	-1.54	-4.57	-4.55	-1.64	4.66	-1.84	-2.35	-5.05	-8.66	-3.72	-3.89	-1.84	0.81	1.95	4.34	2.44	1.52	-0.61	0.86	-2.46	-3.78	2.22	5.45	9.36	10.77	6.97	7.23	6.72	7.26	8.32
CREG1	-1.22	0.43	-3.3	0.63	6.31	3.38	4.26	-2.62	-4.11	1.24	2.05	-1.43	4.41	-1.14	0.54	1.71	-1.29	0.9	-0.58	4.55	-0.69	0.85	-1.37	-3.85	2.38	-0.63	2.62	5.92	0.78	1.11	4.77	-0.98	-3.96	-1.97	-4.02	-2.46	3.03	1.21	2.69	1.47	-4.3	-3.63	-4.28	-6.43	-1.88	-4.9	-2.28	-4.23	-7.57
CREM	-5.18	1.26	-4.52	5.18	2.91	1.89	1.29	-0.74	-0.5	3.18	1.61	-6.99	-1.9	1.29	6.84	2.74	3.25	-0.52	4.01	0.37	9.63	6.4	1.69	-2.71	-3.6	-2.22	-1.62	6.63	8.85	8.29	1.13	-1.59	-5.45	-4.9	-3.76	2.54	1.39	3.59	8.99	6.5	0.06	-4.49	-5.71	-7.57	-6.01	-6.35	-6.3	-5.22	-6.99
CRHBP	-3.46	-1.83	-2.98	-1.54	-1.58	-1.83	0.61	-2.04	1.45	-2.88	0.18	1.39	-2.58	-5.15	-2.19	-3.12	-4.95	8.34	-5.49	-2.21	1.13	0.19	-2.83	-4.33	-1.75	-2.15	-4.05	-2.63	2.45	1.06	-5.71	-4.12	13.37	-3.99	1.25	-1.35	-3.78	0.68	-1.31	-2.72	1.67	-1.63	-0.26	0.54	-0.54	-0.26	-3.02	-3.2	-0.03
CRHR2	0.3	1.05	0.38	0.13	-0.44	0.4	1.72	2.73	4.14	0.13	0.62	3.67	-0.15	-1.49	0.88	-0.08	-1.85	-0.39	-1.87	-0.87	3.37	2.6	0.43	0.3	0.39	1.05	-1.23	-0.41	4.06	3.63	-2.43	0.18	3.2	-0.73	5.13	1.15	-0.48	1.82	1.34	-0.25	4.11	1.72	2.86	3.34	1.59	1.86	0.39	0.64	2.4
CRK	3.64	3.83	4.16	1.19	0.75	0.19	-1.42	-3.56	-7.54	1.4	-1.33	-1.62	1.49	5.42	0.95	3.76	3.86	3.24	5.5	3.29	-5.73	-1.04	3.44	0.74	4.5	-1.9	5.84	4.7	-8.14	-5.3	5.6	1.36	-1.71	4.1	-4.17	-0.37	3.36	-4.71	-2.89	2.13	-8.26	0.03	0.84	-4.21	-2.34	1.13	3.84	4.22	-1.18
CRKL	7.02	5.29	6.97	-4.41	1.7	-1.23	-3.5	3.5	-9.54	5.7	-2.07	-2.09	4.13	6.33	-1.42	6.23	4.95	2.14	5.63	3.38	-9.5	-6.88	2.59	4.51	4.29	4.71	4.91	-0.26	-11.51	-11.47	6.21	5.88	-3.77	6.22	-6.15	1.16	1.01	-7.35	-3.46	-3.67	-3.44	1.58	-3.37	-3.06	-2.1	0.11	4.25	4.14	-0.62
CRTC1	8.92	3.84	7.03	-5.65	-2.22	-0.78	-6.43	5.16	-6.51	4.29	-3.39	-0.48	0.1	6.33	-1.6	4.15	6.06	0.69	6.54	1.29	-9.91	-7.59	-1.06	6.14	3.86	5.1	4.44	-5.02	-10.07	-9.48	4.14	5.36	-0.9	8.89	-3.71	2.21	-2.24	-6.11	-7.69	-5.02	-0.37	4.66	1.92	1.72	1.77	3.04	7.08	6.66	3.69
CRTC2	2.44	-2.2	2.79	-2.08	-1.51	0.82	0.84	0.62	-1.89	1.46	1.39	-3.12	-2.4	1.23	-3.04	1.97	6.75	1.39	1.12	0.94	-6.33	-5.9	1.56	4.88	2.5	-3.2	-3.92	-0.79	-7.62	-7.61	1.05	1.24	-1.43	3.03	-3.1	-0.28	4.4	-3.9	-4.36	-3.41	-2.67	4.04	4.52	2.59	2.9	3.7	8.03	5.66	3.72
CRTC3	6.51	1.76	2.77	-10.04	1.29	-2.04	-3.14	2.7	-6.91	3.01	-2.14	0.06	1.77	4.3	-6.28	2.31	3.57	0.58	3.88	4.15	-11.02	-10.13	-4.69	4.68	5.02	1.79	4.14	-5.95	-9.87	-11.22	4.91	4.39	-1.37	6.78	-5.33	0.15	-1.79	-2.92	-8.18	-6.14	-2.42	1.65	-0.03	-1.41	4.27	3.9	4.65	4.1	3.61
CRX	1.08	2.89	1.59	2.07	0.07	2.03	2.52	1.45	5.49	1.62	2.02	5.31	1.1	-0.89	2.68	1.96	-0.9	0.38	-0.86	-1.33	5.56	4.62	2.04	0.13	0.72	2.94	0.58	1.09	5.61	5.75	-1.37	-1.63	4.09	0.25	5.82	2.73	0.94	4.08	3.39	1.63	5.36	2.21	2.59	4.01	1.14	0.53	0.95	-0.01	2.1
CRY1	-2.72	0.38	-2.6	-0.25	0.85	0.71	-0.49	1.67	-3.79	-0.8	-4.33	-4.97	-1.62	2.3	6.49	1.85	5.49	3.96	3.4	1.97	-0.07	-1.59	2.52	0.15	-1.68	0.88	0.77	4.86	0.17	1.19	2.28	4.76	-3.9	-2.26	-3.11	-2.55	-0.29	-0.82	3.33	4.37	-2.49	-2.46	-6.38	-6.86	-7.1	-7.71	-4.98	-6.86	-8.44
CRY2	8.17	4.71	4.79	2.46	-1.16	1	-5.5	-5.07	0.09	4.91	4.85	5.17	6.57	0.22	-9.37	1.57	-1.46	0.72	-0.24	-4.31	0.46	3.82	-3.32	3.18	6.27	-0.02	3.53	-4.53	-7.59	-4.56	4.74	-4.65	4.08	10.05	-3.13	5.41	-0.14	-4.01	-1	-1.46	3	-2.45	2.8	2.41	2.86	6.12	10.06	10.45	7.48
CRYAB	-5.86	-5.17	-4.86	0.84	5.35	1.25	5.96	1.04	3.84	-2.97	7.46	1.75	2.77	-4.75	-6.14	-6.41	-3.14	0.36	-8.35	7.35	-1.45	-3.76	-2.23	-6.31	4.11	-3.77	2.2	-4.17	2.37	-3.09	-1.34	-4.75	0.54	-6.68	-0.29	-1.81	-0.9	5.27	-4.75	-6.68	-3.48	1.79	3.7	0.88	6.89	8.34	-2.64	0.64	7.82
CRYM	6.55	3.64	4.47	2.43	-0.74	-1.16	-5.51	-4.18	-3.58	4	-2.36	0.1	5.64	6.24	-1.36	3.17	-0.53	-1.43	2.53	-4.92	0.16	5.85	5.65	5.48	-0.31	4.57	2.72	1.08	-4.69	-1.82	3.77	-0.53	-3.71	7.59	-2.8	4.48	4.19	-2.76	1.91	3.3	0.47	-3.72	-4.21	-2.34	-2.42	-3.93	4.59	3.3	-1.19
CSDC2	-1.15	-2.32	-0.47	-0.38	-0.74	-1.37	1.08	1.33	6.57	-3.03	2.31	3.56	-3.14	-2.51	-2.39	-3.66	-2.3	-1.27	-3.6	-0.97	2	0.47	-2.58	-0.92	-0.73	-1.31	-3.28	-4.06	2.76	1.09	-3.85	-3.54	4.24	-1.72	3.57	-0.62	-0.58	3.04	-1.76	-2.95	3.09	1.16	4.64	5.57	5.09	6.4	1.46	1.61	6.33
CSDE1	4.73	3.14	4.03	-0.48	-1.77	-2.83	-7	0.75	-8.09	2.85	-4.43	-3.4	0.64	2.77	0.97	2.78	5.74	-0.43	4.11	-0.24	-6.98	-2.59	-0.02	5.09	-0.25	3.17	1.85	1.9	-7.08	-4.76	4	4.56	-5.77	6.04	-6.36	4.12	-0.58	-5.46	-0.7	0.96	-2.51	-0.69	-7.37	-6.92	-6.15	-4.38	-0.16	-1.35	-4.84
CSF1	-6.19	-7.64	-7.9	-1.87	9.64	0.82	9.39	0.64	3.03	-1.67	9.8	2.25	2.54	-5.66	-8.08	-8.3	-5.42	-4.98	-9.99	10.76	-3.59	-5.81	-5.73	-8.77	7.21	-3.05	0.56	-2.87	-0.81	-4.78	0.53	-5.38	-2.7	-7.33	-4.08	-7.66	0.94	7.5	-6.63	-8.69	-4.09	0.85	5.41	1.41	8.88	5.81	-2.53	-0.54	4.12
CSF1R	-6.48	-7.09	-7.45	-1.09	9.08	-0.33	8.92	-1.54	3.23	-2.23	8.74	1.26	1.2	-7.3	-7.62	-7.52	-5.75	-5.08	-9.97	9.95	-2.57	-5.14	-6.78	-9.38	7.08	-3	-3.1	-1.33	0.72	-2.97	-0.78	-7.93	-0.79	-8.19	-3.85	-7.04	1.09	7.32	-3.57	-8.09	-2.44	0.5	5.01	0.87	8.09	2.52	-4.08	-3.92	0.99
CSF2	-0.65	1.08	-0.46	0.62	2.54	1.31	4.72	0.13	3.99	-0.07	0.64	3.42	0.72	-2.43	1.17	0.02	-1.92	-0.44	-2.2	1.51	3.79	2.75	0.67	-1.43	0.99	2.39	-0.45	0.91	6.21	4.36	-1.27	-2.41	4.04	-1.54	4.29	0.81	-0.76	2.29	2.11	0.05	3.46	1.09	2.15	2.62	1.64	1.43	-0.42	-1.3	1
CSF2RB	-6.98	-6.17	-7.67	-5.41	10.78	0.46	11.53	-4.54	-0.76	-4.63	-0.02	-0.75	0.63	-8.13	-5.13	-6.87	-7.7	-6.76	-7.2	11.1	-2.27	-3.79	-5.94	-8.33	4.6	1.47	-4.98	1.71	0.74	-2.01	1.65	-8.25	-2.27	-8	-2.33	-5.84	-3.19	-0.07	-4.39	-7.19	-0.8	-0.21	2.63	-0.77	6.77	1.34	-4.35	-5.51	-2.44
CSF3R	-3.88	-2.48	-3.05	-1.76	-1.15	-1.92	2.88	-2.67	2.21	-3.53	-0.92	1.32	-3.22	-5	-2.34	-3.18	-5.31	-3.64	-5.55	-0.61	0.61	-0.17	-2.9	-4.36	-1.54	-2.65	-4.44	-2.27	2.79	1.12	-4.97	-5.39	0.92	-4.06	0.7	-2.22	-0.18	1.37	-1.65	-2.98	4.74	-0.91	2.49	1.27	1.22	-1.09	-3.04	-3.64	-1.2
CSH2	0.13	1.38	0.7	0.74	-0.56	1.11	1.09	0.88	2.83	0.64	0.86	2.68	0.05	-1.04	1.16	0.79	-0.9	0.5	-1.06	-1.14	2.85	2.31	1.06	-0.38	-0.08	1.18	-0.13	0.67	3.15	3.05	-1.36	-0.31	2.46	-0.49	4	1.11	0.41	1.87	1.77	0.72	2.86	0.38	1.48	2	0.32	0.27	0.07	-0.56	0.87
CSK	8.74	4.04	5.49	-1.85	1.24	1.37	-0.86	0.68	-1.1	3.58	1.86	3.66	2.96	2.08	-4.95	6.88	1.8	1.99	3.53	2.43	-9.12	-5.03	2.34	2.95	5.59	5.77	6.83	4.22	-10.69	-11.5	7.66	2.9	0.1	8.12	-1.93	0.22	0.24	-1.28	-6.04	-5.01	-5.05	1.17	4.34	-0.39	2.22	2.95	7.47	6.43	1.82
CSNK1A1	2.5	2.66	0.74	0.69	0.66	1.84	-3.77	-3.09	-6.32	2.41	-2.97	-2.82	1.4	3.49	2.31	2.82	2.03	1.87	4.13	-0.77	-1.15	0.65	0.78	2.29	0.38	1.81	4.2	3.3	-4.11	-1.38	4.72	0.89	-1.72	3.85	-5.5	1.33	0.69	-4.51	1.58	2.78	-2.7	-5.57	-5.48	-5.66	-3.94	-7.07	0.43	-1.33	-6.89
CSNK1A1L	-2.11	-0.73	-1.87	-0.8	-2	-1.63	0.54	-1.22	2.48	-1.9	-0.44	2.14	-2.3	-3.84	-1.05	-1.91	-3.32	-2.2	-4.15	-1.77	2.67	1.46	-1.63	-2.31	-2.23	-1.02	-3.02	-2.21	3.88	2.57	-4.52	-3.96	1.78	-2.46	2.47	-0.4	-0.91	1.51	-0.12	-1.04	6.02	0.04	1.21	2.03	-0.31	-0.04	-1.13	-1.77	0.69
CSNK1D	8.02	4.62	6.42	-2.43	0.19	0.55	-5.52	1.28	-8.03	5.96	-2.9	-1.7	2.49	6.58	-4.88	7.2	5.36	2.91	6.24	0.99	-10.77	-6.86	0	4.88	5.88	4.51	5.49	1.43	-13.29	-12.54	5.83	3.83	-1.85	7.47	-4.54	1.15	2.96	-7.47	-4.45	-4.01	-3.05	1.99	-1.24	-1.4	0.05	0.69	7.13	7.17	1.05
CSNK1E	10.22	6	7.98	-5.17	-2.71	-1.58	-5.93	4.07	-4.88	5.19	-4.27	1.59	-0.63	4.51	0.62	5.31	3.99	2	7.79	0.11	-8.35	-6.92	3.1	5.13	4.34	7.21	5.68	-3.5	-10.54	-9.57	4.16	4.52	-1.54	9.57	-2.48	5.18	-2.77	-6.51	-4.55	-6.01	0.26	2.41	2.61	2.84	-0.35	1.42	6.68	6.83	3.02
CSNK1G1	6.15	2.55	2.72	-7.32	-2.28	-8.88	-6.89	4.22	-9.28	2.58	-6.13	-3.26	-2.02	4.46	-1.66	1.33	4.86	-2.78	5.91	0.68	-8.49	-5.75	-2.55	6.9	-0.7	2.4	4.27	-3.47	-8.13	-9.11	4.2	5.03	-3.81	7.04	-6.97	0.62	-0.51	-3.76	-3.86	-0.07	-1.08	0.11	-5.79	-5.14	-1.78	-1.89	0.59	-1.45	-1.83
CSNK1G2	8.77	4.63	9.17	0.29	-2.07	1.83	0.51	5.51	-5.35	5.46	-0.78	-4.73	1.01	6.86	-0.64	6.95	6.07	-1.03	7.37	4.53	-10.29	-9.42	-0.36	4.02	4.15	6.43	6.22	-1.13	-11.5	-11.69	6.07	6.79	-1.1	7.87	0.68	4.8	-1.56	-2.49	-3.21	-8.26	-3.84	6.57	4.7	3.24	1.15	3.86	7.77	7.55	2.94
CSNK1G3	-0.98	1.41	-2.69	1.71	2.51	-2.11	1.17	1.27	-5.66	-0.56	-3.31	-7.93	-4.74	1.77	10.74	-0.83	1.83	-5.57	5.5	3.37	4.05	2.77	2.5	0.8	-6.84	-2.41	0.55	2.91	6.42	6.57	3.39	3.31	-10.45	-0.69	-5.49	3.3	-0.09	0.53	5.77	8.49	-1.87	-1.49	-9.52	-8.66	-6.24	-5.85	-7.95	-10.98	-8.81
CSNK2A1	4.15	5.58	4.93	-0.41	-1.06	-0.62	-6.23	1.27	-9.67	3.95	-5.28	-4.93	0.91	5.7	3.19	4.5	6.03	1.57	6.71	-0.16	-5.25	-1.03	2.86	6.52	-0.44	3.31	2.43	3.39	-7.45	-4.36	4.82	5.98	-4.85	6.01	-4.36	4.61	4.11	-5.24	2.19	3.01	-4.29	-1.49	-6.54	-6.43	-4.77	-4.67	0.6	-0.88	-5.17
CSNK2A2	-0.19	1.91	-0.36	-0.67	3.72	1.53	-0.24	-2.99	-6.61	3.4	-3.07	-3.09	5.17	3.07	-2.33	3.74	-0.49	3.91	2.52	3.34	-1.57	0.53	-1.24	1.72	0.93	-0.6	5.25	4.53	-3.17	-3.75	6.21	3.92	-3.02	2.95	-3.83	-1.09	2.36	-1.07	0.55	-0.18	-3.29	-3.36	-9.12	-10.12	-2.81	-3.85	-1.04	-4.13	-4.73
CSNK2B	5.76	5.38	7.1	3.27	0.98	2.3	-0.53	2.43	-6.39	4.47	-0.59	-3.96	3.67	5.84	-0.46	7.74	5.96	-1.36	5.2	2.53	-6.36	-2.73	4.56	4.57	2.78	3.61	2.79	4.51	-10.16	-8.46	4.41	4.31	-4.64	3.72	-4.52	2.08	1.91	-3.87	0.03	1.39	-7.03	4.91	-0.36	-1.76	-1.77	0.7	4.6	4.79	-1.63
CSPG4	-2.57	-6.42	-4.55	3.51	1.61	-1.87	3.45	4.69	8.77	-2.26	14.3	3.84	-2.8	-5.25	-6.9	-3.47	-3.15	-4.33	-9.49	4.89	0.45	-4.56	-3.79	-6.74	0.68	-2.59	1.54	-7.2	-1.41	-3.85	-3.18	-5.27	-3.36	-5.95	-2.73	-5.1	0.51	12.9	-6.79	-8.37	-1.76	2.46	6.34	1.45	7.88	2.96	0	1.34	3.73
CSRNP1	3.73	6.77	1.63	3.74	1.94	6.61	-0.15	-6.39	-0.56	4.99	3.43	-1.69	7.68	3.55	-7.36	6.68	0.65	5.86	2.37	-3.22	0.33	3.55	1.3	1.15	5.35	1.95	6.26	5.63	-5.22	-2.51	5.68	-3.68	2.35	5.4	-0.16	1.45	3.49	0.35	2.75	-1.68	-3.87	-4.46	-2.32	-4.64	-2.25	-1.89	4.97	4.73	-2.01
CSRNP2	1.64	-0.92	2.14	1.03	-1.82	0.92	-0.61	1.29	0.18	-1.21	-0.64	-0.6	-1.61	1.35	-1.08	0.63	2.34	-0.62	1.44	1.09	-1.83	-1.13	0.77	1.22	1.52	-0.73	-0.18	-0.06	-2.23	-1.95	1.2	1.73	-1.65	1.61	-0.43	-0.81	-0.94	-0.73	-1.34	-1.09	-1.34	2.63	2.34	2.02	1.73	1.89	2.36	2.39	1.26
CSRNP3	-3.49	-6.1	-5.67	1.29	4.65	-1.21	4.94	3.5	6.33	-0.18	9.84	3.18	1.6	-6.33	-6.82	-5.72	-3.24	-4.35	-9.16	6.78	0.45	-3.14	-3.41	-6.78	4.03	-2.97	0.85	-6.35	0.44	-3.11	-2.62	-6.12	-1.51	-5.69	-2.1	-4.57	-2.17	8.12	-4.57	-7.42	-1.27	1.41	5.11	2.27	7.57	7.07	0.79	1.65	7.54
CTBP1	8.72	2.55	7.88	2.87	-5.43	2.39	-4.35	-0.36	1.21	3.36	-2.83	0.08	-0.2	2.7	-3.77	5.36	1.57	-0.06	6.91	-2.01	-6.81	-4.24	1.45	5.01	4.32	0.63	1.71	0.32	-9.63	-8.07	4.58	1.28	-0.11	6.71	-2.08	5.15	3.59	-1.76	-0.89	-1.54	0.8	1.63	4.65	5.5	2.09	3.25	9.38	8.11	4.76
CTBP2	4.03	-5.15	1.87	-1.47	-7.06	-4.04	-3.26	0.72	4.53	-3.64	-0.61	3.26	-4.4	-1.12	-2.96	-3.81	-0.04	-0.49	0.62	-4.26	-2.74	-2.43	-2.14	2.52	-1.16	-2.45	-4.63	-6.97	-2.22	-2.44	-3.59	-0.26	4.31	3.65	2.58	0.3	-1.91	-0.94	-3.35	-3.3	4.14	2.8	7.64	9.11	4.82	4.73	5.36	6.63	6.73
CTCF	4.46	2.8	3.5	-4.57	-1.37	-3.43	-4.65	3.15	-8.61	3	-5.2	-3.83	0.71	4.5	0.49	3.58	4.55	-0.43	5.8	1.27	-8.06	-5.12	0.18	5.19	-0.72	1.71	1.45	-0.53	-7.74	-6.76	3.34	5.91	-4.23	4.78	-4.05	1.22	0.73	-3.85	-1.23	-0.42	-2.76	1.07	-6.54	-6.74	-3.87	-4.84	-0.85	-1.48	-4.74
CTCFL	0.85	2.75	1.38	1.84	0.14	2.24	2.44	1.9	5.31	1.24	1.81	5.14	0.78	-1	2.44	1.74	-1.07	0.2	-1.04	-0.82	5.64	4.45	1.9	-0.17	0.84	2.62	0.3	1.03	5.77	5.57	-1.58	-0.72	4.03	-0.05	5.7	2.53	0.56	3.71	3.22	1.45	5.24	2.08	2.57	3.83	0.59	0.64	0.73	-0.04	2.13
CTLA4	-3.9	-3.21	-4.15	-3.74	9.38	2.31	10.45	-1.32	-0.66	-3.4	-1.48	-1.45	2.84	-5.07	-0.92	-3.53	-4.18	-3.18	-1.77	9.36	-0.69	-1.67	-2.44	-4.1	4.16	3.05	-2.53	3.93	3.43	0.33	4.28	-3.83	-1.24	-5.19	0.03	-3.55	-3.56	-1.5	-1.81	-4	-1.73	1.53	0.64	0.03	6.25	2.25	-2.21	-4.38	-1.11
CTNNA1	5.12	4.38	4.18	-1.48	-0.47	2.53	-3.79	1	-7.91	2.5	-0.73	-3.22	2.81	5.14	-3.01	4.76	4.01	3.46	4.93	0.08	-8.73	-4.82	1.4	5.4	3.87	3.5	4.96	3.36	-10.37	-8.81	5.04	4.26	-1.29	5.54	-3.65	1.08	2.37	-5.62	-4.09	-1.66	-5.7	0.97	-3.42	-4.8	-2.11	-1.59	3.46	2.76	-2.84
CTNNAL1	-1.88	1.36	-0.58	3.68	-1.18	-1.3	-2.29	1.11	-6.1	0.53	-3.79	-7.85	-2.46	3.36	8.79	1.58	4.63	-1.36	3.87	0.52	7.06	4.91	4.8	-1.73	-7.89	0.89	1.66	3.83	6.23	6.55	2.22	2.83	-9.51	-1.36	-7.44	0.98	2.51	-1.36	8.55	8.75	2.06	-4.65	-8.5	-9.02	-8.1	-8.8	-5.54	-7.01	-9.71
CTNNB1	-2.4	3.34	-1.05	6.91	3.66	2.75	0.36	-2.14	-1.71	2.4	2.07	-6.58	3.29	0.77	0.58	1.76	1.49	0.28	2.13	1.19	5.57	4.4	2.09	-1.95	2.07	0.27	3.59	5.88	3.41	5.63	3.34	-1.08	-5.13	-1.15	-3.92	0.23	2.27	0.78	6.21	6.11	-1.93	-4.49	-6.38	-6.81	-5.51	-4.14	-1.53	-2.15	-5.11
CTNNBIP1	4.42	6.15	5.21	4.41	-2.74	5.65	-3.7	-5.81	1.32	2.35	0.9	-0.81	5.36	3.59	-0.87	7.16	0.59	2.28	3.91	-6.03	-1.82	4.41	6.35	3.37	3.86	4.52	6.28	8.22	-5	-0.24	3.62	0.53	-0.18	5.69	2.88	2.34	2.47	-1.04	3.44	3.35	-5.94	-0.85	-1.59	-1.87	-5.7	-2.74	4.73	3.52	-3.01
CTNND1	6.28	3.66	2.46	-3.52	-3.21	-0.75	-8.35	-3.09	-7.4	4.61	-2.29	-1.34	3.79	3.7	-4.16	2.99	2.63	2.35	5.02	-3.91	-6.64	-1.55	0.28	5.02	2.72	3.02	4.18	2.15	-7.15	-7.42	4.52	1.03	-2.88	6.4	-5.48	1.67	2.54	-5.81	-1.48	-0.12	-0.32	-3.85	-4.87	-5.19	-3.14	-4.38	3.78	1.24	-2.95
CTNND2	5.65	2.1	4.8	-2.47	-3.26	-1.91	-5.21	0.96	-3.81	1.66	-5.72	1.35	-1.13	4.79	-2.65	2.36	3.37	1.56	4.63	-2.39	-4.49	-2.21	-0.66	5.05	2.63	2.93	-0.48	-2.53	-5.57	-5.23	1.07	5.6	-2.18	6.17	-0.38	1.57	0.87	-2.26	-2.4	-1.92	-0.84	1.03	-0.32	1.84	2.07	-0.56	3.83	3.21	1.31
CTSH	-5.08	1.09	-3.83	2.17	4.81	3.98	6.56	-3.3	1.39	-0.45	4.03	-1.55	0.77	-3.27	-0.52	2.89	-3.05	-0.47	-2.44	3.06	3.46	2.19	0.36	-3.79	3.33	-3.45	1.47	5.58	3.4	1.32	3.21	-3.83	-1.92	-4.55	-1.23	-2.04	1.69	1.86	3.34	2.07	-3.95	-2.36	-0.34	-3.25	2.23	1.99	-0.62	1.37	-1.62
CUL3	1.84	-1.74	0.68	0.74	1.16	-4.88	-4.69	2.02	-8.54	6.11	-3.97	-7.97	-2.75	4.32	5.21	3.75	5.15	-1.5	6.59	2.02	-3.53	0.69	2.41	4.34	-5.54	0.67	1.89	1.74	-2.41	-1.4	4.6	5.05	-8.95	4.78	-7.01	-0.05	-3.29	-5.28	3.27	1.53	-0.12	-2.09	-9.83	-9	-6.76	-6.49	-2.4	-5.03	-7
CUX1	5.88	6.73	4.24	-3.88	-0.91	1.55	-6.54	-0.51	-4.28	5.99	-3.35	1.7	3.54	6.6	-3.47	3.69	5.06	-0.54	4.82	-2.32	-7.44	-4.1	2.1	5.68	3.6	2.01	3.86	-1.31	-9.39	-8.73	2.9	0.48	1.96	4.24	-1.67	0.46	1.59	-5.93	-3.37	-0.34	-2.59	-1.2	-1.33	-1.39	-1.6	-1.02	4.79	3.53	-1.66
CUX2	11.86	1.61	6.4	2.05	-6.06	-3.78	-8.85	-6.42	0.75	2.21	-2.24	6.01	1.27	4.44	-1.72	3.8	-3.15	-1.96	0.7	-8.41	-2.6	5.88	3.93	3.38	1.1	8.03	2.67	3.38	-3.82	-0.94	5.23	-5.5	-0.61	11.62	-2.66	2.67	1.03	-3.81	-0.15	3.13	-0.05	-5.72	-3.57	-1.69	-4.12	-7.18	6.06	0.06	-1.51
CUZD1	-2.97	-4.17	-2.81	-2.14	-1.43	-3.81	2.04	4.56	2.57	-3.78	-2.18	2.09	-4.3	-3.26	1.81	-5.24	-0.38	-3.85	-2.65	1.91	2.26	-1.02	-2.55	-1.41	-4.31	-3.73	-6.66	-5.97	6.25	3.19	-3.98	1.57	1.93	-3.02	1.84	-1.3	-2.01	2.43	-1.83	-0.44	1.96	4.16	2.62	5.18	4.23	4.07	-3.21	-3.49	3.17
CX3CL1	-4.04	-6.04	-7.27	-0.69	8.24	3.05	5.87	3.35	4.61	1.93	9.75	5.86	3.47	-6.18	-8.15	-6.22	-2.87	-2.89	-7.65	8.6	0.43	-3.2	-3.71	-8.33	5.87	-0.49	1.06	-6.92	-1.52	-5.03	-0.85	-5.91	-0.9	-2.98	-3.79	-5.92	-2	6.89	-6.36	-9.28	-3.63	-0.37	4.47	1.22	6.86	6.6	1.65	3.81	7.92
CX3CR1	-1.46	-2.12	-3.88	-0.65	3.72	-0.85	3.26	-0.74	0.96	-0.57	1.79	1.94	2.18	-3.21	-4.34	-4.84	-2.17	-3.61	-6.04	3.77	0.46	-0.44	-3.47	-3.68	3.69	-0.32	-1.74	-3.15	-0.04	-1.43	-0.55	-3.34	0.1	-3.04	-2.79	-1.56	-1.26	0.54	-0.87	-1.97	0.84	-1.24	0.81	1.33	2.86	4.73	1.32	1.6	4.5
CXCL10	-4.43	-2.4	-5.24	-3.3	6.97	4.28	9.17	-2.82	-1.31	-3.5	2.02	-1.11	2.99	-4.08	-0.92	-2.85	-3.56	-1.25	-4.58	7.73	-1.73	-2.46	-2.35	-3.22	4.26	0.94	-1.18	4.08	3.03	0.52	3.66	-4.04	0.57	-4.59	-1.42	-4.11	-0.65	-0.33	-1.28	-3.86	-3.27	0.21	1.23	-1.14	6.76	1.02	-2.63	-4.56	-2.37
CXCL12	-6.68	-6.93	-9.83	-2.75	12.44	0.98	9.46	-1.77	2.12	1.81	8.42	2.72	5.08	-8.81	-8.51	-8.24	-5.05	-5.19	-12	11.55	-1.25	-3.97	-5.47	-9.87	7.39	-0.82	-0.79	-3.35	-0.12	-4.28	0.83	-9.87	-0.24	-6.86	-4.97	-7.1	-3.73	6.28	-4.21	-8.7	-2.37	-2.12	2.81	-0.08	6	3.2	-0.27	-0.27	3.58
CXCL14	-5.18	-4.88	-1.94	3.19	4.46	-1.65	6.05	1.18	7.21	-3.89	10.82	0.73	-1.06	-6.78	-5.59	-6.58	-4.76	-2.25	-8.45	6.16	-0.93	-2.65	-4.73	-6.2	0.99	-3.77	-4.04	-4.1	1.56	-1.87	-5.61	-4.74	0.89	-6.38	-1.13	-4.33	-0.7	7.47	-4.33	-6.09	2.05	1.65	0.93	0.92	3.71	5.67	-3.93	-1.58	6.01
CXCL16	-5.41	-2.55	-7.23	-2.07	8.53	6.17	9.81	-2.21	-0.84	-2.85	5.5	-0.62	3.98	-2.81	-3.9	-2.06	-4.2	2.24	-7.25	8.3	-2.36	-4.02	-2.79	-4.52	6.36	-1.75	2.63	2.98	1.19	-2.16	5	-5.64	0.58	-5.87	-2.12	-6.08	3.3	2.23	-2.99	-3.29	-5.11	0.13	4.64	0.02	8.17	3.45	-1.92	-1.27	-1.13
CXCL2	-4.18	-2.36	-3.73	-2.59	-2.35	-2.25	1.45	-1.54	1.57	-3.72	-2.27	1.11	-3.2	-4.79	-1.6	-3.09	-5.24	9.04	-5.53	-1.9	1.11	-0.05	-1.73	-4.37	-1.47	-2.46	-4.04	-1.34	5.17	1.83	-4.79	-4.66	12.24	-3.87	1.65	-2.22	-2.16	-0.12	-1.64	-3.14	-0.01	-0.66	1.33	0.39	0.79	-0.47	-4.18	-4.79	-0.78
CXCL3	-5.39	-4.03	-3.8	-0.2	1.28	1.03	6.05	0.51	3.53	-3.81	1.2	0.31	-2.1	-4.76	0.4	-3.67	-4.82	0.73	-5.99	1.83	2.29	-0.71	-1.2	-4.64	0.16	-3.23	-3.91	0.32	7.35	3.58	-3.78	-2.44	3.38	-6.3	3.21	-2.91	-0.16	2.32	-0.26	-2.94	-0.13	0.88	4.58	2.83	3.33	2.46	-4.54	-3.38	0.08
CXCR1	-1.74	-0.46	-0.97	-0.39	-2.3	-1.36	-0.29	-1.1	1.3	-1.52	-0.58	0.62	-1.89	-2.5	-0.94	-1.37	-2.74	-1.69	-2.76	-2.1	1.15	0.45	-1.06	-2.07	-1.96	-0.79	-2.5	-1.49	2.17	1.2	-3.44	-2.79	0.76	-1.81	0.95	-0.55	-0.45	0.92	-0.75	-1.13	3.37	0.21	-0.15	0.16	-1.27	-1.03	-1.65	-2.2	-0.75
CXCR2	-1.58	-0.71	-1.16	-0.49	-1.57	-0.66	0.31	-1.53	1.46	-1.7	-0.52	0.76	-1.62	-2.23	-0.8	-1.32	-2.18	-1.45	-2.67	-1.85	1.29	1.01	-0.96	-1.88	-1.5	-0.79	-1.78	-1.15	2.8	1.6	-2.89	-2.39	0.6	-1.81	1.18	-0.55	0.21	0.75	0.14	-0.88	2.39	-0.4	0.51	1.17	-0.37	-0.14	-1.03	-1.34	0.06
CXCR3	-2.73	-2.69	-3.43	-3.32	7.58	2.66	8.11	-2.47	-0.83	-2.03	-1.03	-0.24	2.36	-4.16	-1.86	-3.22	-2.92	-3.49	-2.21	7.96	-1.16	-1.88	-1.98	-3.32	4.68	3.05	-1.66	2.99	0.54	-0.6	3.6	-2.71	-1.54	-3.78	-0.55	-3.12	-3.34	-1.1	-1.37	-3.18	-1.9	-0.54	0.46	0.08	3.93	1.76	-1.12	-2.95	-1.21
CXCR4	-3.87	-3.13	-5.24	-2.97	6.28	2.2	6.96	2.81	0.82	-0.65	1.01	-0.68	0.7	-0.89	-1.08	-0.7	-3.7	-1.43	-2.56	7.18	0.5	-3.21	2.02	-4.6	3.08	2.48	1.8	3.05	1.05	-1.97	1.78	1.45	-1.87	-5.11	-0.67	-3	-1.76	1.64	-3.99	-4.33	-3.02	2.73	2.55	-1.01	3.73	1.14	-3.65	-2.87	-1.14
CXCR5	-1.31	-1.97	-2.44	-2.67	7.09	1.19	6.32	-1.05	0.32	-1.44	-1.36	0.5	1.44	-3.12	-0.94	-2.32	-3.14	-2.08	-0.97	4.3	-0.55	-0.68	-1.97	-1.8	3.52	4.02	-1.19	0.56	0.66	-0.01	1.42	-2.8	-0.02	-1.92	0.87	-2.13	-3.25	-0.99	-0.91	-2.74	0.41	-0.41	1.2	1.91	2.9	2.83	0.36	-1	2.04
CXCR6	-1.33	-5.43	-4.51	-4.34	1.71	-1.94	4.25	-1.78	3.49	-4.01	0.54	1.54	-1.7	-3.93	-4.82	-6.01	-2.68	-1.9	-4.43	2.37	-1.22	-2.82	-4.28	-3.58	2.53	-0.45	-4.99	-4.12	0.57	-1.98	-2.18	-6.44	3.4	-3.32	1.1	-3.39	-2.37	-0.26	-4.84	-4.89	2.87	-0.64	6.6	5.26	5.78	4.51	0.77	1.73	4.11
CXXC1	3.38	-4.15	4.18	-1.74	-3.22	-4.41	-0.52	3.77	3.04	-4.76	-1.7	1.5	-4.49	-0.39	-2.81	-2.11	0.8	-1.29	0.37	1.51	-6.15	-4.94	-2.57	2.57	0.77	-1.07	-4	-5.56	-4.89	-5.86	-1.17	2.73	3.12	3.31	2.19	-0.67	-1.82	-1.09	-7.36	-5.57	0.23	5.9	8.49	8.28	6.06	7.42	4.73	6.51	7.41
CXXC4	2.09	-1.39	1.72	-0.82	-0.81	-2.18	1.78	2.8	1.65	-1.8	1.02	3.24	-2.18	-3.24	-1.84	-3.49	-2.74	-3.16	-1.7	1.31	1.38	0.18	-2.03	-1.39	-0.63	-3.24	-1.6	-5.11	1.29	0.84	-3.35	1.34	0.56	-0.04	1.35	1.44	-2.29	1.98	-0.44	-0.35	2	2.24	1.3	2.51	2.84	4.23	1.47	1.43	4.7
CXXC5	6.6	3.86	4.51	-0.88	2.09	5.95	-1.42	-1.58	-5.21	4.31	3.12	-0.19	5.17	3.56	-9.38	5.47	0.25	4.4	2.47	2.01	-9.23	-2	0.5	1.69	7.84	3.17	7.27	2.75	-11.23	-10.68	8.3	1.64	1.63	8.38	-3.85	0.11	0.84	-4.02	-5.23	-5.27	-3.9	-0.81	-0.11	-2.53	3.4	2.11	7.4	7.99	2.25
CYCS	-1.17	6.08	0.37	5.44	2.91	4.89	2.27	-2.42	-2.73	5.34	2.53	-5.02	2.55	-1.29	7.01	7.32	2.22	2.75	4.24	-0.55	5.38	4.62	4.52	-0.21	-2.05	3.69	6.34	8.76	3.89	6.02	4.07	0.63	-5.32	-0.91	-1.14	4.88	1.59	-1.71	8.56	4.92	-4.69	-3.42	-7.52	-9.65	-10.14	-9.27	-7.09	-6.04	-10.17
CYLD	-0.49	-0.21	-4.59	-1.41	5.69	0.27	1.07	-4.55	-6.54	3.31	0.82	-3.52	2.65	3.38	-2.84	-2.59	-2.97	-1.52	1.18	3.76	-0.4	2.45	-6.32	2.54	-0.45	-1.88	2.58	3.29	-1.5	-3.12	5.97	0.47	-4.65	3.77	-7.37	-0.4	2.09	-0.62	0.45	0.37	0.43	-5.13	-6.82	-7.18	1.08	-0.98	-0.29	-2.25	-2.02
CYP11B1	0.84	2.7	1.32	1.91	0.36	1.89	2.51	0.71	5.19	1.13	1.94	5.05	0.74	-1.18	2.31	1.7	-1.25	0.21	-1.08	-1.17	5.18	4.33	1.81	0.08	0.74	2.6	0.15	0.86	5.34	5.43	-1.48	-1.32	3.97	0.1	5.57	2.44	0.54	3.75	3.13	1.41	5.15	2.36	2.5	3.86	0.8	0.37	0.62	-0.03	1.8
CYP17A1	-0.07	0.95	0.23	0.11	-1.07	0.03	1.49	2.28	3.92	-0.62	1.17	3.36	-0.32	-1.79	0.3	-0.14	-1.87	-0.42	-2.41	-1.23	3.51	3.15	-0.15	0.11	-0.04	0.67	-1.49	-1.13	4.01	3.38	-2.83	-1.5	4.21	-0.01	4.18	2.23	-0.59	2.54	1.11	-0.47	3.88	0.39	2.13	3.41	1.58	2.39	0.94	1.5	3.85
CYP19A1	-3.93	-2.74	-3.25	1.46	1.68	-1.9	4.94	2.76	4.44	-2.84	4.09	1.39	-1.65	-5.38	-1.56	-3.86	-2.8	-2.41	-6.4	4.64	2.25	-0.84	-1.91	-4.58	-0.97	-2.04	-3.21	-2.46	5.5	1.71	-4.97	-3.88	0.61	-4.37	0.84	-2.08	-0.6	3.54	-1.06	-3.09	2.28	1.63	2.79	1.58	2.93	2.72	-3.44	-2.36	2.18
CYP24A1	-0.03	1.55	0.15	0.46	-0.5	1.34	2.04	1.65	4.16	-0.05	0.71	4.22	-0.29	-2.11	1.16	0.25	-2.02	0.38	-2.21	-1.29	4.35	2.9	0.37	-1.36	-0.27	1.12	-0.64	-0.3	6.59	4.04	-2.41	-0.48	3.42	-1.12	5.16	1.47	-0.37	2.62	1.77	0.13	3.68	2.82	1.89	2.65	0.92	2.38	-0.42	-0.53	2.4
CYP26A1	-4.63	-2.72	-2.53	0.39	-2.44	-1.91	1.49	0.5	3.25	-4.28	2.27	0.28	-3.33	-4.02	-1.66	-3.23	-4.21	5	-5.26	-1.83	0.47	-0.57	-2.82	-3.87	-3.33	-3.34	-4.31	-2.37	4.17	1.43	-6.85	-3.03	8.6	-5.15	2.01	-2.28	-0.1	3.49	-1.52	-2.89	1.12	0.26	1.46	0.4	0.91	-0.3	-4.27	-3.53	-0.95
CYP26B1	-4.45	-5.07	-4.56	2.7	4.66	-1.95	6	2.09	7.35	-2.14	11.55	1.51	-0.89	-6.77	-5.71	-5.43	-3.24	-5.31	-9.23	5.55	0.17	-2.91	-3.34	-6.76	1.63	-2.05	-1.42	-4.54	0.98	-2.4	-2.98	-4.13	-2.22	-5.75	-1.98	-4.01	-0.49	9.77	-5.28	-6.93	-0.26	2.92	4.36	0.94	4.89	4.78	-0.93	0.73	4.39
CYP26C1	-0.06	-0.56	0.15	-0.35	-2.07	-0.83	0.79	1.17	4.49	-1.63	1.62	3.04	-1.04	-2.01	-0.29	-1.82	-1.71	-1.36	-2.78	-1.5	2.05	2.06	-0.97	-0.64	-1.1	-0.29	-2.81	-1.84	3.64	2.88	-3.74	-1.26	3.13	-1.19	4.54	0.2	-0.26	2.36	0.01	-1.22	3.47	1.45	3.34	4	2.15	4.25	0.98	1.04	4.45
CYP27B1	-1.42	-2.16	-0.63	-0.17	-2.51	0.26	3.09	-0.37	5.6	-4.34	1.89	1.96	-1.8	-3.5	-2.39	-0.78	-3.14	1.53	-2.93	-1.56	2.9	1.35	-1.93	-0.32	-1.92	-2.22	-2.8	-1	3.05	2.2	-2.97	-0.48	3.85	-0.71	6.06	-0.81	-0.25	3.25	-1.69	-1.67	1.96	2.77	5.85	4.96	3.46	3.16	0.81	3.05	3.51
CYSLTR1	-7.03	-5.22	-9.1	-3.33	10.71	2.07	9.79	-3.4	-2.24	-2.55	3.33	-1.53	3.06	-6.24	-3.4	-6.35	-5.1	-4.64	-6.35	10.05	-0.18	-2.67	-4.25	-6.74	4.35	0.63	-1.18	2.52	2.67	-1.81	3.17	-5.06	-2.87	-6.89	-3.14	-6.72	-3.03	0.68	-3.04	-5.21	-3.68	-1.22	-1.01	-3.08	6.27	0.94	-4.07	-4.22	-1.41
CYSLTR2	-0.21	-2.9	-6.54	-5.24	9.48	1.38	5.38	0.1	-1.03	2.5	-4.27	4.57	5.63	-3.46	-2.83	-2.61	-2.23	-2.85	-5.8	9.04	1.54	-0.71	0.01	-4.55	7.54	2.86	3.35	-1.79	1.26	-0.63	2.32	-3.84	-1.52	-3.25	-1.57	-3.85	-6.43	-3.28	0.09	-3.46	-2.94	0.1	2.55	3.05	6.33	5.65	2.71	1.43	6.76
CYTH1	-1.48	-1.88	-3.4	-5.03	2.96	-2.44	1.88	-0.83	-3.48	-3.55	0.64	0.08	1.69	1.79	-3.83	-2.79	-0.57	-0.48	-2.1	3.32	-6	-4.08	-5.52	1.58	2.56	1.77	1.07	-1.27	-4.09	-5.45	2.53	0.78	-0.85	0.72	-3.35	-5.07	1.18	-0.94	-5.83	-4.02	-1.88	1.44	1.4	0.66	5.02	2.77	2.29	3.19	2.04
CYTH2	6.39	-2.85	6.11	1.45	-7.33	0.92	-5.15	1.91	2.12	1.31	0.53	-0.21	-1.82	3.77	-1.7	1.19	3.92	-1.21	4.43	-1.13	-6.43	-4.52	0.1	3.95	2.24	0.36	-1.04	-4.52	-7.63	-5.05	1.04	4.43	-0.58	6.63	1.03	0.73	-2.03	-1.56	-3.51	-3.8	-0.09	6.02	7.23	7.1	3.43	4.31	8.25	7.3	5.75
CYTH3	1.68	0.82	0.12	0.38	1.63	0.19	-0.78	-0.62	-0.51	2.05	0.24	-0.16	1.69	1.94	-0.95	-0.55	-0.19	-1.76	-1.44	1.38	-0.97	-0.92	-0.73	1.65	1.29	-1.08	1.37	-2.6	-1.23	-1.34	0.53	-1.46	-1.31	0.64	-1.34	1.13	-0.35	-0.24	0.52	-0.76	0.41	1.28	0.84	0.61	1.49	1.58	1.23	0.77	0.98
CYTH4	-7.6	-7.69	-8.47	-4.04	10.14	-0.89	11.34	-3.22	1.09	-5.96	3.66	-0.45	-0.62	-8.09	-6.61	-7.98	-8.52	-7.33	-8.46	10.79	-2.97	-5.12	-6.73	-9.18	5.21	-0.59	-5.24	-0.18	-0.23	-2.78	0.46	-8.25	-2.68	-8.79	-3	-7.34	-1.34	3.27	-5.96	-8.35	-1.15	1.27	6.63	1.05	9.05	2.59	-4.34	-4.93	-1.64
CYTL1	-4.56	-4.78	-4.29	3.53	6.58	-0.29	6.98	0.02	5.64	-2.08	8.62	1.26	-0.76	-7.57	-4.73	-5.66	-4.84	-5.2	-8.4	6.2	0.73	-2.26	-3.58	-6.69	2.7	-1.11	-2.39	-3.22	1.23	-1.62	-2.3	-6.91	-2.32	-5.95	-1.81	-4.8	-1.35	7.45	-3.08	-5.68	0.98	1.46	3.13	1.63	3.43	3.87	-1.58	-0.85	3.36
DAB1	-0.39	0.83	0.99	-0.09	0.04	0.15	-1.28	-1.37	0.15	1.92	-0.16	1.08	0.6	-1.06	-1.92	0.01	-0.98	-0.98	0.22	-0.53	-0.3	-0.35	-1.71	-0.59	1.71	-0.75	0.72	-2.88	-0.57	0.57	-1.08	-2.1	0.74	0.29	0.2	1.87	-2.54	-0.77	1.2	-0.64	2.2	0.8	0.65	1.75	1.31	1.48	2.22	1.62	2.75
DAB2IP	1.64	1.2	-1.48	-7.35	4.57	4.43	1.95	4.61	-0.71	2.75	6.26	4.87	3.39	-0.1	-7.72	-1.49	2.81	2.45	-0.78	5.52	-9.34	-8.93	-2.63	-1.17	8.73	2.24	4.85	-4.63	-8.63	-10.86	2.69	-0.05	1.8	2.07	-2.88	-2.94	-0.9	0.34	-9.55	-11.04	-4.61	1.86	5.79	1.67	6.89	5.72	6.05	6.62	5.6
DACH1	1.87	0.72	2.01	0.61	-5.28	-0.88	-7.04	0.74	-1.16	1.06	-1.16	-0.31	0.24	3.37	0.3	1.34	1.71	1.56	2.41	-3.53	-0.36	0.57	0.62	4.3	-1.25	-0.17	0.72	-0.29	-1.13	-0.46	-0.16	3.49	-0.17	3.34	0.17	0.83	0.95	-0.6	0.1	1.75	0.21	-0.53	-1.22	-0.49	-1.7	-0.42	1.04	0.88	0.52
DACH2	-2.86	-0.37	-0.66	2.86	-0.56	1.96	2.46	1.89	6.09	-1.76	3.69	3.29	-1.03	-3.29	0.73	-1.26	-2.01	-1.23	-3.5	-0.57	5.02	3.15	0.11	-2.47	-1.33	-0.61	-2.13	0.01	5.57	5.05	-3.61	-2.6	3.66	-2.68	5.03	0.56	-0.05	5.08	2.23	1.04	3.73	1.52	2.48	2.65	0.16	1.12	-1.1	-0.61	1.63
DACT1	-1.52	-6.93	-9.21	-4.86	11.04	-0.61	7.81	4.53	3.19	3.77	6.95	4.72	7.99	-5.36	-8.46	-5.6	-3.47	-3.55	-10.53	13.48	-2.25	-5.8	-3.52	-7.62	11.27	0.7	4.82	-6.27	-1.78	-4.96	2.67	-6.8	-5.05	-6.49	-5.03	-7.11	-4.97	4.89	-3.1	-9.49	-5.1	0.77	5.83	1.97	11.05	6.91	1.19	0.27	9.55
DAP	2.68	5.33	2.02	0.21	3.18	5.03	-1.57	-3.99	-3.78	3.51	2.56	-2.51	8.4	2.69	-4.78	4.43	1.82	5.28	1.1	0.27	-4.88	0.13	5.72	1	6.86	3.17	7.74	7.19	-7.1	-5.78	7	2.39	0.83	4.07	-2.18	-1.67	1.67	-5.25	-0.06	-0.86	-5.8	-3.38	-3.59	-5.56	-4.03	-3.85	4	3.2	-4.17
DAP3	1.54	4.16	1.64	5.73	0.38	4.71	-0.52	-5.78	-3.49	5.04	2.9	-4.56	0.94	0.09	6.78	6.24	4.32	1.56	5.38	-3.64	6.12	5.39	5.59	1.09	-0.14	2.4	3.6	8.27	2.95	5.26	2.81	-2.35	-4.98	1.31	-4.01	4.52	2.82	-2.04	8.93	7.11	-3.01	-4.15	-6.86	-8.45	-10.57	-9.75	-2.42	-3.78	-10.4
DAPK1	4.43	-0.47	1.73	-2.44	-1.1	2.09	-2.48	-4.22	1.91	-0.81	0.11	4.08	0.23	-0.82	-3.79	-2.46	-1.21	0.87	-2.05	-1.91	-3.33	-0.78	-1.95	-2.17	4.67	0.71	1.18	-3.18	-4.01	-2.78	0.96	-4.13	2.78	1.07	-2.01	-1.28	-1.56	-2.29	-0.81	-3.41	1.13	-1.68	2.04	3.04	3.15	1.56	4.14	3.62	3.34
DAPK2	-1.65	-6.41	-4.07	-1.74	-0.85	-1.5	1.8	-0.25	4.09	-2.55	3.15	2.06	-1.6	-2.01	-6.68	-3.16	-3.28	-1.22	-4.4	1.23	-1.19	-1.6	-4.87	-1.67	0.36	-5.09	-2.47	-5.95	-0.61	-2.69	-4.1	-1.14	3.49	-1.36	3.15	-4.23	1.68	4.62	-5.15	-4.67	-0.26	2.6	8.14	6.95	8.39	7.87	3.08	3.75	8.21
DAPK3	7.16	0.67	7	0.78	-1.75	2.45	2.36	4.3	-1.03	3.64	1.84	-3.97	2.16	6.36	-3.19	5.63	5.2	-0.61	5.48	5.26	-9.53	-9.68	-1.66	2.98	5.92	4.01	5.74	-1.14	-10.52	-11.45	5.19	5.59	1	6.99	2	2.68	-1.63	-0.04	-4.33	-8.2	-5.03	6.86	8.52	5.6	4.56	6.1	8.35	9.14	5.03
DAPP1	-6.51	-5.31	-6.5	-5.62	7.94	0.4	9.34	-3.96	-1.19	-5.04	-1.92	-2.12	-0.42	-6.91	-3.11	-6.2	-5.87	-3.59	-5.82	8.04	-1.64	-2.93	-4.4	-6.44	2.34	0.59	-4.63	1.71	2.9	-0.86	1.02	-4.81	-0.18	-7.17	-0.92	-5.44	-3.16	-1.67	-3.46	-5.32	-1.18	-0.21	1.64	0.17	5.02	2.21	-3.76	-4.95	-1.57
DAXX	2.81	4.76	5.49	0.9	0.98	2.62	0.94	4.91	-6.58	0.89	-2.99	-4.33	4.4	6.01	3.32	6.23	7.01	0.48	4.22	4.22	-5.81	-2.33	4.67	4.9	2.97	1.58	2.81	4.86	-5.05	-7.08	3.26	6.24	-4.58	1.4	-5.56	2.82	1.48	-4.58	-1.35	0.89	-6.99	2.4	-0.04	-2.32	-2.85	0.01	2.68	1.72	-2.41
DBNL	3.5	0.41	2.87	0.39	-0.01	3.95	-0.3	-1.58	3.65	-0.4	0.71	1.75	3.14	4.09	-4.44	3.58	4.47	5.61	2.01	1.19	-8.07	-4.9	3.3	6.81	4.05	-0.28	2.85	4.38	-8.37	-8.17	3.71	-0.2	3.71	1.35	3.02	-5.25	4.3	-1.38	-5.79	-4.38	-6.76	2.37	7.54	4.01	4.12	4.7	7.65	6.44	2.46
DBP	1.33	1.66	2.96	0.29	0.39	0.42	0.52	-1.66	-1.88	2.2	-0.82	-0.97	-0.8	1.93	3.02	2.36	-2.13	-3.46	3.52	0.56	-0.92	-1.52	-1.08	-2.15	-1.11	-0.94	1.44	-2.69	-1.41	-0.88	-1.1	1.48	-0.7	0.76	-1.14	3.38	-1.45	-0.81	2.05	2.68	1.6	1.72	-1.76	1.02	1.55	1.76	0.87	-0.5	1.99
DBX1	0.7	2.35	1.25	1.46	-0.47	1.46	2.26	2.65	4.89	0.96	1.59	5.04	0.59	-1.13	1.91	1.36	-1.42	0.25	-1.21	-0.79	5.03	3.98	1.37	-0.21	0.6	2.19	0.12	0.57	5.31	5.13	-2.01	-1.44	4.01	0.25	5.22	2.48	0.33	3.45	2.72	1.07	4.87	2.24	2.57	3.69	0.99	1.06	0.73	0.01	2.13
DBX2	0.05	1.7	0.57	0.98	1.26	1.25	2.94	1.67	3.92	0.43	1.19	3.74	0.72	-1.8	1.54	0.64	-0.93	0.31	-1.75	0.76	4.07	3.13	0.88	-0.83	0.26	2.1	-0.18	0.46	4.85	4.35	-1.71	-1.56	3.21	-0.68	4.64	1.61	-0.05	2.79	2.55	0.81	3.95	1.38	1.98	2.96	0.96	1.2	0.08	0.01	1.92
DCAF6	3.28	3.62	0.29	0.95	-1.69	0.93	-6.26	-5.02	-5.89	5.33	0.45	-2.93	3.6	1.91	2.9	4.11	5.09	1.74	3.83	-3.75	0.5	3.56	4.53	3.31	-0.52	3.28	2.82	5.05	-2.89	0.12	4.24	-1.42	-4.11	3.88	-5.7	2.25	2.74	-3.43	4.67	5.7	-1.2	-6.59	-8.07	-7.93	-8.05	-7.98	1.74	-2.34	-6.65
DCBLD2	0.71	-1.57	-2.5	-4.22	4.3	-3.48	1.32	4.75	-5.34	-0.59	-2.49	-1.39	1.99	2.7	-1.62	-2.98	1.62	2.22	-1.29	5.61	-2.99	-4.33	-1.79	3.5	1.01	-0.15	0.7	-0.79	-1.62	-4.04	1.89	5.68	-1.56	1.85	-2.9	-3.5	0.62	-0.27	-3.85	-2.72	-4.44	1.27	-3.07	-3.69	2.48	0.96	-3.63	-3.12	-1.04
DCC	-1.28	0.21	-0.65	-0.26	2.7	0.99	5.21	-0.31	3.47	-0.93	0.3	2.64	-0.19	-3.13	0.93	-0.91	-3.22	-1.39	-1.92	2.01	3.04	2.05	-0.39	-2.11	1.36	2.23	-1.65	0.76	4.48	3.21	-1.2	-2.66	2.33	-1.89	3.79	0.66	-1.13	2.24	0.93	-0.91	3.6	0.45	2.06	3.06	1.62	1.95	-0.52	-1.48	1.18
DCDC1	-2.44	1.78	0.62	-2.1	-5.38	-1.86	-1.39	0.9	0.62	1.71	-0.94	0.17	-3.04	-1.16	-0.92	-0.29	-0.27	-2.78	-4.14	-3.87	0.8	-0.45	2	-1.29	-3.89	-1.79	-2.6	-2.46	2	1.02	-6.19	-2.38	5.49	-3.06	3.7	-1.46	4.26	-0.46	1.64	1.29	2.51	-1.04	0.56	2.36	0.53	-0.15	-3.26	-1.79	-0.78
DCDC2	-2.34	-1.15	-1.69	-1.39	-3.56	-1.27	-0.58	-0.38	1.77	-2.67	-0.92	1.91	-2.72	-3.74	-1.31	-2.2	-4.17	8.48	-4.3	-2.98	1.86	0.87	-1.68	-2.84	-2.62	-1.88	-3.38	-2.21	2.66	1.8	-6	-0.8	12.52	-2.91	3.03	-1.03	-3.09	0.33	-0.8	-1.91	0.81	0.26	0.08	1.13	0.34	-0.36	-3.15	-3.09	0.17
DCDC2B	1.57	-6.18	1.6	-0.9	-7.59	-5.42	-2.57	1.36	6.37	-6.2	0.57	-0.85	-5.67	0.44	-2.74	-4.53	0.1	-1.81	0.49	-3.67	-2.2	-2.93	-3.68	5.16	-1.15	-4.86	-5.9	-7.77	-1.31	-1.89	-5.23	0.06	3.8	1.52	3.18	-1.24	1.37	2.54	-4.71	-1.37	2.93	4.78	9.05	9.94	7.29	7.33	7.08	7.85	8.55
DCDC2C	0.86	-0.37	-1.25	-0.64	2.02	-0.05	1.46	1.72	2.54	2.04	-0.34	2.99	2.55	-2.33	-0.64	-0.88	-2.23	-1.4	-3.2	2.22	2.4	2.24	-0.21	-1.07	3.59	0.58	-0.43	-1.84	2.69	2.3	-2.09	-2.04	1.89	-1.03	2.57	1.05	-1.75	1.02	1.79	-1	1.63	1.54	2.28	4.27	2.59	4.62	2.67	3.01	6.08
DCLK1	1.32	-4.3	-5.19	-3.36	5.84	-0.59	4.61	4.17	0.82	1.16	0.85	2.68	3.02	-2.91	-3.3	-2.12	-3.49	-4.03	-5.57	7.91	0.2	-2.05	-1.14	-2.84	4.38	2.68	2.31	-2.7	-0.26	-2.22	2.13	0.09	-3.33	-2.19	-2.29	-2.76	-4.29	0.94	-2.07	-3.64	-1.84	2.67	3.73	2.65	6.89	2.99	1.65	0.18	5.12
DCLK2	2.35	-4.2	0.89	-3.62	-3.86	-4.2	-3.94	2.2	1.44	-2.62	-1.83	3.75	-2.26	-1.36	-5.07	-4.93	0.64	-1.97	-2.05	0.81	-3.94	-4.84	-5.07	-1.27	0.59	-2.26	-5.95	-7.28	-4.16	-4.7	-3.32	0.39	2	1.32	-1.75	-3.73	-1.85	1.92	-6.15	-3.8	4.93	3.66	3.82	4.95	5.91	4.2	4.45	2.93	7
DCX	-0.31	0.53	-0.7	-0.38	-0.01	-0.24	0.66	1.23	2.85	0.83	-0.75	3.03	0.35	-2.31	0.27	-0.34	-2.93	-1.77	-3.04	-0.38	3.21	2.61	0.07	-1.55	0.84	0.86	-0.86	-0.94	3.57	3.04	-2.95	3.57	2.18	-1.02	3.19	1	-1.86	0.97	1.46	-0.51	2.43	1.85	0.95	2.59	0.43	0.89	0.22	-0.45	2.41
DDAH1	7.59	4.58	6	-2.38	-3.22	0.68	-5.68	-2.7	-5.84	2.95	-4.39	1.11	3.03	3.89	-2.2	3.49	3.53	0.44	4.52	-3.16	-6.18	-0.83	1.54	4.47	3.86	5.54	3.92	2.49	-7.64	-6.1	5.32	3.05	-1.62	7.93	-3.88	2.01	0.49	-4.65	-0.29	0.16	-2.47	-3.6	-2.76	-2.26	-2.03	-2.02	4.14	3.25	-1.19
DDAH2	4.36	1.89	4.69	-1.98	1.07	1.32	-1.45	4.83	-4.1	-1.23	0.63	-1.68	4.65	3.4	-2.98	0.09	5.32	-0.73	2.4	3.77	-7.57	-5.34	-0.19	4.6	4.64	1.84	1.36	-1.33	-7.34	-9.57	2.56	2.07	-1.62	2.68	-5.98	0.12	0.55	-3.65	-8.31	-4.99	-4.31	4.65	2.76	1.04	4.36	4.73	6.12	5.63	4.04
DDIT3	-2.77	-0.62	-1.17	3.57	-1.72	3.19	2.31	-3.33	3.56	1.69	1.5	-0.7	1.87	-0.46	4.56	2.22	-0.42	2.24	1.12	-1.68	4.85	4.58	2.64	-1.28	1.9	-2.14	1.87	2.85	3.63	4.31	-1.77	-2.58	1.59	-0.89	1.7	-1.09	2	1.01	5.44	3.56	-2.3	2.58	3.87	2.43	-1.45	2.81	1.28	1.73	1.14
DDIT4	0.56	2.49	4.57	1.59	-0.92	3.42	1.83	1.34	0.96	2.14	1.16	-1.4	2.66	1.88	3.87	7.85	-1.25	2.74	6.65	0.12	-0.7	-0.73	7.17	2.26	-0.39	2.51	4.55	6.6	-1.24	0.7	0.42	1.01	1.09	1.7	4.97	2.32	-0.95	-0.6	1.06	-3.18	-4.72	1.15	2.41	-0.27	-3.23	-0.84	-1.37	0.03	-3.4
DDIT4L	-3.13	-1.59	-1.87	-1.52	0.28	0.07	2.54	0.37	2.57	-1.17	0.52	1.36	-1.15	-3.72	-0.04	-2.73	-2.25	0.15	-2.93	1.06	1.69	-0.12	-0.85	-3.66	-0.29	-1.79	-1.04	-1.87	3.81	2.3	-4.45	-2.07	4.27	-2.69	3.01	9.31	-1.53	1.34	-0.08	-2.38	0.34	0.26	1.76	1.95	0.69	1.78	-2.27	-1.53	1.21
DDR1	6.04	6.8	5.01	-1.41	-0.99	6.51	-6.05	-0.54	-4.39	4.15	1.93	-0.54	6.99	5.44	-5.51	5.91	4.17	3.69	4.04	-3.71	-7.43	-0.78	1.96	6.64	6.24	5.55	6.82	3.24	-9.15	-9.2	6.57	2.61	1.21	5	-2.31	0.36	2.62	-4.64	-3.95	-3.12	-0.65	-1.07	-2.35	-4.19	-0.84	-1.83	5.99	5.62	-1.13
DDR2	-4.34	-7.66	-7.87	-0.17	9.65	-1.15	7.93	3.73	5.59	2.22	11.7	4.01	5.67	-6.64	-8.82	-6.61	-4.2	-6.03	-11.07	11.65	-2.12	-6.03	-4.56	-8.74	9.21	-1.2	2.77	-7	-1.98	-5.27	0.36	-7.65	-5.41	-7.59	-5.1	-7.58	-2.47	9.51	-5.16	-9.69	-3.29	1.49	5.11	1.02	9.33	5.67	-0.24	-0.14	7.21
DDX1	-0.59	1.55	-0.88	3.88	1.96	-1.08	0.51	0.92	-6.79	1.93	-1.95	-10.59	-1.77	0.63	9.69	3.37	3.8	-3.13	4.18	2.67	2.59	4.64	4.7	1.92	-8.38	0.14	2.03	4.51	4.44	5.61	4.56	5.09	-11.38	-0.8	-6	3.14	0.5	-1.56	7.28	6.98	-1.32	-1.23	-10.13	-9.88	-7.98	-7.87	-5.01	-7.9	-9.14
DDX10	1.66	0.63	2.23	1.85	-0.42	-3.02	-2.73	0.44	-4.5	1.88	-3.41	-4.98	-1.37	-0.94	8.02	2.97	1.81	-4.09	5.87	0.75	-0.16	0.34	4.14	1.9	-7.1	0.08	0.04	-0.06	-0.38	3.73	2.38	1.18	-6.67	1.82	-3.42	4.38	-2.91	-4.87	5.81	3.93	3.3	-0.9	-4.21	-3.42	-7.18	-5.89	-4.47	-4.88	-6.06
DDX17	3.47	-7.78	-0.48	-0.49	-5.7	-7.24	-1.76	0.41	3.59	-4.37	-0.71	-1.8	-6.02	1.08	-2.41	-5.47	0.99	-2.17	2.56	-1.76	-2.37	-2.14	-4.57	4.69	-2.12	-4.43	-4.48	-8.68	-2.59	-3.02	-0.19	-0.04	1.93	5.42	0.1	-1.62	-3.16	-1.24	-3.71	-2.55	3.9	2.13	6.18	6.3	5.21	6.6	6.51	7.36	7.73
DDX20	-0.18	-1.26	1.01	3.07	-1.28	-5.09	-1.1	0.19	-4.61	-1.36	-4.86	-7.23	-3.37	0.05	8.22	-1.44	4.19	-2.67	3.6	1.94	-1.16	0.59	0.14	0.79	-6.95	-0.61	-1.55	0.57	3.26	5.26	1.79	4.86	-8.08	0.15	-4.64	2.86	-3.65	-0.19	2.44	6.39	-0.11	-1.16	-7.64	-6.43	-6.42	-5.61	-4.63	-5.89	-6.83
DDX3X	0.24	0.31	-0.12	-1.93	2.02	-0.99	-2.26	0.22	-5.2	2.02	-3.2	-5.11	1.32	3.78	1.14	1.63	2.69	2.21	5.22	1.62	-4	-2.43	1.85	2.83	0.82	1.23	2.82	2.21	-4.02	-2.33	3.34	4.16	-5.07	2.38	-2.3	-0.89	0.87	-1.03	0.16	0.33	-4.18	-1.84	-4.81	-5.87	-3.33	-4.25	-1.92	-3.08	-5.08
DDX5	0.86	-5.8	-2.44	1.76	-3.05	-5.22	-3.47	1.86	-3.88	-2.25	-2.78	-4.37	-4.9	3.95	4.27	-2.47	2.91	-1.66	3.13	-0.14	-1	-1.49	-1.92	4.01	-2.79	-2.22	-3.45	-4.11	-0.57	0.55	1.63	0.85	-4.75	3.1	-3.85	-1.82	-1.2	-2.36	0.81	2.23	1.81	-0.42	0.32	0.09	1.22	0.04	1.87	2.39	0.73
DDX54	8.43	5.54	8.18	-3.67	-1.32	0.84	-2.97	3.6	-4.61	6.29	-3.04	-0.94	1.29	5.04	-0.81	7.34	6.38	3.19	8.17	1.96	-11.13	-9.46	1.36	4.44	6	5.38	5.59	-0.24	-11.77	-11.77	4.7	4.16	-1.75	7.79	-1.24	4.81	-0.74	-5.05	-4.01	-8.74	-3.32	3.89	3.53	1.84	-0.59	1.75	6.44	7.08	1.78
DDX6	1.73	4.48	0.59	3.2	1.28	-0.39	-4.54	-1.67	-5.47	5.63	-3.48	-4.44	3.37	2.45	5.21	3	3.27	-2.09	6.18	-0.05	0.43	2.13	4.32	3.55	-2.04	3.87	3.03	3.58	-2.62	0.33	4.8	0.84	-6.61	3.48	-7.09	4.39	0.26	-6.35	4.59	4.13	0.9	-4.65	-8.26	-7.04	-7.26	-7.23	-0.42	-2.21	-6.32
DEAF1	11.18	6.6	10.57	3.52	-5.77	1.46	-5.23	0.18	-2.35	5.71	0.54	-0.26	2.14	3.38	-0.28	8.14	4.86	-2.13	6.1	-2.69	-6.69	0.14	5.3	4.97	1	4.64	2.32	2.67	-11.02	-7.61	4.37	3.01	-1.41	8.5	-2.43	7.25	1.64	-6.49	-0.79	2.8	-0.05	3.4	2.64	5.12	-2.58	2.61	8.05	7.99	2.78
DEDD	5.54	2.78	4.81	2.39	0.89	2.92	-0.36	0.87	-8.63	5.63	0.21	-4.49	2.55	5.05	-0.67	7.02	7.17	1.06	4.95	1.7	-8.18	-3.42	4.3	5.64	2.73	3.27	1.22	4.79	-10.8	-8.55	3.78	3.41	-6.91	4.58	-4.32	2.87	4.05	-6.09	0.42	0.94	-7.3	3.84	-0.43	-2.51	-1.72	-0.09	6.47	4.35	-1.09
DEDD2	2.54	-1.11	3.57	2.22	-0.15	3.43	1.4	2.83	-1.02	-1.12	-1.17	1.34	0.18	1.79	2.58	1.76	2.33	2.56	3.26	2.59	-3.19	-1.71	1.08	-0.62	0.67	2.12	2.68	-0.68	-3.37	-0.99	1.69	3.23	-0.56	3.59	-0.98	-1.08	-0.44	-2.6	1.22	-1.37	-2.38	2.44	0.94	-0.11	-2.16	1.56	1.87	2.21	-0.92
DEF8	0.67	-6.38	-0.42	-3.27	-2.01	-1.32	0.78	-0.79	4.42	-4.57	1.2	3.38	0.42	0.1	-4.95	-0.74	-1.83	-3.05	-1.01	2.24	-6.46	-5.26	-3.22	4.97	2.75	-5.63	-0.27	-4.75	-3.75	-4.92	1.12	3.54	2.01	5.5	5.99	-3.34	-0.08	0.83	-4.37	-5.13	-2.05	5.13	8.37	6.87	6.93	8.03	8.23	7.42	6.59
DEK	-3.85	-1.12	-1.53	-4.29	-0.43	-3.04	0.68	6.18	-5.05	-0.83	-6.59	-6.95	-4.53	4.02	7.28	-1.97	3.75	-3.27	2.59	3.72	-3.82	-5.05	2.18	0.93	-5.33	-1.33	-3.23	1.23	-0.74	-0.9	-1.91	8.41	-5.91	-4.11	-2.46	-1.85	0.2	-0.27	-0.73	2.34	-3.93	2.43	-5.04	-3.46	-2.95	-6.07	-6.95	-8.7	-7.38
DENND4A	2.25	-4.15	-3.16	-2.91	1.47	-8.84	-1.65	3.36	-6.02	-1.34	-4.45	-3.84	-3.54	3.05	0.69	-3.79	1.79	-4.12	3.55	4.01	-3.86	-2.58	-5.15	1.75	-2.78	-2.07	-0.03	-3.57	-2.15	-3.37	3.93	3.07	-2.89	4.39	-6.84	-2.86	-4.81	-1.21	-2.3	0.15	0.78	-1.59	-4.76	-4.96	0.5	-0.66	-2.58	-3.33	-2.27
DEPDC1	-7.38	-4.76	-2.4	-6.9	-2.22	0.59	3.93	5.36	0.54	-3.1	-9.29	-6.67	-6.63	3.49	10.97	0.49	0.93	-0.38	3.91	2.76	-6.01	-8.43	7.22	-2.32	-10.02	0.33	-2	5.6	5.95	2.43	-9.91	9.45	-4.31	-11.59	5.68	-7.97	3.64	3.77	-0.95	-1.7	-7.19	4.07	-2.61	-1.24	-4.31	-10.77	-12.42	-14.02	-10.85
DEPDC1B	-7.36	-4.65	-1.65	-7.29	-3.9	0.39	4.34	6.56	-0.29	-3.88	-9.5	-6.52	-6.83	3.23	10.73	1.04	1.04	-0.99	3.63	3.06	-6.2	-8.57	6.94	-2.31	-10.29	1.39	-3.15	4.8	4.61	0.51	-9.83	10.49	-4.35	-11.33	5.58	-8.19	4.02	2.35	-1.43	-2.92	-7.14	5.47	-2.4	-1.23	-4.34	-11.38	-12.74	-14.23	-11.08
DEPDC4	-2.47	-1.45	-2.34	-0.46	-2.47	-3.75	-2.43	0.76	0.13	-3.12	-4.52	-0.68	-5.19	-0.11	7.3	-4.18	1.83	-1	0.26	-1.04	4.4	-0.37	-0.96	0.72	-6.05	-2.17	-3.21	-3.55	6.55	6.31	-3.25	-0.61	-0.78	-4.81	0.13	-0.01	-0.83	0.65	5.31	4.14	4.81	-1.08	-0.89	0.81	-1.37	-2.78	-4.62	-4.82	-2.7
DEPDC5	1.32	-3.6	-2.34	-8.33	-1.19	-4.37	0.99	4	-0.93	-3.24	-2.04	0.9	-2.85	0.3	-2.07	-3.54	-0.61	-0.1	-0.68	2.56	-5.74	-5.11	-3.57	1.51	-0.53	-1.08	-3.24	-6.91	-2.97	-5.31	-1.91	2.83	4.42	1.49	2.56	-2.23	-3.05	-1.79	-7.21	-6.1	0.65	4.03	6.28	6.77	5.8	5.17	2.6	2.45	4.63
DEPDC7	-4.96	-3.57	-3.8	0.14	0.56	-3.06	2.84	1.13	2.98	-4.44	3.31	0.07	-3.17	-5.9	-2.7	-5.22	-5.26	4.08	-6.75	2.1	0.61	-1.71	-3.36	-5.77	-2.08	-3.92	-4.56	-2.56	4.88	0.16	-6.2	-2.67	7.88	-5.18	0.89	-2.64	-2.4	3.44	-2.57	-3.83	0.04	1.48	0.55	0.47	1.63	1.7	-5.31	-4.8	0.03
DEPTOR	0.94	0.37	1.84	-2.44	-1.03	1	-1.52	1.76	-0.46	1.02	-1.71	4.29	-2.45	0.87	0.85	-0.33	1.44	0.86	0.73	1.28	-2.26	-1.97	-0.52	-1.14	2.9	0.95	0.75	-2.54	-2.16	-1.87	-2.17	1.2	-0.54	0.54	-1.67	1.47	-0.55	-2.35	2.24	-0.66	1.49	-1.63	0.16	0.42	-0.32	-1.37	-2.59	-0.78	-0.15
DERL1	3.87	5.95	4.22	1.58	2.14	4.76	-0.92	0.58	-5.05	7.57	3.23	-2.48	6.07	3.46	-3.17	7.24	4.65	3.54	2.78	1.19	-4.51	-0.71	4.97	1.3	7.1	3.87	4.68	6.47	-9.5	-6.34	6.24	1.43	-2.85	4.5	-5.25	1.82	3.18	-4.83	2.29	0.64	-2.29	-1.21	-2.45	-4.53	-3.33	-2.94	4.81	5.8	-2.1
DERL2	-0.44	4.45	-1.18	5.49	1.2	2.78	-1.84	-5.81	-5.14	3.16	2.04	-5.83	2.69	1.98	5.51	2.42	3.17	0.62	4.06	-0.01	7.79	8.54	4	-0.2	-0.27	-2.03	4.43	7.35	4.14	5.65	6.64	-1.7	-4.74	0.83	-6.12	1.2	4.06	-2.57	5.42	9.36	-1.54	-5.06	-8.29	-9.68	-7.91	-7.94	0.52	-0.84	-9.19
DERL3	-1.55	-2.36	-0.25	-2.12	5.16	1.52	5.35	-1.17	-0.35	-2.62	-1.17	0.55	-1.6	-3.06	-0.93	-2.43	-2.67	-2.28	-1.74	5.49	-0.54	-1.46	-1.26	-3.04	2.07	2.11	-1.68	3.77	0.39	0.42	1.52	-2.29	-1.1	-2.74	-0.06	-2.2	-2.29	-0.55	-2.03	-2.21	-1.04	1.08	0.72	2.43	1.19	1.52	-2.47	-3.1	-1.39
DFFA	4.67	3.78	7.57	3.01	-5.09	0.41	-2.67	1.68	-1.87	1.69	-2.62	-5.31	-0.57	1.15	3.51	8.53	3.37	-2.64	7.96	-1.4	-3.76	0.64	3.23	3.57	-0.16	3.03	3.4	5.18	-4.29	0.33	3.6	3.9	-5.34	4.91	0.86	5.59	-0.95	0.16	2.04	4.56	-3.33	2.55	-1.19	-3.53	-6.79	-4.09	0.65	1.66	-3.57
DFFB	3.03	-4.45	5.05	-0.62	-4.66	-4.94	0.09	4.63	6.64	-5.36	-1.01	2.1	-6.83	-1.38	-0.79	-1.49	-1.46	-4.24	1.53	-0.22	-4.66	-3.79	-3.52	3.27	-1.83	-2.53	-4.24	-7.52	-2.52	-1.98	-2.95	0.71	2.4	1.34	5.02	2.76	-1.41	1.74	-4.61	-2.72	4.1	7.5	10.6	11.65	5.83	7.3	4.56	6.86	8
DGKA	-3.73	-5.08	-3.52	-4.23	4.14	-0.78	6.37	1.6	1.65	-4.47	1.21	0.72	-1.64	-2.36	-4.12	-5.55	-4.15	-1.42	-5.85	4.99	-0.93	-1.42	-2.73	-2.84	1.03	-2.16	-2.72	-3.26	3.14	-1.45	-1.43	-0.84	2.04	-3.14	3.25	-5.58	-2.25	1.81	-4.98	-5.01	-1.84	1.84	4.04	3.15	6.5	6.45	0.12	1.5	4.4
DGKB	-0.87	-0.22	-1.4	-0.4	-0.55	-0.42	0.23	0.57	1.13	-0.55	-0.99	1.73	-0.89	-1.3	-0.39	-0.26	-1.53	-0.35	-2.33	-0.09	1.6	0.94	-0.26	-0.88	-0.61	-0.31	-1.04	-0.9	2.67	1.92	-2.59	0.84	1.34	-1.27	1.84	0.21	-0.64	0.55	0.24	-0.59	1.36	1.19	0.7	1.06	0.88	0.77	-0.69	-0.89	1.53
DGKD	9.04	1.77	5.98	-0.36	-5.61	-3.36	-6.96	-3.42	-0.31	1.39	-1.94	0.85	-0.99	3.55	-5.11	4.59	1.98	0.35	4.4	-6.36	-5.25	0.44	2.51	6.62	0.28	4.59	1.31	-2.84	-6.72	-5.36	3.07	-1.64	-1.52	9.75	-2.97	3.51	1.52	-4.31	-3.03	-2.14	2.8	-0.47	3.02	3.64	0.9	1.01	8.36	6.02	4.77
DGKE	5.82	4.01	-0.9	2.27	-0.48	0.9	-4	-4.66	-3.98	3.71	-4	-1.43	1.5	7.53	3.98	5.18	0.86	-1.65	5.78	-5.05	4.69	6.25	1.45	4.62	-3.25	3.49	1.82	3.91	-1.83	2.3	1.32	1.96	-5.28	7.05	-3.9	6.93	5.19	0.82	6.45	4.72	2.25	-3.24	-4.68	-3.59	-4.53	-6.22	-0.53	-0.92	-4.79
DGKG	-2.86	-1.67	-2.87	-2.39	0.08	-1.34	2.85	-1.72	2.11	-2.4	-0.66	1.31	-2.21	-4.62	-1.86	-2.57	-3.84	-3.18	-5.19	0.4	1.47	0.43	-2.47	-3.11	-1.28	-1.15	-3.9	-2.18	3.12	1.25	-4.35	-4.34	1.66	-3.47	1.54	-1.43	-2.32	0.14	-1.2	-2.77	6.13	0.29	2.12	1.74	0.69	1.45	-1.43	-1.47	0.77
DGKH	-3.74	-7.35	-7.97	-6.01	3.98	-3.17	4.61	5.88	-0.92	-3.58	2.16	1.61	-1.27	-4.8	-3.29	-7.08	-2.76	-2.37	-5.58	6.76	-2.17	-5.39	-4.65	-5.22	0.2	-0.34	-0.16	-5.72	1.68	-3.68	-1.09	1.7	-1.18	-1.58	-2.16	-5.03	-5.75	3.44	-5.82	-6.74	-1.27	2.94	3.18	0.7	6.89	3.29	-2.29	-1.87	3.36
DGKI	-3.39	-4.35	-2.82	3.37	0.53	-2.55	3.07	1.31	7.5	-3.29	10.49	1.88	-2.37	-5.53	-4.67	-4.55	-3.24	-2.63	-7.34	2.81	0.85	-1.87	-3.62	-4.35	-0.93	-3.31	-1.93	-4.99	1.59	-1.25	-4.26	-3.63	-0.39	-4.14	-0.22	-1.76	0.03	9.01	-3.82	-5.05	1.09	1.92	4.13	2.12	4.8	4.34	-0.76	1.26	4.31
DGKK	0.47	2.09	0.82	1.33	-0.5	1.51	2.31	1.23	4.57	0.64	1.33	4.45	0.32	-1.51	1.74	1.02	-1.25	-0.25	-1.53	-1.17	4.79	3.72	1.23	-0.47	0.64	2.26	-0.05	0.24	5.12	4.72	-1.87	-2.07	3.52	-0.05	4.83	1.89	0.38	3.43	2.66	0.87	4.76	0.93	2.27	3.44	1	0.56	0.34	0.2	2.12
DGKQ	5.3	-3.43	2.94	-2.08	-4.22	-2.1	-1.39	0.76	4.86	-1.96	-0.47	0.75	-2.59	-0.25	-7.63	-1.15	0.1	0.57	1.15	-0.72	-7.27	-6.71	-4.46	2.85	3.26	-1.73	-0.15	-5.58	-7.37	-8.77	0.84	-1.32	5.95	5.34	2.18	-0.74	0.66	0.56	-8.39	-7.19	0.86	3.79	9.83	10.5	8.33	7.99	9.86	11.17	8.79
DGKZ	-0.17	-3.81	0.9	-4.73	2.36	0.21	4.81	2.95	4.35	-4.34	-0.62	5.74	1.68	-0.83	-6.79	-2.44	-3.15	1.27	-5.61	2.4	-7.89	-4.93	-2.49	1.37	4.5	0.13	-4.06	-2.62	-3.46	-4.01	-3.16	3.2	5.48	-0.22	6.84	-4	0.35	1.26	-7.23	-8.5	-3.02	7.09	9.99	7.95	9.6	8.57	1.61	4.09	8.26
DHCR24	4.96	3.71	2.08	-0.75	-3.64	6.36	-2.74	-2.68	-3.57	1.84	0.13	0.36	4.68	0.92	-1.63	4.98	0.13	5.19	1.74	-5.15	-6.25	0.46	3.06	1.97	5.04	6.42	6.8	8.74	-6.28	-5.58	5.37	1.46	3.23	5.23	1.63	-1.79	2.79	-2.83	-1.93	-1.67	-5.03	-1.75	-1.62	-4.14	-4.19	-3.3	5	3.63	-3.68
DHFR	-1.36	1.13	2.28	-0.72	-2.24	-0.87	-0.88	3.33	-1.56	0.14	-5.02	-4.33	-4.72	3.34	7.13	3.38	0.21	-1.8	3.82	-2.35	-0.8	-0.59	2.98	1.27	-5.79	1.9	-1.57	2.82	1.39	3.86	-1.7	6.15	-2.84	-0.78	0.6	2.18	0.28	1.15	4.05	4.01	-1.81	1.67	-3.23	-1.8	-4.48	-6.44	-3.58	-4.16	-6.38
DHX9	2.02	2.64	3.52	0.43	-1.04	-0.29	-2.34	1.33	-6.87	2.85	-4.19	-5.51	0.45	3.84	5.68	4.81	4.91	1.1	7.05	0.31	-1.8	0.15	4.85	3.22	-2.62	2.94	1.65	5.24	-1.1	1.42	3.08	6.13	-5.68	1.91	-2.78	2.74	1.32	-3.35	3.8	5.22	-1.95	-0.41	-7.33	-7.52	-8.27	-8.85	-4.51	-6.24	-9.05
DIABLO	0.87	6.2	3.75	5.49	1.34	1.33	-0.44	-1.28	-3.11	3.98	-2.74	-6.82	1.14	2.4	5.79	6.27	4.36	0.93	5.78	-0.05	1.95	3.45	4.87	1.74	3.98	0.87	2.85	8.3	-0.03	1.05	2.93	1.21	-7.76	1.2	-2.87	4.71	2.2	-4.52	6.19	6.63	-6.18	-1.08	-4.68	-6.45	-8.22	-4.56	-3.3	-2.84	-7.11
DICER1	2.37	-2.13	-1.79	-5.01	-1.08	-4.45	-3.49	0.7	-5.35	-0.25	-2.46	-2.15	-0.49	2.42	-1.78	-2.34	1.67	-2.21	2.33	1.41	-6.08	-2.54	-4.98	4.55	-1.56	-0.55	-0.19	-3.88	-4.08	-4.52	2.73	3.13	-2.2	3.98	-5.09	-0.3	-0.88	-2.44	-2.95	-1.58	1.48	-1.62	-3.3	-2.98	0.02	0.31	0.89	-0.56	-0.47
DIDO1	8.97	4.95	6.01	-8.45	-2.14	-2.46	-6.19	2.67	-7.52	3.43	-4.85	-2.1	1.25	5.37	-5.1	4.36	5.98	2.16	6.18	2.34	-11.72	-10.27	-1.75	6.34	4.37	3.57	3.79	-2.48	-10.52	-11.43	4.84	4	-2.11	9.5	-4.85	2.68	0.48	-6.02	-8.23	-7.1	-4.17	3.16	1.35	0.4	3.14	2.62	8.12	6.38	3.66
DIRAS1	8.1	3.82	8.84	3.68	-4.32	0.56	-3.26	3.69	-1.58	3.99	-3.5	1.52	-1.81	5.06	1.38	5.49	3.1	-1.93	7.39	-1.64	-3.73	-2.41	3.41	5.53	0.63	5.01	1.27	-2.3	-7.58	-4.65	1.47	5.3	-1.96	7.18	0.04	5.61	-1.45	-2.56	-1.45	-0.51	0.9	5.32	2.76	4.54	-1.36	0.92	4.03	4.75	2.72
DIRAS2	1.91	-1.04	3.7	2.66	-1.43	-1.73	-2.57	1.52	2.06	-0.83	-1.66	2.01	-1.33	1.61	-1.05	-1.25	-2.75	-2.93	-0.89	-2	0.12	0.82	-1.09	-0.02	-0.89	2.26	-3.12	-3.44	-0.55	1.08	-2.64	-0.18	-0.36	1.35	-0.27	3.3	-1.54	1.91	0.47	-0.22	3.79	0.57	0.35	1.78	0.96	0.82	-0.43	-0.55	1.92
DIRAS3	-2.22	-1.19	-1.75	-0.98	-1.66	-0.77	1.24	0.31	3.32	-1.97	0.8	2.6	-1.5	-3.21	-1.22	-2.18	-2.9	1.96	-4.15	-1.67	1.75	0.65	-1.63	-3	-1.01	-1.77	-1.57	-1.64	4.96	1.9	-4.06	-0.84	5.67	-2.52	4.06	-0.7	-1.73	1.8	-0.55	-1.79	1.39	1.53	1.47	1.63	1.97	4.62	-1.98	-1.08	3.92
DISP1	1.15	-2.84	-0.5	-2.4	-0.28	-2.02	-0.59	1.61	0.56	1.29	5.39	4.15	1.82	-1.23	-7.84	-3.96	-1.56	-4.2	-3.4	2.57	-4.5	-4.93	-4.86	-2.24	4.44	-1.68	-1.37	-7.45	-4.5	-5.7	0.01	-0.94	1.57	0.44	-2.55	-1.64	-1.81	2.16	-5.11	-3.75	3.29	2.11	2.19	3	5.73	5.27	2.57	3.42	6.09
DIXDC1	0.71	-2.3	1.13	-1.41	0.99	-2.86	0.5	3.06	-1.26	-2.19	-1.97	2.32	-0.49	2.57	-1.04	-3.49	-3.46	-2.24	-2.5	1.76	-0.87	0.16	-1.5	2.24	-1.65	0.22	-1.39	-3.53	0.43	-0.84	-1.13	4.31	-0.32	1.49	0.15	0.72	-1.69	2.06	-2.04	-1.43	0.91	2.74	0.66	1.51	3.06	2.64	-1.64	-0.83	1.95
DKK1	-4.73	-4.49	-1.75	7.21	0.04	-1.13	3.28	3.72	7.78	-4.01	12.87	1.92	-2.83	-5.45	-5.08	-5.33	-4.52	-2.69	-6.92	4.11	0.28	-2.41	-3.47	-6.03	-1.16	-3.57	-2.25	-5.37	1.93	-1	-4.9	-3.95	-1.02	-5.3	0.05	-4.08	-0.93	10.75	-3.89	-5.39	1.54	4.71	2.7	0.57	3.96	3.49	-3.62	-1.43	3.14
DKKL1	-2.32	-0.34	0.68	1.25	-1.19	1.95	1.37	-0.57	3.97	-1.04	3.1	1.6	0.34	-3.17	-0.33	-0.83	-2.15	0.04	-1.86	-1.11	2.18	1.19	-0.02	-2.11	-0.05	-2.02	-1.03	-1.52	3.7	2.7	-3.26	-2.74	2.58	-2.94	4.1	0.08	-0.97	2.22	0.53	0.85	1.43	0.76	2.49	3.38	1.64	3.45	0.32	1.73	2.94
DLC1	-1.36	-6.83	-12.02	-6.27	11.64	2.6	8.32	5.76	2.64	4.16	9.66	9.11	4.65	-5.41	-9.23	-3.63	-1.62	-3.63	-11.95	11.39	-0.67	-5.64	-3.35	-9.11	7.49	3.01	6.4	-7.41	-2.96	-6.63	3.51	-7.95	-5.55	-4.46	-6.15	-8.05	-5.37	7.66	-7.81	-10.47	-5.42	0.31	7.75	0.74	10.93	3.41	2.75	4.36	5.68
DLG4	-3.53	-7.96	-6.35	-0.83	5.14	-0.96	6.69	5.33	6.47	-4.15	9.59	2.1	-1.99	-4	-7.39	-6.28	-2.46	-1.74	-8.25	7.4	-1.97	-5.31	-4.74	-6.11	2.71	-3.51	0.97	-6.08	-0.89	-4.6	-1.17	-2.77	-1.18	-6.2	-1.57	-7.21	-0.43	8.25	-7.63	-8.63	-3.88	5.8	10.37	5.27	11.3	8.54	1.11	4.15	8.34
DLG5	7.72	2.51	4.03	-4.59	-3.79	0.87	-6.74	0.78	-4.83	1.3	-2.27	-1.91	4.44	4.38	-8.58	1.21	2.72	3.52	3.73	-1.61	-9.89	-6.05	1.41	5.91	4.45	4.18	0.45	-0.56	-9.29	-9.16	4.22	1.5	0.63	8.89	-3.13	0.75	0.72	-0.62	-5.63	-7.01	-4.36	1.11	2.18	-0.51	2.05	1.24	7.27	4.87	2.36
DLL1	4.82	-1.16	0.63	-3.48	2.07	1.67	0.7	1.49	1.01	-1.37	3.84	4.54	1.5	-0.89	-6.65	-2.35	-4.85	2.44	-2.86	1.46	-4.17	-2.24	-3.15	2.41	2.5	3.31	2.07	-1.71	-4.2	-4.31	1.93	1.36	3.8	4.81	1	-0.62	2.19	-0.67	-6.55	-6.49	0.74	1.54	2.19	1.31	4.15	3.19	4.01	4.29	4.44
DLL3	0.13	-0.04	0.65	0.24	-1.23	-0.37	0.41	0.4	1.97	-0.92	-0.5	2.7	-0.79	-0.56	0.24	-1.02	-2.2	-1.55	-1.99	-2.04	2.29	1.69	0.5	-0.65	-1.54	0.97	-1.42	-0.98	2.59	2.8	-3.43	3.99	1.56	-0.04	2.74	0.49	-1.58	1.49	0.67	0.22	1.82	1.09	0.21	1.52	-0.05	-0.8	-1.41	-1.67	-0.13
DLL4	2.36	-3.4	-3.01	-3.49	2.93	2.61	2.32	6.31	1.96	1.36	4.67	6.67	-1.12	0.27	-5.43	2.18	-1.33	0.02	-4.69	4.12	-0.87	-4.52	1.56	-2.04	1.57	2.79	6.22	-4.34	-3.88	-5.89	1.2	0.37	-0.85	-0.37	-0.67	-2.84	-2.13	5.55	-7.43	-8.05	-4.16	2.68	7.71	1.43	7.59	0.81	2.25	3.37	1.57
DLX1	9.15	5.2	9.26	1.68	-5.89	-0.28	-7.49	-1.23	-1.01	4.87	-4.16	2.42	0.07	6.19	1.86	7.37	4.9	0.66	6.86	-7.27	-2.66	3.47	5.52	6.68	-0.4	5.56	1.79	1.67	-7.12	-1.83	3.28	1.55	-2.32	9.14	-0.26	6.11	2.66	-4.62	1.64	2.36	2.45	-0.97	-1.06	1.1	-4.95	-3.25	6.5	4.22	0.15
DLX2	3.71	1.08	4.28	1.01	-2.37	0.57	-1.78	1.51	0.79	0.71	-2.09	2.5	-2.3	3.02	1.18	2.16	1.85	0.84	1.77	-2.73	-0.01	1.44	2.84	2.74	-0.5	3.66	-2.07	1.26	-2.15	-0.74	-1.28	1.82	-0.26	3.2	0.98	2.39	2.31	-1.43	0.69	-0.35	0.74	0.57	0.41	1.31	-1.93	-2.25	0.82	-1.06	-1.7
DLX3	-4.74	-3.2	-0.52	8.25	-1.76	-2.61	0.98	1.73	7.77	-3.62	13.01	0.39	-3.32	-6.05	-3.53	-4.29	-4.9	-2.39	-6.52	0.54	0.3	-1.75	-3.29	-4.69	-2.34	-2.85	-3.58	-3.56	1.82	-0.33	-5.89	-2.56	0.23	-5.05	0.8	-2.06	-0.31	10.86	-2.99	-4.03	3.22	2.59	0.7	0.52	1.23	1.55	-3.37	-2.99	1.05
DLX4	-1.32	0.2	-0.32	0.61	-1.21	0.04	1.47	2.6	4.4	-0.95	2.53	3.07	-1.23	-2.52	-0.15	-0.99	-2.77	-0.52	-3.23	-0.39	2.92	1.91	-0.46	-1.67	-1.11	-0.03	-1.37	-1.46	4.58	2.9	-3.57	1.23	2.63	-1.91	4.62	0.46	-0.48	3.83	0.69	-0.8	3.47	2.92	1.8	2.75	1.56	2.56	-0.34	-0.46	1.95
DLX5	-2.57	-2.35	-0.69	3.89	-2.42	-1.27	0.63	2.7	5.25	-2.19	8.09	1.45	-2.16	-5.17	-2.79	-4.09	-4.06	-3.08	-5.63	0.47	0.59	-1.29	-2.31	-4.47	-0.18	-2.65	-2.03	-4.15	1.68	0.08	-4.88	0.36	0.81	-3.15	1.38	-1.93	-0.67	6.37	-1.97	-3	2.07	3.92	1.53	2.39	2.34	1.43	-1.27	-0.5	1.87
DLX6	-2.04	-3.62	-0.4	0.38	-2.49	-2.72	0.63	4.68	4.26	-3.29	4.75	1.63	-3.53	-3.03	-2.01	-3.46	-3.22	-2.84	-3.87	1.08	-0.2	-1.64	-3.11	-3.03	-1.54	-2.3	-3.44	-3.59	2.17	-0.12	-5.5	2.46	1.39	-2.79	2.96	-1.23	-1.53	4.09	-3.28	-3.15	2.55	5.06	3.3	3.31	3.79	4.1	-1.57	-0.33	4.81
DMAP1	6.61	0.4	7.8	0.77	-8.76	-2.82	-7.56	4.97	-1.84	-0.37	-2.89	-3	-0.77	5.64	1.3	4.69	5.19	0.5	6.76	-4.14	-4.59	-1.17	0.13	8.67	-1.44	-0.26	-0.46	-2.62	-6.46	-3.42	0.59	8.26	1.19	8.36	1.7	3.71	3.04	-1.44	-3	2.47	-0.81	3.89	2	3.86	-1.27	5.02	7.46	7.47	5.54
DMBX1	-2.44	-1.31	-1.48	-1.78	-3.38	-0.49	0.55	0.09	1.32	-1.55	-0.91	1.2	-2.37	-1.4	-0.66	-1.75	-3.7	2.86	-3.01	-3.72	1.02	0.45	-0.91	-1.06	-2.86	-1.95	-1.98	-1.86	2.8	1.67	-5.31	3.11	5.89	-2.78	4.66	-1.47	-1.01	2.06	-0.72	-0.67	0.61	1.04	0.34	1.79	0.16	0.99	-2.44	-2.7	0.46
DMD	-0.28	-3.73	-7.94	-6.3	9.89	2.15	4.75	0.79	-0.63	3.61	-2.41	4.63	7.1	-3.59	-5.42	-3.28	-1.73	0.11	-7.56	10.71	-0.86	-2.53	-0.79	-5.18	8.7	1.43	3.19	-3.51	0.19	-2.39	1.81	-4.99	-0.3	-2.82	-2.05	-3.22	-6.17	-2.5	-1.21	-5.29	-3.58	-1.33	4.54	3.49	9.18	9.68	3.16	2.82	10.49
DMRT1	-0.72	0.88	0.29	0.51	-1.94	0.88	1.35	0.68	3.42	0.16	0.41	3.33	-0.73	-1.66	0.96	-0.02	-2.39	1.72	-1.76	-2.06	3.33	2.46	1.1	-1.02	-1.36	0.9	-0.15	-0.27	5.28	4.01	-3.32	0.46	4.74	-1.55	5.18	0.81	-0.42	2.84	1.48	0.33	2.99	0.56	1.88	2.33	0.46	0.92	-1.22	-1.21	1.46
DMRT2	-0.84	0.81	-0.06	0.41	-0.57	0.36	2.42	2.31	3.45	-0.5	0.54	2.86	-0.69	-1.99	0.48	-0.12	-2.66	-1.14	-2.72	0.45	3.13	2.13	0.24	-1.64	-0.83	0.56	-0.39	-0.79	5.46	3.59	-3.09	-0.28	2.49	-1.77	4.14	0.85	-0.63	2.65	1.29	-0.41	3.05	2.29	1.28	2	1.33	1.84	-1.35	-1.05	2.43
DMRT3	-0.98	-0.64	-1.17	-1.44	4.8	0.58	5.02	-0.22	1.02	-0.57	-0.76	1.22	0.63	-2.51	-0.3	-1.26	-2.26	-1.21	-2.09	2.66	1.33	0.59	-0.63	-1.47	1.68	1.68	-0.13	-0.34	2.87	1.19	0.48	-1.66	1.28	-2.09	2.1	-0.59	-1.61	0.46	-0.31	-1.59	0.81	1.28	1.17	1.8	1.65	2.3	-0.4	-0.39	1.04
DMRTA1	-0.42	-0.02	-0.33	-0.22	-1.11	-0.22	-0.86	-0.39	0.09	-0.78	-1.27	1.63	1.01	-0.87	-1.82	-1.26	-0.88	1.32	-2.29	-1.04	-0.87	0.13	-1.15	-1.09	0.61	-1.36	-1.65	-1.1	-0.73	-0.03	-1.48	-0.78	2.82	0.35	-0.19	0.19	-1.76	-0.8	-0.05	-0.23	0.06	-0.74	-0.67	0.73	0.18	1.73	0.79	0.33	1.67
DMRTA2	0.62	2.18	0.85	1.44	-0.89	1.81	1.84	1.35	4.37	0.55	0.92	4.07	0.19	-1.52	1.6	0.88	-1.62	-0.08	-1.36	-2.11	4.4	3.5	1.2	0.18	-0.09	1.82	-0.18	0.14	5.51	4.88	-2.55	-0.62	3.64	-0.25	5.85	2.09	0.12	3.16	2.52	0.96	4.35	0.97	2.23	3.17	0.52	0.43	0.01	-0.27	1.61
DMRTB1	1.06	2.94	1.67	2.01	-0.01	2.09	2.45	1.7	5.54	1.49	1.95	5.41	0.93	-0.87	2.62	1.96	-0.81	0.34	-0.89	-0.83	5.56	4.68	2.17	-0.04	0.79	2.91	0.6	1.25	5.79	5.8	-1.44	-1.58	4.05	0.12	6	2.75	0.8	3.82	3.24	1.64	5.49	2.23	2.65	4.01	0.66	0.61	0.93	-0.06	2.03
DMRTC2	0.2	1.75	0.82	1.18	-0.35	1.59	1.7	0.54	3.99	0.41	1.39	3.89	0.81	-0.73	1.41	0.8	-0.83	0.62	-1.46	-1.54	3.72	3.01	1.45	0.08	0.12	1.78	0.3	0.11	4.24	4.01	-1.59	-1.47	3.2	-0.46	5.01	1.54	0.74	2.86	1.96	0.58	3.36	0.58	1.95	2.98	1	0.52	0.24	-0.22	1.51
DMTF1	1.36	-6.84	-1.35	-3.74	-6.07	-5.49	-2.82	3.08	2.53	-4.87	-1.5	-2.01	-4.44	1.99	-1.81	-5.27	3.55	-0.2	0.75	-1.16	-3.21	-4.91	-2.77	4.93	-1.62	-4.9	-5.63	-7.92	-3.42	-4.09	-2.5	0.43	4.21	1.55	1.53	-3.1	0.43	-0.58	-5.7	-1.83	1.55	4.5	7.48	7.16	5.46	5.53	5.51	4.79	5.63
DNAJA1	-1.05	5.72	1	2.47	2.86	4.29	-0.68	-3.32	-3.63	3.47	-1.28	-3.57	2.79	2.02	5.05	5.12	3.08	2.98	5.07	-0.78	3.59	3.41	4.48	-0.33	0.99	2.34	4.04	7.4	2.1	3.59	3.46	1.05	-5.14	1.5	-3.37	4.05	-0.05	-1.94	6.77	5.95	-2.43	-2.99	-7.57	-8.76	-8.9	-7.79	-6.19	-3.77	-9.67
DNAJA3	2.79	8.94	5.31	8.85	0.07	5.86	1.27	-5.33	0.5	4.08	-7.26	-1.06	1.65	1.81	8.03	9.57	2.39	4.9	9.15	-4.17	6.36	4.67	8.6	2.64	0.01	2.05	5.08	8.79	0.39	4.33	2.26	-0.06	-4.19	2.15	1.47	9.3	4.87	-0.48	9.16	7.51	-5.63	-2.93	-0.14	0.36	-5.87	-6.17	-2.33	-1.23	-7.09
DNAJB6	1.44	2.25	2.26	-2.13	0.17	3.91	-2.25	0.2	-2.63	4.12	-0.97	3.99	2.85	4.57	-1.76	5	5.22	2.89	4.76	2.31	-6.41	-5.7	1.01	2.74	4.36	-0.57	3.62	3.48	-9.88	-6.88	3.3	1.32	2.86	-0.36	1.37	-0.19	4.42	-4.3	-1.69	2.05	-1.64	-0.35	-3.75	-5	-4.48	-2.21	1.78	1.64	-2.5
DNAJC27	3.81	-3.46	1.71	-1.03	-3.53	-5.84	-4.29	0.29	-0.45	-1.69	-1.98	1.03	-2.92	2.88	-3.25	-1.51	-0.38	-1.96	1.03	-3.26	-1.1	1.09	-3.95	5.21	-2.74	-1.44	-3.21	-6	-1.76	-0.49	-0.82	-0.32	-0.69	4.88	-1.38	2.4	-0.16	-2.35	-2.04	0.6	5.58	1.13	2.1	4.82	3.7	3.33	4.57	4.62	5.59
DNASE1L3	-6.47	-3.06	-6.28	-1.78	5.64	-0.2	6.28	-3.39	2.03	-2.67	3.18	0.3	-0.21	-7.03	-3.37	-5.73	-3.7	0.77	-7.2	3.92	1.06	-0.67	-4.08	-6.42	0.83	-2.28	-4.65	-1.18	3.59	0.5	-2.75	-6.65	6.13	-5.76	-0.67	-4.2	-2.63	2.14	-1.7	-3.98	0.26	-2.9	1.29	0.41	2.08	1.4	-2.86	-2.97	0.79
DNER	2.01	-0.47	-0.57	-1.59	-1.04	-0.16	-1.14	0.27	0.66	-0.7	-1.93	2	-1.45	1.9	-2.37	-1.65	-3.48	-1.28	-3.54	-1.6	0.64	0.79	-0.82	-0.41	-0.83	2.02	-1.28	-2.7	1.32	1.1	-5.75	4.25	1.46	4.01	2.8	-0.07	-1.91	-0.53	-0.59	-0.91	-0.33	0.81	-0.25	0.92	-0.51	-0.46	-1.16	-1.43	-0.29
DNLZ	1.62	4.38	6.85	5.61	0.54	1.73	2.64	-1.98	3.61	2.55	0.86	1.91	-4.6	1.14	6.81	5.88	0.79	0.46	3.3	-1.2	5.75	5.17	5.7	-1.23	1.28	2.47	1.9	3.47	2.06	5.71	-0.79	-1.23	-2.99	1.94	1.2	5.46	2.55	-0.62	7.95	4.44	-0.38	-0.66	2.64	1.52	-4.68	-1.46	-1.6	0.74	-1.47
DNM1L	-0.83	-0.33	-0.5	1.89	-0.75	-0.99	-1.67	0.13	-5.57	2.35	-3.17	-7.37	-1.1	2.05	7.95	2.88	2.72	-2.18	6.34	0.87	2.9	3.49	2.99	0.15	-4.99	-0.48	1.31	3.59	4.46	5.5	2.95	3.1	-9.67	0.36	-3.92	2.25	-0.06	-1.58	6.41	6.57	0.7	-1.58	-6.54	-6.95	-7.44	-6.19	-3.17	-6.14	-7.73
DNM2	7	3.32	7.53	0.58	-2.09	2.03	-0.41	2.67	-4.03	3.32	0.15	-6.47	2.05	7.08	-2.87	6.92	3.57	-0.42	6.95	2.17	-9.29	-7.41	0.13	3.95	3.02	4.68	6.25	-0.35	-11.54	-10.9	4.97	5.54	-0.26	7.84	1.98	3.32	-2.46	-1.93	-2.26	-7.04	-5.58	6.77	4.85	2.05	1.66	4.16	7.57	7.69	2.42
DNMBP	4.23	-1.94	3.79	-5.25	-3.13	-2.4	-4.29	-1.27	3.66	0.58	-1.4	5.08	-2.47	1.19	-4.56	-3.28	-2.93	0.31	1.86	-1.48	-5.18	-1.97	-6.35	-0.09	5.33	-1.52	-1.12	-6.06	-4.03	-3.56	-1.32	-1.18	4.84	2.54	1.5	-1.75	-2.19	-2.48	-2.53	-5.83	1.84	-0.3	2.1	3.48	3.02	2.73	1.6	2.74	3.7
DNMT1	-1.99	-2.06	1.51	-6.72	-2.28	-0.8	2.46	7.82	-2.74	-1.35	-7.84	-6.09	-5.13	4.51	7	3.12	1.98	-1.37	3.02	3.59	-6.79	-8.1	3.78	-0.31	-4.77	2.32	-1.67	1.48	-2.12	-3.83	-5.04	10.77	-4.03	-5.37	3.61	-2.74	0.57	0.74	-4.76	-3.45	-5.71	6.14	-0.27	1.1	-1.79	-5.82	-7	-7.62	-6.67
DNMT3A	6.19	-3.32	5.74	-4.29	-6.05	-4.48	-4.76	4.89	0.9	-2.85	-4.8	-0.59	-6.6	2.67	-2.79	0.25	3.44	-0.69	4.75	0.41	-9.57	-8.35	0.83	6.6	1.01	0.86	-2.98	-5.42	-7.81	-7.79	0.26	5.03	-0.25	5.68	-0.1	1.84	-1.63	-3.09	-7.54	-7.09	-1.01	5.93	7.73	7.01	5.61	4.8	6.07	5.47	5.48
DNMT3B	-3.47	-3.31	2.25	-5.21	-5.13	0.67	1.75	5.07	5.61	-4.08	-5.8	-0.15	-6.78	0.75	5.53	0.19	2.65	1.08	0.8	-0.05	-3.91	-6.08	4.04	-0.79	-3.86	-0.76	-3.33	-1.55	0.45	0.52	-8.5	5.75	1.1	-6.64	8.25	-3.17	1.1	3	-2.59	-4	-3.37	7.02	7.53	8.5	2.84	-2.42	-4.79	-3.99	-2.38
DNMT3L	0.33	2.04	0.8	1.51	-0.17	1.5	2.25	0.58	5.15	0.72	1.75	4.68	0.41	-1.54	1.78	1.11	-1.51	0.8	-1.62	-1.47	4.6	3.85	1.3	-0.29	0.39	2.14	-0.28	0.25	5.32	4.94	-2.14	-1.46	4.91	-0.07	5.55	2.38	0.11	3.53	2.69	0.8	4.87	1.38	2.38	3.55	0.76	0.5	0.43	-0.52	1.89
DNTTIP2	-0.7	-1	-1.75	3.06	1.06	-3.68	0.1	1.6	-5.85	-0.69	-4.1	-8.05	-3.23	0.21	9.1	-0.96	3.18	-3.2	4.53	2.87	2.36	2.77	0.33	2.13	-9.04	-0.73	-0.67	1.89	4.59	6.29	4.51	4.91	-9.7	0.49	-4.76	2.46	-2.96	0.27	4.5	7.33	-0.95	0.05	-9.03	-8.34	-6.15	-6.59	-4.09	-6.84	-8.15
DOCK1	3.56	-4.45	0.57	-2.46	-2.21	-5.89	-4	1.39	-0.48	-0.4	1.26	0.73	-3.17	-0.18	-4.1	-4.51	1.23	-2.51	0.16	0.91	-4.13	-2.94	-2.97	1.82	0.27	-2.47	-3.67	-6.86	-4.4	-5.46	0.41	-2.15	0.17	4.46	-2.88	-2.12	-1	-1.33	-5.57	-4.98	1.53	0.84	2.16	2.16	4.34	4.02	2.97	2.75	4.93
DOCK7	6.09	1.63	3.6	0.8	-2.8	-5.51	-6.93	0.28	-5.54	3.77	-4.74	-3.22	0.23	1.89	3.23	0.38	4.86	-0.9	7.6	-1.38	-3.08	0.27	0.5	4.11	-3.28	3.12	0.13	-0.16	-4.66	-0.84	4.16	3.11	-3.76	5.91	-5.32	3.32	-5.82	-3.65	1.52	3.04	3.29	-3.25	-7.47	-5.79	-6.38	-5.82	0.8	-1.88	-4.99
DOK1	-5.52	-4.6	-4.11	-0.57	4.76	1.71	7.9	0.52	3.72	-2.73	5.7	-0.28	0.18	-4.03	-5.01	-3.89	-3.91	-1.31	-5.27	5.1	-1.08	-2.97	-3.17	-4.82	1.88	-4.27	-0.61	-0.29	1.06	-2.17	-1.35	-2.1	0.75	-6.1	0.88	-5.58	1.11	5.41	-4.69	-5.46	-2.39	2.27	6.4	2.94	6.45	5.45	-1.32	2.11	2.17
DOK2	-7.44	-6.91	-8.62	-5.63	11.99	2.33	13.27	-4.64	-1.09	-4.54	1.49	-0.58	1.79	-8.97	-5.75	-7.39	-8.2	-7.11	-8.12	12.79	-2.62	-4.35	-6.05	-8.62	6.4	0.81	-5.11	3.14	0.7	-2.11	2.42	-9.15	-2.15	-8.49	-3.09	-7.17	-1.85	0.96	-4.15	-7.98	-2.5	-0.08	3.95	-0.61	8.51	1.18	-3.75	-6.74	-3.81
DOK3	-4.61	-3.58	-3.55	-3.39	4.69	-0.5	6.38	-2.43	0.51	-3.59	0.03	-0.69	-0.47	-3.03	-3.44	-3.25	-4.4	-3.33	-2.8	5.51	-1.74	-2.5	-4.03	-4.19	2.45	-1.67	-3.49	-0.53	-0.22	-1.25	-0.88	-3.36	-0.81	-5.04	-0.19	-3.63	0.23	0.06	-3.48	-4.14	1.02	1.96	5.17	2.12	5.28	1.96	-1.49	-1.59	-1.01
DOK4	-1.9	-6.79	-4.75	-1.63	5.47	0.63	5.4	4.51	4.8	-1.58	8.26	5.02	-0.46	-4.1	-7.38	-7.04	-2.43	0.57	-7.62	6.97	-2.06	-4.27	-3.45	-5.03	3.45	-3.03	0.64	-6.66	-1.05	-4.79	-1.8	-0.18	1.4	-3.86	-0.28	-6.16	-2.2	6.78	-7.26	-8.63	-4.15	5.08	7.27	3.69	9.95	9.91	1.91	4.07	9.23
DOK5	-4.98	-6.45	-3.6	6.42	4.24	-2.96	6.36	1.84	8.05	-2.52	14.36	1.28	0.13	-6.72	-6.85	-6.55	-4.57	-4.85	-9.53	7.22	-0.64	-4.23	-4.43	-7.46	3.64	-3.83	-0.49	-5.24	0.34	-3.05	-2.94	-7.15	-3.31	-7.34	-2.4	-5.78	0.07	11.88	-4.73	-7.82	1.13	2.69	3.64	0.21	6.37	4.27	-3.19	-2.08	5.49
DOT1L	7.36	2.24	7.24	-3.35	-3.67	-0.22	0.11	6.84	-2.75	2.75	-1.59	-3.61	-1.22	5.29	-0.74	4.96	5.5	0.11	6.25	3.74	-10.32	-9.97	-1.24	5.3	2.92	4.05	4	-2.64	-9.55	-10.95	4.12	7.52	0.18	6.8	1.84	3.91	-0.62	-2.47	-7.04	-9.08	-3.16	7.34	5.91	5.15	3.22	4.35	6.6	6.94	3.5
DPF1	-2.15	-1.31	0.27	-2.33	-1.78	-0.07	0.47	3.45	1.34	-1.33	-2.68	-0.07	-2.73	2.29	2.15	-0.42	-3.21	-1.22	-2.62	-1.24	-0.43	-0.9	0.82	-0.85	-3.64	-0.63	-3.27	-0.99	1.49	0.83	-6.14	8.53	0.74	-2.92	3.72	-1.16	0.79	3.25	-1.21	0.56	-0.56	3.52	0.48	3.21	0.51	-1.02	-3.65	-3.29	-0.75
DPF2	8.32	3.07	7.5	4.08	-0.98	-0.3	-3.09	0.26	-8.2	4.59	-1.56	-0.62	4.88	2.28	1.08	6.31	6.47	-1.7	5.47	0.65	-8.09	-1.66	5.17	5.14	3.24	2.73	0.88	5.93	-9.24	-6.99	4.33	3.69	-6.77	4.62	-5.08	4.53	3.41	-8.09	0.51	2.46	-5.72	3.33	-2.13	-1.28	-2.71	0.3	6.23	4.69	0.16
DPF3	-4.01	-3.09	-4.14	-3.44	3.06	-1.14	5.96	-2.46	1.74	-3.47	-0.56	0.91	-1.75	-5.68	-2.66	-3.97	-5.44	-3.12	-5.34	4.04	0.52	-0.58	-3.44	-4.78	0.81	-0.44	-3.64	-1.51	2.58	0.43	-3.15	-5.03	1.59	-4.77	0.99	-1.86	-2.88	-0.01	-2.22	-3.89	4.08	0.03	3.16	2.14	3.28	2.33	-1.92	-1.9	0.48
DPRX	1.06	2.74	1.63	2.06	0.1	1.87	2.3	1.23	5.12	1.4	1.91	5.04	1	-0.85	2.18	1.7	-0.88	0.32	-0.85	-1.02	5.23	4.32	2.04	0.08	0.66	2.66	0.54	0.72	5.42	5.37	-1.36	-1.8	3.94	-0.02	5.61	2.58	0.54	3.78	3.06	1.38	4.97	1.7	2.58	3.99	0.8	0.58	0.98	0.16	2.21
DPYSL2	-3.94	-9.09	-11.22	-4.75	11.26	0.84	9.22	5.09	1.61	0.58	9.55	6.43	4.38	-7.03	-10.06	-7.18	-4.17	-4	-12.01	12.22	-2.46	-7.83	-5.02	-8.92	8.14	-0.6	3.79	-5.93	-2.24	-6.66	2.3	-3.57	-4.36	-7.02	-6.45	-9.48	-3.11	7.01	-8.59	-10.3	-6.03	1.92	6.81	0.09	10.37	6.61	-0.24	1.88	6.51
DPYSL3	-3.28	-5.35	-7.1	-5.2	8.94	0.65	8.02	6	0.72	-1.68	1.08	3.32	3.1	-2.82	-5.13	-4.75	-2.51	1.96	-6.85	10.75	-1.08	-5.24	-1.91	-6.56	5.32	-0.89	3.86	-2.76	1.13	-3.13	1.37	-2.26	-2.14	-6.97	-0.96	-6.43	-4.42	-0.5	-4	-7.76	-4.96	3.41	5.72	1.54	9.51	5.18	-2.85	-0.28	6.76
DPYSL5	2.18	-1.26	-0.96	-1.91	0.35	-0.83	-1.59	0.78	-0.1	0.05	-3.23	1.92	-1.93	4.06	-2.73	-1.4	-5.98	-1.46	-4.06	-2.31	0.25	1.43	-0.2	0.7	-2.65	4.37	-2.82	-1.95	1.1	1.21	-6.33	9.11	1.84	4.26	2.99	-1.4	-2.89	0.25	-0.66	0.45	-0.16	2.19	-1.13	1.21	0.89	-0.69	-1.69	-2.68	-0.06
DR1	-0.37	2.36	0.26	1.33	1.58	-1.34	-0.81	1.97	-7.64	2.54	-3.52	-5.92	1.39	0.9	6.85	1.85	3.87	0.55	4.66	3.21	-2.57	0.17	1.89	1.71	-5.58	1.12	0.78	4.57	-1.03	0.71	3.76	6.45	-8.03	0.6	-4.98	2.73	-0.58	-2.18	2.09	4.66	-2.32	-1.28	-10.13	-9.12	-7.28	-7.75	-4.7	-6.6	-8.51
DRAP1	0.97	5.18	3.41	5.64	0.71	6.64	3.54	-4.16	-0.08	4.89	1.86	0.37	2.83	1.17	1.95	6.82	3.68	1.6	2.45	-0.49	1.06	4.3	7.99	0.68	2.59	1.44	4.07	8.34	-1.41	0.24	2.29	-1.55	-4.32	0.53	0.6	3.25	4.17	-3.85	5.91	3.98	-9.18	-0.33	1.26	-1.56	-4.97	-1.68	2.28	1.36	-3.88
DRD1	-2.32	-0.62	-1.76	-0.94	-1.39	-0.86	1.15	-0.4	2.49	-1.79	0.16	2.48	-2.19	-3.96	-0.59	-1.69	-3.85	5.79	-4.12	-1.51	2.19	1.19	-1.55	-2.89	-1.7	-0.79	-2.86	-1.71	3.64	2.33	-4.71	-0.76	9.49	-2.94	2.7	-0.18	-2.38	0.95	-0.05	-1.53	1.8	0.73	0.94	1.76	0.92	1.23	-2.08	-2.22	1.46
DRD2	2.22	-0.9	-1.08	-1.48	1.22	-1.34	-1.27	0.13	1.1	-0.34	-2.37	3.2	-2.34	6.93	-1.86	-1.85	-4.73	-3.12	-4.52	-2.55	1.46	2.14	-1.84	0.32	-2.75	5.32	-2.99	-2.68	2.02	1.99	-6.44	8.43	1.04	6.16	2.56	-0.66	-3.35	-0.01	-0.58	-0.7	1.71	1.33	-0.62	0.5	-0.16	-1.3	-2.77	-1.98	-0.26
DRD3	1.15	2.91	1.77	2.1	0.09	2.06	2.48	0.86	5.54	1.49	2	5.47	1.07	-0.83	2.65	2.01	-0.86	0.48	-0.83	-1.28	5.55	4.65	2.14	0.02	0.84	2.98	0.59	1.25	5.85	5.71	-1.33	-1.11	4.08	0.13	5.79	3.01	0.8	3.81	3.35	1.68	5.57	1.21	2.58	4.06	0.63	0.35	0.93	-0.12	1.98
DRD4	0.64	-3.59	-0.19	-4.15	-2.86	-2.67	-1.06	2.05	1.85	-2.17	0.6	3.34	-1.42	-0.25	-5.56	-2.67	-1.35	0.94	-2.04	-1.16	-4.1	-4.23	-4.1	2.8	1.69	-1.89	-3.49	-6.69	-3.43	-4.44	-4.74	0.01	5.92	0.52	3.18	-1.29	-0.14	1.32	-6.09	-5.45	3.02	3.19	7.1	7.85	7	6.31	3.78	5.18	6.99
DRD5	0	1.58	0.28	1.15	0.21	1.19	2.42	0.51	4.9	0.34	1.71	4.22	0.24	-1.6	1.3	0.5	-1.48	0.14	-1.74	-1.13	4.32	3.3	1.02	-0.71	0.05	1.66	-0.48	-0.09	5.07	4.25	-2.43	-1.25	3.62	-0.94	5.07	1.42	-0.12	3.16	1.96	0.27	4.63	1.37	2.84	3.54	1.01	1.71	0.22	-0.18	2.34
DRG2	4.94	5.89	7.02	4.63	-4.37	2.83	-2.78	-4.03	-1.5	4.11	-0.37	0.25	-2.82	3.98	6.18	6.94	5.9	1.93	5.91	-1.74	-0.55	0.91	2.38	4.06	2.2	1.77	4.62	2.33	-5.1	-1.69	2.37	0.87	-1.44	4.29	-1.67	5.93	3.1	-4.58	-0.64	5.06	-2.94	0.52	1.5	0.02	-4.71	0.13	3.3	3.05	-2.69
DRGX	0.52	2.47	1.21	1.65	0.18	1.69	2.24	1.51	4.89	0.86	1.56	4.58	0.72	-1.31	2.22	1.37	-1.52	0.22	-1.36	-1.1	5.12	4.1	1.64	-0.29	0.41	2.41	0.28	0.7	5.17	5.27	-1.92	-0.27	4.17	0.22	5.36	2.37	0.37	3.39	2.77	1.21	4.88	1.2	2.33	3.74	0.61	0.78	0.86	-0.13	2.12
DST	-3.29	-5.59	-5.63	-6.48	2.72	-2.97	1.24	1.51	-0.44	-2.39	1.71	3.67	1.25	-6.04	-6.83	-7.38	-2.59	0.67	-5.93	5.31	-4.67	-5.71	-5.95	-4.91	3.09	-4.41	-2.11	-5.42	-1.02	-5.65	-2.71	-1.29	5.16	-3.98	-1.96	-5.39	-4.07	2.44	-6.54	-6.59	1	-0.25	2.33	1.73	6.52	5.65	-0.47	-1.36	6.62
DTHD1	-3.8	-3	-3.81	-3.83	7.59	1.63	8.3	-3.26	-0.93	-3.61	-2.62	-1.1	2.18	-5.01	-1.39	-3.8	-4.19	-3.69	-2.04	7.86	-0.94	-1.17	-2.56	-4.3	3.28	3.16	-3.7	2.68	2.2	-0.08	2.65	-4.44	-0.38	-4.58	-0.24	-3.18	-4.3	-2.16	-1.55	-3.5	-0.77	0.4	-0.16	0.27	3.88	1.5	-1.97	-3.92	-1.38
DTNA	-0.24	-0.51	-0.65	0.05	-0.61	-0.6	-0.25	1.08	-0.18	-0.44	-0.69	0.33	-0.79	-1.16	-0.64	-1.39	-0.89	-0.34	-2.05	-0.13	0.5	-0.06	-0.68	-1.58	-0.6	-0.83	-0.62	1.01	0.77	0.46	-1.08	1.2	1.01	-1.28	0.98	0.02	-1	0.02	0.14	-0.08	-0.2	0.33	-0.27	-0.41	0.13	1.12	-0.69	-0.8	0.69
DTX1	0.53	-2.86	-5.98	-6.55	6.35	2.41	3.09	1.03	-0.76	4.18	-1.64	4.79	6.08	-1.86	-6.06	-3.04	-3.75	0.11	-6.12	6.1	-2.91	-1.36	-2.41	-3.99	9.5	0.93	2.02	-3.18	-1.34	-4.15	-0.24	-0.32	3	-0.63	-0.96	-3.63	-4.73	-1.75	-2.89	-6.25	-2.73	0.18	3.37	2.81	7.44	7.42	4.27	3.25	8.56
DTX2	-1.13	-3.36	-1.16	-2.15	-1.97	2.17	2.6	-1.74	6.8	-4.4	2.76	4.23	-1.38	-3.12	-5.21	-2.21	0.79	3.39	-3.33	1.59	-3.77	-2.39	-2.68	-0.56	2.22	-4.26	-1.63	-0.91	-1.78	-3.78	-0.96	-3.16	8.23	-1.98	5.09	-5.55	0.86	0.41	-5.96	-5.81	-1.57	1.51	10.33	7.49	6.85	6.04	6.68	6.67	5.21
DTX3	6.54	0.24	4.77	1.43	-1.7	-1.74	-4.09	-0.72	-1.55	1.5	-1.48	0.04	1.42	4.54	-3.8	1.92	-2.22	-2.41	2.36	-2.91	-3.54	-0.37	-0.41	6.64	0.3	0.86	1.16	-3.24	-6	-5.13	1.18	4.1	-1.56	6.94	0.68	1.48	1.75	-0.04	-2.98	-0.24	-0.26	2.88	0.94	2.89	2.94	4.32	5.82	4.85	4.62
DTX4	-3.45	-6.56	-2.72	3.63	1.51	-1.35	3.4	3.36	5.67	-3.29	10.7	2.82	-1.91	-4.73	-6.99	-6.97	-3.44	0.13	-7.26	5.32	-3.03	-5.22	-5.46	-5.71	2.67	-3.84	-0.55	-5.71	-1.33	-3.97	-3.44	-1.48	1.36	-5.85	-0.98	-5.23	-1.99	8.28	-6.24	-7.63	-0.51	2.38	4.46	3.41	7.67	6.15	-1.42	0.64	6.71
DUOX1	-0.82	-4.38	-1.14	-4.92	-2.31	-4.58	-0.47	2.38	2.61	-4.3	-1.09	3.26	-1.59	0.9	-6.91	-3.9	-2.9	0.9	-3.87	-0.9	-5.47	-4.39	-4.79	0.91	0.83	-3.66	-3.78	-5.94	-3.57	-4.82	-3.65	1.77	6.39	-0.18	4.54	-3.98	-0.05	4.16	-7.57	-5.51	1.74	4.38	6.01	7.26	9.16	7.47	4.51	5.22	8.14
DUOX2	-0.71	-0.64	-0.82	-0.83	-1.49	0.14	0.76	0.24	2.03	-0.85	0.07	2.39	-0.43	-1.48	-1.1	-1.26	-2.52	1.39	-3.06	-1.61	1.41	0.75	-0.26	-0.96	-0.88	-1.29	-0.73	-1.12	4.97	1.45	-3.27	-0.36	3.13	-1.4	4.36	-0.91	-0.43	2.03	-0.74	-0.71	0.98	1.28	1.7	2.21	2	3.88	-0.1	-0.12	3.02
DUSP1	0.68	-2.05	-1.78	-1.1	2.12	1.31	2.65	-1.35	2.24	-0.46	1.61	1.49	0.88	-2.44	-2.64	-0.69	-2.13	0.34	-1.4	1.01	1.19	0.1	-1.49	-1.7	6.15	-1.26	0.65	-1.63	0.96	-2.52	-0.02	-3.91	1.68	0.21	0.28	-1.7	2.79	1.1	-2.61	-3.4	-1.79	1.21	2.81	0.47	1.82	3.19	1.07	2.52	0.65
DUSP10	-1.62	2.7	-2.27	-2	3.77	3.95	2.91	-0.89	-1.85	3.88	2.88	-0.67	4.43	-1.69	-2.25	1.98	1.24	2.98	-2.22	2.15	-2.21	-1.6	2.45	-2.68	4.48	1.23	2.22	4.84	-1.08	-3.55	-0.54	1.65	1.9	-1.74	-0.44	-0.74	-0.01	-0.35	-0.4	-1.52	-4.8	-0.85	-1.2	-3.19	-0.44	-0.6	-1.2	-0.41	-1.87
DUSP16	2.04	4.98	1.25	-1.78	-1.71	2.77	-3.67	-4.31	-5.18	5.29	1.16	-0.53	3.95	2.4	-5.06	5.21	4.13	4.2	3.08	-2.69	-1.11	-1.91	2.82	0.6	3.49	1.53	3.8	4.17	-6.85	-4.53	2.91	-1.41	-0.5	2.84	-4.26	1.58	3.39	-5.27	0.85	1.11	-0.15	-3.86	-4	-3.78	-3.8	-3.47	4.17	2.41	-3.43
DUSP19	-3.48	-4.79	-3.62	1.76	2.21	-4.07	2.66	1.63	-2.79	-2.49	-0.1	-2.8	-3.8	-3.84	2.91	-6.75	-0.31	-4.84	-1.65	4.66	4.08	-0.14	-2.8	-1.85	-4.85	-6.09	-4.52	-3.5	5.92	4.13	1.66	0.84	-3.81	-2.65	-4.75	-3.04	-2.68	0.87	0.22	3.93	2.07	0.16	-4.73	-3.04	1.24	0.16	-2.99	-3.94	-1.21
DUSP2	-2.74	-1.17	0.79	1.15	2.22	2.16	4.96	1.57	2.27	-2.6	2.3	0.17	-2.54	-3.69	0.89	-1.21	-0.98	0.15	-0.98	2.68	-0.2	-2.18	-0.95	-3.34	1.69	-2.71	-1.24	0.89	1.29	1.26	-1.43	-1.06	0.89	-4.05	2.6	1.15	-2.11	-0.1	-1.02	-3.33	0.79	1.95	3.35	2.32	1.36	2.78	-0.79	0.48	1.13
DUSP21	0.13	1.84	0.79	1.96	-0.23	1.28	2.34	0.69	4.78	0.51	2.15	4.41	0.44	-1.52	1.6	0.95	-1.71	-0.34	-1.64	-1.32	4.62	3.64	1.26	-0.07	0.24	1.96	0.37	0.32	5.21	4.79	-2.01	-1.99	3.58	0	5.2	1.89	0.38	3.38	2.46	0.9	4.78	1.55	2.46	3.46	1.02	0.63	0.29	-0.19	1.92
DUSP22	-2.31	2.12	-1.99	-0.69	2.75	2.13	4.38	1.43	0.89	-1.81	5.29	1.26	2.24	-2.56	-4.76	-2.89	-0.73	0.31	-4.21	2.89	1.86	2.8	-1	-3.43	3.92	-1.95	-0.97	-1.76	2.27	-1.02	-1.14	-3.01	1.95	-1.38	-0.76	-1.13	-0.91	1.14	-2.83	-0.7	-1.19	1.45	1.04	0.89	2.5	3.02	1.45	3.16	1.92
DUSP4	-0.27	-2.38	-2.23	1.07	2.66	2.12	4.08	3.29	1.29	-1	2.74	1.53	1.11	-2.81	-0.43	-0.7	-1.71	-0.2	-3.35	4.1	1.42	-1.76	0.43	-2.92	1.17	0.5	0.6	-1.08	1.68	-0.5	0.35	-0.37	-1.13	-2.72	-1.1	-1.31	-1.22	2.26	-3.67	-2.78	-2.3	2.83	2.9	1.69	3.76	2.77	-0.45	2.24	1.88
DUSP6	-5.07	-6.17	-8.21	-2.92	7.4	2.23	8.15	5.38	1.1	-1.29	5.54	2.32	0.84	-4.21	-5.88	-4.64	-2.45	-0.97	-7.44	8.76	0.5	-4.64	-2.65	-6.45	3.69	-2.11	1.38	-2.54	1.85	-4.65	1.84	-3.25	-0.32	-5.2	-2.57	-6.63	-1.4	4.97	-7.12	-7.83	-5.59	1.23	4.48	-0.98	7.03	4.16	-3.2	0.79	1.36
DUSP8	5.94	1.57	1.28	-2.11	-1.5	2.06	-3.22	-1.85	-1.41	3.79	-1.12	2.75	3	3.95	-3.36	3.42	-2.67	1.4	2.2	-3.11	-3.9	0.78	0.51	4.17	1.38	3.57	1.22	-0.82	-4.68	-4.59	0.71	1.43	1.38	6.1	0.44	2.31	2.39	-0.95	-2.48	-3.08	0.35	-0.8	1.39	1.08	1.66	0.28	3.96	3.3	0.64
DUSP9	-3.32	0.9	0.4	0.29	-2.92	2.73	2.99	0.17	3.7	-1.56	0.89	2.13	0.13	-4.5	0.01	-1.22	-3.93	3.32	-2.94	-2.92	2.38	-0.34	0.66	-4.81	0.25	-1.81	2.27	0.63	3.85	3.55	-4.67	-0.6	5.35	-3.94	6.64	0.26	-1.57	2.18	0.39	-0.26	-0.96	2.44	2.11	1.82	-0.15	0.51	-2.5	-1.6	0.11
DUXA	0.97	2.88	1.52	1.92	-0.03	2.14	2.27	1.1	5.35	1.32	1.81	5.21	0.85	-1.09	2.53	1.84	-1	0.2	-0.97	-1.4	5.42	4.53	2.08	0.05	0.65	2.82	0.36	0.95	5.67	5.69	-1.46	-1.36	4.02	0.14	5.73	2.84	0.67	3.83	3.39	1.54	5.3	1.24	2.53	3.94	0.61	0.3	0.91	-0.1	2.1
DVL1	8.83	2.59	6.84	-1.21	-5.47	0.73	-5.51	1.38	1.63	0.01	-1.04	1.03	0.67	1.02	-5.16	5.72	1.17	1.03	5.22	-2.7	-9.25	-6.16	0.35	4.87	4.16	3.66	3.25	-0.68	-9.93	-8.73	3.94	2.03	2.04	8.18	-0.19	5.2	-1.21	-2.06	-4.05	-3.06	1.34	2.71	6.14	4.57	2.06	3.05	8.84	8.31	5.04
DVL2	3.48	7.25	9.23	4.63	-2.7	2.03	1.57	-4.61	-1.34	0.98	0.53	1.19	-2.11	4.89	5.84	4.22	5.4	-1.42	7.39	2.56	-0.38	2.82	4.87	2.19	2.91	-4.68	4.8	4.68	-4.87	-0.78	4.34	-1	-0.39	1.18	-0.71	3.63	5.26	-1.92	-2.39	4.7	-6.85	2.38	5.24	0.66	-3.58	2.87	5.69	5.85	-1.45
DVL3	7.73	3.28	6.82	-4.99	0.56	1.35	-4.22	2.53	-8.12	4.53	-1.93	-1.88	2.73	5.96	-4.33	5.99	6.06	2.14	6.56	2.78	-12.92	-10.3	-0.41	4.76	6.39	5.3	5.17	-0.99	-12.45	-12.87	5.17	5.74	-2.01	6.65	-3.84	0.7	0.23	-5.16	-6.65	-7.08	-5.23	3.17	0.39	-1.03	1.18	2.11	7.56	6.51	2.16
DYRK1B	9.88	4.73	11.02	0.24	-4.41	-1.28	-6.65	5.05	-3.8	2.12	-3.31	0.29	-0.74	7.07	0.09	4.37	6.09	2.74	7.45	-1.59	-5.85	-3.48	3.02	5.35	1.83	5.66	3.78	-4.31	-9.39	-5.53	2.98	6.6	-0.94	9.68	-1.59	5.04	-2.17	-4.57	-3.73	-1.69	1.38	4.69	1.05	1.65	-1.64	3.48	7.16	6.88	4.93
DYRK2	0.14	-4.18	-1.66	-6.2	4.34	-0.95	3.83	4.23	-2.73	-0.92	0.47	1.98	-0.06	-0.26	-4.03	-3.55	-0.38	-1.61	-0.56	6.08	-5.51	-8.39	-4.83	-2.2	4.32	0.65	1.33	-5.12	-2.98	-6.07	1.63	3.14	-2.23	-2.42	-3	-3.48	-4.1	0.68	-6.79	-6.24	-2.62	2.81	2.39	-0.83	5.76	4.17	-1.02	-0.6	3.72
DZIP3	-1.35	-1.07	-1.17	-1.29	-3.24	-6.01	-3.74	-0.45	-4.27	-0.19	-2.46	-4.39	-1.93	1.84	2.73	-3.15	2.73	-4.17	2.21	-1.08	3.27	-0.45	-0.87	1.57	-4.84	-3.85	-2.04	-2.7	-0.15	2.18	-0.3	1.48	-1.87	-0.4	-4.53	0.54	-0.15	-0.16	3.08	6.44	3.4	-2.77	-4.9	-2.23	-2.77	-1.67	-1.49	-5.2	-2.28
E2F1	-6.44	-3.17	0.73	-8.31	-1.54	2.41	4.35	6.7	-0.08	-2.61	-9.09	-6.23	-5.27	3.9	9.85	2.86	0.78	0.35	3.2	2.64	-6.56	-8.76	6.89	-1.91	-9.36	2.39	-2.05	4.88	1.93	-0.79	-10.1	11.04	-3.4	-10.96	6.81	-6.79	4.22	2.39	-2.35	-3.57	-7.47	5.86	-0.69	0.75	-3.21	-10.54	-12.18	-13.32	-10.65
E2F2	-4.51	-1.97	0.34	-6.42	-0.9	0.57	2.3	4.6	0.77	-2.18	-6.91	-3.69	-3.97	2.27	5.59	0.99	-0.98	-0.26	0.85	1.56	-3.65	-5.09	3.62	-1.13	-7	0.81	-3.27	2.5	1.24	-0.75	-7.94	7.37	-2.01	-7.54	4.72	-3.32	1.33	1.41	-1.61	-2.57	-3.71	4.28	0.1	2.01	-1.47	-7.06	-7.9	-8.97	-6.88
E2F3	-0.61	-0.07	2.95	-4.14	-0.18	-2.53	-0.27	5.66	-3.01	-1.87	-5.82	-3.54	-4.55	3.26	4.71	-1.51	2.48	-2.49	2.82	2.92	-5.65	-6.29	1.65	2.3	-3.69	2.05	-2.99	-1.4	-2.82	-4.79	-2.1	6.83	-4.23	-2.88	0.83	0.1	-1.29	-0.14	-3.86	-3.28	-2.04	4.95	-1.76	0.38	-0.5	-3.28	-4.92	-6.03	-4.2
E2F4	2.27	-3.37	1.86	-2.54	-1.32	-0.68	-0.23	-2.42	-0.34	-2.16	-2.67	-0.62	-0.11	2.12	-4.39	3.63	-0.96	1.36	2.39	1.69	-5.31	-3.33	-2.9	5.67	1.74	-3.57	-0.34	-1.2	-5.43	-4.72	3.04	3.5	0.25	4.32	2.35	-0.7	2.52	-0.11	-2.65	-4.11	-1.66	3.07	5.81	3.02	3.84	4.86	6.55	5.48	4.18
E2F5	-4.05	3.42	4.3	-0.42	-4.97	0.8	-4.01	5.43	-1.16	5.07	-2.98	-0.33	-4.35	-1.23	8.73	1.9	6.58	-1.85	1.45	0.75	3.6	-1.77	3.6	-6.45	0.62	3.76	4.55	-1.08	2.86	9.33	-5.84	-0.51	-4.18	-3.1	-4.04	2.63	-5.2	-4.27	10.79	4.82	6.49	-4.37	-5.05	-3.24	-8.64	-9.69	-9.71	-4.64	-5.25
E2F6	0.65	-0.33	1.24	1.13	-0.41	-2.46	-2.38	2.27	-3.88	-1.56	-4.77	-3.44	-2.29	1.87	4.09	-0.33	2.05	-0.98	2.67	-0.47	0.5	0.03	1.56	2.85	-2.76	-1.1	-1.59	-0.59	0.5	1.34	-0.08	3.61	-2.63	1.01	-1.03	2.59	-0.35	-0.78	1.93	2.75	0.54	0.47	-4.57	-2.52	-3.22	-2.22	-1.96	-3.04	-1.88
E2F7	-6.89	-4.13	-0.83	-7.6	-3.3	0.72	3.52	6.4	-0.24	-3.31	-8.43	-5.66	-6.57	3.4	9.5	1.44	1.45	-0.27	2.88	2.41	-5.59	-7.75	6.4	-1.47	-9.41	1.96	-2.35	4.13	2.54	-0.91	-9.6	10.31	-3.23	-10.29	5.07	-6.3	3.67	2.06	-2.78	-2.86	-6.4	5.86	-1.38	0.54	-2.54	-10.22	-11.39	-12.88	-10
E2F8	-6.82	-4.28	-0.74	-8.07	-3.74	0.39	3.88	6.6	0.05	-2.81	-8.86	-5.9	-6.27	3.25	9.16	1.45	1.02	-0.28	3.13	2.66	-5.9	-8.12	6.5	-1.38	-9.66	1.86	-3.24	4.51	2.73	-0.47	-10.43	10.52	-3.47	-10.49	6.13	-7.2	3.62	2.17	-2.93	-4.17	-6.57	5.95	-0.95	0.14	-3.16	-10.21	-11.88	-13.21	-10.04
E4F1	4.54	-3.11	4	1.38	-7.64	-1.69	-3.18	-1.14	5.31	-3.66	-3.13	1.07	-3.52	2.8	-3.26	-0.07	2.9	2	4.48	-3.67	-4.23	-4.89	-0.5	6.75	1	-3.36	-1.65	-5.58	-6.64	-6.05	-0.06	2.67	2.38	6.67	3.26	3.9	3.03	2.46	-2.41	-2.84	0.42	4.05	11.6	11.83	7.51	7.43	10.41	10.89	8.63
EAF1	5.57	7.15	2.57	1.32	1.32	1.87	-5.9	-1.27	-8.16	5.59	-2.65	-3.33	5.65	6.83	0.09	5.25	4.91	3.92	5.77	-1.72	-2.8	0.49	2.49	4.19	2.83	2.3	5.27	4.35	-6.31	-4.45	5.71	3.37	-2.88	5.78	-3.73	3.09	3.65	-4.47	3.49	4.06	-2.88	-3.02	-8.6	-7.01	-4.6	-5.68	2.59	1.15	-4.62
EAF2	-1.98	-2.95	-2.76	2.42	2.05	-0.97	3.48	-2.66	1.81	-2.34	0.21	-2.67	-1.85	-4.66	4.4	-2.23	-2.81	-3.73	-1.59	1.47	4.63	3.38	1.32	-3.21	-3.19	1.32	-2.91	1.2	6.05	6.84	-0.49	-3.4	-4	-3.18	-0.83	-1.6	-3.94	0.22	4.7	2.23	0.63	-1.76	-1.14	-1.13	-3.15	-2.67	-5.59	-5.85	-3.65
EBF1	-3.22	-7.99	-9.04	-1.34	9.86	-0.88	7.64	5.29	4.85	1.76	11.63	4.93	4.13	-7.37	-9.41	-6.1	-3.56	-6.5	-11.72	11.21	-1.68	-6.1	-4.6	-8.7	7.96	-0.77	3.23	-7.79	-2.76	-5.93	0.56	-6.97	-5.69	-6.73	-5.19	-6.89	-3.18	10.06	-6.86	-9.9	-4.28	1.63	6.15	1.51	9.52	6.79	1.43	2.24	7.5
EBF2	1.79	-4.32	-7.38	-2.68	5.61	0.61	4.09	3.54	1.49	1.59	5.54	4.95	0.48	-4.06	-5.5	-1.52	-0.92	-4.66	-7.52	6.39	2.11	-1.88	-1.47	-3.96	1.9	1.85	4.27	-4.98	-1.47	-3.61	1.6	-4.1	-4.9	-0.92	-3.22	-3.11	-1.88	3.35	-5.39	-6.22	-2.82	0.9	6.2	2.03	5.42	3.22	2.92	4.03	3.83
EBF3	-4.61	-5.08	-3.38	5.42	3.45	-2.69	3.5	0.04	7.83	-1.09	12.73	0.74	0.01	-7.75	-5.75	-5.88	-4.45	-6.68	-9.26	4.12	0.6	-2.58	-3.56	-6.39	2.63	-2.85	-2.21	-5.77	0.21	-2.01	-4.5	-6.19	-2.54	-6.15	-2.13	-3.97	-0.93	11.08	-3.94	-5.88	1.88	1.13	1.83	0.35	2.07	5.17	-1.21	-0.33	5.54
EBF4	3.01	-0.09	1.86	0.9	-1.61	1.36	-2.99	-1.58	2.17	0.99	1.84	3.74	1.08	3.95	-4.73	-2.77	-2.15	-1.62	-1.73	-1.89	-1.31	0.42	-0.73	3.88	2.02	-0.82	-0.06	-5.62	-1.34	-0.69	-1.68	2.04	0.2	2.36	1.28	0.09	3.37	1.57	-2.41	-1.9	-0.65	3.17	2.24	2.51	5.02	5.2	4.93	3.07	7.01
EBI3	-3.5	-1.55	-5.64	-3.54	8.55	2.38	8.34	-2.04	-0.97	0.99	2.31	0.77	2.51	-4.72	-3.2	-3.49	-3.75	-3.5	-4.66	6.87	-0.05	-1.59	-3.39	-5.39	4.91	1.47	-1.25	1.49	1.08	-1.36	1.88	-4.4	-0.57	-4.89	-2.22	-1.43	-2.04	1.07	-0.29	-4.14	-1.15	0.26	1.02	0.44	5.56	1.8	-1.47	-2.04	-0.27
EBP	-0.27	3.85	3.79	2.64	1.22	4.82	0.03	-3.03	2.44	1.33	-3.97	-4.5	0.56	4.86	6.62	7.69	-1.32	4.91	7.45	-3.52	-0.49	0.56	7.77	1.28	1.09	4.43	5.16	8.43	1.03	4.97	-1.01	3.64	-3.38	0.36	6.73	0.1	1.51	-2.34	5.02	3.1	-6.28	0.9	-0.51	-3.2	-7.39	-6.3	-5.22	-3.21	-8.64
ECD	2.06	2.83	1.98	2.74	1.36	0.13	-4.64	-1.57	-5.71	2.6	0.41	-4.92	6.89	3.1	0.05	-1.12	3.45	2.27	4.5	-0.89	0.34	2.05	7.19	4.58	0.68	4.08	-0.98	5.64	-1.16	2.34	4.17	-0.09	-4.99	7.12	-6.31	3.67	-0.74	2.07	4.04	1.32	-4.86	-3.54	-5.17	-6.96	-5.66	-6.02	0.64	-2.21	-6.02
ECE1	9.1	5.26	5.99	-5.11	0.07	-1.27	-6.79	0.76	-8.51	3.02	-2.13	-0.69	4.24	4.77	-7.16	5	3.45	0.69	5.2	0.76	-10.42	-4.78	0.96	6.51	6.14	4.77	4.4	0.77	-10.96	-11.11	6.11	3.96	-3.07	9.06	-5.72	0.54	1.17	-6.33	-5.44	-3.4	-2.61	0.68	-2.09	-2.25	1.82	1.1	6.35	5.31	2.07
ECEL1	-0.66	0.09	-0.02	-0.46	-0.87	-0.17	1.68	4.52	2.39	-1.02	0	2.25	-1.46	-2.04	-0.08	-0.55	-2.47	-0.84	-2.54	1.55	2.37	1.58	-0.27	-1.2	-1.41	0.34	-1.71	-0.54	3.43	2.62	-3.06	1.48	2.2	-0.67	2.8	0.54	-0.93	1.3	0.26	-0.63	2	1.97	1.15	1.88	0.74	0.47	-1.38	-1.09	0.73
ECM1	-2.76	-7.37	-6.8	-2.72	5.53	0.01	6.8	6.18	2.82	-2.21	6.68	4.21	1.29	-3.53	-7.09	-5.25	-3.58	0.32	-8.57	9.19	-2.33	-5.83	-3.14	-6.24	4.78	-3.05	3.32	-6.08	0.58	-4.5	0.43	-3.21	-0.17	-5.95	-2.88	-7.53	-3.41	5.35	-5.98	-8.7	-5.33	3.89	6.3	0.98	10.47	7.34	-0.89	0.5	7.92
ECSIT	7.96	6.33	9.29	5.47	-3.08	1.29	-2.54	-0.38	-1.7	4.86	-1.46	-1.36	0.47	4.59	3.82	8.24	4.63	-2.21	7.58	-2.66	-1.84	0.5	4.73	3.91	-0.6	7.04	4.2	2.2	-8.26	-3.99	2.66	0.86	-3.3	6.49	1.88	6.44	-0.44	-4.48	4.16	2.03	-3.8	4.31	1.75	1.71	-3.95	-0.25	4.35	5.88	-0.5
ECT2	-7.59	-4.57	-2.52	-7.15	-1.47	-0.77	3.32	5.67	-0.87	-3.02	-9.5	-6.77	-6.03	3.88	11.05	0.56	1.59	-0.35	3.82	2.73	-5.82	-8.69	7.06	-1.75	-10.51	1.51	-2.4	5.11	5.57	2.11	-8.86	11.19	-4.52	-10.84	5.18	-7.95	3.07	3.27	-1	-1.59	-7.57	3.84	-3.85	-2.85	-4.1	-11.45	-12.43	-14.19	-11.52
ECT2L	-2.88	-2.43	-4.11	-1.15	-2.15	-3.47	-1.49	0.29	2.77	-2.12	-0.29	3.4	-2.97	-4.36	-1.13	-4.84	-1.07	-1.92	-3.29	-2.57	4.81	2.28	-4.64	-0.95	-2.5	-4.14	-4.22	-5.4	6.12	5.08	-3.73	-3.99	3.4	-3.39	1.31	-1.47	-2.4	1.86	0.37	0.59	7.65	-3.17	1.48	2.64	1.67	0.32	-1.8	-0.71	1.72
EDA	-1.31	4.57	0.84	2.04	-1.06	1.98	-4.34	-3.44	-1.42	5.16	-1.25	0.16	0.68	3.48	1.2	4.24	1.28	-1.69	4.11	-3.14	2.47	2.87	1.07	-1.69	-1.41	1.3	1.82	-1.9	-2.47	2.29	-1.23	-1.61	-2.45	-0.25	-2.92	4.16	0.4	1.82	5.42	2.54	3.62	-3.36	-2.86	-1.66	-2.17	-4.28	2.15	2.05	-1.71
EDA2R	-2.73	-3.6	-3.03	1.68	1.06	-1.95	3.3	-1.17	7.39	-3.85	5.79	2.43	-1.37	-4.34	-4.71	-4.25	-3.75	-2.41	-6.28	1.35	3.1	-0.69	-4.16	-3.74	0.08	-2.48	-2.16	-5.06	3.01	0.43	-3.34	-5.62	1.76	-2.6	0.76	-1.17	-1.31	6.16	-3.23	-3.88	2.11	-0.64	5.17	3.78	5.49	7.45	0.89	2.85	6.49
EDAR	-1.01	0.11	-0.29	-0.36	0.15	0.13	2.83	2.26	3.3	-1.01	0.45	2.33	-0.58	-2.01	0.33	-0.66	-2.22	-0.76	-2.3	-0.15	2.55	1.69	-0.31	-0.26	-0.11	0.57	-1.92	-1.05	4.09	2.68	-2.25	-0.71	3.03	-1.34	4.03	0.92	-1.07	1.64	0.54	-0.4	3.35	0.78	2.44	3.16	1.85	3.78	-0.3	-0.02	3.28
EDARADD	2.25	1.02	2.84	3.25	-0.46	-0.33	-2.52	-1.93	0.29	0.75	-1.22	1.37	1.08	3.68	3.01	1.95	1.2	-4.13	0.7	-2.03	0.25	0.44	3.19	1.88	0.43	3.52	2.28	1.09	-1.34	1.67	0.96	-2.03	-3.66	1.94	-2.44	2.18	2.07	-1.23	1.16	2.03	-0.53	0.45	-0.62	1.75	-2.28	-2.3	-1.99	-0.94	-1.18
EDF1	4.53	6.32	7.4	5.58	1.58	3.29	1.49	-2.16	-3.18	4.87	0.17	-3.33	1.21	3	1.6	8.3	4.29	-1.37	5.29	-0.52	-1.66	1.82	5.61	2.73	2.98	3.96	2.88	5.9	-6.95	-2.2	3.51	0.34	-6.48	4.29	-1.58	5.81	2.55	-5.81	5.12	3.58	-5.58	2.72	-0.02	-1.61	-4.4	-0.89	2.59	3.51	-3.25
EDN1	-5.02	-2.96	-4.68	-3.4	4.03	1.32	6.74	2.83	1.42	-3.59	2.85	2.77	-0.5	-6.23	-2.72	-5.3	-2.01	1.99	-5.54	5.63	0.52	-3.95	-2.73	-5.79	-0.55	-2.23	1.08	-2.39	3.63	-1.18	-1.42	-1.01	3.3	-5.41	2.8	-4.92	-5.28	2.13	-4.89	-5.74	-2.44	2.91	2.44	1.16	3.95	5.22	-3.42	-1.18	2.41
EDNRA	-3.29	-6.32	-7.12	1.75	7.4	-1.04	7.42	4.17	6.5	0	10.47	2.73	2.87	-6.57	-7.14	-4.7	-3.28	-4.61	-9.19	9.98	1.54	-4.51	-2.19	-7.05	6.24	-1.68	3.12	-5.53	-0.1	-4.06	0.61	-6.36	-4.12	-7	-3.85	-6.65	-1.68	9.12	-4.08	-8.44	-3.05	1.9	5.11	0.79	8.39	4.82	-1	-0.12	6.57
EDNRB	-0.12	-3.78	-8.31	-5.29	5.49	4.44	2.73	4.03	0.6	4.26	4.81	8.98	4.07	-3.71	-6.77	-2.55	-1.65	0.03	-8.46	5.98	1.49	-1.64	-1.81	-5.17	5.37	0.2	3.66	-6.48	-1.72	-4.28	-0.63	-2.34	1.28	-0.92	-2.29	-4.04	-3.41	3.05	-5.07	-6.62	-3.66	-0.72	5.14	0.89	8.61	3.41	4.28	4.18	5.63
EDRF1	3.99	-6.21	0.68	1.8	-2.46	-7.02	-4.66	2.82	-3.78	0.11	-4.91	-3.25	-5.8	2.96	0.88	-3.98	5.4	-2.16	4.15	0.71	-1.36	-1.75	-1.51	1.05	-5.13	-2.24	-5.74	-3.52	-1.81	2.17	2.5	3.11	-3.25	2.86	-4	-2.57	-3.62	-4.03	2.26	1.86	2.31	1.55	-2.19	-0.4	-0.31	-0.13	-1.03	-0.35	0.15
EED	1.05	-5.15	-0.04	1.83	-1.05	-4.42	-2.98	2.13	-3.65	-0.34	-3.94	-5.09	-4.5	-0.64	6.93	-0.5	3.71	-3.23	4.89	2.44	1.15	-0.24	1.85	3.02	-7.78	-2.96	-4.12	-0.98	3.4	5.21	1.92	3.79	-7.12	0.93	-3.35	-0.68	-3.7	-2.99	4.06	3.45	2.01	1.36	-3.59	-3.11	-3.14	-3.17	-3.73	-5.43	-4.69
EEF1D	3.62	-0.27	9.05	0.99	-2.71	4.13	-0.83	7.07	4.61	2.42	0.93	6.91	-5.36	-6.2	6.61	2.85	5.52	1.58	1.65	3.32	-2.51	-5.38	4.41	-2.34	5.54	5.26	-1	-4.78	-4.98	2.98	-2.32	0.93	2.06	2.76	1.4	5.1	-0.76	-4.17	6.96	-0.85	4.7	3.2	6.15	5.62	-4.57	-2.64	-2.06	3.42	2.22
EEF1E1	-1.15	2.21	0.96	3.78	0.48	-1.18	0.86	0.98	-2.25	-1.21	-0.75	-6.77	-2.48	-1.64	9.17	0.57	3.99	-2.07	5.19	0.72	4.73	4.59	2.25	0.33	-5.66	1.75	-0.67	2.38	6.33	7.12	2.43	0.24	-7.44	-0.48	-3.45	3.72	-0.81	-1.21	7.13	7.12	-1	-2	-7.53	-6.57	-9.04	-7.01	-7.21	-6.16	-7.32
EEF2	10.2	8.12	11.48	3.94	-1.15	0.4	-0.93	0.18	-1.1	5.25	1.78	0.12	1.4	2.17	-0.36	7.94	3.81	-2.66	7.75	0.77	-3.07	-4.33	2.55	2.92	2.67	7.38	6.36	-0.38	-9.81	-6.02	4.96	0.67	-1.96	8.53	0.94	7.6	-3.17	-4.15	1.48	-3.01	-0.21	3.09	1.48	2.33	-3.36	1.63	5.17	6.21	3.03
EFCAB6	-0.05	0.6	-0.94	-2.29	-4.67	-4.1	-2.46	1.29	-1.69	-0.9	-1.15	-0.52	-2.02	0.69	-1.65	-2.94	2.3	-3.62	-3.61	-3.41	2.06	0.27	-0.78	1.93	-3.64	-3.15	-3.73	-5.47	1.46	0.18	-4.17	-2.53	4.03	-1.03	0.57	-0.59	2.52	-0.76	0.78	2.01	4.46	-0.9	0.1	2.52	1.96	2.12	0.21	-0.29	2.34
EFNA1	2.34	3.03	4.08	5.46	-3.34	4.15	-1.74	-7.29	1.67	4.27	4.05	-0.57	2.54	0.38	0.75	5.91	4.88	3.46	2.01	-7.29	3.37	4.48	5.64	2.36	0.56	-0.54	2.84	6.55	-0.96	2.58	2.45	-3.96	-2.33	1.82	0.59	1.82	5.67	-1.97	4.69	5.63	-2.97	-4.16	-2.44	-3.37	-6.47	-4.42	4.86	2.41	-3.21
EFNB3	-1.02	-2.83	-1.08	1.59	0.35	0.52	1.2	4.37	3.31	0.07	5.96	2.8	-0.68	-1.1	-4	-4.22	-5.07	-3.64	-4.1	3.64	-0.34	-0.7	-1.85	-1.96	1.06	-1.64	-0.62	-5.65	0.51	-0.26	-4.02	2.99	-0.55	-2.07	0.5	-1.7	0.35	6.47	-2.8	-3.88	0.25	4.05	1.45	1.2	4.43	3.75	-1.77	-0.49	5.32
EFS	-4.48	-6.46	-4.34	2.12	4.89	-2.21	6.45	3.95	7.16	-3	11.56	0.57	-0.01	-6.53	-6.65	-6.18	-3.46	-3.4	-9.35	7.86	-1.49	-4.63	-4.01	-6.78	3.25	-4.04	-0.21	-5.56	0.51	-3.41	-2.26	-4.35	-2.36	-6.8	-2.09	-5.76	-0.36	9.48	-5.42	-7.89	-1.8	4.95	5.95	2.21	8.34	8.17	-0.8	1.77	8.45
EGF	-2.58	1.28	-2.05	-0.31	-1.03	2.55	1.02	-2.47	0.85	-0.67	2.22	-0.53	0.59	-3.38	-1.07	0.43	-2.7	1.5	-2.74	-2.66	1.63	0.08	-0.72	-2.73	-0.49	-0.42	3.2	1.4	2.63	1.38	-1.3	-3.66	2.42	-1.87	1.74	-0.55	0.87	-0.41	-0.38	-0.54	-1.79	-1.89	0.58	0.07	-0.48	0.4	-0.28	0.44	-0.56
EGFL7	2.83	-0.33	-1.11	1.67	1.68	2.9	0.83	0.4	4.12	2.41	6.74	4.27	1.06	-2.5	-6.18	-1.05	-2.41	-1.36	-2.1	1.13	1.54	0.39	0.12	-2.47	2.07	0.92	2.42	-4.51	-0.39	-1.76	-0.29	-5.68	0.55	2.25	-2.13	-0.9	-0.93	3.12	-2.1	-3.37	1.17	-0.81	4.28	1.58	4.28	3.32	3.74	4.55	4.15
EGFR	4.76	2.22	2.9	-4.5	-0.93	1.58	-4.59	-0.73	-3.74	2.83	-1.86	-0.34	3.45	5.07	-1.71	4.08	4.01	3.85	5.47	-2.06	-7.03	-3.68	2.97	5.87	3.69	2.97	4.11	2.77	-6.96	-6.58	4.41	2.31	2.71	4.34	1.53	-1.84	2.13	-4.98	-3.95	-2.1	-4.13	-1.04	0.09	-1.1	-0.74	1.15	4.13	3.87	1.24
EGLN1	3.31	4.29	5.34	-0.45	-1.33	4.01	0.37	1.12	-4.55	5.16	-0.63	-1.7	1.13	5.07	2.39	8.28	3.28	5.16	6.54	-0.56	-6.35	-5.09	3.96	1.92	3.25	4.81	4.29	6.88	-8.43	-5.86	5	4.75	0.51	3.73	1.92	2.05	0.95	-2.59	-1.32	-2.14	-5.86	1.27	-0.99	-3.06	-4.65	-1.85	-0.61	2.6	-3.2
EGLN2	5.61	-1.06	3.92	-3.89	-0.85	-0.45	-1.84	2.01	-1.89	0.54	-0.93	0.43	0.78	4.16	-6.16	1.28	4.06	4.01	2.82	2.75	-10.65	-9.65	-2.33	4.18	6.31	2.26	3.13	-2.21	-10.34	-10.86	3.1	3.13	2.58	6.57	-0.08	-2.37	-0.96	-3.15	-8.82	-9.24	-5.41	4.8	8.45	4.63	6.13	6.76	8.89	8.58	6.69
EGR1	-0.7	-2.47	-3.11	-4.48	4.52	1.8	3.8	2.07	1.39	-0.11	2.82	4.62	2.04	-0.81	-7.48	-2.73	-2.19	0.63	-4.34	4.25	-3.23	-4.68	-2.88	-4.01	7.96	-0.46	2.49	-4.72	-3.7	-7.06	1.21	-4.29	2.56	-1.59	0.28	-5.92	0.29	2.3	-7.44	-8.62	-4.45	0.54	4.52	1.75	7.4	6.95	3.17	4.56	6.21
EGR2	-4.62	-5.73	-7.08	-6.38	9.8	2.12	11.41	0.99	0.1	-4.08	1.26	0.85	2.32	-4.86	-4.37	-5.63	-4.64	-1.93	-7	10.79	-2.11	-4.54	-4.13	-6.52	8.6	0.11	-0.01	0.31	2.27	-2.64	2.51	-5.55	-0.66	-6.37	-1.69	-6.06	-1.12	1.4	-5.31	-7.8	-4.65	1.6	5.25	1.09	9.28	6.98	-2.91	-1.89	2.69
EGR3	-1.3	-4.91	-6.97	-2.05	5.48	1.31	6.06	3	5.05	-0.55	6.38	4.53	0.78	-4.77	-6.5	-4.33	-2.68	-3.66	-8.25	6.17	1.47	-2.36	-2.84	-6.69	5.43	-0.75	0.71	-4.87	0.24	-3.59	-0.31	-6.14	-0.8	-2.63	-1.5	-4.2	-1.04	6.07	-5.77	-7.55	-2.41	1.55	6.5	3.24	7.87	7.02	2.26	4.13	5.82
EGR4	0.29	1.52	0.65	1.22	-0.82	0.84	1.56	1	3.94	0.12	0.97	3.55	0.19	-1.15	1.25	0.41	-1.73	-0.29	-1.62	-1.85	3.76	3.1	0.65	-0.18	0.12	1.17	-0.57	-0.36	5	3.93	-2.52	-1.61	3.38	-0.55	4.5	1.6	-0.18	2.83	1.78	0.53	3.65	1.34	2.09	3.39	1.64	0.88	0.26	0.03	1.93
EHF	8.04	6.4	6.31	0.01	-4.15	1.54	-8.51	-2.25	-3.73	5.58	-2.49	0.99	3	5.51	0.51	6.27	5.56	3.17	7.27	-6.23	-3.91	1.04	4.31	6.47	1.32	4.44	4.89	2.45	-6.39	-3.74	4.65	1.8	-0.96	6.98	-1.33	4.57	2.83	-5	1.82	2.88	-0.23	-3.02	-3.93	-2.06	-5.6	-2.78	6.28	4.4	-0.33
EHMT1	7.47	4.36	8.68	-6.24	-3.56	-5.62	-6.21	2.24	-4.4	1.95	-4.33	-1.25	-5.06	4.95	-3.22	3.04	4.88	1.35	5.61	-0.95	-8.45	-8.41	3.06	6.24	3.66	3.76	1.23	-3.03	-9.45	-8.76	2.27	3.18	-2.26	7.32	-4.81	4.19	1.28	-4.81	-4.38	-4.01	1.02	1.79	5.09	2.33	2.31	2.35	6.53	5.52	3.9
EHMT2	5.73	0.33	7.62	-1.31	-2.96	0.03	-2.26	6.2	-1.15	-0.64	-2.74	-2.42	0.14	4.01	-0.86	4.45	7.3	0.52	5	2.98	-10.6	-8.93	0.26	6.76	3.24	0.99	1.05	-3.11	-10	-10.39	2.13	6.06	-1.8	4.49	-2.09	2.02	-1.08	-3.43	-7.52	-6.71	-3.56	7.07	6.97	5.46	3.24	5.43	6.95	6.99	5.17
EID1	5.11	4.62	6.33	6.51	1.93	0.82	-1.27	-1.22	-4.17	4.89	0.36	-2.34	1.61	1.67	4.29	7.56	1.95	-2.92	7.25	0.37	1.64	2.3	3.44	1.01	2.21	3.27	5.21	4.22	-4.17	-0.1	4.13	0.93	-6.32	4.41	-3.46	5.8	-1.13	-1.86	5.58	4.66	-2.06	-0.03	-4.61	-4.06	-6.22	-2.33	1.76	2.04	-1.57
EID2	3.63	3.55	6.57	1.93	2.48	3.27	-1.57	-0.02	-6.08	2.53	2.11	-2.03	5.25	3.33	-3.67	5.86	4.32	3.72	3.58	2.28	-4.94	-0.47	2.65	1.4	5.55	1.94	4.7	4.41	-9.53	-5.67	4.8	4.63	-2.28	5.41	-4.05	1.54	0.35	-6.43	-1.22	-0.14	-2.89	1	-3.05	-4.01	-3.51	-0.8	4.9	4.62	-1.53
EID2B	1.71	-1.25	2.19	0.53	-1.15	-0.72	-1.31	0.85	0.88	-1.25	-0.99	1.17	-0.74	2.91	0.39	-0.78	-1.88	-1.92	1.54	-0.27	1.36	0.68	-0.15	2.9	-2.06	1.29	-1.86	-2.15	0.42	1.8	-2.37	4.86	-0.93	1.14	0.59	0.58	1.38	0.25	-0.74	0.35	1.43	2.72	0.51	1.69	0	0.34	-0.14	-0.72	1.14
EID3	-2.87	-6.67	-2.88	-0.64	-3.67	-2.97	2.24	-0.25	10.01	-5.71	-0.35	3.15	-6.5	-4.31	-0.75	-5.68	-4.51	-3.7	-3.1	-1.4	3.48	0.38	-4.2	-2.37	-3.39	-3.02	-5.15	-5.86	6.18	4.72	-5.28	-3.97	3.33	-3.39	3.98	-1.65	-2.77	5.46	-1.48	-2.83	4.72	1.7	8.12	7.76	5.19	3.43	-1.01	0.61	4.25
EIF2A	-0.47	2.98	0.76	4.61	1.92	1.67	2.1	-1.68	-3.15	3.21	0.95	-6.82	1.09	-0.07	10.44	4.34	2.81	-1	5.17	0.97	5.94	5.23	5.24	-0.43	-7.15	1.37	1.33	4.87	6.91	8.51	1.86	1.51	-8.26	-1.22	-2.24	4.99	1.49	-0.67	9.69	7.62	-1.52	-2.08	-7.65	-8.26	-10.19	-8.38	-6.49	-7.25	-9.44
EIF2AK2	1.42	-0.74	-1.86	-0.6	1.6	-1.95	-0.23	-0.29	-8.47	-0.53	-5.6	-8.53	2.02	3.13	4.97	1.78	3.96	-0.82	0.2	2.67	-5.19	0.44	1.07	3.56	-4.3	2.35	1.59	3.69	-0.98	-1.41	5.95	5.23	-7.18	-0.23	-7.22	-3.5	2.71	-2.71	0.31	2.56	-4.3	-2.38	-9.13	-8.43	-3.39	-5.26	-1.83	-5.83	-7.21
EIF2AK3	5.82	6.14	-0.19	-2.26	-0.98	3.97	-6.68	-6.67	-7.48	4.11	-1.59	-2.42	8.66	3.19	-3.19	1.83	2.84	6.61	1.31	-4.95	-2.84	3.2	3.87	5.38	3.15	5.43	7.11	6.2	-7.3	-5.5	8.45	-1.04	-0.83	7.89	-5.47	-0.25	4.1	-6.43	1.17	0.53	-1.19	-9.15	-9.4	-8.89	-5.53	-9	4.23	1.26	-7.41
EIF2AK4	5.41	2.07	3.64	1	-1.8	-5.06	-6.67	-1.72	-5.26	4.93	-4.08	-2.67	-0.93	4.86	2.46	3.51	2.01	-2.4	6.19	-2.94	-3.87	1.27	-0.97	5.01	-1.71	3.06	1.14	-0.86	-6.65	-3.11	5.03	2.2	-5.05	5.75	-5.02	3.61	-1.23	-1.75	2.79	2.18	2.57	-4.42	-6.34	-5.85	-5.6	-7.31	1.34	-1.77	-4.68
EIF4A2	-1.11	4.03	2.67	7.11	1.69	-1.01	0.92	-3.81	0.16	0.15	-1.57	-7.61	-2.44	-3.15	10.48	3.83	0.82	-4.65	4.56	-0.38	10.67	5.75	3.73	-3.38	-6.97	-0.86	1.06	2.65	10.29	12.07	0.59	-1.39	-7.05	-1.66	-0.79	3.06	-3.61	-1.55	10.34	9.04	-1.46	-4.22	-8.77	-6.73	-11.12	-6.18	-7.4	-6.97	-6.83
EIF4EBP1	0.65	3.09	3.04	1.4	1.42	4.16	2.3	1.18	-1.82	2.18	0.61	-1.16	2.02	1.05	4.09	7.32	-2.59	0.91	3.74	1.51	-1.85	2.68	5.32	1.23	-1.77	2.55	2.06	7.42	-1	0.51	1.63	3.04	-0.97	0.07	2.05	1.35	2.52	-0.57	2.27	1.09	-5.17	0.98	-1.19	-1.33	-3.37	-1.82	-2.85	-2.3	-3.53
EIF4EBP2	5.35	5.12	4.8	-4.09	1.59	1.01	-3.05	2.67	-9.3	4.84	-2.33	-4.57	3.09	5.29	-4.38	4.97	4.88	2.36	5.41	2.87	-11.02	-7.09	1.13	4.92	5.03	3.03	4.94	0.96	-12.27	-11.38	5.72	4.65	-2.97	7	-4.89	0.84	1.32	-5.59	-4.91	-2.98	-6.08	2.34	-2.89	-3.94	-0.81	0.21	5.38	3.94	-0.59
ELANE	-1.49	-1.06	-0.8	1.59	-1.6	-0.5	1.25	-1.38	3.94	-1.85	2.77	2.07	-1.63	-3.84	-1.3	-1.73	-2.8	-1.96	-3.88	-1.58	2.8	1.79	-0.78	-2.49	-1.11	-1.49	-2.46	-2.12	2.81	2.48	-3.54	-4.18	1.94	-2.24	1.94	0.1	-1.28	2.14	0.39	-1.43	5.92	0.26	1.15	2.17	0.02	0.86	-0.37	-0.31	1.53
ELAVL2	2.38	-1.44	2.86	2.79	-2.88	-3.07	-2.73	1	-1.82	-0.5	-3.25	-1.33	-1.83	1.39	3.83	2.59	-0.39	-3.71	1.63	-2.01	3.28	3.34	2.31	3.08	-2.52	3.16	-3.13	1.31	1.21	3.6	-1.02	5.25	-2.87	3.87	-1.11	4.97	-1.02	-1.45	2.62	3.87	2.94	1.59	-3.16	0.58	-3.02	-1.45	0.73	-2.24	-0.39
ELF1	-9.01	-6.37	-11.12	-5.31	12.55	3.77	13	-2.77	-2.13	-5.46	5.18	-2.82	4.32	-6.01	-4.8	-8.15	-5.86	-2.31	-9.19	12.21	-3.37	-6.6	-5.92	-7.63	7.01	-1.6	-1.3	2.64	3.69	-3.91	5.23	-8.19	-1.11	-9.29	-2.58	-9.75	-0.79	-0.1	-5.51	-8.34	-6.15	-0.48	1.92	-2.77	10.1	5.45	-3.38	-3.1	0.26
ELF2	3.15	-4.37	0.04	0.73	-2.96	-7.33	-4.3	0.93	-5.62	-0.67	-5.65	-5.45	-4.48	4.06	4.75	-3.92	4.4	-4.92	5.47	0.93	0.35	0.49	-0.96	3.81	-5.67	-3.21	-2.97	-3.74	-0.01	0.71	4.41	0.9	-4.79	4.03	-7.05	-0.64	-1.46	-4.73	2.43	3.12	1.09	-2.21	-4.4	-2.83	-0.88	-0.25	0.34	-2.83	-1.72
ELF3	-0.18	-0.42	0.25	-2.62	-2.35	2.25	-1.27	0.36	-3.64	-0.21	-1.37	-0.9	2.38	3.03	1.53	3.97	0.96	6.9	2.94	-4.15	-4.21	-1.87	1.68	3.59	0.43	0.5	1.63	5.18	-2.59	-3.03	1.29	5.37	3.33	-0.38	4.83	-1.97	1.54	-2.72	-1.25	-1.68	-4.64	0.39	1.15	-1.6	-0.58	1.15	0.51	1.14	-2.13
ELF4	-7.69	-8.74	-9.46	-4.92	11.16	0.86	11.93	0.19	0.01	-6.1	4.91	0.34	0.32	-7.33	-6.94	-8.83	-8.04	-6.48	-8.79	12.06	-3.33	-6.33	-7.14	-8.89	5.4	-0.31	-3.83	0.22	0.06	-4.05	2.3	-5.02	-3.87	-8.73	-3.27	-8.28	-2.39	3.99	-7.22	-9.67	-2.7	2.3	5.64	0.48	9.49	4.07	-4.53	-4.12	-0.79
ELF5	-6.13	1.67	-2.67	-1.4	-1.69	4.16	3.28	-2.23	2.52	-2.11	3.39	2.71	1.56	-2.26	-2.83	-1.04	0.29	4.37	-5.3	-2.71	2.68	0.92	0.42	-3.27	0.66	-1.86	2.63	2.6	2.58	1.72	-3.62	-3.03	3.67	-5.62	4.55	-2.03	1.3	1.96	0.73	-1.78	-1.97	-1.48	1.92	0.31	0.57	1.26	-2.24	1.13	0.08
ELK1	5.31	5.34	4.41	1.88	0.25	3.27	-4.52	-1.25	-0.49	5.17	-2.55	-2.19	2.87	7.04	1.96	7.74	3.12	3.64	8.48	-3.3	-3.12	-0.43	6.15	4.23	3.85	6	7.11	4.29	-7.64	-3.16	3.25	3.62	-3.3	4.77	3.81	0.64	2.16	-1.49	1.89	0.9	-3.36	0.99	0.35	-1.57	-4.26	-2.89	3.49	3.51	-2.96
ELK3	-2.14	-4.84	-9.12	-3.34	11.54	5.07	8.48	3.06	1.35	2.28	8.68	5.61	4.5	-5.4	-9.04	-4.93	-0.8	-3.08	-9.93	11.01	-2.83	-5.72	-3.03	-7.61	8.27	1.68	4.2	-4.42	-4.01	-6.8	4.44	-6.48	-3.88	-3.81	-5.3	-6.97	-1.81	5.05	-8.03	-9.72	-5.01	-0.13	6.17	1.11	9.18	3.82	2.08	4.17	5.48
ELK4	6.89	4.5	2.49	-5.53	-1.18	-3.17	-8.63	-2.01	-8.18	6.05	-3.94	-1.24	1.74	5.04	-4.03	1.44	5.13	-0.27	4.29	-1.95	-9.21	-5.31	-1.1	6.78	3.16	3.99	2.27	-1.87	-9.31	-9.46	4.41	0.28	-3.55	7.77	-7.41	0.96	1.7	-4.9	-3.89	-1.98	-1.89	-3.08	-5.37	-4.97	-0.56	-2.47	4.21	1.02	-1.3
ELL	5.25	-1.12	3.13	-5.87	-1.08	-2.14	-1.14	1.39	0.06	1.11	1.49	0.58	-0.66	2.2	-6.08	1.23	3.99	2.16	2.76	2.58	-9.93	-7.98	-2.86	2.98	4.47	1.28	2.38	-5.72	-9.72	-10.85	2.48	0.41	2.53	6.55	0.1	-0.27	-2.29	-3.71	-8.69	-9.67	-2.41	3.8	9.25	6.18	6.04	7.77	8.92	9.54	7.99
ELL2	0.44	3.94	0.24	2.48	-0.83	0.37	-2.06	-3.01	-2.82	3.95	0.51	-4.74	-0.87	-0.67	5.84	4.19	4.78	-1.89	5.6	-0.45	3.65	3.81	1.64	-2.24	-2.33	1.88	1.81	4.44	1.39	2.79	2.81	-4.37	-5.79	0.34	-2.87	3.9	-0.52	-4.3	5.95	5.78	2.75	-3.79	-6.18	-5.26	-8.47	-8.5	-0.92	-4.23	-7.76
ELL3	2.06	-2.56	2.88	1.81	-1.9	-0.69	1.12	2.71	2.35	-2.55	-2.09	0.48	-2.95	-1.28	3.1	1.86	-1.41	1.86	1.16	-1.82	-1.61	-1.34	2.82	-1.15	-2.97	-2.56	-1.59	-1.52	2.73	0.43	-1.36	1.84	1.24	-3.05	4.44	-2.68	-1.76	3.56	-0.64	-1.53	-1.54	4.16	3.63	3.89	1.2	1.49	1.67	2.35	1.74
ELMO1	-2.85	-6.02	-7.05	-0.79	6.12	-1.62	4.99	2.41	3.05	-1.74	6.4	2.47	0.74	-5.9	-6.02	-7.29	-4.35	-4.89	-7.53	7.1	-0.66	-2.42	-4.53	-5.79	3.59	-1.54	-3.36	-4.09	1.82	-2.29	-1.56	-5.39	-1.28	-3.1	-3	-5.03	-3.42	4.71	-4.4	-6.39	-0.13	1.55	2.43	1	5.25	4.31	-0.75	-0.66	3.94
ELMSAN1	6.19	1.42	3.94	-8.5	0.09	-1.54	-3.68	4.17	-7.24	2.51	-3.06	-1.54	1.89	4.88	-3.44	3.9	5.26	1.32	4.64	4.36	-12.28	-9.97	-3.21	7.03	4.51	1.33	3.89	-2.62	-10.53	-11.65	4.62	6.49	-0.76	7.29	-4.09	-1.11	-0.72	-5.72	-9.57	-7.5	-5.05	4.18	1.17	0.44	3.83	3.85	7.16	6.06	3.6
ELN	0.47	-4.27	-8.22	-7.12	10.63	2.32	5.19	2.05	0.24	4.77	-1.27	5.5	8.32	-4.06	-5.96	-3.23	-2.75	-1.57	-8.23	12.24	-1.39	-2.63	-1.19	-5.89	10.65	2.13	4.15	-4.82	-0.54	-2.99	1.63	-5.25	-1.89	-2.95	-2.18	-3.99	-6.41	-2.1	-1.14	-6.11	-4.25	0.03	5.63	4.11	9.38	9.87	4.5	3.59	11.33
ELOA2	-1.46	-2.57	-0.88	-0.77	-2.84	-1.47	0.57	0.22	6.47	-3.02	1.48	3.64	-2.64	-2.86	-1.94	-2.71	-2.11	0.24	-3.04	-2.26	2.01	0.97	-2.59	0.6	-1.47	-1.81	-3.42	-3.23	3.1	2.25	-4.39	-2.58	5.32	-2.38	5.47	-0.7	0.34	3.36	-1.95	-2	4.24	1.23	4.92	5.44	2.82	3.89	-0.06	1.3	4.75
ELOA3B	-0.62	-0.35	-0.28	-0.28	-0.44	-0.15	0.26	0.25	0.73	-1.14	-0.47	2.46	-0.54	-0.48	-0.46	-0.28	-1.48	0.66	-1.68	0.12	0.18	-0.31	-0.35	1.09	0.24	1.13	-0.43	-0.58	0.49	0.19	-0.92	-0.71	0.38	-0.37	0.87	-0.3	1.19	0.76	-0.52	-0.55	-0.04	1.6	2.3	0.92	1.93	0.46	-1.34	-1.03	0.57
ELOB	1.31	6.88	5.02	9.86	-0.49	7.19	5.09	-5.12	4.32	2.86	1.07	-3.11	0.77	1.41	8.67	9.72	0.73	-0.09	5.67	-3.06	9.42	9.03	8.39	-0.26	-0.8	4.38	3.46	8.7	6.75	8.77	0.16	-0.78	-7.2	0.08	2.64	7.62	3.74	-1.19	12.04	8.56	-7.97	0.61	0.28	-0.78	-7.96	-4.65	-1.81	0.74	-6.42
ELOC	-5.68	4.19	0.27	2.77	-1.58	5.3	0.95	0.57	1.98	3.89	-0.53	-3.88	-3.9	-1.33	9.47	4.93	2.98	-0.58	2.25	-0.89	7.4	5.14	4.98	-4.31	-2	1.36	3.29	5.03	8.61	12.07	-4.24	-0.96	-6.3	-4.48	-0.57	3.52	-0.63	-1.99	12.62	6.31	-0.11	-3.58	-5.59	-5.77	-11.31	-9.96	-10.7	-5.81	-8.86
ELOF1	3.56	4.98	5.95	6.3	0.07	3.5	2.94	-1.01	-2.59	4.87	1.51	-7.29	0.57	4.18	3.81	7.89	3.49	-2.94	5.07	-0.27	2.41	3.17	4.25	1.97	-0.22	3.75	3.83	4.38	-4.24	-0.83	2.52	-0.22	-4.2	4.34	0.82	6.54	0.38	-3.49	7.18	2.6	-7.55	2.9	1.07	-1.44	-5.26	-0.2	1.58	3.69	-3.94
ELOVL4	-2.67	-1.29	-0.29	2.84	-0.71	-1.33	1.79	1.53	1.32	-1.41	-2	0.71	-1.68	-2.87	2.18	-2.92	-1.15	-1.34	-2.85	0.66	3.41	-0.97	-1.52	-3.21	-0.97	-2.25	-2.75	-1.72	2.48	2.67	-2.28	2.09	-1.17	-3.09	0.03	-1.62	-3.04	0.97	2.1	2.86	1.96	1.32	-2.2	0.68	-1.12	0.39	-1.84	-2.48	0.46
ELP2	4.44	2.41	2.87	4.31	-3.32	-4.84	-7.28	-1.88	-2.51	1.27	-2.78	-3.68	-2.42	2.53	5.73	1.33	4.08	-1.49	5.51	-3.79	3.77	3.26	2.03	2.03	-5.53	1.84	0.04	-1.15	0.37	3.66	1.5	-0.73	-3.82	4.22	-4.73	3.77	-2.46	-1.88	6.34	7.76	5.6	-4.25	-6.38	-4.05	-6.67	-5.04	1.15	-1.61	-3.55
ELP3	-4.33	-3.63	-1.68	4.39	0.33	-1	4.17	2.64	-2.35	-2.35	-1.7	-4.58	-6.48	-1.3	6.2	-0.43	0.34	-3.05	1.92	4.26	2.88	2.2	2.15	-1.69	-3.94	-4.07	-3.96	1.37	6.47	3.37	2.37	0.32	-5.06	-4.04	-1.09	-2.61	-1.92	0.65	2.49	4.13	0.29	-0.71	-5.97	-5.3	-4.47	-2.76	-7.29	-7.62	-3.44
ELP4	0.63	1.51	0.33	3.98	0.53	-1.4	-1.38	-0.92	-6.37	2.92	-1.03	-8.18	0.16	0.45	10.13	3.88	4.14	-2.92	6.65	1.77	4.82	5.47	3	0.16	-6.77	-0.66	3.08	2.82	5.75	7.78	0.47	3.88	-9.38	-0.08	-5.3	4.79	-0.52	-2.08	8.67	7.8	0.85	-1.89	-9.13	-8.57	-8.9	-7.5	-5.25	-7.53	-8.84
ELP5	-0.46	6.22	5.91	8.25	0.54	3.92	4.82	-4.42	2.74	-0.47	-0.66	-1.08	-3.11	2.24	10.14	4.87	3.78	-1.37	5.97	1.97	10.26	10.17	4.98	-1.48	-0.58	-4	2.43	8.72	6.46	9.46	3.79	-2.65	-4.07	-1.11	-0.29	4.68	4.1	0.41	5.48	8.88	-8.56	1.35	1.45	-2.53	-7.34	-2.29	-1.25	2.12	-5.91
EML4	-5.08	-5.17	-6.57	-3.7	2.79	-2.48	4.29	2.91	-3.83	-4.73	-1.47	-2.52	-0.82	-3.43	2.15	-5.06	1.92	1.91	-4.34	5.3	-4.32	-5.46	-1.78	-0.63	-1.5	-1.54	-2.55	1.52	1.39	-3.16	1.03	3.82	0.7	-4.61	-2.03	-6.67	-1.61	-2.06	-4.75	-3.82	-3.64	2.27	0.56	-1.52	2.78	1.06	-3.89	-4.08	-1.23
EMSY	6.1	2.29	3.28	-8.52	-1.39	-6.54	-7.05	4.74	-10.62	3.29	-6.03	-3.74	0.52	4.9	-2.49	2.61	6.33	-1.43	4.9	2.63	-11.7	-7.78	-0.79	7.12	1.28	2.76	0.11	-1.98	-9.94	-10.52	2.78	6.19	-4.42	7.53	-6.59	-0.54	1.24	-7.14	-6.07	-2.66	-3.23	1.15	-4.4	-3.99	-0.8	-1.28	1.64	0.01	-1.23
EMX1	0.07	0.67	0.01	-0.26	-1.82	0.5	0.76	0.83	2.79	-0.32	0	2.86	-0.54	-1.42	0.5	-0.19	-2.49	-0.38	-2.1	-2.26	2.81	2.33	0.26	-0.37	-1.05	0.43	-0.83	-0.93	3.94	3.15	-3.34	2.27	3.66	-0.35	4.52	0.79	-0.7	2.37	0.95	0.27	2.65	2.11	1.05	2.36	0.99	0.78	-0.77	-0.6	1.66
EMX2	-1.68	-1.99	-2.51	-0.21	1.68	-0.78	3.35	3.67	3.17	-1.02	3.11	1.89	-0.04	-3.91	-2.54	-2.49	-2.88	-2.49	-5.14	3.03	1.64	-0.27	-0.84	-3.39	0.4	-0.9	-0.67	-2.19	3.12	0.67	-3.07	-0.64	1.07	-3.19	1.67	-0.97	-1.67	3.06	-1.13	-2.83	1.09	3.35	2.54	2.25	3.22	3.98	-1.43	-0.41	3.69
EN1	-3.31	-4.49	-3.65	0.3	7.99	0.49	7.01	2.43	3.08	0.88	6.03	0.55	2.74	-6.31	-4.96	-5.34	-3.14	-3.03	-6.54	8.99	-1.35	-3.2	-2.04	-6.32	6.15	-1.08	0.86	-3.8	0.79	-2.3	0.79	-5.43	-2.87	-5.48	-1.23	-3.58	-3.98	3.75	-2.72	-5.74	-1.41	2.61	3.68	2.32	5.25	6.43	0.2	-0.44	5.3
EN2	2.66	1.19	1.76	2.39	-0.85	1.35	-1.71	0.12	-1.82	-0.65	1.18	0.31	1.6	0.5	1.31	2.37	-2.06	0.83	0.39	-1.41	1.44	1.49	-2.42	2.28	-1.59	-1.88	1.77	-1.65	-1.14	-0.48	-0.51	0.53	-1.21	2.04	1.49	3.43	1.65	-0.62	1.27	2.56	1.94	1.15	-1.45	0.68	-0.76	-0.89	3.14	2.86	1.74
ENDOG	3.42	8.36	6.55	8.18	2.27	5.11	0.6	-1.64	3.89	6.47	-1.16	-0.75	1.38	4.03	5.09	9.89	3.63	4.24	6.95	-2.68	4.03	3.28	8.41	1.21	2.83	5.21	6.1	9.16	-3.57	2.69	3.61	-1.67	-1.52	2.91	2.01	7.52	5.09	-0.33	8.36	6.07	-4.97	-1.69	0	-1.37	-6.94	-4.88	-0.33	1.79	-5.31
ENG	-0.37	-5.96	-10.83	-5.8	12.53	3.84	8.09	5.16	1.92	4.7	8.26	8.51	5.47	-5.9	-8.95	-3.71	-1.05	-2.92	-11.23	12.12	-0.72	-5.01	-2.76	-8.05	8.57	3.13	6.23	-6.67	-3.16	-6.57	4.21	-7.56	-5.4	-2.88	-6.42	-7.43	-4.27	6.09	-7.17	-9.83	-5.22	0.43	7.24	0.85	10.26	4.42	3.68	4.93	6.84
ENO1	1.65	2.65	5.23	2.4	-0.99	2	-1.51	0.73	-3.43	2.1	-3.81	-4.25	0.07	3.77	4.6	7.61	-0.02	1.99	7.83	-1.11	-4.23	-0.67	4.9	3.9	-0.09	2.83	4.9	6.59	-3.24	-0.45	3.21	5.12	-2.27	2.32	2.7	2.45	-0.34	-2.05	1.66	1.69	-6.01	2.07	-1.42	-3.51	-4.12	-4.13	-1.92	-1.26	-5.85
ENPP1	-3.2	-2.58	-1.08	5.44	-2.64	-2.77	-0.94	-1.76	5.06	-2.85	9.52	0.58	-1.62	-4.96	-4.14	-3.85	-3.02	-2.22	-5.03	-2.16	0.58	-1	-3.47	-3.87	-1.52	-3.2	-2.49	-3.94	1.22	-0.29	-3.96	-4.81	2.16	-2.99	-0.95	-2.27	2.22	7.89	-2.71	-3.36	3.3	-0.86	-0.65	-0.6	0.83	1.06	-1.77	-3.07	1.05
ENPP2	-5.01	-4.72	-0.45	10.92	0.53	-2.81	2.47	-0.12	9.16	-2.88	16.62	-0.02	-2.03	-6.68	-5.31	-5.06	-5.27	-5.11	-8.16	2.25	0.2	-2.54	-4.18	-6.16	0.52	-3.86	-3.67	-5.44	0.44	-1.37	-5.61	-5.6	-2.09	-6.05	-1.08	-3.99	1.14	13.52	-3.27	-6.05	2.98	0.93	0.82	-0.6	1.12	1.3	-3.63	-3.52	1.63
ENY2	-6.97	2.21	-0.97	0.02	-2.26	3.9	0.88	4.16	0.21	3.27	-0.91	-4.67	-3.2	-0.21	9.37	3.3	4	-0.99	0.64	1.74	4.18	1.66	4.58	-5.13	-1.81	-0.2	3.45	4.14	7.33	10.2	-5.57	1.33	-6.52	-6.44	-1.41	1.32	-0.62	-1.35	10.76	5.26	-0.96	-2.1	-5.44	-4.82	-8.35	-8.86	-10.12	-5.9	-7.35
EOMES	-3.79	-1.96	-3.23	-2.96	6.73	1.85	5.92	-2.96	-0.77	-1.97	-1.91	-0.33	1.68	-5.48	-0.95	-3.93	-3.21	-2.56	-1.69	5.98	-0.23	-2.26	-2.77	-4.91	3.72	2.5	-2.67	1.53	1.67	0.31	1.99	-3.73	-0.5	-4.94	0.06	-2.12	-5.65	-2.41	-0.39	-3.5	0.56	-1.13	-0.4	-0.22	2.41	1.49	-2.43	-3.13	-0.65
EP300	8.31	3.58	5.37	-8.63	-0.14	-4.46	-5.84	4.29	-8.3	4.22	-4.4	-1.73	1.64	3.98	-2.87	3.36	4.37	0.2	5.97	2.23	-11.06	-8.81	-0.76	5.69	3.75	5.18	3.81	-3.62	-10.62	-11.66	4.46	4.75	-2.79	9.1	-5.75	1.6	-1.69	-8.4	-7.72	-6.6	-2.03	1.59	-1.43	-0.83	0.71	1.26	5.3	3.78	1.96
EPAS1	-0.74	-4.98	-8.96	-6.41	10.5	3.83	6.34	5.64	0.25	5.34	7.53	7.86	4.77	-4.59	-8.98	-3.04	-0.93	-1.82	-8.72	10.06	-2.82	-6.02	-3.47	-7.92	7.45	1.68	6.63	-8.03	-4	-7.63	2.84	-4.93	-3.07	-1.7	-5.35	-6.35	-3.18	5.03	-8.59	-10.61	-4.63	-0.43	5.93	0.41	8.58	5.06	3.21	5.75	6.53
EPC1	4.18	3.14	3.29	-0.8	-1.39	-3.14	-5.97	0.99	-5.24	1.59	-3.55	-3.2	0.16	5.57	1.04	2.37	3.56	-3.31	5.92	-2.4	-2.68	-0.09	1.35	6.46	-2.55	3.31	-2.5	2.03	-5.07	-3.66	3.86	1.98	-6.57	4.38	-6.27	3.12	1.89	-3.08	-1.09	3.79	3.42	-1.08	-4.49	-3.47	-2.53	-3.23	1.93	-0.36	-2.6
EPC2	6.23	0.29	3.06	-5.87	-1.41	-5.49	-6.68	3.92	-7.59	3.77	-6.26	-4.94	-1.59	4.35	-2.01	1.21	5.15	-2.37	6.46	2.19	-8.74	-6.34	-0.32	4.83	0.28	3.74	-0.8	-1.1	-7.89	-7.82	3.19	5.91	-5.95	7.21	-7.18	-0.44	-0.43	-6.14	-4.34	-2.96	-0.62	0.71	-7.06	-5.89	-1.87	-2.53	0.36	-2.21	-2.33
EPGN	-4.26	-1.44	-3.5	-0.55	-1.12	-0.75	1.95	-0.25	1.57	-2.59	-0.1	0.41	-2.51	-4.15	0.52	-2.75	-2.85	-0.13	-4.02	-1.54	2.76	1.23	-1.34	-4.14	-2.44	-1.88	-1.9	-0.71	7.75	3.23	-4.28	-2.84	1.9	-4	1.84	-0.65	-1.91	0.48	1.38	-0.63	2.12	-0.33	0.51	0.69	-0.38	-1	-3.63	-2.95	-0.77
EPHA1	1.56	2.72	3.37	-0.83	-0.59	3.46	-1.87	-3	-0.3	1.44	0.87	0.99	2.93	2.06	-3.25	4.88	0.7	4.21	1	-4.11	-3.55	0.03	1.25	3.66	1.15	0.15	2.18	2.83	-5.05	-4.3	1.15	0.61	2.35	2.2	2.56	1.4	3.68	-1.37	-2.37	-2.98	-0.75	-0.27	0.69	0.17	-1.09	0.91	3.19	3.18	0.18
EPHA10	6.48	3.15	4.14	-1.49	-6.24	-2.15	-7.05	-1.52	1.26	2.98	-1.8	4.24	-1.39	1.57	-1.83	2.17	1.38	-3.05	2.66	-7.11	0.71	2.47	-0.77	4.13	0.77	2.66	-2.05	-4.97	-3.27	0.34	-2.84	0.32	1.72	6.61	0.13	5.26	-1.24	-2.37	0.08	1.49	5.13	1.38	1.6	4.36	-0.83	0.59	5.77	3.92	2.81
EPHA2	-4.03	-7.76	-6.3	3.02	5.55	-0.68	7.51	4.91	8.55	-3.18	14.18	3.38	-2.58	-6.03	-7.77	-5.74	-3.5	-3.65	-10.12	7.72	-0.87	-5.75	-5.17	-8.85	1.82	-2.44	1	-6.35	-0.78	-4.96	-1.07	-6.22	-2.24	-6.43	-3.32	-5.89	-0.21	12.08	-8.3	-9.67	-2.75	3.5	8.03	2.24	9.07	6.28	-0.47	1.95	5.85
EPHA3	-3.02	-5.25	-5.77	0.63	5.23	-2.29	3.92	2.08	4.42	1.82	7.49	2.43	4.05	-5.3	-4.7	-5.8	-4.19	-4.78	-6.89	7.59	0.37	-3.15	-3.55	-6.13	6.67	-2.41	-0.36	-5.59	0.5	-1.69	-1.73	-6.37	-2.25	-4.85	-2.91	-4.97	-2.79	6.56	-1.38	-5.98	-0.35	0.66	1.99	1.56	6.16	3.62	-0.17	-1.51	5.59
EPHA4	-4.27	-1.06	-2.05	-2.29	-2	-0.62	1.27	3.72	0.77	1.65	0.72	-0.65	-3.06	-3.64	2.63	-1.85	3.46	-3.18	1.57	2.2	1.64	-1.75	-2.46	-4.38	-1.19	-1.66	-1.94	-1.43	1.4	0.88	-2.68	-1.67	0.68	-3.65	0.72	1.63	-2.88	-1	2.03	-1.29	2.5	1.5	1.19	-0.09	-1.64	-1.05	-0.89	-1.11	-0.86
EPHA5	2.33	-0.19	0.37	1.34	-1.37	-0.49	-0.56	-0.78	0.31	0.6	1.16	0.79	-1.47	-1.02	-0.7	0.31	-1.85	-2.21	-1.32	-1.07	1.07	0.78	-0.58	-1.58	-0.85	1.72	-0.44	-1.48	0.82	0.84	-1.67	-1.72	-0.04	1.97	-0.53	0.78	-0.92	0.18	0.47	0.86	1.97	-0.47	-0.34	0.11	-0.03	-0.29	0.6	-0.07	0.93
EPHA6	0.95	0.57	1.21	1.97	-1.34	-0.97	-1.73	-3.2	-0.04	2.1	-0.32	-0.67	-2.38	-2.93	2.63	2.55	3.11	-3.2	3.21	-1.74	0.75	0.77	-0.78	-0.58	-1.03	0.5	-2.4	-0.1	-0.59	1.39	-1.71	-0.57	-1.41	1.59	-0.99	1.57	-1.5	-2.18	2.23	0.99	3.53	-0.82	-0.72	0.19	-1.53	-1.94	0.44	-0.79	-0.47
EPHA7	0.69	0.26	0.44	-0.92	-2.62	-1.84	-1.72	3.49	-0.16	1.68	-1.84	-0.74	-3.88	-0.46	2.24	1.39	2.29	-1.32	1.04	-1.01	-0.14	-0.84	3.51	1.32	-2.26	3.14	-2.19	0.96	0.44	0.59	-1.8	3.1	0.12	1.96	0.18	1.29	-1.8	-1.49	0.2	1.06	1.36	2.92	0.02	0.99	-1.5	-1.82	0.45	-2.63	-0.5
EPHA8	-0.29	0.26	0.63	-0.17	-1.65	-0.43	0.23	0.75	2.84	-0.86	-0.69	3.05	-1.62	-0.57	-0.23	-0.93	-2.7	-1.42	-2.84	-2.31	2.43	1.91	-0.59	-0.5	-1.71	1	-1.73	-1.56	3.23	2.8	-3.9	4.15	2.29	0.4	4.11	1.93	-1.25	1.05	0.44	-0.34	3.09	1.91	0.41	1.75	-0.22	0.32	-1.33	-1.16	0.78
EPHB1	-1.98	-3.41	-5.1	-1.37	5.62	1.31	6.14	3.61	3.39	-2.05	3.82	3.44	-1.36	-3.85	-3.31	-3.37	-4.58	-3.23	-6.13	5.71	1.79	-1.27	-2.32	-5.19	0.42	0.69	0.29	-2.82	1.98	-1.07	-0.85	1.25	-0.88	-4.02	-0.38	-2.88	-2.22	5.27	-3.52	-4.97	-0.11	3.11	3.87	1.51	4.97	3.56	-1.45	0.14	2.57
EPHB2	-3.97	-4.21	-3.35	-2.2	3.38	-0.29	6.61	6.68	0.16	-4.19	0.5	-1.58	-0.59	-1.21	-2.18	-4.87	-3.46	2.54	-5.2	6.42	-2.68	-3.75	-3.62	-0.58	0.66	-2.45	-3.76	-1.36	3.39	-1.82	-2.71	5.74	3.06	-3.16	3.64	-3.16	-0.8	1.36	-4.23	-5.94	-2.66	5.68	2.79	0.94	5.23	6.46	-4.98	-2.73	3.55
EPHB3	2.38	-1.85	1.72	-2.11	-1.22	1.85	-1.14	5.89	0.08	-1.13	-1.6	3.48	1.92	-1.4	-2.82	-3.72	-1.22	1.63	1.47	2.79	-3.52	-2.39	2.83	2.53	2.72	4.41	2.13	2.92	-1.3	-2.7	1.94	2.82	1.09	0.99	1.73	-4.32	1.12	-0.77	-4.51	-4.09	-2.29	2.21	-0.66	1.38	2.68	2.04	1.2	0.75	2.44
EPHB4	0.41	1.02	1.42	-1.16	2.9	5.27	3.08	1.81	1.85	2.26	2.27	1.65	2.5	-0.8	-3.16	0.98	2.16	4.01	1.24	4.29	-7.12	-8.01	4.73	-0.65	4.39	1.2	2.58	3.82	-5.54	-6.71	1.98	0.18	1.27	-4.24	1.6	-4.77	0.69	1.47	-6.27	-5.26	-6.67	1.96	5.53	2	2.77	2.66	1.59	3.08	1.72
EPHB6	2.86	-1.51	-0.01	-1.17	-0.54	-1.01	-0.03	-2.86	-0.13	-2.75	0.5	4.35	0.67	-3.27	-6.01	-2.76	-2.24	-1.23	-3.53	-1.94	-1.48	-0.71	-1.83	-1.62	1.39	1	-1.64	-3.58	-2.84	-2.97	-1.55	-1.63	3.37	1.21	-0.04	-0.9	-1.37	0.13	-5.19	-2.76	1.43	0.84	2.89	3.19	3.47	4.83	4.29	3.35	6.48
EPO	-1.99	-0.56	-1.72	-0.6	-2.53	-0.62	-0.18	-1.22	2.45	-1.67	0.01	1.87	-2.24	-3.21	-0.83	-1.5	-3.39	7.62	-3.59	-3.35	2.17	1.47	-1.05	-2.07	-1.25	-1.36	-2.41	-1.04	3.34	2.15	-4.49	-2.5	12.64	-2.06	3.12	-0.35	-1.19	0.9	-0.24	-0.62	0.76	0.4	0.99	1.63	-0.06	-0.59	-1.58	-1.72	-0.18
EPOR	-2.33	-3.4	-0.39	-0.96	-3.63	-2.78	0.81	2.01	5.56	-3.51	0.52	2.05	-4.04	-2.7	-1.6	-2.96	-2.97	-2.42	-3.12	-1.64	0.08	-0.99	-2.6	-0.49	-1.88	-2.46	-4.98	-4.93	1.8	0.41	-5.86	-0.55	2.94	-2.6	3.54	-1.8	-0.53	4.15	-2.79	-3.15	3.71	4.32	6.08	6.39	4.32	3.94	0.15	0.91	3.99
EPS15	2.81	-4.07	-2.04	1.52	1.07	-5.1	-2.49	-2.69	-7.21	0.73	-3.64	-5.66	0.47	2.06	2.07	-2.68	2.76	-2.37	2.39	2	-2.02	2.72	-2.3	0.8	-4.64	-1.89	-0.72	1.68	-1.07	-0.25	6.43	1.83	-5.29	4.12	-8.1	-3.52	-3.66	-3.33	-1.98	3.64	-1.83	-4.83	-8.16	-7.12	-2.11	-3.34	1.07	-1.42	-4.65
EPS8	-7.04	-5.58	-10.09	-3.84	9.41	1.18	8.01	1.51	-1.42	-1.52	2.33	1.76	5.48	-5.86	-5.25	-7.81	-2.81	2.41	-7.85	10.41	0.02	-4.79	-3.32	-6.9	4.7	-2.99	1.77	-1.1	3.5	-2.94	0.92	-2.02	2.17	-6.89	-2	-7.03	-3.88	0.64	-3.65	-5.29	-5.54	-0.54	1.36	-1.24	7.5	4.94	-4.33	-2.48	3.37
ERAS	0.96	0.96	0.62	0.52	-2.09	-0.31	0.22	0.93	4.12	-0.37	1.34	2.77	0.1	-0.82	0.38	0.07	-1.11	-0.53	-1.2	-2.19	3.06	2.6	0.17	1.24	-0.55	0.5	-1.11	-1.38	3.17	3.24	-3.4	-1.38	3.95	-0.38	4.51	1.14	0.79	2.85	0.95	0.09	3.82	2.12	2.06	3.39	1.69	1.88	1.14	1.41	3.16
ERBB2	2.68	6.54	1.15	-3.25	-3.09	5.56	-5.54	-4.25	-4.36	4.51	3.4	-1.19	5.03	3.69	-3.77	4.31	4.35	2.59	3.62	-5.54	-3.8	-0.43	0.3	0.94	2.88	0.83	4.99	1.56	-7.88	-5.97	3.56	-0.97	1.55	4.07	-1.59	-0.09	2.04	-3.2	-1.76	-1.74	-2.46	-3.59	-1.57	-1.82	-2.09	-0.02	6.46	5.91	0.43
ERBB3	1.43	6.68	2.19	2.53	-2.88	5.01	-3.68	-6.09	-1.35	3.76	3.27	-0.49	3.99	2.12	-3.05	6.94	4.74	6.33	2.19	-6.74	1.78	2.21	2.36	0.39	2.77	0.29	4.5	5.03	-5.14	-2.88	2.94	-3.43	2.04	-0.46	-0.55	-0.85	4.51	-1.36	1.73	2.59	-0.88	-6.16	-2.74	-4.26	-5.71	-3.55	4.68	3.97	-1.9
ERBB4	-2.09	-0.62	-4.19	-2.24	1.21	-0.92	1	-0.61	0.05	1.13	0.68	-0.7	-1.16	-2.46	-2	-1.28	0.65	-1.59	-2.64	1.4	1.06	-0.66	-2.17	-3.83	-1.93	-1.86	0.56	-2	1.2	0.46	-3.23	-1.09	0.83	-2.57	0.23	-0.88	-2.62	1.02	1.79	-1.75	0.65	2	0.28	1.08	2.02	1.77	0.27	0.04	2.49
ERBIN	1.04	-5.04	-3.22	-1.24	0.86	-5.24	-2.25	1.34	-5.38	-0.14	-4.55	-4.56	-5.69	4.02	4.73	-1.93	1.23	-6.4	2.98	2.31	-3.59	0.03	-2.52	-0.16	-3.27	-3.63	-1.93	-1.59	-0.3	-0.09	4.42	2.7	-7.77	2.57	-5.06	-2.72	-4.24	-2.07	-1.47	4.4	-0.44	-2.38	-6.19	-5.27	-0.65	-2.68	-0.9	-2.44	-5.67
ERC1	5.26	0.32	-0.01	-8.44	0.31	-2.4	-4.35	1.46	-4.56	2.6	-1.07	2.32	1.95	0.93	-6.81	-0.44	0.35	0.98	2.62	1.63	-6.68	-5.93	-1.06	4.3	3.2	2.17	0.95	-5.08	-6.3	-6.59	2.53	1.45	-1.99	5.33	-3.98	-0.15	-1.94	-1.88	-5.57	-6.09	0.17	0.65	-0.59	-0.46	2.35	1.2	2.37	0.85	2.46
ERCC2	7.19	2.16	9.41	2.5	-5.09	1.89	-1.88	4.8	0.47	3.44	-0.63	-2.06	-1.34	4.82	0.94	6.74	5.94	1.58	7.01	1.15	-6.69	-5.31	1.1	3.14	1.47	3.4	5.78	-2.41	-9.11	-6.38	2.76	6.92	-1.04	7.05	3.3	3.94	-1.68	-1.09	-1.54	-4.72	-2.67	7.68	5.9	4.92	-1.43	3.46	5.72	7	2.75
ERCC3	6.61	0.64	7.73	3.04	-6.14	-1.42	-7.38	-2.07	-1.73	3.51	-3.05	-2.05	1	3.51	1.76	7.22	4.89	2.26	8.19	-5.3	-0.55	3.34	3.81	2.57	-2.19	2.23	0.64	1.13	-4.11	-0.54	-0.08	5.74	-1.8	7.63	0.5	1.25	1.15	-3.08	1.97	2.83	1.29	-0.18	-3.95	-1.47	-5.04	-1.53	4.71	4.28	-0.86
ERCC6	6.82	2.16	3.64	-5.23	-2.95	-4.48	-6.78	-0.93	-5.9	3.23	-4.28	-2.14	0.71	5.14	-0.97	2.8	3.53	1.19	4.53	-2.98	-5.17	-1.7	-1.62	6.1	0.36	4.91	1.11	-2.72	-7.04	-5.82	4.26	2.29	-2.97	7.59	-4.99	3.24	1.25	-4.88	-2.81	-2.35	0.81	-1.78	-3.94	-1.85	-2.61	-2.69	2.96	1.38	-1.6
ERCC8	1.09	-4.51	0.51	3.39	-0.84	-4.33	-1.54	1.91	-3.03	-1.25	-3.08	-4.89	-4.85	0.88	8.42	-0.31	0.89	-4.41	3.21	0.83	2.15	2.21	1	1.24	-7.15	-1.92	-3.14	-1.16	4.77	6.45	2.35	2.68	-7.2	0.4	-2.79	0.07	-2.7	-0.66	5.44	6.11	3.1	0.19	-3.98	-2.38	-2.54	-2.36	-3.09	-3.58	-3.77
EREG	-2.45	-0.42	-1.89	-1.32	-1.37	-0.61	2.36	-0.24	2.6	-1.66	-0.05	2.49	-1.52	-3.18	-0.36	-1.57	-3.58	-0.27	-4.05	-1.69	2.34	1.23	-1.27	-2.82	-0.95	-0.9	-1.02	-1.14	9.24	2.93	-4.28	-2.57	2.82	-2.91	3.12	-0.33	-0.57	1.07	0.02	-1.52	3.1	0.71	1.62	1.67	1.38	2.18	-2.29	-2.9	0.7
ERF	-2.48	1.16	-0.36	-1.77	3.46	5.77	3.43	4.52	1.17	1.91	5.19	1.54	2.85	1.19	-2.83	1.12	2.27	2.9	-0.43	5.93	-4.62	-6.27	1.9	-3.73	6.19	-0.59	4.84	-1.39	-3.97	-5.56	2.47	1.35	1.35	-1.3	1.47	-2.02	-1.56	2.86	-4.33	-5.64	-4.38	2.77	3.61	0.75	4.12	3.51	1.66	3.87	2.17
ERG	0.49	-2.92	-8.79	-2.66	9.63	1.73	5.7	1.7	-0.03	1.02	5.34	5.24	0.35	-2.03	-5.58	1.23	-0.07	-0.06	-8.76	8.59	0.04	-0.44	0.19	-5.59	3.09	0.52	1.54	-3.53	-0.28	-2.25	0.34	-5	-0.97	0.43	-1.43	-4.33	-1.32	2.74	-4.57	-7.13	-0.35	-0.07	3.77	0.16	6.72	-3.68	0.49	1.72	3.41
ERN1	11.3	8.08	6.52	-2.78	-4.39	1.73	-6.54	-3	-5.33	5.19	-0.49	5.06	4.69	3.71	-3.79	7.13	0.1	1.11	3.23	-6.31	-5.45	0.39	4.1	3.82	2.89	10.34	4.98	3.88	-9.33	-9.41	5.83	-3.7	-1.29	10.9	-5.29	5.19	2.08	-9.39	-0.67	-1.62	1.48	-3.28	-2.23	-0.29	-2.14	-4.24	8.36	6.73	0.23
ERN2	-0.08	1.51	0.67	1.52	-0.45	1.47	1.9	1.24	4.99	0.47	1.36	4.03	0.19	-1.33	1.45	0.43	-1.76	0.36	-1.38	-1.38	3.96	3.18	0.92	-0.29	0.08	1.86	-0.24	0.04	5.05	4.49	-2.58	-1.09	4.29	-0.67	5.42	1.52	0.14	3.11	2	0.54	4.15	2.25	3.02	3.86	1.4	1.68	0.33	-0.06	2.42
ERO1A	-6.19	-3.63	-4.35	-4.41	-0.44	-3.07	2.64	2.93	-1.34	-1.62	-4.88	-4.46	-3.22	-0.44	7.27	-1.1	0.28	0.97	2.31	4.05	-2.4	-3.84	1.98	-1.19	-4.45	-3.75	-1	3.64	5.49	2.34	-2.13	5.12	-0.87	-6.66	1.39	-5.26	-0.41	1.97	-0.87	-0.41	-3.21	0.39	-2.85	-2.87	-2.19	-4.62	-8.47	-9.41	-6.97
ERRFI1	1.81	1.31	3.29	0.5	-3.64	0.33	-1.29	1.21	0.01	-1.08	-1.2	-0.31	-2.37	0.82	1.8	2.1	-0.29	1.43	1.64	-1.04	-1.82	-2.9	1.64	-0.99	0.47	0.54	-0.57	0.93	-1.04	-1.02	-1.1	3.06	2.95	1.66	2.74	1.64	-1.53	-0.78	-1.21	-1.91	-0.21	2.1	1.67	1.99	-1.72	-1.62	-1.99	-2.97	-1.37
ERV3-1	1.6	1.18	-0.1	2.02	-2.47	-1.37	-3.39	-0.82	0.89	-1.14	0.32	1.02	1.57	1.43	-2.63	-1.22	1.55	-1.12	-1.98	-2.78	-1.14	-1.01	-0.83	3.1	1.21	-0.86	-1.56	-1.47	-0.92	-0.46	-0.39	-2.03	0.89	1.91	-1.18	1.18	1.82	-0.64	-1.27	1.85	1.83	0.79	0.67	0.08	0.56	1.11	2.5	2.04	1.03
ESF1	1.94	-2.33	-1.51	-5.61	-1.09	-6.06	-3.9	3.72	-6.96	-0.16	-5.57	-5.41	-2.85	3.42	1.39	-2.03	5.59	-0.66	4.25	2.64	-6.37	-5.4	-0.58	4.31	-5.04	-0.06	-1.55	-3.26	-5.22	-4.25	2.98	4.64	-4.67	3.52	-4.74	-0.13	-2.37	-4.26	-2.45	-2.28	0.46	1.32	-3.8	-3.44	-3.21	-2.16	-2.02	-3.47	-3.64
ESR1	-5.24	-6.42	-8.33	-2.45	9.77	-0.98	7.47	-1.28	2.12	1.89	6.75	1.79	5	-7.68	-6.89	-7.49	-4.71	-4.25	-10.55	9.81	-2.21	-3.58	-5.16	-8.62	7.85	-1.85	-1.49	-4.78	0.45	-3.12	-1.23	-8.52	1.23	-6.1	-3.55	-5.29	-3.47	5.05	-3.38	-7.71	-2.25	-0.45	2.7	1.74	6.01	6.05	0.25	-0.62	6.24
ESR2	-1.96	-1.09	-2.34	-1.8	4.11	0.54	5.75	0.41	2.2	-1.68	-0.83	1.95	-0.14	-4.09	-0.57	-2.41	-3.21	-1.33	-3	3.44	1.75	0.91	-1.47	-2.01	1.22	1.61	-2.49	-0.07	3.88	2.01	-0.89	-0.84	1.76	-2.32	3.06	-0.86	-2.54	0.75	-0.11	-1.85	1.83	0.37	1.84	2.44	2.81	3.55	-0.65	-0.66	2.23
ESRRA	7.01	6.15	7.78	3.65	-3.44	0.7	-2.93	-2.57	1.68	1.25	-0.97	5.28	-1.26	1.88	-1.68	6.99	2.42	3.25	4.8	-3.91	-3.49	0.28	3.49	3.4	0.97	2.43	1.51	3.68	-6.45	-3.23	2.97	-2.58	1.62	7.13	1.08	6.69	2.23	-3.11	2.31	0.41	1.83	-0.1	5.16	3.61	-1.58	2.22	6.03	6.49	2.34
ESRRB	-0.6	0.53	-0.44	0.8	0.14	0.69	2.36	0.56	4.63	-0.33	1.99	4.18	-0.37	-2.19	0.56	-0.21	-2.16	-0.64	-2.56	-0.64	4.11	2.63	0.47	-0.63	0.02	0.98	-0.76	-0.91	4.05	3.33	-3.01	-1.8	3.33	-1.07	4.22	1.65	-0.45	3.26	1.06	-0.57	3.66	0.93	2.86	3.49	1.73	3.13	0.15	1.15	3.5
ESRRG	-2.61	-0.49	-0.96	0.89	-0.63	2.04	1.15	-0.96	1.35	-1.04	2.65	1.47	0.47	-2.82	-0.8	1.24	-2.71	4.18	-3.27	-1.09	1.47	0.7	2.65	1.9	0.34	0.46	0.42	1.08	1.73	1.58	-2.61	-1.91	2.46	-1.19	2.43	-2.04	-0.62	0.93	-1.4	1.31	-0.34	-0.71	1.56	1.58	1.94	2.29	0.9	2.17	2.44
ESX1	1.14	2.98	1.55	2.09	0.07	2.09	2.42	1.35	5.49	1.5	1.99	5.36	1.01	-0.88	2.72	1.97	-0.85	0.36	-0.79	-1.19	5.53	4.68	2.06	0	0.75	2.93	0.45	1.16	5.82	5.76	-1.34	-1.03	4.07	0.19	5.8	2.74	0.74	4	3.38	1.66	5.49	1.7	2.71	4.04	0.58	0.24	0.9	-0.01	2.09
ETS1	-3.05	-7.42	-12.46	-3.84	13.48	4.94	10.87	3.97	2.57	2.53	11.02	8.52	3.21	-7.29	-9.36	-5.89	-2.97	-6.24	-12.46	12.13	-0.01	-5.57	-4.68	-10.39	6.43	3.24	4.21	-4.89	-3.16	-6.83	4.45	-8.21	-6.12	-5.32	-6.99	-8.79	-3.89	8.94	-9.48	-10.98	-4.77	-0.14	7.02	0.29	9.71	1.14	1.17	3.35	2.2
ETS2	-4.75	-5.76	-8.35	-5.29	9.02	2.29	7.3	4.15	0.22	0.48	6.11	3.92	2.34	-6.38	-7.19	-5.79	-2.93	0.52	-8.4	9.64	-1.72	-5.55	-4.47	-8.01	6.51	-2.17	2.66	-3.77	-0.8	-5.78	1.91	-2.9	0.32	-4.86	-2.69	-7.65	-3.58	3.29	-8.06	-9.46	-5.38	2.35	4.32	-0.88	7.72	6.02	-1.36	1.34	4.85
ETV1	-0.19	-4.37	-5.71	-5.11	4.52	-0.07	2.33	4.57	-1.37	2.11	0.17	3.8	4.84	0.3	-6.72	-2.6	-2.41	0.02	-5.98	5.9	-3.26	-3.64	-0.77	-1.34	4.45	1.62	1.69	-2.91	-2.11	-6.03	2.61	0.25	0.78	-1.93	-1.47	-3.63	-1.8	1.36	-4.45	-4.71	-1.92	1.48	3.32	1.62	8.59	5.71	2.87	1.7	5.53
ETV2	-4.79	-0.17	-1.42	7.53	-0.92	4.27	3.81	-3.25	7.62	-2.35	3.25	3.67	0.21	-4.39	3.28	-0.58	-4.18	0.52	-4.22	-2.56	10.44	8.68	5.26	-4.8	-2.4	-2.08	-1.71	3.47	9.23	10.55	-3.12	-3.74	3.06	-5.58	4.43	-0.19	0.21	5.24	6.31	6.95	2.84	-1.4	1.98	2.87	-0.35	-0.17	-1.45	-0.25	-0.26
ETV3	4.67	-0.71	0.9	-1.67	2.25	0.03	-1.04	-1.77	-9.51	3.09	3.11	-4.95	2.83	1.78	-2.32	4.08	7.82	3.01	3.22	0.47	-4.29	-1.43	1.07	6.32	2.1	1.56	-0.92	2.14	-8.46	-7.47	2.79	0.95	-6.33	5.73	-6.89	0.75	5.22	-5.13	-1.92	-1.08	-3.13	0.09	-2.81	-5.33	-2.34	-1.33	6.61	1.96	-1.96
ETV3L	1	3.01	1.55	2.06	0.31	2.37	2.51	0.85	5.45	1.33	1.95	5.21	1.04	-0.96	2.53	1.9	-0.92	0.28	-0.86	-1.4	5.86	4.56	2.04	0.03	0.72	2.91	0.57	0.93	5.58	5.9	-1.57	-1.56	4.08	0.09	6.02	2.82	0.5	4.11	3.4	1.72	5.55	2.16	2.75	4.03	0.59	0.68	0.86	0.07	2.13
ETV4	-1.3	0.38	-0.46	-0.89	-1.35	-0.3	1.25	4.18	3.07	-1.07	-0.03	2.9	-1.24	-2.15	-0.27	-0.73	-1.96	-0.36	-2.91	1.06	2.3	1.6	-0.88	-0.16	-0.95	-0.59	-1.73	-1.66	3.92	2.47	-4.19	0.14	3.85	-1.9	4.67	0.28	-0.31	1.39	0.33	-0.76	2.76	2.2	1.93	3.04	1.33	3.79	-0.51	0.05	3.42
ETV5	-4.87	-8.3	-9.81	-1.03	10.25	1.15	9.55	4.45	3.95	-0.31	10.41	4.69	3.16	-6.49	-8.92	-7.12	-4.38	-5.67	-11.46	11.75	-1.04	-6.73	-5.47	-9.54	6.95	-1.25	2.64	-4.36	-0.89	-5.65	1.52	-4.58	-4.84	-8.07	-4.79	-8.1	-3.07	8.04	-7.33	-9.77	-4.71	2.49	6.13	0.35	10.13	5.62	-1.82	0.04	5.42
ETV6	2.7	-1.44	-1.18	-9.07	5.16	0.07	1.83	2.36	-6.54	-0.41	0.39	-0.71	3.37	1.92	-6.36	-0.56	1.09	3.08	-1.06	5.48	-9.97	-7.57	-2.25	2.86	4.65	0.81	1.48	-0.91	-6.91	-10.01	3.05	4.23	-1.05	2.86	-1.84	-5.08	-0.64	-3	-9.99	-7.09	-4.72	2.56	0.46	-2.12	4.48	3.65	2.17	1.98	2.3
ETV7	-7.21	-4.36	-8.79	-5.13	9.83	5.73	13.03	-2.26	-1.33	-7.31	3.55	-2.78	2.67	-6.11	-2.54	-7.25	-6.68	-0.56	-8.74	10.67	-2.56	-4.87	-4.96	-4.8	5.21	-0.68	-3.16	4.12	4.12	-0.93	4.18	-3.39	0.47	-7.44	-1.07	-7.73	0.94	-0.83	-4.67	-6.4	-4.57	0.97	2.96	-0.23	10.2	4.87	-4.33	-4.63	-0.67
EVI2A	-7.71	-6.85	-8.45	-0.49	6.55	-1.29	8.81	-2.74	2.66	-4.86	4.32	-0.43	-1.99	-7.44	-2.51	-7.54	-5.72	-5.07	-8.22	7.21	1.33	-1.78	-4.92	-8.46	2.17	-3.69	-5.17	-0.41	6.55	1.31	-1.35	-7.16	-2.21	-8.21	-2.63	-6.84	-1.63	3.95	-1.47	-4.55	-0.42	-1.49	2.07	-0.19	5.69	-0.75	-5.51	-6.62	-2.44
EVI5	1.41	-4.63	-3.28	-3.42	-1.15	-7.39	-3.94	2.79	-5.44	-3.22	-4.42	-3.46	-2.82	2.33	1.15	-5.07	4.17	0.52	3.77	1.66	-3.7	-2.93	-5.76	3.18	-3.17	0.15	-1.5	-5.48	-2.8	-1.03	2.93	4.91	-2.37	2.44	-4.02	-2.56	-4.47	-1.78	-4.23	-0.17	3.06	0.31	-2.19	-2.25	-0.37	-0.95	0.12	-0.73	-0.86
EVI5L	10.57	5.34	8.73	0.22	-7.58	0.32	-6.96	-1.11	-3.4	5.1	-0.7	-2	2.67	8.19	-3.49	6.91	3.86	-2.2	7.52	-5.43	-6.03	-1.76	2.04	7.26	0.43	4.69	3.89	-2.14	-10.12	-8.14	4.54	4.86	-0.19	11.14	0.39	6.45	1.69	-2.35	-0.53	-1.87	0.35	1.81	2.86	4.74	1.15	4.5	10.92	9.76	6.18
EVL	3.14	-2.03	2.62	-5.37	3.25	-1.54	2.6	4.37	0.22	-1.76	-1.7	1.69	-1.26	0.84	-3.39	-2.19	-0.89	-3.2	0.9	5.03	-9.01	-8.1	-2.74	2.44	3.19	-0.29	-2.9	-6.35	-6.76	-7.18	-0.39	3.18	-0.67	2.02	0.91	0.15	-0.35	-0.65	-6.76	-7.89	-0.96	5.47	6	5.09	6.45	6.1	2.33	3.16	5.41
EVX1	-0.98	-0.86	-1.9	1.12	-1.38	0.12	0.4	-2.78	3.73	-3.57	2.61	4.03	1.86	-0.98	-5.63	-0.81	-3.96	1.48	-2.78	-3.08	2.21	1.44	-2.41	1.7	1.52	-2.38	0.27	-3.29	1.19	-0.04	-3.44	-2.84	3.57	-1.53	3.87	-1.11	1.86	2.53	-2.15	-1.68	1.81	1.2	4.59	4.78	5.43	5.76	5.47	4.01	5.57
EVX2	0.66	2.62	1.27	1.74	0.1	1.7	2.4	1.28	5.03	1.02	1.85	4.78	0.8	-1.19	2.26	1.56	-1.24	0.38	-1.16	-1.22	5.17	4.19	1.81	0.05	0.73	2.68	0.42	0.83	5.52	5.46	-1.71	-0.98	3.98	-0.06	5.65	2.49	0.46	3.52	2.95	1.36	5.12	1.43	2.33	3.71	0.49	0.72	0.74	-0.07	2.04
EWSR1	6.87	1.37	4.12	-6.68	-2.01	-3.83	-4.55	3.2	-5.85	2.57	-5.36	-1.52	-0.27	3.99	0.33	2.25	2.77	1.01	6.05	1.22	-8.46	-6.61	0.08	5.42	1.13	3.7	2.08	-3.41	-8.53	-8.57	4.16	3.67	-2.78	7.67	-3.02	2.68	-1.26	-7.13	-5.85	-6.57	-2.07	1.43	-1.09	1.39	-1.63	-0.31	4	2.58	1.15
EXOSC6	7.3	3.52	6.88	-1.24	-0.48	4.37	-2.69	0.12	-3.36	5.28	-1.37	0.85	3.43	5.23	-3.73	7.66	3.92	3.38	6.15	1.63	-7.92	-3.31	1.11	4.77	5.72	2.69	5.47	2.69	-9.71	-8.33	5.94	5.28	-1.79	6.96	-0.66	3.15	3.33	-1.15	-2.62	-4.71	-2.63	1.23	1.15	-1.59	-2.09	0.68	7.21	5.91	-0.06
EXT1	-2.69	-4.92	-3.83	-2.36	4.92	-0.49	3.27	2.87	1.79	0.32	9.04	4.94	1.88	-3.68	-7.35	-6.24	-2.46	-1.11	-4.52	7.24	-4.54	-6.46	-5.22	-6.19	6.48	-2.54	1.4	-8.51	-2.08	-5.93	-0.76	-1	1.02	-4.22	-3.24	-4.47	-2.85	4.66	-5.23	-8.75	-2.15	2.48	4.25	2.44	7.97	4.79	-0.05	1.75	6.01
EXT2	1.6	2.6	0.63	5.23	0.57	2.51	-2.25	-1.6	-3.59	1.85	2.83	-5.08	4.79	-0.19	4.36	3.77	1.39	0.72	4.07	-0.47	3.47	5.31	2.96	3.19	1.01	1.88	4.61	6.81	1.16	3.56	3.9	1.35	-6.72	2.52	-5.43	3.28	4.72	-3.33	6.2	6.07	0.13	-4.51	-8.39	-7.37	-6.27	-6.37	-0.64	0.16	-6.24
EYA1	-3.55	-2.42	-1.7	2.94	-1.12	-2.6	0.95	1.19	5.02	-2.09	6.95	0.82	-1.95	-5.05	-1.39	-3.25	-4.03	-2.86	-4.45	0.15	1.53	-0.14	-2.25	-4.49	-2.35	-2.89	-3.61	-2.86	3.59	1.79	-5.36	-2.03	0.63	-3.44	1.85	-0.71	-1.07	6.11	-0.72	-1.83	3.93	1.9	0.76	1.53	0.67	2.86	-2.65	-2.22	2.79
EYA2	-0.37	-0.82	0.75	-0.75	0.63	-1.1	-0.27	3.51	-1.6	-0.58	-1.07	-1.15	-0.66	1.54	1.59	-0.46	2.76	-0.34	1.37	1.55	-1.31	-1.4	-1.44	0.47	-0.31	-0.05	-0.95	-1.39	-1.21	-1.22	0.47	2.84	-0.2	-1.09	-1.7	1.14	0.15	-1.24	-1.18	-1.01	-1.05	0.91	-0.43	0.1	0.47	0.67	-1.45	-0.19	0.74
EYA3	6.28	4.14	6.34	0.21	-7.09	-5.37	-9.6	1.11	-4.87	3.81	-6.45	-2.62	-1.36	4.99	4.59	4.88	5.13	-2.25	8.38	-5.13	-2.78	0	1.3	6.55	-3.87	3.04	-0.63	-1.33	-4.57	-1.99	1.11	6.64	-4.06	7.02	-2.71	5.58	-1.13	-3.63	3.72	5.07	2.71	-0.21	-7.3	-3.54	-7.67	-5.42	0.75	-1.33	-2.78
EYA4	-4.61	-3.46	-0.81	5.47	-1.24	-3.29	1.67	-0.47	7.35	-3.72	11.71	0.13	-2.58	-6.42	-3.82	-4.69	-4.23	-3.6	-7.14	0.49	0.62	-1.31	-3.58	-4.98	-1.8	-3.8	-4.33	-4.1	3.07	-0.06	-7.01	-4.41	0.13	-4.94	0.31	-1.32	0.45	9.54	-2.51	-4.12	4.52	2.78	0.79	0.34	0.85	5.05	-3.26	-1.36	4.75
EYS	-1.12	-2.97	-3.82	-3.42	-0.4	-3.99	0.19	2.1	0.24	-1.79	-0.69	0.81	-2.71	-1.29	-0.49	-5.69	-0.24	-1.46	-2.43	0.01	2.57	-0.06	-4.58	-0.81	-1.51	-2.3	-4.86	-5.78	3.43	1.38	-2.94	-1.82	3.64	-1.9	-0.3	-1.72	-1.64	0.76	-1.4	-0.82	4.71	-1.44	-0.12	1	2.96	1.59	-1.67	-0.76	2.81
EZH1	1.33	-6.61	-1.59	-3.94	-5.6	-5.42	-2.85	3.77	1.54	-4.59	-1.41	-0.79	-3.63	0.96	-2.3	-5.35	3.93	-1.63	-0.3	-1.35	-4.43	-5.78	-3.61	4.5	0.33	-5.03	-5.29	-8.51	-3.93	-5.23	-2.62	-0.55	2.57	2.4	-0.16	-1.71	-0.46	-1.79	-6.43	-3.48	0.44	5.42	7.65	7.97	6.11	6.74	6.21	6.23	6.98
EZH2	-7.17	-4.53	-2.31	-7.5	-3.85	-1.3	2.32	6.64	-0.34	-4.04	-8.48	-5.7	-6.9	3.11	10.27	-0.06	1.1	-1.28	2.29	3.38	-5.05	-6.98	5.61	-1.93	-9.26	0.24	-2.79	3.34	3.51	0.35	-8.76	9.87	-2.98	-10.15	5.09	-6.31	1.73	3.73	-2.12	-0.85	-5.52	4.51	-2.31	0.3	-2.62	-9.14	-10.85	-12.17	-9.15
F10	-2.33	-0.79	-2.32	-1.81	-2.88	-1.73	-0.92	-1.51	1.31	-2.07	-1.96	1.36	-2.56	-3.68	-1.19	-1.8	-4.04	11.12	-3.94	-3.44	1.39	0.75	-1.55	-2.91	-2.04	-1.41	-3.35	-2.26	2.08	1.57	-5.42	-3.55	15.84	-2.83	1.54	-0.75	-3.19	-0.46	-0.65	-1.74	0.6	-1.1	-0.35	0.58	-1.36	-1.31	-2.37	-2.85	-0.42
F2R	1.58	-1.86	-4.74	-4.67	7.52	3.17	3.1	3.91	-2.6	3.89	2.22	3.59	4.78	0.41	-5.42	-0.08	0.36	0.79	-3.82	8.33	-1.66	-4.2	2	-3.62	7.19	2.57	6.14	-2.84	-3.66	-5.73	4.22	-3.17	-2.57	-1.09	-4.93	-3.15	-3.44	-1.35	-3.51	-5.24	-4.91	-0.09	3.91	-0.14	7.19	3.34	2.76	3.18	4.52
F2RL1	3.22	-1.57	4.25	-0.76	-4.13	2.55	-2.18	-2.58	4.27	1.54	-2.67	5.19	-1.86	-1.42	1.32	0.78	-2.37	-2.64	2.2	-3.31	-0.58	0.12	-0.66	-2.71	4.08	-3.08	2.71	-1.89	0.04	0.49	-2.04	-1.34	2.2	1.4	3.36	0.4	-3.45	1.46	3.43	-1.05	0.21	-1.18	0.81	1.98	0.75	-1.42	-1.98	-2.97	-2.02
F2RL2	0.64	-3.53	-2.61	-4.52	0.64	-2.24	0.04	1.62	0.63	-2.57	-1.4	2.77	-0.7	-2.39	-4.37	-3.62	-2.59	-0.78	-4.06	0.93	-2.03	-2.46	-4.15	-0.51	0.52	0.06	-3.67	-5.33	-0.98	-2.57	-2.61	-1.56	3.37	-0.48	0.07	-3.46	-3.08	0.39	-4.06	-4.68	3.41	0.22	2.69	3.76	6.36	4.39	2.19	1.23	5.98
F2RL3	-0.49	-1.02	-2.35	-0.86	1.96	2.8	1.12	-1.85	1.36	-0.74	2.65	2.18	4.29	1.45	-7.07	-2.5	-2.55	3.46	-1.77	-0.43	-1.09	0.37	1.59	2.43	2.13	0.8	1.43	2.6	-2.98	-4.31	0.49	0.79	2.44	0.39	1.49	-2.4	4.26	2.28	-4.81	-3.83	-4.36	1.36	3.22	0.58	5.58	3.89	3.6	3.85	2.87
F3	8.96	4.11	4.38	-0.63	-4.46	-2.3	-7.77	-5.47	-4.21	4.88	-4.7	-0.29	1.51	4.34	0.25	4.54	2.37	-2.87	3.94	-6.7	-2.58	3.99	2.52	5.21	-0.6	7.59	-1.38	2.75	-4.87	-2.38	5.84	-2.09	-4.32	9.68	-5.77	5.13	2.38	-5.57	-0.39	3.79	3.09	-4.84	-4.41	-1.58	-3.04	-4.4	5.96	2.91	-0.76
F7	-2.66	-0.58	-2.35	-1.78	-4.1	-1.86	-1.18	-2.3	1.63	-2.4	-2	1.55	-3.12	-4.3	-1.1	-1.78	-4.53	11.09	-4.41	-4.89	1.97	1.16	-1.73	-2.89	-3.04	-1.51	-3.72	-2.38	2.61	2.1	-5.93	-3.77	16.58	-3.26	2.04	-0.7	-3.46	-0.26	-0.5	-1.75	1.06	-1.56	-0.61	0.7	-1.98	-2.62	-3.02	-3.64	-1.44
FABP4	-7.17	-6.34	-8.39	-3.57	9.11	-0.48	10.45	-4.13	0.94	-4.41	1.6	-0.42	0.34	-8.14	-4.35	-7.04	-6.92	-6.19	-8.39	9.47	-0.26	-3.07	-5.55	-8.06	3.64	-0.57	-5.29	1.23	5.1	-0.2	0.23	-8.09	-1.8	-8.11	-2.74	-5.98	-3.33	1.47	-2.35	-6.56	-0.4	-1.44	1.33	-1.02	6.04	0.41	-4.6	-6.36	-2.19
FADD	-0.55	6.35	2.76	5.44	3.05	5.3	3.08	-1.37	1.47	4.05	1.5	-2.2	2.17	1.57	6.13	5.16	3.57	1.93	4.3	1.11	4.85	5.45	5.14	-0.53	-0.95	1.22	4.57	6.55	3.51	5.92	4.07	-0.44	-3.89	0.08	-0.95	4.01	3.68	0.43	7.49	5.84	-5.15	-3.08	-4.68	-5.74	-7.01	-6.31	-3.84	-3.15	-7.54
FADS1	-0.32	2.07	2.78	-1.54	0.54	2.98	1.21	2.64	-3.12	0.06	-4.29	-2.7	-0.21	2.67	5.25	3.91	1.28	1.8	1.3	0.49	-2.95	-2.89	3.86	-0.89	-0.79	2.53	1.23	5.51	-1.17	-0.83	-0.29	6.16	-1.69	-2.02	1.71	-0.35	3.43	0.89	0.82	2.03	-4.17	1.79	-2.65	-1.26	-4.84	-5.03	-4.67	-4.73	-6.3
FAF1	1.17	-0.75	4.17	0.47	-4.43	-3.46	-4.17	0.3	-5.03	-2.94	-6.99	-5.04	-1.65	2.53	7.62	1.19	2.82	-2.59	5.71	-3.47	0.29	0.49	-0.85	4.2	-7.1	-0.38	-5.31	4.68	0	2.63	1.26	7.41	-2.82	2.13	-0.04	2.66	0.96	-0.57	-2.9	5.77	-2.26	2.22	-4.86	-3.01	-5.64	-5.11	-2.7	-3.52	-5.63
FAM120B	4.02	0.82	1	-3.95	-0.49	-4.78	-5.88	2.05	-6.72	3.93	-1.77	-5.47	1.36	4.23	-5.17	2.78	1.51	-1.6	4.44	-0.57	-6.83	-3.06	-1.67	6.83	0.65	1.91	1.97	-1.45	-6.86	-6.44	2.55	1.97	-3.3	5.33	-5.27	0.9	1.06	-2.89	-3.72	-0.91	-0.7	-2.24	-4.75	-3.71	-1.42	-2.39	1.88	-0.28	-1.18
FAM126A	-7.67	-6.04	-7.96	-2.48	6.8	-0.25	7.65	3.03	1.04	-4.45	3.56	-1.56	0.66	-7.8	-2.28	-8.33	-2.57	-2.03	-6.57	9.14	-0.43	-5.43	-3.91	-7.64	1.58	-4.94	-0.86	-0.65	6.33	-0.82	-1.33	1.15	-1.41	-8.74	-1.33	-6.57	-5.23	3.21	-3.39	-4.83	-3.04	2.36	0.38	-1.07	4.65	3.55	-6.34	-4.31	0.21
FAM13B	-1.76	-4.54	-4.62	-1.54	0.75	-4.73	-0.18	0.77	-2.3	-3.66	-2.19	-2.86	-3.28	1.15	3.53	-3.99	1	-3.99	0.1	0.95	2.49	1.33	-2.19	0.42	-5.26	-3.54	-4.23	-1.98	3.61	4.33	0.95	0.94	-3.99	-0.83	-3.16	-2.49	-0.86	-0.61	1.05	5.39	1.54	-1.59	-2.63	-1.8	0.3	-1.09	-1.43	-3.76	-2.97
FANCA	-3.03	-4.65	0.61	-5.52	-3.66	-1.2	2.86	6.59	2.61	-5.24	-4.67	-1.82	-5.79	0.91	4.57	-0.35	0.69	-0.27	0	2.55	-4.58	-6.19	2.39	0.32	-4.33	-0.92	-4.52	-1.45	0.54	-1.36	-6.86	7.89	0.67	-5.15	6.04	-3.58	1.4	3.15	-3.99	-3.38	-3.44	7.24	5.98	6.42	2.45	-0.71	-4.68	-4.87	-2.44
[truncated: 4,704 more rows]
[truncated: 217 more columns]

## Sheet: Table S4D
Table S4D: Beltran 2016 Protein Activity
[truncated: 6,100 more rows]
