# Supplementary material for: A forward genetic screen identifies Sirtuin1 as a driver of neuroendocrine prostate cancer
Source: J Exp Med. 2026 May 28;223(7):e20241484. doi: 10.1084/jem.20241484 (PMC13218332; doi:10.1084/jem.20241484)
Supplement: Table S5 — shows SB barcodes. [file jem_20241484_tables5.xlsx]

## Sheet: Table S5
Table S5: List of DNA samples and respective barcodes that were sent for genomic sequencing.
DNA Sample ID	Tumor ID	Barcode
B-A01	3265 Fused2	AACGGACAACTT
B-A02	3266 DLP-VP1	AACTCTAATGGC
B-A03	3267 Fused1	AAGAACAGTCAC
B-A04	3269 Fused2	AAGACAGCAATG
B-A05	3501 Fused1	AAGAGCTATGTG
B-A07	3504 Fused3	AAGTCTTCGTCT
B-A08	3505 DLP-VP	AATCTGTGTGAG
B-A10	3507 Fused2	ACACACTTCGTT
B-A11	4333 DLP-VP	ACACGAGATTGT
B-A12	4336 DLP-VP2	ACAGAGCATAAC
B-B02	4012 Fused3	ACCGTAACTGTT
B-B03	4013 Fused3	ACCTATTCGTTC
B-B04	4014 Fused3	ACTAGAAGTGGT
B-B05	4015 Fused2	ACTGCTTAGCTT
B-B07	4020 Fused1	AGAACTTGAACC
B-B08	4021 Fused3	AGAATCGATTCG
B-B09	4022 Fused3	AGACAATACGGT
B-B10	4016 Fused2	AGATAGATCCAC
B-B11	4018 DLP-VP	AGATTACCGAGT
B-1-7	3541 Fused1+2	AGGCAATATACC
B-1-4	4011 Fused1+2	AGTACATGGAGT
B-1-2	8439-17 Fused2	ATACATCGTTGC
B-1-6	0870-16 Fused1	ATAGGCACTCTT
B-2-9	2758-16 Fused1	ATATGTGGCAAC
B-2-12	8440-17 Fused1	ATCGAGTTCAGT
B-2-14	4355-16 Fused1	ATGATCATGTGC
B-2-15	8101-17 AP	ATGCTATATCGC
B-1-9	2084-16 Fused1	ATGTTGTAAGGC
B-2-17	2762-16 DLP-VP1	ATTACCTATGCG
B-1-10	2082-16 Fused1	ATTATTCGCGCT
B-2-21	8445-17 Fused1	ATTCTCATCGGT
B-2-23	4762-17 Fused	CAACCACATGAT
B-2-25	1592-16 Fused1	CAGACATCTATC
B-2-26	8442-17 Fused1	CAGATTACCGTT
B-2-27	4191-16 Fused1	CATATTACAGCC
B-3-1	5072-17 Fused	CATTCTCATCAG
B-3-4	6014-17 Fused1+2	CCAGCAGAATAT
B3-1	2865-17 LN+	CGTATTAACACC
B3-2	5230-17 Fused	CTAACCAATTCG
B3-3	6012-17 Fused1	CTAATGTCACTC
B3-4	2425-18 Liver+	CTACTAGTTCTC
B3-5	1072-18 DLP-VP	CTAGTTGAAGAG
B3-6	2582-17 DLP-VP1	CTATCGCTGTAT
B3-7	2691-17 Fused1	CTCTCATGAGTT
B3-8	0825-18 LN1+	CTGTAGGTTGTT
B3-9	2425-18 LN-INT+	CTTACAAGCAAC
B3-10	2865-17 Liver+	CTTATCCTTGCT
B3-11	0825-18 Fused1	CTTCGTTGGATT
B3-12	2426 Fused1	GAAGATAAGCTC
B3-13	2865-17 Fused	GAGTATCACAAC
B3-14	2426 LN3+	GATCCACCTAAT
B3-15	6271-17 Fused	GATTACGAATCC
B3-16	2425-18 Fused	GCAGGATAAGTT
B3-17	6270-17 Fused	GCCTTAATACTG
B3-18	2431-18 LN1+	GCTTCGTAATCT
B3-19	2583-17 Fused1	GTAACGACAGTT
B3-21	6014-17 LN-INT+	GTACGACTATTC
B3-1-2	4020 LN1+	GTCCTATACTCT
B3-1-3	4022 LN1+	GTCGATGGATCC
B3-1-5	4014 Lung+	GTCGGCGTCATT
B3-1-11	4012 INT1+	GTCTCGTCACAC
B3-1-13	3504 Liver+	GTCTTCGGTTCC
B3-1-15	3267 LN1+	GTGATTGGCCGT
B3-2-2	8922-17 LN	GTGGTCATCAAT
B3-2-7	9243-17 LN1	GTGGTTCGAGCT
B3-2-21	2081-16 LN1	GTTACGATCCAT
B3-2-22	8442-17 Liver	GTTCAATATGCC
B3-2-36	8649-17 LN	CCATTGAGTTAG
B3-2-37	2082-16 LN1	CCTACAACAACT
B3-c-9	9245-17 Fused1	CCTTCAATCAAC
B3-c-10	8924-17 Fused1	CCTTGGAATTCT
B3-c-14	8921-17 Fused1	CGACTTCCTAAT
B3-c-28	9738-17 Fused1	AGTCGGTTATCT
B3-c-32	8649-17 Fused1	AGTTAGATTGGC
N-A01	3265 Fused2	AACTACGACTGT
N-A02	3266 DLP-VP1	AACTGAAGAGAC
N-A03	3267 Fused1	AAGAATGCGTTG
N-A04	3269 Fused2	AAGACTTCCATG
N-A05	3501 Fused1	AAGATTGTTGCG
N-A07	3504 Fused3	AATCCGAGACAT
N-A08	3505 DLP-VP	AATGAAGACCGT
N-A10	3507 Fused2	ACACCATTCTAG
N-A11	4333 DLP-VP	ACACGGTAAGAT
N-A12	4336 DLP-VP2	ACATCAGTCAGT
N-B02	4012 Fused3	ACCGTCTATAAG
N-B03	4013 Fused3	ACGAGATGTTGT
N-B04	4014 Fused3	ACTATATAGGCC
N-B05	4015 Fused2	ACTGTGAAGACT
N-B07	4020 Fused1	AGAATCCTTGGT
N-B08	4021 Fused3	AGAATTCTGTCG
N-B09	4022 Fused3	AGAGAATTCTGG
N-B10	4016 Fused2	AGATATTGGCCT
N-B11	4018 DLP-VP	AGCAATAGTGTG
N-1-7	3541 Fused1+2	AGGCTGATGTAT
N-1-4	4011 Fused1+2	AGTATATACCGC
N-1-2	8439-17 Fused2	ATACGTTGCACT
N-1-6	0870-16 Fused1	ATATATCCGCGT
N-2-9	2758-16 Fused1	ATATGTGTGGAC
N-2-12	8440-17 Fused1	ATCTTAGTTGGC
N-2-14	4355-16 Fused1	ATGCACCATAGT
N-2-15	8101-17 AP	ATGCTCTCCATT
N-1-9	2084-16 Fused1	ATTAACCGATCG
N-2-17	2762-16 DLP-VP1	ATTACTTCCGCT
N-1-10	2082-16 Fused1	ATTCAGTTACCG
N-2-21	8445-17 Fused1	ATTGACTGCCAT
N-2-23	4762-17 Fused	CAAGTCACCATT
N-2-25	1592-16 Fused1	CAGATAAGCCTT
N-2-26	8442-17 Fused1	CAGTCAGAATCT
N-2-27	4191-16 Fused1	CATCACTACTAG
N-3-1	5072-17 Fused	CCAACACTAGAT
N-3-4	6014-17 Fused1+2	CCAGTGAATTAC
N3-1	2865-17 LN+	CGTATTGAATGC
N3-2	5230-17 Fused	CTAAGACATTCG
N3-3	6012-17 Fused1	CTAATTACCGGT
N3-4	2425-18 Liver+	CTAGTGAATAGG
N3-5	1072-18 DLP-VP	CTATAAGCTTCG
N3-6	2582-17 DLP-VP1	CTATTCATTCGC
N3-7	2691-17 Fused1	CTCTGAATCATC
N3-8	0825-18 LN1+	CTTAACGGCAAT
N3-9	2425-18 LN-INT+	CTTACTGACCAT
N3-10	2865-17 Liver+	CTTCCTTAGACT
N3-11	0825-18 Fused1	GAACGGTCTAAT
N3-12	2426 Fused1	GAGCGATGAATT
N3-13	2865-17 Fused	GAGTTCCAATTC
N3-14	2426 LN3+	GATGACAATAGG
N3-15	6271-17 Fused	GATTCAGCAATG
N3-16	2425-18 Fused	GCCTACTTAACT
N3-17	6270-17 Fused	GCTAACTTGATC
N3-18	2431-18 LN1+	GGTTAACAACAG
N3-19	2583-17 Fused1	GTACACTGTGGC
N3-21	6014-17 LN-INT+	GTAGAGATCCAT
N3-1-2	4020 LN1+	GTCCTGAACTGC
N3-1-3	4022 LN1+	GTCGCTGTGTCT
N3-1-5	4014 Lung+	GTCGTAAGGTCC
N3-1-11	4012 INT1+	GTCTGGCATCTG
N3-1-13	3504 Liver+	GTGAAGGATATC
N3-1-15	3267 LN1+	GTGCAAGAGCCT
N3-2-2	8922-17 LN	GTGGTCGAGATG
N3-2-7	9243-17 LN1	GTGGTTCTACAT
N3-2-21	2081-16 LN1	GTTATGCAAGAC
N3-2-22	8442-17 Liver	GTTCTCTAGCCG
N3-2-36	8649-17 LN	CCGTATAGTTAG
N3-2-37	2082-16 LN1	CCTATGGTATTG
N3-c-9	9245-17 Fused1	CCTTCTAGCTAT
N3-c-10	8924-17 Fused1	CGAATTAAGACG
N3-c-14	8921-17 Fused1	CGTAAGGATTGT
N3-c-28	9738-17 Fused1	AGTCTGAACTTG
N3-c-32	8649-17 Fused1	ATAATCGATGGC
