# Supplementary material for: A forward genetic screen identifies Sirtuin1 as a driver of neuroendocrine prostate cancer
Source: J Exp Med. 2026 May 28;223(7):e20241484. doi: 10.1084/jem.20241484 (PMC13218332; doi:10.1084/jem.20241484)
Supplement: Table S6 — shows summary of CIS analyses and CIS-associated genes. (A) List of common insertion sites (CIS) determined by TAPDANCE analysis. (B) List of CIS-associated genes determined by TAPDANCE analysis. (C) List of all fusion events overlapping with a CIS region. (D) List of all genes with fusion events. (E) Isoform switching analyses of CIS-associated genes. (F) Domain details from isoform switching analyses of CIS-associated genes. (G) Full data from isoform switching analyses of CIS-associated genes. [file jem_20241484_tables6.xlsx]

## Sheet: Index
Supplementary Table 6: Summary of CIS analyses and CIS-associated genes
Table S6A	List of common insertion sites (CIS) determined by TAPDANCE analysis, occurrence in SB tumors with NEPC and prediction for driving of transcription
Table S6B	List of CIS-associated genes determined by TAPDANCE analysis, occurrence in SB tumors with NEPC and prediction for driving of transcription
Table S6C	List of all fusion events overlapping with a CIS region
Table S6D	List of all genes with fusion events
Table S6E	Isoform switching analyses of CIS-associated genes
Table S6F	Domain details from isoform switching analyses of CIS-associated genes
Table S6G	Full data from isoform switching analyses of CIS-associated genes

## Sheet: Table S6A
Table S6A: List of common insertion sites (CIS) determined by TAPDANCE analysis, occurrence in SB tumors with NEPC and prediction for driving of transcription
number	pos	X.inserts	pvalueinsert.	X.library	pvaluelibrary.	X.regions	pvalueregion.	gene_name	library_name	number.of.inserts.drive.transcription.on.positive.strand	NEPC	non-NEPC	NEPC_proportion	Drive_proportion	Drive_p.value	Drive_prediction	CIS_chr	CIS_start	CIS_end
29	chr5:25319400-25474400	43	3e-52	29	1.33e-29	23	1.01e-20	Mll3,	::N-A05::N3-12::B3-12::B3-1-15::N3-10::N3-13::B3-13::B3-10::B-2-27::B3-2-7::N3-2-7::B-A03::N3-1-15::N-A03::B3-1-11::N3-1-11::N3-9::N-2-9::B3-1-2::B-B07::N-B07::N3-1-2::B3-2-2::N3-2-2::B3-2-22::N3-2-22::N-3-1::B3-1-3::N3-1-3::	31	19	10	0.6552	0.7209	0.00540157	Driving	chr5	25319400	25474400
23	chrX:18184100-18293100	25	2.52e-27	23	3.99e-24	19	5.92e-18	Kdm6a,	::N-1-6::N-B09::N-B10::B-1-2::N-1-2::B-1-6::B3-7::N3-7::N3-c-9::B3-c-9::B-A02::N-2-15::N3-c-14::N-2-17::B-2-17::B3-12::N3-17::B3-17::B3-3::N3-12::B-A11::N-A02::N3-1::	9	7	16	0.3043	0.36	0.229523	NA	chrX	18184100	18293100
19	chr11:79355500-79563500	26	6.75e-22	19	7.27e-13	19	7.27e-13	Nf1, Evi2a, Omg, AU040972, Evi2b,	::N-A02::B-2-23::B-1-7::N-1-7::N-2-23::N3-c-28::N3-c-9::B-A05::N-A05::B3-19::B-A11::N-A11::N3-15::B3-15::B3-c-10::B3-14::B3-3::N3-1-13::N-A07::	9	1	18	0.0526	0.3462	0.168638	NA	chr11	79355500	79563500
16	chr11:104372000-104442000	18	7.86e-20	16	1.54e-16	13	8.38e-12	Kansl1,	::B-3-1::B-2-12::N-2-12::N3-c-14::N3-7::N-2-25::N-2-14::B3-c-14::B-1-6::B-3-4::B3-21::N-3-4::N3-21::B-1-4::B3-3::N3-3::	11	0	16	0	0.6111	0.480682	NA	chr11	104372000	104442000
15	chr19:3460500-3569500	15	3.84e-12	15	3.84e-12	14	9.35e-11	Ppp6r3, Lrp5,	::N3-c-9::B3-5::N-B10::N-B05::N3-12::N-A10::B-A10::B-B03::B3-c-9::N3-16::B-1-10::N-2-21::B-1-4::B-A08::B-2-23::	8	1	14	0.0667	0.5333	1	NA	chr19	3460500	3569500
18	chr11:106828100-107095100	20	4.51e-12	18	7.55e-10	18	7.55e-10	1810010H24Rik, Kpna2, Smurf2, Cep95, Bptf,	::B-2-26::B-2-23::B-B04::B3-1-5::N-A10::N3-c-10::B3-c-10::N3-2-22::B3-c-28::B-A05::B3-11::B3-8::N-B07::B-1-2::N3-14::B3-13::N-B02::N3-2::	12	9	9	0.5	0.6	0.503445	NA	chr11	106828100	107095100
16	chr3:135445300-135462300	17	1.72e-28	16	3.04e-26	8	2.19e-09	Ube2d3, 4930539J05Rik,	::B3-1-15::B-1-10::N3-10::N3-4::B3-4::N3-8::N3-11::B3-7::B3-8::B3-11::B-2-14::B-B02::B-A03::N-A08::N3-1-15::N-A03::	7	6	10	0.375	0.4118	0.629059	NA	chr3	135445300	135462300
13	chr2:49448400-49557400	13	2.13e-09	13	2.13e-09	12	4.5e-08	Epc2,	::B3-7::B3-c-10::N3-2-22::N-A11::N3-8::N3-c-9::B-A01::B-B08::N-B08::N-3-4::B-B05::B-2-23::B3-5::	8	5	8	0.3846	0.6154	0.581055	NA	chr2	49448400	49557400
14	chr5:65540500-65695500	15	5.82e-10	14	9.98e-09	13	1.6e-07	Pds5a, Ube2k,	::N-2-21::B3-7::B3-2-21::B3-13::N-A12::B-1-10::N3-1-11::B3-c-14::N-B02::N3-2-21::N-1-10::B3-14::N3-14::B3-1-3::	10	3	11	0.2143	0.6667	0.301758	NA	chr5	65540500	65695500
11	chr13:85207300-85277300	13	8.38e-12	11	8.37e-09	10	2.33e-07	Ccnh, Rasa1,	::N3-c-10::N3-2::N-B03::B-B03::N-1-10::B3-15::N3-15::N-A05::B-A05::B-B10::N3-14::	9	1	10	0.0909	0.6923	0.266846	NA	chr13	85207300	85277300
20	chr9:70439900-70740900	22	2.56e-13	20	4.09e-11	15	5.38e-06	Sltm, Fam63b, Rnf111, Ccnb2, Adam10,	::N3-1-11::B-A07::B3-1-13::N3-1-13::N-A07::N3-2-21::N3-c-9::B3-c-9::N-3-1::B3-7::N-2-21::B3-5::N3-1-2::B3-1-11::B-1-10::N-1-4::B-2-25::N-2-25::N3-17::B3-17::	13	5	15	0.25	0.5909	0.523467	NA	chr9	70439900	70740900
19	chr9:71900400-72108400	20	4.27e-14	19	7.27e-13	13	5.41e-06	Tcf12, Mir378, Tcf12,	::B-B08::B-A05::B-A12::N-A12::N3-2-36::N3-c-32::B3-5::N-A07::N-1-4::B-2-25::B-2-17::N-A05::B3-1-13::N-1-6::B3-c-10::B3-1-5::B-B04::N-B04::N3-1-5::	15	9	10	0.4737	0.75	0.0413895	Driving	chr9	71900400	72108400
10	chr18:7873900-7943900	11	8.37e-09	10	2.33e-07	9	5.9e-06	Wac, Wac,	::N3-7::B-A10::N-A10::N-3-1::B-1-7::N3-15::B3-15::N-1-2::B3-17::B3-1::	4	2	8	0.2	0.3636	0.548828	NA	chr18	7873900	7943900
15	chr17:5075000-5342000	15	1.08e-06	15	1.08e-06	14	1.07e-05	Arid1b,	::N-2-15::N-B08::B3-1::N-A02::B-A02::N3-6::N-3-1::N-A04::B-1-4::N-B11::B3-5::N3-3::B3-7::B3-14::B3-c-32::	4	4	11	0.2667	0.2667	0.118469	NA	chr17	5075000	5342000
6	chr14:19415800-19432800	7	1.83e-07	6	1.33e-05	6	1.33e-05	No results within 20000 bp window	::N3-6::N-1-10::N3-1-11::N3-12::N-2-21::B3-2::	2	2	4	0.3333	0.2857	0.453125	NA	chr14	19415800	19432800
7	chr2:160702100-160719100	9	2.34e-11	7	1.83e-07	6	1.33e-05	Top1, Plcg1,	::B3-14::N3-14::N-A08::B-A04::N-A04::B3-2-2::N3-2-2::	9	3	4	0.4286	1	0.00390625	Driving	chr2	160702100	160719100
9	chr5:99959500-99976500	9	2.34e-11	9	2.34e-11	6	1.33e-05	Hnrnpd,	::N-A02::N3-1-11::B-B05::B3-14::B3-1::B3-13::B3-10::N3-1::B3-5::	7	1	8	0.1111	0.7778	0.179688	NA	chr5	99959500	99976500
13	chr17:10232100-10341100	14	9.35e-11	13	2.13e-09	10	1.57e-05	B930003M22Rik, 1700110C19Rik, Qk,	::N-A04::B-A04::B3-14::N3-c-9::N-A10::N3-17::B3-17::B-B08::N3-14::B-2-26::N-A02::B-A02::B-A10::	2	4	9	0.3077	0.1429	0.0129395	Disrupting	chr17	10232100	10341100
14	chr18:73578000-73687000	15	3.84e-12	14	9.35e-11	10	1.57e-05	Mex3c, Smad4,	::B3-2-22::N3-2-22::N-1-2::B-2-12::N-2-12::B-1-7::N-A12::B-A12::B-A05::B3-c-32::B-A02::N-A02::B-3-1::N-3-1::	11	4	10	0.2857	0.7333	0.118469	NA	chr18	73578000	73687000
11	chr3:88954600-89063600	12	4.5e-08	11	8.77e-07	10	1.57e-05	Dap3, Ash1l,	::B-B10::B3-1-2::B-B02::N3-1-3::B-B03::B3-1-11::N3-1-11::N3-6::B3-5::N3-1-2::N-B07::	7	8	3	0.7273	0.5833	0.774414	NA	chr3	88954600	89063600
9	chr11:29174600-29213600	9	3.63e-08	9	3.63e-08	7	5.4e-05	Smek2, Ccdc104, Pnpt1,	::N3-19::B3-19::N-2-12::B-2-21::B-1-4::B3-7::B3-2::N3-2::B3-c-28::	4	0	9	0	0.4444	1	NA	chr11	29174600	29213600
10	chr12:8921200-8960200	10	8e-10	10	8e-10	7	5.4e-05	Laptm4a, Matn3, Wdr35,	::N-1-2::B-1-2::N3-1-2::N-B09::B3-14::N3-14::B-A01::N-1-10::N3-2-7::B3-2-7::	4	7	3	0.7	0.4	0.753906	NA	chr12	8921200	8960200
8	chr16:17461100-17500100	8	1.49e-06	8	1.49e-06	7	5.4e-05	Aifm3, Lztr1, Crkl,	::N3-c-28::B3-c-28::N3-c-14::B3-8::N3-8::N3-3::B3-2-22::N3-2-22::	4	2	6	0.25	0.5	1	NA	chr16	17461100	17500100
9	chr2:154837100-154876100	9	3.63e-08	9	3.63e-08	7	5.4e-05	Eif2s2, Raly,	::B3-14::B-B02::N-A05::B3-12::B3-c-10::N-A07::B-A07::B3-2-21::N3-2-21::	4	2	7	0.2222	0.4444	1	NA	chr2	154837100	154876100
10	chr6:17644900-17683900	10	8e-10	10	8e-10	7	5.4e-05	Capza2,	::N-B10::B3-c-14::N3-c-14::N-1-2::B-1-10::B3-18::N3-18::B-2-21::N-A10::B-A10::	6	3	7	0.3	0.6	0.753906	NA	chr6	17644900	17683900
8	chr8:95746500-95785500	10	8e-10	8	1.49e-06	7	5.4e-05	Cnot1,	::N-A05::N3-7::B3-4::B-A07::N-A07::B3-16::B3-2-22::N3-2-22::	8	2	6	0.25	0.8	0.109375	NA	chr8	95746500	95785500
16	chr6:47410000-47618000	16	2.61e-09	16	2.61e-09	12	5.99e-05	Ezh2, Cul1,	::N3-6::B3-c-28::B-1-10::N-A02::N3-1-5::N-B07::N-B04::B3-14::B-2-21::B-B03::N-B03::N3-c-9::B3-c-14::B-2-15::B-B04::N-B10::	6	5	11	0.3125	0.375	0.454498	NA	chr6	47410000	47618000
19	chr8:117180700-117447700	21	3.24e-13	19	5.99e-11	13	9.97e-05	Cmip, Gan,	::N3-12::N-A05::B-A05::B-1-2::N-1-2::N-A10::N3-16::N3-4::B3-16::B3-4::N-B10::N3-1-5::N-B04::B3-1-5::B-B04::B-1-10::B3-5::N-A02::N-B08::	7	7	12	0.3684	0.3333	0.189247	NA	chr8	117180700	117447700
12	chr10:42767500-42837500	12	2.76e-10	12	2.76e-10	8	0.000134306	Sec63,	::B-2-25::N-2-25::B-A11::N-A11::N-B02::B3-12::N3-6::N3-18::B3-18::B-2-21::N-A07::B-A07::	6	4	8	0.3333	0.5	1	NA	chr10	42767500	42837500
10	chr11:86693000-86763000	10	2.33e-07	10	2.33e-07	8	0.000134306	Cltc, Ptrh2, Ptrh2, Dhx40, Vmp1,	::B-2-25::N-1-7::B3-3::B-A04::N-A04::B-2-26::N3-4::B3-4::N-B11::B3-c-9::	6	2	8	0.2	0.6	0.753906	NA	chr11	86693000	86763000
11	chr3:69059600-69129600	11	8.37e-09	11	8.37e-09	8	0.000134306	Kpna4, Gm1647, Trim59,	::N3-7::B-2-14::N-A10::B-A10::B-B03::N-B03::N3-15::B3-15::B-B09::B-B08::N-B08::	7	3	8	0.2727	0.6364	0.548828	NA	chr3	69059600	69129600
8	chr9:110536800-110606800	8	0.000134306	8	0.000134306	8	0.000134306	Setd2, Kif9, Kif9, Nradd, Nbeal2,	::N3-12::B-2-12::B-2-14::N-2-23::B-1-4::N3-1-11::B-A08::B-A11::	3	2	6	0.25	0.375	0.726562	NA	chr9	110536800	110606800
16	chr16:94393400-94694400	16	5.71e-07	16	5.71e-07	13	0.000390917	Dscr3, Dyrk1a, Ttc3,	::B3-1-3::N3-14::B-A12::N-A12::N-A10::N-A07::B3-5::B-1-2::N-1-2::B-A04::N3-2-2::N3-9::B3-9::N-B02::B-1-10::N-3-1::	10	5	11	0.3125	0.625	0.454498	NA	chr16	94393400	94694400
5	chr15:83130800-83147800	6	1.33e-05	5	0.000833131	5	0.000833131	Poldip3, Rnu12, Cyb5r3, Rrp7a, Serhl,	::N3-1-5::N-1-10::N-B02::B3-21::N3-21::	2	2	3	0.4	0.3333	0.6875	NA	chr15	83130800	83147800
7	chr15:102075700-102092700	7	1.83e-07	7	1.83e-07	5	0.000833131	Eif4b, Tenc1,	::N3-10::N3-13::B3-5::B-1-4::N3-3::B3-3::B-2-26::	3	1	6	0.1429	0.4286	1	NA	chr15	102075700	102092700
6	chr3:152227000-152244000	6	1.33e-05	6	1.33e-05	5	0.000833131	Nexn, Fubp1, Dnajb4,	::N-1-10::N-B10::B-A08::N3-12::N-B03::B-B03::	2	1	5	0.1667	0.3333	0.6875	NA	chr3	152227000	152244000
7	chr4:47357200-47374200	9	2.34e-11	7	1.83e-07	5	0.000833131	Tgfbr1,	::N-A11::B-A11::N3-2::B3-2::N-A08::B-A08::B-B08::	0	3	4	0.4286	0	0.00390625	Disrupting	chr4	47357200	47374200
4	chr4:59526600-59543600	5	0.000833131	4	0.0434035	5	0.000833131	Ptbp3,	::N-A07::N-1-4::N3-c-14::N-A02::	4	0	4	0	0.8	0.375	NA	chr4	59526600	59543600
15	chr18:35556000-35823000	16	1.02e-07	15	1.08e-06	12	0.000859909	Paip2, Tmem173, Ecscr, Mzb1, Ube2d2a, Dnajc18, Prob1, Spata24, 1700066B19Rik, Snora74a, Matr3, Slc23a1, Mir1949, Snhg4, Cxxc5,	::N3-c-28::B3-7::B-A10::N-A10::B-A01::N-A01::B3-c-10::N-1-4::N-B03::N3-2-7::B3-2-7::B3-1::B3-5::N-A08::N-B11::	10	7	8	0.4667	0.625	0.454498	NA	chr18	35556000	35823000
10	chr10:108173700-108212700	11	1.6e-11	10	8e-10	6	0.00171583	Ppp1r12a,	::N-B04::N-A04::N3-1-5::N3-1-15::N-A03::B3-2-22::B-B10::N3-5::N-A08::B-A03::	7	7	3	0.7	0.6364	0.548828	NA	chr10	108173700	108212700
7	chr10:117339600-117378600	7	5.4e-05	7	5.4e-05	6	0.00171583	Cpsf6,	::N3-8::B3-7::B-B09::B-A10::N-B10::B-B10::B-1-10::	2	1	6	0.1429	0.2857	0.453125	NA	chr10	117339600	117378600
7	chr13:46685100-46724100	7	5.4e-05	7	5.4e-05	6	0.00171583	Nup153, C78339,	::B3-2-22::B-B10::N-B10::N3-2-2::B-3-4::B3-5::B-A08::	5	3	4	0.4286	0.7143	0.453125	NA	chr13	46685100	46724100
14	chr15:73154100-73193100	16	1.58e-20	14	7.83e-17	6	0.00171583	Ago2, Ptk2,	::N3-3::B3-3::N3-1::N3-13::N3-10::B3-10::B3-1::B3-13::B-1-6::N-1-6::B3-19::N3-19::B-A08::N-A08::	4	2	12	0.1429	0.25	0.0768127	NA	chr15	73154100	73193100
6	chr2:72937900-72976900	6	0.00171583	6	0.00171583	6	0.00171583	Sp3, 1700011J10Rik,	::B-2-21::B3-7::B-2-17::B3-9::B3-19::B-A01::	4	2	4	0.3333	0.6667	0.6875	NA	chr2	72937900	72976900
7	chr2:103763600-103802600	7	5.4e-05	7	5.4e-05	6	0.00171583	Caprin1, Caprin1, 4930547E08Rik, Nat10,	::N-1-2::B-1-2::N3-12::N-A07::N-2-15::B3-c-10::N3-14::	2	3	4	0.4286	0.2857	0.453125	NA	chr2	103763600	103802600
8	chr2:168177200-168216200	8	1.49e-06	8	1.49e-06	6	0.00171583	Adnp, Dpm1, Mocs3,	::B3-7::B-2-23::N-2-23::B-2-25::N-2-25::N3-1::B-1-4::B-A05::	6	0	8	0	0.75	0.289062	NA	chr2	168177200	168216200
8	chr4:133694000-133733000	9	3.63e-08	8	1.49e-06	6	0.00171583	Arid1a,	::B-A08::N-A08::B-B09::B-A10::N-A10::N3-7::N-B09::N3-5::	8	4	4	0.5	0.8889	0.0390625	Driving	chr4	133694000	133733000
14	chr8:109788000-109827000	14	7.83e-17	14	7.83e-17	6	0.00171583	Ap1g1, Snord71,	::B-1-6::N-1-6::B3-19::N3-19::N3-8::N3-11::B3-8::B-1-7::N-1-7::B3-1-2::B-B07::N-B07::N3-1-2::B-2-17::	10	5	9	0.3571	0.7143	0.179565	NA	chr8	109788000	109827000
5	chr9:7960100-7999100	7	5.4e-05	5	0.0467575	6	0.00171583	Yap1,	::N-1-10::N-2-15::B-2-15::N-3-4::B-3-4::	3	0	5	0	0.4286	1	NA	chr9	7960100	7999100
11	chrX:151815400-151854400	11	1.6e-11	11	1.6e-11	6	0.00171583	Huwe1,	::N3-7::N-B02::N3-1-11::B3-1-11::B-A08::N-A08::N-A12::B-A02::N-A02::N-B10::B-B10::	5	5	6	0.4545	0.4545	1	NA	chrX	151815400	151854400
9	chr11:100900900-100970900	9	5.9e-06	9	5.9e-06	7	0.0027188	Ptrf, Stat3, Stat5a,	::B-A10::N3-c-9::B3-2-22::B3-11::N3-11::N3-3::B-B07::B-A11::N-A11::	7	2	7	0.2222	0.7778	0.179688	NA	chr11	100900900	100970900
8	chr13:103791800-103861800	9	5.9e-06	8	0.000134306	7	0.0027188	Erbb2ip,	::N-B02::B3-5::N-1-10::N3-c-9::B-A02::N3-1-15::B3-1-15::B-A03::	3	4	4	0.5	0.3333	0.507812	NA	chr13	103791800	103861800
8	chr19:7284500-7354500	8	0.000134306	8	0.000134306	7	0.0027188	AI846148, Mark2, Rcor2, AI846148,	::N-A08::N3-1-5::B3-1-5::N3-1-13::N3-2-22::B3-2-22::N3-14::N3-3::	4	5	3	0.625	0.5	1	NA	chr19	7284500	7354500
8	chr2:161035000-161105000	8	0.000134306	8	0.000134306	7	0.0027188	Chd6,	::N-B03::B-A01::N-A01::N-B02::B3-9::N3-9::N3-1-11::N3-12::	5	4	4	0.5	0.625	0.726562	NA	chr2	161035000	161105000
8	chr6:113080100-113150100	9	5.9e-06	8	0.000134306	7	0.0027188	Setd5, Gt(ROSA)26Sor, Thumpd3, Lhfpl4,	::B3-c-9::N3-c-9::N3-c-14::B-1-2::N-1-2::B-2-27::N-2-25::N-B08::	7	3	5	0.375	0.7778	0.179688	NA	chr6	113080100	113150100
11	chr7:59265700-59335700	11	8.37e-09	11	8.37e-09	7	0.0027188	A230073K19Rik, C230091D08Rik, Ube3a, Ube3a,	::B-3-1::B3-1-2::B-B07::N-B07::N3-1-2::N-B02::B3-c-10::N3-2-7::B3-2-7::B-A04::N3-12::	6	8	3	0.7273	0.5455	1	NA	chr7	59265700	59335700
12	chr15:8260100-8561100	13	0.000390917	12	0.00299056	12	0.00299056	Nipbl, 2410089E03Rik,	::N-A08::B3-12::N-2-21::N3-c-32::B3-1::B-2-17::B3-c-10::B-2-25::N-2-25::B3-2::N3-2-22::N-1-6::	8	5	7	0.4167	0.6154	0.581055	NA	chr15	8260100	8561100
14	chr9:72493300-72794300	14	4.74e-05	14	4.74e-05	12	0.00299056	Rfx7, Nedd4, 4930509E16Rik, Tex9, Prtg,	::N3-c-9::N3-1-13::B-A05::N-B03::N-B10::N3-11::N3-8::B3-2-36::N3-2-36::N-B02::B3-5::B3-3::N-A08::B3-c-10::	7	5	9	0.3571	0.5	1	NA	chr9	72493300	72794300
14	chr17:32210700-32319700	14	9.35e-11	14	9.35e-11	8	0.00372477	Gm4432, Akap8, Akap8l, Brd4, Brd4,	::B-2-21::B3-9::N3-9::N3-c-10::B-A10::N3-12::B-2-17::N-2-17::B3-13::B3-10::N3-10::N3-13::B3-6::N3-6::	10	5	9	0.3571	0.7143	0.179565	NA	chr17	32210700	32319700
12	chr2:26388200-26497200	14	9.35e-11	12	4.5e-08	8	0.00372477	Pmpca, Sec16a, Inpp5e, Sdccag3, Notch1, Snapc4,	::B3-3::N3-1-13::B-A07::N-3-4::N3-21::B-3-4::B3-21::B-3-1::N-3-1::B3-5::N-A04::B-1-10::	8	0	12	0	0.5714	0.790527	NA	chr2	26388200	26497200
12	chrX:77544000-77653000	13	2.13e-09	12	4.5e-08	8	0.00372477	Tbl1x,	::B-2-21::B3-7::B-1-10::N-B07::B-B07::B3-1-2::N3-1-2::B3-1-3::N3-1-3::B-A07::N3-4::B3-4::	9	6	6	0.5	0.6923	0.266846	NA	chrX	77544000	77653000
9	chr13:44738700-44893700	9	0.00467041	9	0.00467041	9	0.00467041	Jarid2,	::B3-5::N-B02::N3-2-22::N-A07::N3-6::B3-12::N-B07::N3-18::B3-14::	2	5	4	0.5556	0.2222	0.179688	NA	chr13	44738700	44893700
12	chr5:105664700-105819700	12	2.37e-06	12	2.37e-06	9	0.00467041	Lrrc8d,	::B3-c-9::N-A11::B-A11::N-B04::N-2-9::B-2-9::N3-2-22::N3-8::B3-8::N-B11::N3-1::N3-12::	4	5	7	0.4167	0.3333	0.387695	NA	chr5	105664700	105819700
13	chr14:31025800-31233800	15	3.56e-08	13	5.41e-06	10	0.00573805	Sema3g, Tnnc1, Nisch, Nt5dc2, Stab1, Smim4, Phf7, Pbrm1, Gnl3, Snord19, Snord69, Glt8d1, Bap1,	::B3-c-10::N-A01::B-B11::N3-c-10::B3-12::N3-1-13::B3-1-13::N3-c-28::B3-c-28::N3-21::N-3-4::B3-21::B-3-4::	4	4	9	0.3077	0.2667	0.118469	NA	chr14	31025800	31233800
11	chr2:90849600-91057600	15	3.56e-08	11	0.000612555	10	0.00573805	C1qtnf4, Celf1, Ptpmt1, Kbtbd4, Ndufs3, Rapsn, Psmc3, Mtch2, Slc39a13,	::N-B02::N-A12::B-A12::B-2-14::N-2-14::N-2-21::B-B03::B3-c-9::N3-2-36::B3-c-32::B3-2-36::	8	4	7	0.3636	0.5333	1	NA	chr2	90849600	91057600
10	chr9:100658500-100866500	11	0.000612555	10	0.00573805	10	0.00573805	Stag1,	::B-2-25::B-A04::B3-1-15::N3-2-7::B3-c-9::B3-5::N-A08::N-A07::N-A04::N-1-7::	4	3	7	0.3	0.3636	0.548828	NA	chr9	100658500	100866500
16	chr15:76996000-77297000	17	5.71e-08	16	5.71e-07	11	0.0211182	Mb, Rbfox2, Apol6, Rbfox2,	::N-1-10::B3-2-7::N3-2-7::N-A10::B-A10::N3-2-21::N-B07::B-B07::N3-7::B3-1-15::N3-c-28::N-3-4::B-A04::B-A03::N3-1-15::N-A03::	10	8	8	0.5	0.5882	0.629059	NA	chr15	76996000	77297000
12	chr2:37378600-37679600	12	0.00299056	12	0.00299056	11	0.0211182	Rabgap1, Zbtb26, Snord90, Zbtb6, Gpr21, Strbp, Rc3h2, Pdcl,	::B3-14::N3-3::N3-1-3::N3-14::B-B08::B-2-23::N3-5::N3-6::B3-11::N3-9::B3-9::N-A07::	5	3	9	0.25	0.4167	0.774414	NA	chr2	37378600	37679600
5	chr11:35799800-35816800	6	1.33e-05	5	0.000833131	4	0.0434035	Fbll1, Rars, Pank3, Mir103-1,	::B-2-9::N-A04::B-A04::B-B10::N-B10::	3	1	4	0.2	0.5	1	NA	chr11	35799800	35816800
5	chr12:72777700-72794700	5	0.000833131	5	0.000833131	4	0.0434035	Ppm1a,	::N-B07::N3-1-2::N3-2-22::N-B03::B-A05::	3	3	2	0.6	0.6	1	NA	chr12	72777700	72794700
6	chr12:105808700-105825700	6	1.33e-05	6	1.33e-05	4	0.0434035	Papola,	::N3-2-2::N3-2-7::B3-2-7::B-B05::N-B05::B3-c-28::	2	3	3	0.5	0.3333	0.6875	NA	chr12	105808700	105825700
7	chr15:38019700-38036700	7	1.83e-07	7	1.83e-07	4	0.0434035	Ubr5,	::B-3-1::N-3-1::B3-10::B-A01::N-A01::B-B04::B3-1-5::	6	4	3	0.5714	0.8571	0.125	NA	chr15	38019700	38036700
6	chr16:33392500-33409500	6	1.33e-05	6	1.33e-05	4	0.0434035	Zfp148, 1700007L15Rik,	::B3-1-13::N3-16::B3-16::N-A12::B-A12::N-A05::	1	0	6	0	0.1667	0.21875	NA	chr16	33392500	33409500
5	chr2:121959600-121976600	6	1.33e-05	5	0.000833131	4	0.0434035	Ctdspl2, Mageb3,	::B3-c-10::N3-c-10::B3-18::N3-18::B-A03::	4	5	0	1	0.6667	0.6875	NA	chr2	121959600	121976600
5	chr3:103023100-103040100	5	0.000833131	5	0.000833131	4	0.0434035	Csde1, Nras, Sike1,	::N-A12::B-A12::N3-14::N-B09::B3-7::	1	1	4	0.2	0.2	0.375	NA	chr3	103023100	103040100
6	chr3:107309200-107326200	6	1.33e-05	6	1.33e-05	4	0.0434035	Rbm15, Slc16a4,	::B3-12::N3-2::N-B08::B-B08::N3-2-21::B3-2-21::	0	2	4	0.3333	0	0.03125	Disrupting	chr3	107309200	107326200
5	chr4:34856900-34873900	6	1.33e-05	5	0.000833131	4	0.0434035	Zfp292, Cga,	::N3-c-28::B-A01::N3-1::B3-1::N-A01::	0	2	3	0.4	0	0.03125	Disrupting	chr4	34856900	34873900
8	chr4:126678700-126695700	8	2.19e-09	8	2.19e-09	4	0.0434035	Psmb2,	::N-B08::B-B08::B3-9::N3-9::N-1-2::B-1-2::B-3-4::N-3-4::	4	4	4	0.5	0.5	1	NA	chr4	126678700	126695700
5	chr7:73752000-73769000	7	1.83e-07	5	0.000833131	4	0.0434035	Fam174b,	::B3-9::N3-9::B-2-17::N-2-17::N3-c-14::	6	2	3	0.4	0.8571	0.125	NA	chr7	73752000	73769000
5	chr9:50601500-50618500	5	0.000833131	5	0.000833131	4	0.0434035	AU019823, Timm8b, Pih1d2, Sdhd, Dlat, Il18,	::N-A02::B-A02::B3-1::N3-c-14::N-B07::	1	1	4	0.2	0.2	0.375	NA	chr9	50601500	50618500
4	chr9:106175100-106192100	4	0.0434035	4	0.0434035	4	0.0434035	Mirlet7g, Wdr82, Ppm1m, Twf2, Glyctk,	::B-B10::B-2-21::B-2-25::N3-7::	3	0	4	0	0.75	0.625	NA	chr9	106175100	106192100
7	chr9:116164600-116181600	7	1.83e-07	7	1.83e-07	4	0.0434035	Tgfbr2,	::N-A07::B3-5::B-3-1::B-1-7::B3-6::N3-6::N-1-7::	6	2	5	0.2857	0.8571	0.125	NA	chr9	116164600	116181600
6	chr10:63299400-63338400	8	1.49e-06	6	0.00171583	5	0.0467575	Sirt1, Sirt1, Herc4,	::N3-9::B3-9::N3-1-15::B3-1-15::N-A03::B-A03::	5	4	2	0.6667	0.625	0.726562	NA	chr10	63299400	63338400
7	chr11:21096000-21135000	7	5.4e-05	7	5.4e-05	5	0.0467575	Peli1,	::N3-2-21::B3-2-21::B-1-10::N3-9::B3-9::B-B10::N3-11::	3	0	7	0	0.4286	1	NA	chr11	21096000	21135000
7	chr11:105188000-105227000	7	5.4e-05	7	5.4e-05	5	0.0467575	Tlk2, 1700052K11Rik,	::B3-c-14::N-A08::B-B03::N-B03::N-A01::B-2-27::N-2-27::	5	2	5	0.2857	0.7143	0.453125	NA	chr11	105188000	105227000
5	chr12:70979600-71018600	6	0.00171583	5	0.0467575	5	0.0467575	3110056K07Rik, Arid4a, Psma3, Actr10,	::N-B02::B-1-10::B-A03::N-A08::B-A08::	0	4	1	0.8	0	0.03125	Disrupting	chr12	70979600	71018600
8	chr13:3562500-3601500	8	1.49e-06	8	1.49e-06	5	0.0467575	BC016423, Gdi2,	::N-2-21::B-2-21::B3-1-15::B-A03::N3-2::B3-8::B3-11::N3-14::	1	2	6	0.25	0.125	0.0703125	NA	chr13	3562500	3601500
6	chr13:14067000-14106000	6	0.00171583	6	0.00171583	5	0.0467575	Arid4b, Ggps1,	::B3-7::N-B02::B-2-25::N3-12::B3-12::N-A12::	1	1	5	0.1667	0.1667	0.21875	NA	chr13	14067000	14106000
9	chr14:67004500-67043500	9	3.63e-08	9	3.63e-08	5	0.0467575	Bnip3l, Ppp2r2a,	::N3-9::B3-9::N3-1-13::B-B02::N3-7::N3-8::N3-11::B3-8::B3-11::	1	1	8	0.1111	0.1111	0.0390625	Disrupting	chr14	67004500	67043500
6	chr15:100143000-100182000	6	0.00171583	6	0.00171583	5	0.0467575	Mir3473, Dip2b, Dip2b,	::N-B11::B3-c-9::B-B09::N-B09::N3-21::N3-c-14::	5	3	3	0.5	0.8333	0.21875	NA	chr15	100143000	100182000
7	chr15:102474800-102513800	7	5.4e-05	7	5.4e-05	5	0.0467575	Map3k12, Pcbp2, Tarbp2, Npff, Prr13,	::B-2-25::N-2-25::N3-19::B3-19::B3-c-9::B-A08::B3-5::	4	1	6	0.1429	0.5714	1	NA	chr15	102474800	102513800
7	chr15:103190500-103229500	7	5.4e-05	7	5.4e-05	5	0.0467575	Cbx5, Mir421, Cbx5, Hnrnpa1, Gm10052, Gm5643, Nfe2,	::B3-9::N3-9::B-2-21::N3-2-2::B3-2-2::N-B09::N3-c-9::	2	3	4	0.4286	0.2857	0.453125	NA	chr15	103190500	103229500
7	chr18:34271600-34310600	7	5.4e-05	7	5.4e-05	5	0.0467575	Apc,	::B3-11::B3-c-32::N-A07::N3-1-13::N-A05::N-B02::B-B02::	3	3	4	0.4286	0.4286	1	NA	chr18	34271600	34310600
7	chr19:4350100-4389100	7	5.4e-05	7	5.4e-05	5	0.0467575	Kdm2a,	::B3-4::B3-16::B3-1-3::N3-1-3::N-B11::B-2-25::N3-1-5::	5	4	3	0.5714	0.7143	0.453125	NA	chr19	4350100	4389100
7	chr19:21660000-21699000	7	5.4e-05	7	5.4e-05	5	0.0467575	Abhd17b, 1110059E24Rik,	::N3-1-11::B3-1-11::B3-1-3::N3-1-3::B-1-4::N-B02::N-A08::	3	6	1	0.8571	0.4286	1	NA	chr19	21660000	21699000
10	chr2:165832600-165871600	10	8e-10	10	8e-10	5	0.0467575	Zmynd8, Zmynd8,	::B3-9::N3-9::B-2-27::B3-1-13::B-A07::N-2-27::N-A07::B-1-10::B-1-7::B3-1-2::	9	1	9	0.1	0.9	0.0214844	Driving	chr2	165832600	165871600
7	chr4:130739600-130778600	7	5.4e-05	7	5.4e-05	5	0.0467575	Pum1, Snord85, Sdc3,	::B-3-1::B3-5::N-1-10::N-B09::B-B09::B3-2-22::N3-2-22::	4	4	3	0.5714	0.5714	1	NA	chr4	130739600	130778600
6	chr4:137322500-137361500	6	0.00171583	6	0.00171583	5	0.0467575	Cdc42, Cdc42,	::B3-5::B-B08::N-B08::B3-7::N3-c-9::N3-13::	3	2	4	0.3333	0.5	1	NA	chr4	137322500	137361500
7	chr5:135196000-135235000	7	5.4e-05	7	5.4e-05	5	0.0467575	Baz1b, Fzd9, Bcl7b,	::B3-1-3::N3-1-3::N3-2-22::N3-15::B3-15::B-2-21::B3-17::	3	4	3	0.5714	0.4286	1	NA	chr5	135196000	135235000
8	chr8:111540800-111579800	8	1.49e-06	8	1.49e-06	5	0.0467575	Znrf1, Wdr59,	::N-1-10::B3-13::N3-16::N3-4::B3-16::B3-4::B-B03::B-A07::	3	0	8	0	0.375	0.726562	NA	chr8	111540800	111579800
6	chr9:65051200-65090200	7	5.4e-05	6	0.00171583	5	0.0467575	Dpp8, Igdcc4,	::N-1-10::B-1-10::B3-21::N3-21::B3-9::N3-9::	6	0	6	0	0.8571	0.125	NA	chr9	65051200	65090200
9	chr9:108623600-108662600	9	3.63e-08	9	3.63e-08	5	0.0467575	Slc25a20, Arih2,	::B3-1-5::B-B04::N-B04::N3-1-5::N-B10::B-2-23::B-1-7::N-1-7::N3-c-9::	8	4	5	0.4444	0.8889	0.0390625	Driving	chr9	108623600	108662600
12	chr15:51837400-51992400	12	2.37e-06	12	2.37e-06	8	0.0480348	Utp23, Rad21, Eif3h,	::N-2-21::N-3-1::B-3-1::N-2-9::N-B05::B-B05::B-1-10::B-B03::N-B03::N3-3::B3-9::N3-9::	7	1	11	0.0833	0.5833	0.774414	NA	chr15	51837400	51992400
8	chr11:20056700-20126700	9	5.9e-06	8	0.000134306	6	0.0481579	Actr2,	::B-A05::B3-1-11::B-B02::N3-1-11::B3-7::N3-2-2::N-A01::B-A01::	5	6	2	0.75	0.5556	1	NA	chr11	20056700	20126700
10	chr11:88528300-88598300	10	2.33e-07	10	2.33e-07	6	0.0481579	Msi2,	::N-B10::B-1-2::B-A03::B-A08::B3-1-15::N-A03::N3-1-15::B-2-25::N-1-2::N-2-15::	7	7	3	0.7	0.7	0.34375	NA	chr11	88528300	88598300
8	chr12:3440200-3510200	8	0.000134306	8	0.000134306	6	0.0481579	Asxl2, 1110002L01Rik,	::B3-c-9::N-A04::B-A04::B-1-2::B-1-4::B-B09::B-B10::N-B10::	3	2	6	0.25	0.375	0.726562	NA	chr12	3440200	3510200
11	chr13:43402400-43472400	12	2.76e-10	11	8.37e-09	6	0.0481579	Ranbp9, Nol7, Sirt5,	::B-2-14::N-2-14::B3-19::N3-19::N-A12::B-A12::B3-11::B3-8::N3-8::N3-11::N-A03::	8	1	10	0.0909	0.6667	0.387695	NA	chr13	43402400	43472400
8	chr14:20679500-20749500	9	5.9e-06	8	0.000134306	6	0.0481579	Ndst2, 6230400D17Rik, Fut11, Chchd1, Zswim8, Sec24c, Synpo2l, Camk2g,	::N-B05::B-B05::B3-5::B3-c-10::N3-c-14::B3-c-14::N-2-25::B-2-25::	2	1	7	0.125	0.2222	0.179688	NA	chr14	20679500	20749500
6	chr17:74533800-74603800	6	0.0481579	6	0.0481579	6	0.0481579	Birc6,	::N-A11::N3-2-21::B3-5::N-B05::B3-11::N3-1::	4	0	6	0	0.6667	0.6875	NA	chr17	74533800	74603800
10	chr2:18120200-18190200	10	2.33e-07	10	2.33e-07	6	0.0481579	Mllt10, Dnajc1,	::B3-2-2::B3-c-9::N-2-17::B-2-17::N-A03::N3-6::B-B07::B3-1-2::N-B07::N3-1-2::	6	9	1	0.9	0.6	0.753906	NA	chr2	18120200	18190200
10	chr2:31737400-31807400	10	2.33e-07	10	2.33e-07	6	0.0481579	Abl1, Qrfp, Abl1, Fibcd1,	::N-A04::B-A04::B3-2-22::N3-2-22::N-B10::B-B10::N3-4::N-2-12::B-2-12::N-B02::	4	3	7	0.3	0.4	0.753906	NA	chr2	31737400	31807400
7	chr2:117126100-117196100	7	0.0027188	7	0.0027188	6	0.0481579	Mir674, Spred1,	::B3-19::N-2-23::B-2-23::B-A08::B-B10::B-A02::N-3-1::	1	1	6	0.1429	0.1429	0.125	NA	chr2	117126100	117196100
9	chr2:153355300-153425300	9	5.9e-06	9	5.9e-06	6	0.0481579	Asxl1, 2500004C02Rik, 8430427H17Rik,	::N3-1-11::N-2-27::B-2-27::N3-14::B-A12::N-A12::N3-12::B-A04::N-A04::	4	1	8	0.1111	0.4444	1	NA	chr2	153355300	153425300
8	chr8:79657700-79727700	8	0.000134306	8	0.000134306	6	0.0481579	Abce1, Anapc10, Otud4,	::B-3-4::B3-5::B-B09::N-B09::B3-1-13::B3-6::N3-6::N-2-26::	7	5	3	0.625	0.875	0.0703125	NA	chr8	79657700	79727700
12	chr13:17697500-17806500	13	2.13e-09	12	4.5e-08	7	0.0484232	Mir466i, Cdk13, Mplkip, 5033411D12Rik,	::B3-12::B3-14::N3-14::B3-8::N3-8::N3-c-32::B-3-4::N-3-4::B3-19::N3-19::N-A05::B-A05::	11	1	11	0.0833	0.8462	0.0224609	Driving	chr13	17697500	17806500
8	chr3:31013600-31122600	9	0.000254679	8	0.00372477	7	0.0484232	Skil, Prkci,	::N-A05::N3-15::B-1-4::B3-6::N3-6::N-2-21::B-A04::N-A04::	9	2	6	0.25	1	0.00390625	Driving	chr3	31013600	31122600
8	chr5:108462200-108571200	8	0.00372477	8	0.00372477	7	0.0484232	Cplx1, Pcgf3, Gak, Mfsd7a,	::B-1-2::N-2-12::N3-1-11::B3-12::N-A04::N3-15::N-A11::B-A11::	3	2	6	0.25	0.375	0.726562	NA	chr5	108462200	108571200
8	chr6:134057200-134166200	8	0.00372477	8	0.00372477	7	0.0484232	Etv6,	::B3-2-22::N3-2-22::N-A08::N-2-25::B-1-10::N-A05::B-3-1::N3-9::	5	3	5	0.375	0.625	0.726562	NA	chr6	134057200	134166200
10	chr10:78161400-78369400	10	0.00573805	10	0.00573805	9	0.0488643	Trappc10, Pwp2, Agpat3, D10Jhu81e,	::N3-3::N-A01::N3-6::B-1-4::B3-c-10::N3-c-10::N-B03::N-B10::N-3-4::N-A10::	4	4	6	0.4	0.4	0.753906	NA	chr10	78161400	78369400
13	chr5:103693200-103901200	13	5.41e-06	13	5.41e-06	9	0.0488643	Aff1, Klhl8,	::B-B09::N-B08::B-B08::B3-c-9::N-B10::B3-5::N-A07::N-1-7::N3-2-2::N3-1-11::N-B02::B-B02::B3-1-11::	4	8	5	0.6154	0.3077	0.266846	NA	chr5	103693200	103901200
13	chr9:108217900-108425900	13	5.41e-06	13	5.41e-06	9	0.0488643	Tcta, Amt, 1700102P08Rik, Gpx1, Nicn1, Rhoa, Usp4, Ccdc36, BC048562, Dag1,	::B-A04::B3-5::N3-13::N3-10::B3-10::B3-13::N-B09::B3-3::N3-3::N3-5::N-A08::N3-c-14::N-2-21::	9	2	11	0.1538	0.6923	0.266846	NA	chr9	108217900	108425900
11	chr15:12119700-12386700	11	0.00684562	11	0.00684562	10	0.0499557	Golph3, Mir1898, Mtmr12, Zfr, Pdzd2,	::N3-14::B3-c-32::B3-2-36::B-B08::N-B02::N3-2-21::N-2-26::B3-14::B-3-4::B3-c-28::B-A12::	6	5	6	0.4545	0.5455	1	NA	chr15	12119700	12386700

## Sheet: Table S6B
Table S6B: List of CIS-associated genes determined by TAPDANCE analysis, occurrence in SB tumors with NEPC and prediction for driving of transcription
number	pos	X.inserts	pvalueinsert.	X.library	pvaluelibrary.	X.regions	pvalueregion.	gene_name	library_name	number.of.inserts.drive.transcription.on.positive.strand	CIS_chr	CIS_start	CIS_end	NEPC	non-NEPC	NEPC_proportion	Drive_proportion	Drive_p.value	Drive_prediction
29	chr5:25319400-25474400	43	3e-52	29	1.33e-29	23	1.01e-20	Mll3	::N-A05::N3-12::B3-12::B3-1-15::N3-10::N3-13::B3-13::B3-10::B-2-27::B3-2-7::N3-2-7::B-A03::N3-1-15::N-A03::B3-1-11::N3-1-11::N3-9::N-2-9::B3-1-2::B-B07::N-B07::N3-1-2::B3-2-2::N3-2-2::B3-2-22::N3-2-22::N-3-1::B3-1-3::N3-1-3::	31	chr5	25319400	25474400	19	10	0.6552	0.7209	3.30992e-06	Driving
23	chrX:18184100-18293100	25	2.52e-27	23	3.99e-24	19	5.92e-18	Kdm6a	::N-1-6::N-B09::N-B10::B-1-2::N-1-2::B-1-6::B3-7::N3-7::N3-c-9::B3-c-9::B-A02::N-2-15::N3-c-14::N-2-17::B-2-17::B3-12::N3-17::B3-17::B3-3::N3-12::B-A11::N-A02::N3-1::	9	chrX	18184100	18293100	7	16	0.3043	0.36	1	NA
19	chr11:79355500-79563500	26	6.75e-22	19	7.27e-13	19	7.27e-13	Nf1	::N-A02::B-2-23::B-1-7::N-1-7::N-2-23::N3-c-28::N3-c-9::B-A05::N-A05::B3-19::B-A11::N-A11::N3-15::B3-15::B3-c-10::B3-14::B3-3::N3-1-13::N-A07::	9	chr11	79355500	79563500	1	18	0.0526	0.3462	1	NA
19	chr11:79355500-79563500	26	6.75e-22	19	7.27e-13	19	7.27e-13	Evi2a	::N-A02::B-2-23::B-1-7::N-1-7::N-2-23::N3-c-28::N3-c-9::B-A05::N-A05::B3-19::B-A11::N-A11::N3-15::B3-15::B3-c-10::B3-14::B3-3::N3-1-13::N-A07::	9	chr11	79355500	79563500	1	18	0.0526	0.3462	1	NA
19	chr11:79355500-79563500	26	6.75e-22	19	7.27e-13	19	7.27e-13	Omg	::N-A02::B-2-23::B-1-7::N-1-7::N-2-23::N3-c-28::N3-c-9::B-A05::N-A05::B3-19::B-A11::N-A11::N3-15::B3-15::B3-c-10::B3-14::B3-3::N3-1-13::N-A07::	9	chr11	79355500	79563500	1	18	0.0526	0.3462	1	NA
19	chr11:79355500-79563500	26	6.75e-22	19	7.27e-13	19	7.27e-13	AU040972	::N-A02::B-2-23::B-1-7::N-1-7::N-2-23::N3-c-28::N3-c-9::B-A05::N-A05::B3-19::B-A11::N-A11::N3-15::B3-15::B3-c-10::B3-14::B3-3::N3-1-13::N-A07::	9	chr11	79355500	79563500	1	18	0.0526	0.3462	1	NA
19	chr11:79355500-79563500	26	6.75e-22	19	7.27e-13	19	7.27e-13	Evi2b	::N-A02::B-2-23::B-1-7::N-1-7::N-2-23::N3-c-28::N3-c-9::B-A05::N-A05::B3-19::B-A11::N-A11::N3-15::B3-15::B3-c-10::B3-14::B3-3::N3-1-13::N-A07::	9	chr11	79355500	79563500	1	18	0.0526	0.3462	1	NA
16	chr11:104372000-104442000	18	7.86e-20	16	1.54e-16	13	8.38e-12	Kansl1	::B-3-1::B-2-12::N-2-12::N3-c-14::N3-7::N-2-25::N-2-14::B3-c-14::B-1-6::B-3-4::B3-21::N-3-4::N3-21::B-1-4::B3-3::N3-3::	11	chr11	104372000	104442000	0	16	0	0.6111	0.0467476	Driving
15	chr19:3460500-3569500	15	3.84e-12	15	3.84e-12	14	9.35e-11	Ppp6r3	::N3-c-9::B3-5::N-B10::N-B05::N3-12::N-A10::B-A10::B-B03::B3-c-9::N3-16::B-1-10::N-2-21::B-1-4::B-A08::B-2-23::	8	chr19	3460500	3569500	1	14	0.0667	0.5333	0.187905	NA
15	chr19:3460500-3569500	15	3.84e-12	15	3.84e-12	14	9.35e-11	Lrp5	::N3-c-9::B3-5::N-B10::N-B05::N3-12::N-A10::B-A10::B-B03::B3-c-9::N3-16::B-1-10::N-2-21::B-1-4::B-A08::B-2-23::	8	chr19	3460500	3569500	1	14	0.0667	0.5333	0.187905	NA
18	chr11:106828100-107095100	20	4.51e-12	18	7.55e-10	18	7.55e-10	1810010H24Rik	::B-2-26::B-2-23::B-B04::B3-1-5::N-A10::N3-c-10::B3-c-10::N3-2-22::B3-c-28::B-A05::B3-11::B3-8::N-B07::B-1-2::N3-14::B3-13::N-B02::N3-2::	12	chr11	106828100	107095100	9	9	0.5	0.6	0.0361213	Driving
18	chr11:106828100-107095100	20	4.51e-12	18	7.55e-10	18	7.55e-10	Kpna2	::B-2-26::B-2-23::B-B04::B3-1-5::N-A10::N3-c-10::B3-c-10::N3-2-22::B3-c-28::B-A05::B3-11::B3-8::N-B07::B-1-2::N3-14::B3-13::N-B02::N3-2::	12	chr11	106828100	107095100	9	9	0.5	0.6	0.0361213	Driving
18	chr11:106828100-107095100	20	4.51e-12	18	7.55e-10	18	7.55e-10	Smurf2	::B-2-26::B-2-23::B-B04::B3-1-5::N-A10::N3-c-10::B3-c-10::N3-2-22::B3-c-28::B-A05::B3-11::B3-8::N-B07::B-1-2::N3-14::B3-13::N-B02::N3-2::	12	chr11	106828100	107095100	9	9	0.5	0.6	0.0361213	Driving
18	chr11:106828100-107095100	20	4.51e-12	18	7.55e-10	18	7.55e-10	Cep95	::B-2-26::B-2-23::B-B04::B3-1-5::N-A10::N3-c-10::B3-c-10::N3-2-22::B3-c-28::B-A05::B3-11::B3-8::N-B07::B-1-2::N3-14::B3-13::N-B02::N3-2::	12	chr11	106828100	107095100	9	9	0.5	0.6	0.0361213	Driving
18	chr11:106828100-107095100	20	4.51e-12	18	7.55e-10	18	7.55e-10	Bptf	::B-2-26::B-2-23::B-B04::B3-1-5::N-A10::N3-c-10::B3-c-10::N3-2-22::B3-c-28::B-A05::B3-11::B3-8::N-B07::B-1-2::N3-14::B3-13::N-B02::N3-2::	12	chr11	106828100	107095100	9	9	0.5	0.6	0.0361213	Driving
16	chr3:135445300-135462300	17	1.72e-28	16	3.04e-26	8	2.19e-09	Ube2d3	::B3-1-15::B-1-10::N3-10::N3-4::B3-4::N3-8::N3-11::B3-7::B3-8::B3-11::B-2-14::B-B02::B-A03::N-A08::N3-1-15::N-A03::	7	chr3	135445300	135462300	6	10	0.375	0.4118	0.801893	NA
16	chr3:135445300-135462300	17	1.72e-28	16	3.04e-26	8	2.19e-09	4930539J05Rik	::B3-1-15::B-1-10::N3-10::N3-4::B3-4::N3-8::N3-11::B3-7::B3-8::B3-11::B-2-14::B-B02::B-A03::N-A08::N3-1-15::N-A03::	7	chr3	135445300	135462300	6	10	0.375	0.4118	0.801893	NA
13	chr2:49448400-49557400	13	2.13e-09	13	2.13e-09	12	4.5e-08	Epc2	::B3-7::B3-c-10::N3-2-22::N-A11::N3-8::N3-c-9::B-A01::B-B08::N-B08::N-3-4::B-B05::B-2-23::B3-5::	8	chr2	49448400	49557400	5	8	0.3846	0.6154	0.081882	NA
14	chr5:65540500-65695500	15	5.82e-10	14	9.98e-09	13	1.6e-07	Pds5a	::N-2-21::B3-7::B3-2-21::B3-13::N-A12::B-1-10::N3-1-11::B3-c-14::N-B02::N3-2-21::N-1-10::B3-14::N3-14::B3-1-3::	10	chr5	65540500	65695500	3	11	0.2143	0.6667	0.0277268	Driving
14	chr5:65540500-65695500	15	5.82e-10	14	9.98e-09	13	1.6e-07	Ube2k	::N-2-21::B3-7::B3-2-21::B3-13::N-A12::B-1-10::N3-1-11::B3-c-14::N-B02::N3-2-21::N-1-10::B3-14::N3-14::B3-1-3::	10	chr5	65540500	65695500	3	11	0.2143	0.6667	0.0277268	Driving
11	chr13:85207300-85277300	13	8.38e-12	11	8.37e-09	10	2.33e-07	Ccnh	::N3-c-10::N3-2::N-B03::B-B03::N-1-10::B3-15::N3-15::N-A05::B-A05::B-B10::N3-14::	9	chr13	85207300	85277300	1	10	0.0909	0.6923	0.0196629	Driving
11	chr13:85207300-85277300	13	8.38e-12	11	8.37e-09	10	2.33e-07	Rasa1	::N3-c-10::N3-2::N-B03::B-B03::N-1-10::B3-15::N3-15::N-A05::B-A05::B-B10::N3-14::	9	chr13	85207300	85277300	1	10	0.0909	0.6923	0.0196629	Driving
20	chr9:70439900-70740900	22	2.56e-13	20	4.09e-11	15	5.38e-06	Sltm	::N3-1-11::B-A07::B3-1-13::N3-1-13::N-A07::N3-2-21::N3-c-9::B3-c-9::N-3-1::B3-7::N-2-21::B3-5::N3-1-2::B3-1-11::B-1-10::N-1-4::B-2-25::N-2-25::N3-17::B3-17::	13	chr9	70439900	70740900	5	15	0.25	0.5909	0.0433642	Driving
20	chr9:70439900-70740900	22	2.56e-13	20	4.09e-11	15	5.38e-06	Fam63b	::N3-1-11::B-A07::B3-1-13::N3-1-13::N-A07::N3-2-21::N3-c-9::B3-c-9::N-3-1::B3-7::N-2-21::B3-5::N3-1-2::B3-1-11::B-1-10::N-1-4::B-2-25::N-2-25::N3-17::B3-17::	13	chr9	70439900	70740900	5	15	0.25	0.5909	0.0433642	Driving
20	chr9:70439900-70740900	22	2.56e-13	20	4.09e-11	15	5.38e-06	Rnf111	::N3-1-11::B-A07::B3-1-13::N3-1-13::N-A07::N3-2-21::N3-c-9::B3-c-9::N-3-1::B3-7::N-2-21::B3-5::N3-1-2::B3-1-11::B-1-10::N-1-4::B-2-25::N-2-25::N3-17::B3-17::	13	chr9	70439900	70740900	5	15	0.25	0.5909	0.0433642	Driving
20	chr9:70439900-70740900	22	2.56e-13	20	4.09e-11	15	5.38e-06	Ccnb2	::N3-1-11::B-A07::B3-1-13::N3-1-13::N-A07::N3-2-21::N3-c-9::B3-c-9::N-3-1::B3-7::N-2-21::B3-5::N3-1-2::B3-1-11::B-1-10::N-1-4::B-2-25::N-2-25::N3-17::B3-17::	13	chr9	70439900	70740900	5	15	0.25	0.5909	0.0433642	Driving
20	chr9:70439900-70740900	22	2.56e-13	20	4.09e-11	15	5.38e-06	Adam10	::N3-1-11::B-A07::B3-1-13::N3-1-13::N-A07::N3-2-21::N3-c-9::B3-c-9::N-3-1::B3-7::N-2-21::B3-5::N3-1-2::B3-1-11::B-1-10::N-1-4::B-2-25::N-2-25::N3-17::B3-17::	13	chr9	70439900	70740900	5	15	0.25	0.5909	0.0433642	Driving
19	chr9:71900400-72108400	20	4.27e-14	19	7.27e-13	13	5.41e-06	Tcf12	::B-B08::B-A05::B-A12::N-A12::N3-2-36::N3-c-32::B3-5::N-A07::N-1-4::B-2-25::B-2-17::N-A05::B3-1-13::N-1-6::B3-c-10::B3-1-5::B-B04::N-B04::N3-1-5::	15	chr9	71900400	72108400	9	10	0.4737	0.75	0.00063674	Driving
19	chr9:71900400-72108400	20	4.27e-14	19	7.27e-13	13	5.41e-06	Mir378	::B-B08::B-A05::B-A12::N-A12::N3-2-36::N3-c-32::B3-5::N-A07::N-1-4::B-2-25::B-2-17::N-A05::B3-1-13::N-1-6::B3-c-10::B3-1-5::B-B04::N-B04::N3-1-5::	15	chr9	71900400	72108400	9	10	0.4737	0.75	0.00063674	Driving
10	chr18:7873900-7943900	11	8.37e-09	10	2.33e-07	9	5.9e-06	Wac	::N3-7::B-A10::N-A10::N-3-1::B-1-7::N3-15::B3-15::N-1-2::B3-17::B3-1::	4	chr18	7873900	7943900	2	8	0.2	0.3636	1	NA
15	chr17:5075000-5342000	15	1.08e-06	15	1.08e-06	14	1.07e-05	Arid1b	::N-2-15::N-B08::B3-1::N-A02::B-A02::N3-6::N-3-1::N-A04::B-1-4::N-B11::B3-5::N3-3::B3-7::B3-14::B3-c-32::	4	chr17	5075000	5342000	4	11	0.2667	0.2667	0.593962	NA
6	chr14:19415800-19432800	7	1.83e-07	6	1.33e-05	6	1.33e-05	No results within 20000 bp window	::N3-6::N-1-10::N3-1-11::N3-12::N-2-21::B3-2::	2	chr14	19415800	19432800	2	4	0.3333	0.2857	1	NA
7	chr2:160702100-160719100	9	2.34e-11	7	1.83e-07	6	1.33e-05	Top1	::B3-14::N3-14::N-A08::B-A04::N-A04::B3-2-2::N3-2-2::	9	chr2	160702100	160719100	3	4	0.4286	1	0.000114601	Driving
7	chr2:160702100-160719100	9	2.34e-11	7	1.83e-07	6	1.33e-05	Plcg1	::B3-14::N3-14::N-A08::B-A04::N-A04::B3-2-2::N3-2-2::	9	chr2	160702100	160719100	3	4	0.4286	1	0.000114601	Driving
9	chr5:99959500-99976500	9	2.34e-11	9	2.34e-11	6	1.33e-05	Hnrnpd	::N-A02::N3-1-11::B-B05::B3-14::B3-1::B3-13::B3-10::N3-1::B3-5::	7	chr5	99959500	99976500	1	8	0.1111	0.7778	0.0144114	Driving
13	chr17:10232100-10341100	14	9.35e-11	13	2.13e-09	10	1.57e-05	B930003M22Rik	::N-A04::B-A04::B3-14::N3-c-9::N-A10::N3-17::B3-17::B-B08::N3-14::B-2-26::N-A02::B-A02::B-A10::	2	chr17	10232100	10341100	4	9	0.3077	0.1429	0.100092	NA
13	chr17:10232100-10341100	14	9.35e-11	13	2.13e-09	10	1.57e-05	1700110C19Rik	::N-A04::B-A04::B3-14::N3-c-9::N-A10::N3-17::B3-17::B-B08::N3-14::B-2-26::N-A02::B-A02::B-A10::	2	chr17	10232100	10341100	4	9	0.3077	0.1429	0.100092	NA
13	chr17:10232100-10341100	14	9.35e-11	13	2.13e-09	10	1.57e-05	Qk	::N-A04::B-A04::B3-14::N3-c-9::N-A10::N3-17::B3-17::B-B08::N3-14::B-2-26::N-A02::B-A02::B-A10::	2	chr17	10232100	10341100	4	9	0.3077	0.1429	0.100092	NA
14	chr18:73578000-73687000	15	3.84e-12	14	9.35e-11	10	1.57e-05	Mex3c	::B3-2-22::N3-2-22::N-1-2::B-2-12::N-2-12::B-1-7::N-A12::B-A12::B-A05::B3-c-32::B-A02::N-A02::B-3-1::N-3-1::	11	chr18	73578000	73687000	4	10	0.2857	0.7333	0.00523517	Driving
14	chr18:73578000-73687000	15	3.84e-12	14	9.35e-11	10	1.57e-05	Smad4	::B3-2-22::N3-2-22::N-1-2::B-2-12::N-2-12::B-1-7::N-A12::B-A12::B-A05::B3-c-32::B-A02::N-A02::B-3-1::N-3-1::	11	chr18	73578000	73687000	4	10	0.2857	0.7333	0.00523517	Driving
11	chr3:88954600-89063600	12	4.5e-08	11	8.77e-07	10	1.57e-05	Dap3	::B-B10::B3-1-2::B-B02::N3-1-3::B-B03::B3-1-11::N3-1-11::N3-6::B3-5::N3-1-2::N-B07::	7	chr3	88954600	89063600	8	3	0.7273	0.5833	0.137476	NA
11	chr3:88954600-89063600	12	4.5e-08	11	8.77e-07	10	1.57e-05	Ash1l	::B-B10::B3-1-2::B-B02::N3-1-3::B-B03::B3-1-11::N3-1-11::N3-6::B3-5::N3-1-2::N-B07::	7	chr3	88954600	89063600	8	3	0.7273	0.5833	0.137476	NA
9	chr11:29174600-29213600	9	3.63e-08	9	3.63e-08	7	5.4e-05	Smek2	::N3-19::B3-19::N-2-12::B-2-21::B-1-4::B3-7::B3-2::N3-2::B3-c-28::	4	chr11	29174600	29213600	0	9	0	0.4444	0.732162	NA
9	chr11:29174600-29213600	9	3.63e-08	9	3.63e-08	7	5.4e-05	Ccdc104	::N3-19::B3-19::N-2-12::B-2-21::B-1-4::B3-7::B3-2::N3-2::B3-c-28::	4	chr11	29174600	29213600	0	9	0	0.4444	0.732162	NA
9	chr11:29174600-29213600	9	3.63e-08	9	3.63e-08	7	5.4e-05	Pnpt1	::N3-19::B3-19::N-2-12::B-2-21::B-1-4::B3-7::B3-2::N3-2::B3-c-28::	4	chr11	29174600	29213600	0	9	0	0.4444	0.732162	NA
10	chr12:8921200-8960200	10	8e-10	10	8e-10	7	5.4e-05	Laptm4a	::N-1-2::B-1-2::N3-1-2::N-B09::B3-14::N3-14::B-A01::N-1-10::N3-2-7::B3-2-7::	4	chr12	8921200	8960200	7	3	0.7	0.4	1	NA
10	chr12:8921200-8960200	10	8e-10	10	8e-10	7	5.4e-05	Matn3	::N-1-2::B-1-2::N3-1-2::N-B09::B3-14::N3-14::B-A01::N-1-10::N3-2-7::B3-2-7::	4	chr12	8921200	8960200	7	3	0.7	0.4	1	NA
10	chr12:8921200-8960200	10	8e-10	10	8e-10	7	5.4e-05	Wdr35	::N-1-2::B-1-2::N3-1-2::N-B09::B3-14::N3-14::B-A01::N-1-10::N3-2-7::B3-2-7::	4	chr12	8921200	8960200	7	3	0.7	0.4	1	NA
8	chr16:17461100-17500100	8	1.49e-06	8	1.49e-06	7	5.4e-05	Aifm3	::N3-c-28::B3-c-28::N3-c-14::B3-8::N3-8::N3-3::B3-2-22::N3-2-22::	4	chr16	17461100	17500100	2	6	0.25	0.5	0.474174	NA
8	chr16:17461100-17500100	8	1.49e-06	8	1.49e-06	7	5.4e-05	Lztr1	::N3-c-28::B3-c-28::N3-c-14::B3-8::N3-8::N3-3::B3-2-22::N3-2-22::	4	chr16	17461100	17500100	2	6	0.25	0.5	0.474174	NA
8	chr16:17461100-17500100	8	1.49e-06	8	1.49e-06	7	5.4e-05	Crkl	::N3-c-28::B3-c-28::N3-c-14::B3-8::N3-8::N3-3::B3-2-22::N3-2-22::	4	chr16	17461100	17500100	2	6	0.25	0.5	0.474174	NA
9	chr2:154837100-154876100	9	3.63e-08	9	3.63e-08	7	5.4e-05	Eif2s2	::B3-14::B-B02::N-A05::B3-12::B3-c-10::N-A07::B-A07::B3-2-21::N3-2-21::	4	chr2	154837100	154876100	2	7	0.2222	0.4444	0.732162	NA
9	chr2:154837100-154876100	9	3.63e-08	9	3.63e-08	7	5.4e-05	Raly	::B3-14::B-B02::N-A05::B3-12::B3-c-10::N-A07::B-A07::B3-2-21::N3-2-21::	4	chr2	154837100	154876100	2	7	0.2222	0.4444	0.732162	NA
10	chr6:17644900-17683900	10	8e-10	10	8e-10	7	5.4e-05	Capza2	::N-B10::B3-c-14::N3-c-14::N-1-2::B-1-10::B3-18::N3-18::B-2-21::N-A10::B-A10::	6	chr6	17644900	17683900	3	7	0.3	0.6	0.185613	NA
8	chr8:95746500-95785500	10	8e-10	8	1.49e-06	7	5.4e-05	Cnot1	::N-A05::N3-7::B3-4::B-A07::N-A07::B3-16::B3-2-22::N3-2-22::	8	chr8	95746500	95785500	2	6	0.25	0.8	0.00647134	Driving
16	chr6:47410000-47618000	16	2.61e-09	16	2.61e-09	12	5.99e-05	Ezh2	::N3-6::B3-c-28::B-1-10::N-A02::N3-1-5::N-B07::N-B04::B3-14::B-2-21::B-B03::N-B03::N3-c-9::B3-c-14::B-2-15::B-B04::N-B10::	6	chr6	47410000	47618000	5	11	0.3125	0.375	1	NA
16	chr6:47410000-47618000	16	2.61e-09	16	2.61e-09	12	5.99e-05	Cul1	::N3-6::B3-c-28::B-1-10::N-A02::N3-1-5::N-B07::N-B04::B3-14::B-2-21::B-B03::N-B03::N3-c-9::B3-c-14::B-2-15::B-B04::N-B10::	6	chr6	47410000	47618000	5	11	0.3125	0.375	1	NA
19	chr8:117180700-117447700	21	3.24e-13	19	5.99e-11	13	9.97e-05	Cmip	::N3-12::N-A05::B-A05::B-1-2::N-1-2::N-A10::N3-16::N3-4::B3-16::B3-4::N-B10::N3-1-5::N-B04::B3-1-5::B-B04::B-1-10::B3-5::N-A02::N-B08::	7	chr8	117180700	117447700	7	12	0.3684	0.3333	0.825072	NA
19	chr8:117180700-117447700	21	3.24e-13	19	5.99e-11	13	9.97e-05	Gan	::N3-12::N-A05::B-A05::B-1-2::N-1-2::N-A10::N3-16::N3-4::B3-16::B3-4::N-B10::N3-1-5::N-B04::B3-1-5::B-B04::B-1-10::B3-5::N-A02::N-B08::	7	chr8	117180700	117447700	7	12	0.3684	0.3333	0.825072	NA
12	chr10:42767500-42837500	12	2.76e-10	12	2.76e-10	8	0.000134306	Sec63	::B-2-25::N-2-25::B-A11::N-A11::N-B02::B3-12::N3-6::N3-18::B3-18::B-2-21::N-A07::B-A07::	6	chr10	42767500	42837500	4	8	0.3333	0.5	0.374441	NA
10	chr11:86693000-86763000	10	2.33e-07	10	2.33e-07	8	0.000134306	Cltc	::B-2-25::N-1-7::B3-3::B-A04::N-A04::B-2-26::N3-4::B3-4::N-B11::B3-c-9::	6	chr11	86693000	86763000	2	8	0.2	0.6	0.185613	NA
10	chr11:86693000-86763000	10	2.33e-07	10	2.33e-07	8	0.000134306	Ptrh2	::B-2-25::N-1-7::B3-3::B-A04::N-A04::B-2-26::N3-4::B3-4::N-B11::B3-c-9::	6	chr11	86693000	86763000	2	8	0.2	0.6	0.185613	NA
10	chr11:86693000-86763000	10	2.33e-07	10	2.33e-07	8	0.000134306	Dhx40	::B-2-25::N-1-7::B3-3::B-A04::N-A04::B-2-26::N3-4::B3-4::N-B11::B3-c-9::	6	chr11	86693000	86763000	2	8	0.2	0.6	0.185613	NA
10	chr11:86693000-86763000	10	2.33e-07	10	2.33e-07	8	0.000134306	Vmp1	::B-2-25::N-1-7::B3-3::B-A04::N-A04::B-2-26::N3-4::B3-4::N-B11::B3-c-9::	6	chr11	86693000	86763000	2	8	0.2	0.6	0.185613	NA
11	chr3:69059600-69129600	11	8.37e-09	11	8.37e-09	8	0.000134306	Kpna4	::N3-7::B-2-14::N-A10::B-A10::B-B03::N-B03::N3-15::B3-15::B-B09::B-B08::N-B08::	7	chr3	69059600	69129600	3	8	0.2727	0.6364	0.112014	NA
11	chr3:69059600-69129600	11	8.37e-09	11	8.37e-09	8	0.000134306	Gm1647	::N3-7::B-2-14::N-A10::B-A10::B-B03::N-B03::N3-15::B3-15::B-B09::B-B08::N-B08::	7	chr3	69059600	69129600	3	8	0.2727	0.6364	0.112014	NA
11	chr3:69059600-69129600	11	8.37e-09	11	8.37e-09	8	0.000134306	Trim59	::N3-7::B-2-14::N-A10::B-A10::B-B03::N-B03::N3-15::B3-15::B-B09::B-B08::N-B08::	7	chr3	69059600	69129600	3	8	0.2727	0.6364	0.112014	NA
8	chr9:110536800-110606800	8	0.000134306	8	0.000134306	8	0.000134306	Setd2	::N3-12::B-2-12::B-2-14::N-2-23::B-1-4::N3-1-11::B-A08::B-A11::	3	chr9	110536800	110606800	2	6	0.25	0.375	1	NA
8	chr9:110536800-110606800	8	0.000134306	8	0.000134306	8	0.000134306	Kif9	::N3-12::B-2-12::B-2-14::N-2-23::B-1-4::N3-1-11::B-A08::B-A11::	3	chr9	110536800	110606800	2	6	0.25	0.375	1	NA
8	chr9:110536800-110606800	8	0.000134306	8	0.000134306	8	0.000134306	Nradd	::N3-12::B-2-12::B-2-14::N-2-23::B-1-4::N3-1-11::B-A08::B-A11::	3	chr9	110536800	110606800	2	6	0.25	0.375	1	NA
8	chr9:110536800-110606800	8	0.000134306	8	0.000134306	8	0.000134306	Nbeal2	::N3-12::B-2-12::B-2-14::N-2-23::B-1-4::N3-1-11::B-A08::B-A11::	3	chr9	110536800	110606800	2	6	0.25	0.375	1	NA
16	chr16:94393400-94694400	16	5.71e-07	16	5.71e-07	13	0.000390917	Dscr3	::B3-1-3::N3-14::B-A12::N-A12::N-A10::N-A07::B3-5::B-1-2::N-1-2::B-A04::N3-2-2::N3-9::B3-9::N-B02::B-1-10::N-3-1::	10	chr16	94393400	94694400	5	11	0.3125	0.625	0.0379935	Driving
16	chr16:94393400-94694400	16	5.71e-07	16	5.71e-07	13	0.000390917	Dyrk1a	::B3-1-3::N3-14::B-A12::N-A12::N-A10::N-A07::B3-5::B-1-2::N-1-2::B-A04::N3-2-2::N3-9::B3-9::N-B02::B-1-10::N-3-1::	10	chr16	94393400	94694400	5	11	0.3125	0.625	0.0379935	Driving
16	chr16:94393400-94694400	16	5.71e-07	16	5.71e-07	13	0.000390917	Ttc3	::B3-1-3::N3-14::B-A12::N-A12::N-A10::N-A07::B3-5::B-1-2::N-1-2::B-A04::N3-2-2::N3-9::B3-9::N-B02::B-1-10::N-3-1::	10	chr16	94393400	94694400	5	11	0.3125	0.625	0.0379935	Driving
5	chr15:83130800-83147800	6	1.33e-05	5	0.000833131	5	0.000833131	Poldip3	::N3-1-5::N-1-10::N-B02::B3-21::N3-21::	2	chr15	83130800	83147800	2	3	0.4	0.3333	1	NA
5	chr15:83130800-83147800	6	1.33e-05	5	0.000833131	5	0.000833131	Rnu12	::N3-1-5::N-1-10::N-B02::B3-21::N3-21::	2	chr15	83130800	83147800	2	3	0.4	0.3333	1	NA
5	chr15:83130800-83147800	6	1.33e-05	5	0.000833131	5	0.000833131	Cyb5r3	::N3-1-5::N-1-10::N-B02::B3-21::N3-21::	2	chr15	83130800	83147800	2	3	0.4	0.3333	1	NA
5	chr15:83130800-83147800	6	1.33e-05	5	0.000833131	5	0.000833131	Rrp7a	::N3-1-5::N-1-10::N-B02::B3-21::N3-21::	2	chr15	83130800	83147800	2	3	0.4	0.3333	1	NA
5	chr15:83130800-83147800	6	1.33e-05	5	0.000833131	5	0.000833131	Serhl	::N3-1-5::N-1-10::N-B02::B3-21::N3-21::	2	chr15	83130800	83147800	2	3	0.4	0.3333	1	NA
7	chr15:102075700-102092700	7	1.83e-07	7	1.83e-07	5	0.000833131	Eif4b	::N3-10::N3-13::B3-5::B-1-4::N3-3::B3-3::B-2-26::	3	chr15	102075700	102092700	1	6	0.1429	0.4286	0.711056	NA
7	chr15:102075700-102092700	7	1.83e-07	7	1.83e-07	5	0.000833131	Tenc1	::N3-10::N3-13::B3-5::B-1-4::N3-3::B3-3::B-2-26::	3	chr15	102075700	102092700	1	6	0.1429	0.4286	0.711056	NA
6	chr3:152227000-152244000	6	1.33e-05	6	1.33e-05	5	0.000833131	Nexn	::N-1-10::N-B10::B-A08::N3-12::N-B03::B-B03::	2	chr3	152227000	152244000	1	5	0.1667	0.3333	1	NA
6	chr3:152227000-152244000	6	1.33e-05	6	1.33e-05	5	0.000833131	Fubp1	::N-1-10::N-B10::B-A08::N3-12::N-B03::B-B03::	2	chr3	152227000	152244000	1	5	0.1667	0.3333	1	NA
6	chr3:152227000-152244000	6	1.33e-05	6	1.33e-05	5	0.000833131	Dnajb4	::N-1-10::N-B10::B-A08::N3-12::N-B03::B-B03::	2	chr3	152227000	152244000	1	5	0.1667	0.3333	1	NA
7	chr4:47357200-47374200	9	2.34e-11	7	1.83e-07	5	0.000833131	Tgfbr1	::N-A11::B-A11::N3-2::B3-2::N-A08::B-A08::B-B08::	0	chr4	47357200	47374200	3	4	0.4286	0	0.0312302	Disrupting
4	chr4:59526600-59543600	5	0.000833131	4	0.0434035	5	0.000833131	Ptbp3	::N-A07::N-1-4::N3-c-14::N-A02::	4	chr4	59526600	59543600	0	4	0	0.8	0.0627477	NA
15	chr18:35556000-35823000	16	1.02e-07	15	1.08e-06	12	0.000859909	Paip2	::N3-c-28::B3-7::B-A10::N-A10::B-A01::N-A01::B3-c-10::N-1-4::N-B03::N3-2-7::B3-2-7::B3-1::B3-5::N-A08::N-B11::	10	chr18	35556000	35823000	7	8	0.4667	0.625	0.0379935	Driving
15	chr18:35556000-35823000	16	1.02e-07	15	1.08e-06	12	0.000859909	Tmem173	::N3-c-28::B3-7::B-A10::N-A10::B-A01::N-A01::B3-c-10::N-1-4::N-B03::N3-2-7::B3-2-7::B3-1::B3-5::N-A08::N-B11::	10	chr18	35556000	35823000	7	8	0.4667	0.625	0.0379935	Driving
15	chr18:35556000-35823000	16	1.02e-07	15	1.08e-06	12	0.000859909	Ecscr	::N3-c-28::B3-7::B-A10::N-A10::B-A01::N-A01::B3-c-10::N-1-4::N-B03::N3-2-7::B3-2-7::B3-1::B3-5::N-A08::N-B11::	10	chr18	35556000	35823000	7	8	0.4667	0.625	0.0379935	Driving
15	chr18:35556000-35823000	16	1.02e-07	15	1.08e-06	12	0.000859909	Mzb1	::N3-c-28::B3-7::B-A10::N-A10::B-A01::N-A01::B3-c-10::N-1-4::N-B03::N3-2-7::B3-2-7::B3-1::B3-5::N-A08::N-B11::	10	chr18	35556000	35823000	7	8	0.4667	0.625	0.0379935	Driving
15	chr18:35556000-35823000	16	1.02e-07	15	1.08e-06	12	0.000859909	Ube2d2a	::N3-c-28::B3-7::B-A10::N-A10::B-A01::N-A01::B3-c-10::N-1-4::N-B03::N3-2-7::B3-2-7::B3-1::B3-5::N-A08::N-B11::	10	chr18	35556000	35823000	7	8	0.4667	0.625	0.0379935	Driving
15	chr18:35556000-35823000	16	1.02e-07	15	1.08e-06	12	0.000859909	Dnajc18	::N3-c-28::B3-7::B-A10::N-A10::B-A01::N-A01::B3-c-10::N-1-4::N-B03::N3-2-7::B3-2-7::B3-1::B3-5::N-A08::N-B11::	10	chr18	35556000	35823000	7	8	0.4667	0.625	0.0379935	Driving
15	chr18:35556000-35823000	16	1.02e-07	15	1.08e-06	12	0.000859909	Prob1	::N3-c-28::B3-7::B-A10::N-A10::B-A01::N-A01::B3-c-10::N-1-4::N-B03::N3-2-7::B3-2-7::B3-1::B3-5::N-A08::N-B11::	10	chr18	35556000	35823000	7	8	0.4667	0.625	0.0379935	Driving
15	chr18:35556000-35823000	16	1.02e-07	15	1.08e-06	12	0.000859909	Spata24	::N3-c-28::B3-7::B-A10::N-A10::B-A01::N-A01::B3-c-10::N-1-4::N-B03::N3-2-7::B3-2-7::B3-1::B3-5::N-A08::N-B11::	10	chr18	35556000	35823000	7	8	0.4667	0.625	0.0379935	Driving
15	chr18:35556000-35823000	16	1.02e-07	15	1.08e-06	12	0.000859909	1700066B19Rik	::N3-c-28::B3-7::B-A10::N-A10::B-A01::N-A01::B3-c-10::N-1-4::N-B03::N3-2-7::B3-2-7::B3-1::B3-5::N-A08::N-B11::	10	chr18	35556000	35823000	7	8	0.4667	0.625	0.0379935	Driving
15	chr18:35556000-35823000	16	1.02e-07	15	1.08e-06	12	0.000859909	Snora74a	::N3-c-28::B3-7::B-A10::N-A10::B-A01::N-A01::B3-c-10::N-1-4::N-B03::N3-2-7::B3-2-7::B3-1::B3-5::N-A08::N-B11::	10	chr18	35556000	35823000	7	8	0.4667	0.625	0.0379935	Driving
15	chr18:35556000-35823000	16	1.02e-07	15	1.08e-06	12	0.000859909	Matr3	::N3-c-28::B3-7::B-A10::N-A10::B-A01::N-A01::B3-c-10::N-1-4::N-B03::N3-2-7::B3-2-7::B3-1::B3-5::N-A08::N-B11::	10	chr18	35556000	35823000	7	8	0.4667	0.625	0.0379935	Driving
15	chr18:35556000-35823000	16	1.02e-07	15	1.08e-06	12	0.000859909	Slc23a1	::N3-c-28::B3-7::B-A10::N-A10::B-A01::N-A01::B3-c-10::N-1-4::N-B03::N3-2-7::B3-2-7::B3-1::B3-5::N-A08::N-B11::	10	chr18	35556000	35823000	7	8	0.4667	0.625	0.0379935	Driving
15	chr18:35556000-35823000	16	1.02e-07	15	1.08e-06	12	0.000859909	Mir1949	::N3-c-28::B3-7::B-A10::N-A10::B-A01::N-A01::B3-c-10::N-1-4::N-B03::N3-2-7::B3-2-7::B3-1::B3-5::N-A08::N-B11::	10	chr18	35556000	35823000	7	8	0.4667	0.625	0.0379935	Driving
15	chr18:35556000-35823000	16	1.02e-07	15	1.08e-06	12	0.000859909	Snhg4	::N3-c-28::B3-7::B-A10::N-A10::B-A01::N-A01::B3-c-10::N-1-4::N-B03::N3-2-7::B3-2-7::B3-1::B3-5::N-A08::N-B11::	10	chr18	35556000	35823000	7	8	0.4667	0.625	0.0379935	Driving
15	chr18:35556000-35823000	16	1.02e-07	15	1.08e-06	12	0.000859909	Cxxc5	::N3-c-28::B3-7::B-A10::N-A10::B-A01::N-A01::B3-c-10::N-1-4::N-B03::N3-2-7::B3-2-7::B3-1::B3-5::N-A08::N-B11::	10	chr18	35556000	35823000	7	8	0.4667	0.625	0.0379935	Driving
10	chr10:108173700-108212700	11	1.6e-11	10	8e-10	6	0.00171583	Ppp1r12a	::N-B04::N-A04::N3-1-5::N3-1-15::N-A03::B3-2-22::B-B10::N3-5::N-A08::B-A03::	7	chr10	108173700	108212700	7	3	0.7	0.6364	0.112014	NA
7	chr10:117339600-117378600	7	5.4e-05	7	5.4e-05	6	0.00171583	Cpsf6	::N3-8::B3-7::B-B09::B-A10::N-B10::B-B10::B-1-10::	2	chr10	117339600	117378600	1	6	0.1429	0.2857	1	NA
7	chr13:46685100-46724100	7	5.4e-05	7	5.4e-05	6	0.00171583	Nup153	::B3-2-22::B-B10::N-B10::N3-2-2::B-3-4::B3-5::B-A08::	5	chr13	46685100	46724100	3	4	0.4286	0.7143	0.107822	NA
7	chr13:46685100-46724100	7	5.4e-05	7	5.4e-05	6	0.00171583	C78339	::B3-2-22::B-B10::N-B10::N3-2-2::B-3-4::B3-5::B-A08::	5	chr13	46685100	46724100	3	4	0.4286	0.7143	0.107822	NA
14	chr15:73154100-73193100	16	1.58e-20	14	7.83e-17	6	0.00171583	Ago2	::N3-3::B3-3::N3-1::N3-13::N3-10::B3-10::B3-1::B3-13::B-1-6::N-1-6::B3-19::N3-19::B-A08::N-A08::	4	chr15	73154100	73193100	2	12	0.1429	0.25	0.440908	NA
14	chr15:73154100-73193100	16	1.58e-20	14	7.83e-17	6	0.00171583	Ptk2	::N3-3::B3-3::N3-1::N3-13::N3-10::B3-10::B3-1::B3-13::B-1-6::N-1-6::B3-19::N3-19::B-A08::N-A08::	4	chr15	73154100	73193100	2	12	0.1429	0.25	0.440908	NA
6	chr2:72937900-72976900	6	0.00171583	6	0.00171583	6	0.00171583	Sp3	::B-2-21::B3-7::B-2-17::B3-9::B3-19::B-A01::	4	chr2	72937900	72976900	2	4	0.3333	0.6667	0.199884	NA
6	chr2:72937900-72976900	6	0.00171583	6	0.00171583	6	0.00171583	1700011J10Rik	::B-2-21::B3-7::B-2-17::B3-9::B3-19::B-A01::	4	chr2	72937900	72976900	2	4	0.3333	0.6667	0.199884	NA
7	chr2:103763600-103802600	7	5.4e-05	7	5.4e-05	6	0.00171583	Caprin1	::N-1-2::B-1-2::N3-12::N-A07::N-2-15::B3-c-10::N3-14::	2	chr2	103763600	103802600	3	4	0.4286	0.2857	1	NA
7	chr2:103763600-103802600	7	5.4e-05	7	5.4e-05	6	0.00171583	4930547E08Rik	::N-1-2::B-1-2::N3-12::N-A07::N-2-15::B3-c-10::N3-14::	2	chr2	103763600	103802600	3	4	0.4286	0.2857	1	NA
7	chr2:103763600-103802600	7	5.4e-05	7	5.4e-05	6	0.00171583	Nat10	::N-1-2::B-1-2::N3-12::N-A07::N-2-15::B3-c-10::N3-14::	2	chr2	103763600	103802600	3	4	0.4286	0.2857	1	NA
8	chr2:168177200-168216200	8	1.49e-06	8	1.49e-06	6	0.00171583	Adnp	::B3-7::B-2-23::N-2-23::B-2-25::N-2-25::N3-1::B-1-4::B-A05::	6	chr2	168177200	168216200	0	8	0	0.75	0.0578179	NA
8	chr2:168177200-168216200	8	1.49e-06	8	1.49e-06	6	0.00171583	Dpm1	::B3-7::B-2-23::N-2-23::B-2-25::N-2-25::N3-1::B-1-4::B-A05::	6	chr2	168177200	168216200	0	8	0	0.75	0.0578179	NA
8	chr2:168177200-168216200	8	1.49e-06	8	1.49e-06	6	0.00171583	Mocs3	::B3-7::B-2-23::N-2-23::B-2-25::N-2-25::N3-1::B-1-4::B-A05::	6	chr2	168177200	168216200	0	8	0	0.75	0.0578179	NA
8	chr4:133694000-133733000	9	3.63e-08	8	1.49e-06	6	0.00171583	Arid1a	::B-A08::N-A08::B-B09::B-A10::N-A10::N3-7::N-B09::N3-5::	8	chr4	133694000	133733000	4	4	0.5	0.8889	0.00191002	Driving
14	chr8:109788000-109827000	14	7.83e-17	14	7.83e-17	6	0.00171583	Ap1g1	::B-1-6::N-1-6::B3-19::N3-19::N3-8::N3-11::B3-8::B-1-7::N-1-7::B3-1-2::B-B07::N-B07::N3-1-2::B-2-17::	10	chr8	109788000	109827000	5	9	0.3571	0.7143	0.0101954	Driving
14	chr8:109788000-109827000	14	7.83e-17	14	7.83e-17	6	0.00171583	Snord71	::B-1-6::N-1-6::B3-19::N3-19::N3-8::N3-11::B3-8::B-1-7::N-1-7::B3-1-2::B-B07::N-B07::N3-1-2::B-2-17::	10	chr8	109788000	109827000	5	9	0.3571	0.7143	0.0101954	Driving
5	chr9:7960100-7999100	7	5.4e-05	5	0.0467575	6	0.00171583	Yap1	::N-1-10::N-2-15::B-2-15::N-3-4::B-3-4::	3	chr9	7960100	7999100	0	5	0	0.4286	0.711056	NA
11	chrX:151815400-151854400	11	1.6e-11	11	1.6e-11	6	0.00171583	Huwe1	::N3-7::N-B02::N3-1-11::B3-1-11::B-A08::N-A08::N-A12::B-A02::N-A02::N-B10::B-B10::	5	chrX	151815400	151854400	5	6	0.4545	0.4545	0.543929	NA
9	chr11:100900900-100970900	9	5.9e-06	9	5.9e-06	7	0.0027188	Ptrf	::B-A10::N3-c-9::B3-2-22::B3-11::N3-11::N3-3::B-B07::B-A11::N-A11::	7	chr11	100900900	100970900	2	7	0.2222	0.7778	0.0144114	Driving
9	chr11:100900900-100970900	9	5.9e-06	9	5.9e-06	7	0.0027188	Stat3	::B-A10::N3-c-9::B3-2-22::B3-11::N3-11::N3-3::B-B07::B-A11::N-A11::	7	chr11	100900900	100970900	2	7	0.2222	0.7778	0.0144114	Driving
9	chr11:100900900-100970900	9	5.9e-06	9	5.9e-06	7	0.0027188	Stat5a	::B-A10::N3-c-9::B3-2-22::B3-11::N3-11::N3-3::B-B07::B-A11::N-A11::	7	chr11	100900900	100970900	2	7	0.2222	0.7778	0.0144114	Driving
8	chr13:103791800-103861800	9	5.9e-06	8	0.000134306	7	0.0027188	Erbb2ip	::N-B02::B3-5::N-1-10::N3-c-9::B-A02::N3-1-15::B3-1-15::B-A03::	3	chr13	103791800	103861800	4	4	0.5	0.3333	1	NA
8	chr19:7284500-7354500	8	0.000134306	8	0.000134306	7	0.0027188	AI846148	::N-A08::N3-1-5::B3-1-5::N3-1-13::N3-2-22::B3-2-22::N3-14::N3-3::	4	chr19	7284500	7354500	5	3	0.625	0.5	0.474174	NA
8	chr19:7284500-7354500	8	0.000134306	8	0.000134306	7	0.0027188	Mark2	::N-A08::N3-1-5::B3-1-5::N3-1-13::N3-2-22::B3-2-22::N3-14::N3-3::	4	chr19	7284500	7354500	5	3	0.625	0.5	0.474174	NA
8	chr19:7284500-7354500	8	0.000134306	8	0.000134306	7	0.0027188	Rcor2	::N-A08::N3-1-5::B3-1-5::N3-1-13::N3-2-22::B3-2-22::N3-14::N3-3::	4	chr19	7284500	7354500	5	3	0.625	0.5	0.474174	NA
8	chr2:161035000-161105000	8	0.000134306	8	0.000134306	7	0.0027188	Chd6	::N-B03::B-A01::N-A01::N-B02::B3-9::N3-9::N3-1-11::N3-12::	5	chr2	161035000	161105000	4	4	0.5	0.625	0.150596	NA
8	chr6:113080100-113150100	9	5.9e-06	8	0.000134306	7	0.0027188	Setd5	::B3-c-9::N3-c-9::N3-c-14::B-1-2::N-1-2::B-2-27::N-2-25::N-B08::	7	chr6	113080100	113150100	3	5	0.375	0.7778	0.0144114	Driving
8	chr6:113080100-113150100	9	5.9e-06	8	0.000134306	7	0.0027188	Gt(ROSA)26Sor	::B3-c-9::N3-c-9::N3-c-14::B-1-2::N-1-2::B-2-27::N-2-25::N-B08::	7	chr6	113080100	113150100	3	5	0.375	0.7778	0.0144114	Driving
8	chr6:113080100-113150100	9	5.9e-06	8	0.000134306	7	0.0027188	Thumpd3	::B3-c-9::N3-c-9::N3-c-14::B-1-2::N-1-2::B-2-27::N-2-25::N-B08::	7	chr6	113080100	113150100	3	5	0.375	0.7778	0.0144114	Driving
8	chr6:113080100-113150100	9	5.9e-06	8	0.000134306	7	0.0027188	Lhfpl4	::B3-c-9::N3-c-9::N3-c-14::B-1-2::N-1-2::B-2-27::N-2-25::N-B08::	7	chr6	113080100	113150100	3	5	0.375	0.7778	0.0144114	Driving
11	chr7:59265700-59335700	11	8.37e-09	11	8.37e-09	7	0.0027188	A230073K19Rik	::B-3-1::B3-1-2::B-B07::N-B07::N3-1-2::N-B02::B3-c-10::N3-2-7::B3-2-7::B-A04::N3-12::	6	chr7	59265700	59335700	8	3	0.7273	0.5455	0.224673	NA
11	chr7:59265700-59335700	11	8.37e-09	11	8.37e-09	7	0.0027188	C230091D08Rik	::B-3-1::B3-1-2::B-B07::N-B07::N3-1-2::N-B02::B3-c-10::N3-2-7::B3-2-7::B-A04::N3-12::	6	chr7	59265700	59335700	8	3	0.7273	0.5455	0.224673	NA
11	chr7:59265700-59335700	11	8.37e-09	11	8.37e-09	7	0.0027188	Ube3a	::B-3-1::B3-1-2::B-B07::N-B07::N3-1-2::N-B02::B3-c-10::N3-2-7::B3-2-7::B-A04::N3-12::	6	chr7	59265700	59335700	8	3	0.7273	0.5455	0.224673	NA
12	chr15:8260100-8561100	13	0.000390917	12	0.00299056	12	0.00299056	Nipbl	::N-A08::B3-12::N-2-21::N3-c-32::B3-1::B-2-17::B3-c-10::B-2-25::N-2-25::B3-2::N3-2-22::N-1-6::	8	chr15	8260100	8561100	5	7	0.4167	0.6154	0.081882	NA
12	chr15:8260100-8561100	13	0.000390917	12	0.00299056	12	0.00299056	2410089E03Rik	::N-A08::B3-12::N-2-21::N3-c-32::B3-1::B-2-17::B3-c-10::B-2-25::N-2-25::B3-2::N3-2-22::N-1-6::	8	chr15	8260100	8561100	5	7	0.4167	0.6154	0.081882	NA
14	chr9:72493300-72794300	14	4.74e-05	14	4.74e-05	12	0.00299056	Rfx7	::N3-c-9::N3-1-13::B-A05::N-B03::N-B10::N3-11::N3-8::B3-2-36::N3-2-36::N-B02::B3-5::B3-3::N-A08::B3-c-10::	7	chr9	72493300	72794300	5	9	0.3571	0.5	0.405144	NA
14	chr9:72493300-72794300	14	4.74e-05	14	4.74e-05	12	0.00299056	Nedd4	::N3-c-9::N3-1-13::B-A05::N-B03::N-B10::N3-11::N3-8::B3-2-36::N3-2-36::N-B02::B3-5::B3-3::N-A08::B3-c-10::	7	chr9	72493300	72794300	5	9	0.3571	0.5	0.405144	NA
14	chr9:72493300-72794300	14	4.74e-05	14	4.74e-05	12	0.00299056	4930509E16Rik	::N3-c-9::N3-1-13::B-A05::N-B03::N-B10::N3-11::N3-8::B3-2-36::N3-2-36::N-B02::B3-5::B3-3::N-A08::B3-c-10::	7	chr9	72493300	72794300	5	9	0.3571	0.5	0.405144	NA
14	chr9:72493300-72794300	14	4.74e-05	14	4.74e-05	12	0.00299056	Tex9	::N3-c-9::N3-1-13::B-A05::N-B03::N-B10::N3-11::N3-8::B3-2-36::N3-2-36::N-B02::B3-5::B3-3::N-A08::B3-c-10::	7	chr9	72493300	72794300	5	9	0.3571	0.5	0.405144	NA
14	chr9:72493300-72794300	14	4.74e-05	14	4.74e-05	12	0.00299056	Prtg	::N3-c-9::N3-1-13::B-A05::N-B03::N-B10::N3-11::N3-8::B3-2-36::N3-2-36::N-B02::B3-5::B3-3::N-A08::B3-c-10::	7	chr9	72493300	72794300	5	9	0.3571	0.5	0.405144	NA
14	chr17:32210700-32319700	14	9.35e-11	14	9.35e-11	8	0.00372477	Gm4432	::B-2-21::B3-9::N3-9::N3-c-10::B-A10::N3-12::B-2-17::N-2-17::B3-13::B3-10::N3-10::N3-13::B3-6::N3-6::	10	chr17	32210700	32319700	5	9	0.3571	0.7143	0.0101954	Driving
14	chr17:32210700-32319700	14	9.35e-11	14	9.35e-11	8	0.00372477	Akap8	::B-2-21::B3-9::N3-9::N3-c-10::B-A10::N3-12::B-2-17::N-2-17::B3-13::B3-10::N3-10::N3-13::B3-6::N3-6::	10	chr17	32210700	32319700	5	9	0.3571	0.7143	0.0101954	Driving
14	chr17:32210700-32319700	14	9.35e-11	14	9.35e-11	8	0.00372477	Akap8l	::B-2-21::B3-9::N3-9::N3-c-10::B-A10::N3-12::B-2-17::N-2-17::B3-13::B3-10::N3-10::N3-13::B3-6::N3-6::	10	chr17	32210700	32319700	5	9	0.3571	0.7143	0.0101954	Driving
14	chr17:32210700-32319700	14	9.35e-11	14	9.35e-11	8	0.00372477	Brd4	::B-2-21::B3-9::N3-9::N3-c-10::B-A10::N3-12::B-2-17::N-2-17::B3-13::B3-10::N3-10::N3-13::B3-6::N3-6::	10	chr17	32210700	32319700	5	9	0.3571	0.7143	0.0101954	Driving
12	chr2:26388200-26497200	14	9.35e-11	12	4.5e-08	8	0.00372477	Pmpca	::B3-3::N3-1-13::B-A07::N-3-4::N3-21::B-3-4::B3-21::B-3-1::N-3-1::B3-5::N-A04::B-1-10::	8	chr2	26388200	26497200	0	12	0	0.5714	0.162009	NA
12	chr2:26388200-26497200	14	9.35e-11	12	4.5e-08	8	0.00372477	Sec16a	::B3-3::N3-1-13::B-A07::N-3-4::N3-21::B-3-4::B3-21::B-3-1::N-3-1::B3-5::N-A04::B-1-10::	8	chr2	26388200	26497200	0	12	0	0.5714	0.162009	NA
12	chr2:26388200-26497200	14	9.35e-11	12	4.5e-08	8	0.00372477	Inpp5e	::B3-3::N3-1-13::B-A07::N-3-4::N3-21::B-3-4::B3-21::B-3-1::N-3-1::B3-5::N-A04::B-1-10::	8	chr2	26388200	26497200	0	12	0	0.5714	0.162009	NA
12	chr2:26388200-26497200	14	9.35e-11	12	4.5e-08	8	0.00372477	Sdccag3	::B3-3::N3-1-13::B-A07::N-3-4::N3-21::B-3-4::B3-21::B-3-1::N-3-1::B3-5::N-A04::B-1-10::	8	chr2	26388200	26497200	0	12	0	0.5714	0.162009	NA
12	chr2:26388200-26497200	14	9.35e-11	12	4.5e-08	8	0.00372477	Notch1	::B3-3::N3-1-13::B-A07::N-3-4::N3-21::B-3-4::B3-21::B-3-1::N-3-1::B3-5::N-A04::B-1-10::	8	chr2	26388200	26497200	0	12	0	0.5714	0.162009	NA
12	chr2:26388200-26497200	14	9.35e-11	12	4.5e-08	8	0.00372477	Snapc4	::B3-3::N3-1-13::B-A07::N-3-4::N3-21::B-3-4::B3-21::B-3-1::N-3-1::B3-5::N-A04::B-1-10::	8	chr2	26388200	26497200	0	12	0	0.5714	0.162009	NA
12	chrX:77544000-77653000	13	2.13e-09	12	4.5e-08	8	0.00372477	Tbl1x	::B-2-21::B3-7::B-1-10::N-B07::B-B07::B3-1-2::N3-1-2::B3-1-3::N3-1-3::B-A07::N3-4::B3-4::	9	chrX	77544000	77653000	6	6	0.5	0.6923	0.0196629	Driving
9	chr13:44738700-44893700	9	0.00467041	9	0.00467041	9	0.00467041	Jarid2	::B3-5::N-B02::N3-2-22::N-A07::N3-6::B3-12::N-B07::N3-18::B3-14::	2	chr13	44738700	44893700	5	4	0.5556	0.2222	0.501365	NA
12	chr5:105664700-105819700	12	2.37e-06	12	2.37e-06	9	0.00467041	Lrrc8d	::B3-c-9::N-A11::B-A11::N-B04::N-2-9::B-2-9::N3-2-22::N3-8::B3-8::N-B11::N3-1::N3-12::	4	chr5	105664700	105819700	5	7	0.4167	0.3333	1	NA
13	chr14:31025800-31233800	15	3.56e-08	13	5.41e-06	10	0.00573805	Sema3g	::B3-c-10::N-A01::B-B11::N3-c-10::B3-12::N3-1-13::B3-1-13::N3-c-28::B3-c-28::N3-21::N-3-4::B3-21::B-3-4::	4	chr14	31025800	31233800	4	9	0.3077	0.2667	0.593962	NA
13	chr14:31025800-31233800	15	3.56e-08	13	5.41e-06	10	0.00573805	Tnnc1	::B3-c-10::N-A01::B-B11::N3-c-10::B3-12::N3-1-13::B3-1-13::N3-c-28::B3-c-28::N3-21::N-3-4::B3-21::B-3-4::	4	chr14	31025800	31233800	4	9	0.3077	0.2667	0.593962	NA
13	chr14:31025800-31233800	15	3.56e-08	13	5.41e-06	10	0.00573805	Nisch	::B3-c-10::N-A01::B-B11::N3-c-10::B3-12::N3-1-13::B3-1-13::N3-c-28::B3-c-28::N3-21::N-3-4::B3-21::B-3-4::	4	chr14	31025800	31233800	4	9	0.3077	0.2667	0.593962	NA
13	chr14:31025800-31233800	15	3.56e-08	13	5.41e-06	10	0.00573805	Nt5dc2	::B3-c-10::N-A01::B-B11::N3-c-10::B3-12::N3-1-13::B3-1-13::N3-c-28::B3-c-28::N3-21::N-3-4::B3-21::B-3-4::	4	chr14	31025800	31233800	4	9	0.3077	0.2667	0.593962	NA
13	chr14:31025800-31233800	15	3.56e-08	13	5.41e-06	10	0.00573805	Stab1	::B3-c-10::N-A01::B-B11::N3-c-10::B3-12::N3-1-13::B3-1-13::N3-c-28::B3-c-28::N3-21::N-3-4::B3-21::B-3-4::	4	chr14	31025800	31233800	4	9	0.3077	0.2667	0.593962	NA
13	chr14:31025800-31233800	15	3.56e-08	13	5.41e-06	10	0.00573805	Smim4	::B3-c-10::N-A01::B-B11::N3-c-10::B3-12::N3-1-13::B3-1-13::N3-c-28::B3-c-28::N3-21::N-3-4::B3-21::B-3-4::	4	chr14	31025800	31233800	4	9	0.3077	0.2667	0.593962	NA
13	chr14:31025800-31233800	15	3.56e-08	13	5.41e-06	10	0.00573805	Phf7	::B3-c-10::N-A01::B-B11::N3-c-10::B3-12::N3-1-13::B3-1-13::N3-c-28::B3-c-28::N3-21::N-3-4::B3-21::B-3-4::	4	chr14	31025800	31233800	4	9	0.3077	0.2667	0.593962	NA
13	chr14:31025800-31233800	15	3.56e-08	13	5.41e-06	10	0.00573805	Pbrm1	::B3-c-10::N-A01::B-B11::N3-c-10::B3-12::N3-1-13::B3-1-13::N3-c-28::B3-c-28::N3-21::N-3-4::B3-21::B-3-4::	4	chr14	31025800	31233800	4	9	0.3077	0.2667	0.593962	NA
13	chr14:31025800-31233800	15	3.56e-08	13	5.41e-06	10	0.00573805	Gnl3	::B3-c-10::N-A01::B-B11::N3-c-10::B3-12::N3-1-13::B3-1-13::N3-c-28::B3-c-28::N3-21::N-3-4::B3-21::B-3-4::	4	chr14	31025800	31233800	4	9	0.3077	0.2667	0.593962	NA
13	chr14:31025800-31233800	15	3.56e-08	13	5.41e-06	10	0.00573805	Snord19	::B3-c-10::N-A01::B-B11::N3-c-10::B3-12::N3-1-13::B3-1-13::N3-c-28::B3-c-28::N3-21::N-3-4::B3-21::B-3-4::	4	chr14	31025800	31233800	4	9	0.3077	0.2667	0.593962	NA
13	chr14:31025800-31233800	15	3.56e-08	13	5.41e-06	10	0.00573805	Snord69	::B3-c-10::N-A01::B-B11::N3-c-10::B3-12::N3-1-13::B3-1-13::N3-c-28::B3-c-28::N3-21::N-3-4::B3-21::B-3-4::	4	chr14	31025800	31233800	4	9	0.3077	0.2667	0.593962	NA
13	chr14:31025800-31233800	15	3.56e-08	13	5.41e-06	10	0.00573805	Glt8d1	::B3-c-10::N-A01::B-B11::N3-c-10::B3-12::N3-1-13::B3-1-13::N3-c-28::B3-c-28::N3-21::N-3-4::B3-21::B-3-4::	4	chr14	31025800	31233800	4	9	0.3077	0.2667	0.593962	NA
13	chr14:31025800-31233800	15	3.56e-08	13	5.41e-06	10	0.00573805	Bap1	::B3-c-10::N-A01::B-B11::N3-c-10::B3-12::N3-1-13::B3-1-13::N3-c-28::B3-c-28::N3-21::N-3-4::B3-21::B-3-4::	4	chr14	31025800	31233800	4	9	0.3077	0.2667	0.593962	NA
11	chr2:90849600-91057600	15	3.56e-08	11	0.000612555	10	0.00573805	C1qtnf4	::N-B02::N-A12::B-A12::B-2-14::N-2-14::N-2-21::B-B03::B3-c-9::N3-2-36::B3-c-32::B3-2-36::	8	chr2	90849600	91057600	4	7	0.3636	0.5333	0.187905	NA
11	chr2:90849600-91057600	15	3.56e-08	11	0.000612555	10	0.00573805	Celf1	::N-B02::N-A12::B-A12::B-2-14::N-2-14::N-2-21::B-B03::B3-c-9::N3-2-36::B3-c-32::B3-2-36::	8	chr2	90849600	91057600	4	7	0.3636	0.5333	0.187905	NA
11	chr2:90849600-91057600	15	3.56e-08	11	0.000612555	10	0.00573805	Ptpmt1	::N-B02::N-A12::B-A12::B-2-14::N-2-14::N-2-21::B-B03::B3-c-9::N3-2-36::B3-c-32::B3-2-36::	8	chr2	90849600	91057600	4	7	0.3636	0.5333	0.187905	NA
11	chr2:90849600-91057600	15	3.56e-08	11	0.000612555	10	0.00573805	Kbtbd4	::N-B02::N-A12::B-A12::B-2-14::N-2-14::N-2-21::B-B03::B3-c-9::N3-2-36::B3-c-32::B3-2-36::	8	chr2	90849600	91057600	4	7	0.3636	0.5333	0.187905	NA
11	chr2:90849600-91057600	15	3.56e-08	11	0.000612555	10	0.00573805	Ndufs3	::N-B02::N-A12::B-A12::B-2-14::N-2-14::N-2-21::B-B03::B3-c-9::N3-2-36::B3-c-32::B3-2-36::	8	chr2	90849600	91057600	4	7	0.3636	0.5333	0.187905	NA
11	chr2:90849600-91057600	15	3.56e-08	11	0.000612555	10	0.00573805	Rapsn	::N-B02::N-A12::B-A12::B-2-14::N-2-14::N-2-21::B-B03::B3-c-9::N3-2-36::B3-c-32::B3-2-36::	8	chr2	90849600	91057600	4	7	0.3636	0.5333	0.187905	NA
11	chr2:90849600-91057600	15	3.56e-08	11	0.000612555	10	0.00573805	Psmc3	::N-B02::N-A12::B-A12::B-2-14::N-2-14::N-2-21::B-B03::B3-c-9::N3-2-36::B3-c-32::B3-2-36::	8	chr2	90849600	91057600	4	7	0.3636	0.5333	0.187905	NA
11	chr2:90849600-91057600	15	3.56e-08	11	0.000612555	10	0.00573805	Mtch2	::N-B02::N-A12::B-A12::B-2-14::N-2-14::N-2-21::B-B03::B3-c-9::N3-2-36::B3-c-32::B3-2-36::	8	chr2	90849600	91057600	4	7	0.3636	0.5333	0.187905	NA
11	chr2:90849600-91057600	15	3.56e-08	11	0.000612555	10	0.00573805	Slc39a13	::N-B02::N-A12::B-A12::B-2-14::N-2-14::N-2-21::B-B03::B3-c-9::N3-2-36::B3-c-32::B3-2-36::	8	chr2	90849600	91057600	4	7	0.3636	0.5333	0.187905	NA
10	chr9:100658500-100866500	11	0.000612555	10	0.00573805	10	0.00573805	Stag1	::B-2-25::B-A04::B3-1-15::N3-2-7::B3-c-9::B3-5::N-A08::N-A07::N-A04::N-1-7::	4	chr9	100658500	100866500	3	7	0.3	0.3636	1	NA
16	chr15:76996000-77297000	17	5.71e-08	16	5.71e-07	11	0.0211182	Mb	::N-1-10::B3-2-7::N3-2-7::N-A10::B-A10::N3-2-21::N-B07::B-B07::N3-7::B3-1-15::N3-c-28::N-3-4::B-A04::B-A03::N3-1-15::N-A03::	10	chr15	76996000	77297000	8	8	0.5	0.5882	0.0755749	NA
16	chr15:76996000-77297000	17	5.71e-08	16	5.71e-07	11	0.0211182	Rbfox2	::N-1-10::B3-2-7::N3-2-7::N-A10::B-A10::N3-2-21::N-B07::B-B07::N3-7::B3-1-15::N3-c-28::N-3-4::B-A04::B-A03::N3-1-15::N-A03::	10	chr15	76996000	77297000	8	8	0.5	0.5882	0.0755749	NA
16	chr15:76996000-77297000	17	5.71e-08	16	5.71e-07	11	0.0211182	Apol6	::N-1-10::B3-2-7::N3-2-7::N-A10::B-A10::N3-2-21::N-B07::B-B07::N3-7::B3-1-15::N3-c-28::N-3-4::B-A04::B-A03::N3-1-15::N-A03::	10	chr15	76996000	77297000	8	8	0.5	0.5882	0.0755749	NA
12	chr2:37378600-37679600	12	0.00299056	12	0.00299056	11	0.0211182	Rabgap1	::B3-14::N3-3::N3-1-3::N3-14::B-B08::B-2-23::N3-5::N3-6::B3-11::N3-9::B3-9::N-A07::	5	chr2	37378600	37679600	3	9	0.25	0.4167	0.767693	NA
12	chr2:37378600-37679600	12	0.00299056	12	0.00299056	11	0.0211182	Zbtb26	::B3-14::N3-3::N3-1-3::N3-14::B-B08::B-2-23::N3-5::N3-6::B3-11::N3-9::B3-9::N-A07::	5	chr2	37378600	37679600	3	9	0.25	0.4167	0.767693	NA
12	chr2:37378600-37679600	12	0.00299056	12	0.00299056	11	0.0211182	Snord90	::B3-14::N3-3::N3-1-3::N3-14::B-B08::B-2-23::N3-5::N3-6::B3-11::N3-9::B3-9::N-A07::	5	chr2	37378600	37679600	3	9	0.25	0.4167	0.767693	NA
12	chr2:37378600-37679600	12	0.00299056	12	0.00299056	11	0.0211182	Zbtb6	::B3-14::N3-3::N3-1-3::N3-14::B-B08::B-2-23::N3-5::N3-6::B3-11::N3-9::B3-9::N-A07::	5	chr2	37378600	37679600	3	9	0.25	0.4167	0.767693	NA
12	chr2:37378600-37679600	12	0.00299056	12	0.00299056	11	0.0211182	Gpr21	::B3-14::N3-3::N3-1-3::N3-14::B-B08::B-2-23::N3-5::N3-6::B3-11::N3-9::B3-9::N-A07::	5	chr2	37378600	37679600	3	9	0.25	0.4167	0.767693	NA
12	chr2:37378600-37679600	12	0.00299056	12	0.00299056	11	0.0211182	Strbp	::B3-14::N3-3::N3-1-3::N3-14::B-B08::B-2-23::N3-5::N3-6::B3-11::N3-9::B3-9::N-A07::	5	chr2	37378600	37679600	3	9	0.25	0.4167	0.767693	NA
12	chr2:37378600-37679600	12	0.00299056	12	0.00299056	11	0.0211182	Rc3h2	::B3-14::N3-3::N3-1-3::N3-14::B-B08::B-2-23::N3-5::N3-6::B3-11::N3-9::B3-9::N-A07::	5	chr2	37378600	37679600	3	9	0.25	0.4167	0.767693	NA
12	chr2:37378600-37679600	12	0.00299056	12	0.00299056	11	0.0211182	Pdcl	::B3-14::N3-3::N3-1-3::N3-14::B-B08::B-2-23::N3-5::N3-6::B3-11::N3-9::B3-9::N-A07::	5	chr2	37378600	37679600	3	9	0.25	0.4167	0.767693	NA
5	chr11:35799800-35816800	6	1.33e-05	5	0.000833131	4	0.0434035	Fbll1	::B-2-9::N-A04::B-A04::B-B10::N-B10::	3	chr11	35799800	35816800	1	4	0.2	0.5	0.675047	NA
5	chr11:35799800-35816800	6	1.33e-05	5	0.000833131	4	0.0434035	Rars	::B-2-9::N-A04::B-A04::B-B10::N-B10::	3	chr11	35799800	35816800	1	4	0.2	0.5	0.675047	NA
5	chr11:35799800-35816800	6	1.33e-05	5	0.000833131	4	0.0434035	Pank3	::B-2-9::N-A04::B-A04::B-B10::N-B10::	3	chr11	35799800	35816800	1	4	0.2	0.5	0.675047	NA
5	chr11:35799800-35816800	6	1.33e-05	5	0.000833131	4	0.0434035	Mir103-1	::B-2-9::N-A04::B-A04::B-B10::N-B10::	3	chr11	35799800	35816800	1	4	0.2	0.5	0.675047	NA
5	chr12:72777700-72794700	5	0.000833131	5	0.000833131	4	0.0434035	Ppm1a	::N-B07::N3-1-2::N3-2-22::N-B03::B-A05::	3	chr12	72777700	72794700	3	2	0.6	0.6	0.362045	NA
6	chr12:105808700-105825700	6	1.33e-05	6	1.33e-05	4	0.0434035	Papola	::N3-2-2::N3-2-7::B3-2-7::B-B05::N-B05::B3-c-28::	2	chr12	105808700	105825700	3	3	0.5	0.3333	1	NA
7	chr15:38019700-38036700	7	1.83e-07	7	1.83e-07	4	0.0434035	Ubr5	::B-3-1::N-3-1::B3-10::B-A01::N-A01::B-B04::B3-1-5::	6	chr15	38019700	38036700	4	3	0.5714	0.8571	0.0113504	Driving
6	chr16:33392500-33409500	6	1.33e-05	6	1.33e-05	4	0.0434035	Zfp148	::B3-1-13::N3-16::B3-16::N-A12::B-A12::N-A05::	1	chr16	33392500	33409500	0	6	0	0.1667	0.426148	NA
6	chr16:33392500-33409500	6	1.33e-05	6	1.33e-05	4	0.0434035	1700007L15Rik	::B3-1-13::N3-16::B3-16::N-A12::B-A12::N-A05::	1	chr16	33392500	33409500	0	6	0	0.1667	0.426148	NA
5	chr2:121959600-121976600	6	1.33e-05	5	0.000833131	4	0.0434035	Ctdspl2	::B3-c-10::N3-c-10::B3-18::N3-18::B-A03::	4	chr2	121959600	121976600	5	0	1	0.6667	0.199884	NA
5	chr2:121959600-121976600	6	1.33e-05	5	0.000833131	4	0.0434035	Mageb3	::B3-c-10::N3-c-10::B3-18::N3-18::B-A03::	4	chr2	121959600	121976600	5	0	1	0.6667	0.199884	NA
5	chr3:103023100-103040100	5	0.000833131	5	0.000833131	4	0.0434035	Csde1	::N-A12::B-A12::N3-14::N-B09::B3-7::	1	chr3	103023100	103040100	1	4	0.2	0.2	0.658915	NA
5	chr3:103023100-103040100	5	0.000833131	5	0.000833131	4	0.0434035	Nras	::N-A12::B-A12::N3-14::N-B09::B3-7::	1	chr3	103023100	103040100	1	4	0.2	0.2	0.658915	NA
5	chr3:103023100-103040100	5	0.000833131	5	0.000833131	4	0.0434035	Sike1	::N-A12::B-A12::N3-14::N-B09::B3-7::	1	chr3	103023100	103040100	1	4	0.2	0.2	0.658915	NA
6	chr3:107309200-107326200	6	1.33e-05	6	1.33e-05	4	0.0434035	Rbm15	::B3-12::N3-2::N-B08::B-B08::N3-2-21::B3-2-21::	0	chr3	107309200	107326200	2	4	0.3333	0	0.0926457	NA
6	chr3:107309200-107326200	6	1.33e-05	6	1.33e-05	4	0.0434035	Slc16a4	::B3-12::N3-2::N-B08::B-B08::N3-2-21::B3-2-21::	0	chr3	107309200	107326200	2	4	0.3333	0	0.0926457	NA
5	chr4:34856900-34873900	6	1.33e-05	5	0.000833131	4	0.0434035	Zfp292	::N3-c-28::B-A01::N3-1::B3-1::N-A01::	0	chr4	34856900	34873900	2	3	0.4	0	0.0926457	NA
5	chr4:34856900-34873900	6	1.33e-05	5	0.000833131	4	0.0434035	Cga	::N3-c-28::B-A01::N3-1::B3-1::N-A01::	0	chr4	34856900	34873900	2	3	0.4	0	0.0926457	NA
8	chr4:126678700-126695700	8	2.19e-09	8	2.19e-09	4	0.0434035	Psmb2	::N-B08::B-B08::B3-9::N3-9::N-1-2::B-1-2::B-3-4::N-3-4::	4	chr4	126678700	126695700	4	4	0.5	0.5	0.474174	NA
5	chr7:73752000-73769000	7	1.83e-07	5	0.000833131	4	0.0434035	Fam174b	::B3-9::N3-9::B-2-17::N-2-17::N3-c-14::	6	chr7	73752000	73769000	2	3	0.4	0.8571	0.0113504	Driving
5	chr9:50601500-50618500	5	0.000833131	5	0.000833131	4	0.0434035	AU019823	::N-A02::B-A02::B3-1::N3-c-14::N-B07::	1	chr9	50601500	50618500	1	4	0.2	0.2	0.658915	NA
5	chr9:50601500-50618500	5	0.000833131	5	0.000833131	4	0.0434035	Timm8b	::N-A02::B-A02::B3-1::N3-c-14::N-B07::	1	chr9	50601500	50618500	1	4	0.2	0.2	0.658915	NA
5	chr9:50601500-50618500	5	0.000833131	5	0.000833131	4	0.0434035	Pih1d2	::N-A02::B-A02::B3-1::N3-c-14::N-B07::	1	chr9	50601500	50618500	1	4	0.2	0.2	0.658915	NA
5	chr9:50601500-50618500	5	0.000833131	5	0.000833131	4	0.0434035	Sdhd	::N-A02::B-A02::B3-1::N3-c-14::N-B07::	1	chr9	50601500	50618500	1	4	0.2	0.2	0.658915	NA
5	chr9:50601500-50618500	5	0.000833131	5	0.000833131	4	0.0434035	Dlat	::N-A02::B-A02::B3-1::N3-c-14::N-B07::	1	chr9	50601500	50618500	1	4	0.2	0.2	0.658915	NA
5	chr9:50601500-50618500	5	0.000833131	5	0.000833131	4	0.0434035	Il18	::N-A02::B-A02::B3-1::N3-c-14::N-B07::	1	chr9	50601500	50618500	1	4	0.2	0.2	0.658915	NA
4	chr9:106175100-106192100	4	0.0434035	4	0.0434035	4	0.0434035	Mirlet7g	::B-B10::B-2-21::B-2-25::N3-7::	3	chr9	106175100	106192100	0	4	0	0.75	0.141125	NA
4	chr9:106175100-106192100	4	0.0434035	4	0.0434035	4	0.0434035	Wdr82	::B-B10::B-2-21::B-2-25::N3-7::	3	chr9	106175100	106192100	0	4	0	0.75	0.141125	NA
4	chr9:106175100-106192100	4	0.0434035	4	0.0434035	4	0.0434035	Ppm1m	::B-B10::B-2-21::B-2-25::N3-7::	3	chr9	106175100	106192100	0	4	0	0.75	0.141125	NA
4	chr9:106175100-106192100	4	0.0434035	4	0.0434035	4	0.0434035	Twf2	::B-B10::B-2-21::B-2-25::N3-7::	3	chr9	106175100	106192100	0	4	0	0.75	0.141125	NA
4	chr9:106175100-106192100	4	0.0434035	4	0.0434035	4	0.0434035	Glyctk	::B-B10::B-2-21::B-2-25::N3-7::	3	chr9	106175100	106192100	0	4	0	0.75	0.141125	NA
7	chr9:116164600-116181600	7	1.83e-07	7	1.83e-07	4	0.0434035	Tgfbr2	::N-A07::B3-5::B-3-1::B-1-7::B3-6::N3-6::N-1-7::	6	chr9	116164600	116181600	2	5	0.2857	0.8571	0.0113504	Driving
6	chr10:63299400-63338400	8	1.49e-06	6	0.00171583	5	0.0467575	Sirt1	::N3-9::B3-9::N3-1-15::B3-1-15::N-A03::B-A03::	5	chr10	63299400	63338400	4	2	0.6667	0.625	0.150596	NA
6	chr10:63299400-63338400	8	1.49e-06	6	0.00171583	5	0.0467575	Herc4	::N3-9::B3-9::N3-1-15::B3-1-15::N-A03::B-A03::	5	chr10	63299400	63338400	4	2	0.6667	0.625	0.150596	NA
7	chr11:21096000-21135000	7	5.4e-05	7	5.4e-05	5	0.0467575	Peli1	::N3-2-21::B3-2-21::B-1-10::N3-9::B3-9::B-B10::N3-11::	3	chr11	21096000	21135000	0	7	0	0.4286	0.711056	NA
7	chr11:105188000-105227000	7	5.4e-05	7	5.4e-05	5	0.0467575	Tlk2	::B3-c-14::N-A08::B-B03::N-B03::N-A01::B-2-27::N-2-27::	5	chr11	105188000	105227000	2	5	0.2857	0.7143	0.107822	NA
7	chr11:105188000-105227000	7	5.4e-05	7	5.4e-05	5	0.0467575	1700052K11Rik	::B3-c-14::N-A08::B-B03::N-B03::N-A01::B-2-27::N-2-27::	5	chr11	105188000	105227000	2	5	0.2857	0.7143	0.107822	NA
5	chr12:70979600-71018600	6	0.00171583	5	0.0467575	5	0.0467575	3110056K07Rik	::N-B02::B-1-10::B-A03::N-A08::B-A08::	0	chr12	70979600	71018600	4	1	0.8	0	0.0926457	NA
5	chr12:70979600-71018600	6	0.00171583	5	0.0467575	5	0.0467575	Arid4a	::N-B02::B-1-10::B-A03::N-A08::B-A08::	0	chr12	70979600	71018600	4	1	0.8	0	0.0926457	NA
5	chr12:70979600-71018600	6	0.00171583	5	0.0467575	5	0.0467575	Psma3	::N-B02::B-1-10::B-A03::N-A08::B-A08::	0	chr12	70979600	71018600	4	1	0.8	0	0.0926457	NA
5	chr12:70979600-71018600	6	0.00171583	5	0.0467575	5	0.0467575	Actr10	::N-B02::B-1-10::B-A03::N-A08::B-A08::	0	chr12	70979600	71018600	4	1	0.8	0	0.0926457	NA
8	chr13:3562500-3601500	8	1.49e-06	8	1.49e-06	5	0.0467575	BC016423	::N-2-21::B-2-21::B3-1-15::B-A03::N3-2::B3-8::B3-11::N3-14::	1	chr13	3562500	3601500	2	6	0.25	0.125	0.272295	NA
8	chr13:3562500-3601500	8	1.49e-06	8	1.49e-06	5	0.0467575	Gdi2	::N-2-21::B-2-21::B3-1-15::B-A03::N3-2::B3-8::B3-11::N3-14::	1	chr13	3562500	3601500	2	6	0.25	0.125	0.272295	NA
6	chr13:14067000-14106000	6	0.00171583	6	0.00171583	5	0.0467575	Arid4b	::B3-7::N-B02::B-2-25::N3-12::B3-12::N-A12::	1	chr13	14067000	14106000	1	5	0.1667	0.1667	0.426148	NA
6	chr13:14067000-14106000	6	0.00171583	6	0.00171583	5	0.0467575	Ggps1	::B3-7::N-B02::B-2-25::N3-12::B3-12::N-A12::	1	chr13	14067000	14106000	1	5	0.1667	0.1667	0.426148	NA
9	chr14:67004500-67043500	9	3.63e-08	9	3.63e-08	5	0.0467575	Bnip3l	::N3-9::B3-9::N3-1-13::B-B02::N3-7::N3-8::N3-11::B3-8::B3-11::	1	chr14	67004500	67043500	1	8	0.1111	0.1111	0.168964	NA
9	chr14:67004500-67043500	9	3.63e-08	9	3.63e-08	5	0.0467575	Ppp2r2a	::N3-9::B3-9::N3-1-13::B-B02::N3-7::N3-8::N3-11::B3-8::B3-11::	1	chr14	67004500	67043500	1	8	0.1111	0.1111	0.168964	NA
6	chr15:100143000-100182000	6	0.00171583	6	0.00171583	5	0.0467575	Mir3473	::N-B11::B3-c-9::B-B09::N-B09::N3-21::N3-c-14::	5	chr15	100143000	100182000	3	3	0.5	0.8333	0.0270014	Driving
6	chr15:100143000-100182000	6	0.00171583	6	0.00171583	5	0.0467575	Dip2b	::N-B11::B3-c-9::B-B09::N-B09::N3-21::N3-c-14::	5	chr15	100143000	100182000	3	3	0.5	0.8333	0.0270014	Driving
7	chr15:102474800-102513800	7	5.4e-05	7	5.4e-05	5	0.0467575	Map3k12	::B-2-25::N-2-25::N3-19::B3-19::B3-c-9::B-A08::B3-5::	4	chr15	102474800	102513800	1	6	0.1429	0.5714	0.266748	NA
7	chr15:102474800-102513800	7	5.4e-05	7	5.4e-05	5	0.0467575	Pcbp2	::B-2-25::N-2-25::N3-19::B3-19::B3-c-9::B-A08::B3-5::	4	chr15	102474800	102513800	1	6	0.1429	0.5714	0.266748	NA
7	chr15:102474800-102513800	7	5.4e-05	7	5.4e-05	5	0.0467575	Tarbp2	::B-2-25::N-2-25::N3-19::B3-19::B3-c-9::B-A08::B3-5::	4	chr15	102474800	102513800	1	6	0.1429	0.5714	0.266748	NA
7	chr15:102474800-102513800	7	5.4e-05	7	5.4e-05	5	0.0467575	Npff	::B-2-25::N-2-25::N3-19::B3-19::B3-c-9::B-A08::B3-5::	4	chr15	102474800	102513800	1	6	0.1429	0.5714	0.266748	NA
7	chr15:102474800-102513800	7	5.4e-05	7	5.4e-05	5	0.0467575	Prr13	::B-2-25::N-2-25::N3-19::B3-19::B3-c-9::B-A08::B3-5::	4	chr15	102474800	102513800	1	6	0.1429	0.5714	0.266748	NA
7	chr15:103190500-103229500	7	5.4e-05	7	5.4e-05	5	0.0467575	Cbx5	::B3-9::N3-9::B-2-21::N3-2-2::B3-2-2::N-B09::N3-c-9::	2	chr15	103190500	103229500	3	4	0.4286	0.2857	1	NA
7	chr15:103190500-103229500	7	5.4e-05	7	5.4e-05	5	0.0467575	Mir421	::B3-9::N3-9::B-2-21::N3-2-2::B3-2-2::N-B09::N3-c-9::	2	chr15	103190500	103229500	3	4	0.4286	0.2857	1	NA
7	chr15:103190500-103229500	7	5.4e-05	7	5.4e-05	5	0.0467575	Hnrnpa1	::B3-9::N3-9::B-2-21::N3-2-2::B3-2-2::N-B09::N3-c-9::	2	chr15	103190500	103229500	3	4	0.4286	0.2857	1	NA
7	chr15:103190500-103229500	7	5.4e-05	7	5.4e-05	5	0.0467575	Gm10052	::B3-9::N3-9::B-2-21::N3-2-2::B3-2-2::N-B09::N3-c-9::	2	chr15	103190500	103229500	3	4	0.4286	0.2857	1	NA
7	chr15:103190500-103229500	7	5.4e-05	7	5.4e-05	5	0.0467575	Gm5643	::B3-9::N3-9::B-2-21::N3-2-2::B3-2-2::N-B09::N3-c-9::	2	chr15	103190500	103229500	3	4	0.4286	0.2857	1	NA
7	chr15:103190500-103229500	7	5.4e-05	7	5.4e-05	5	0.0467575	Nfe2	::B3-9::N3-9::B-2-21::N3-2-2::B3-2-2::N-B09::N3-c-9::	2	chr15	103190500	103229500	3	4	0.4286	0.2857	1	NA
7	chr18:34271600-34310600	7	5.4e-05	7	5.4e-05	5	0.0467575	Apc	::B3-11::B3-c-32::N-A07::N3-1-13::N-A05::N-B02::B-B02::	3	chr18	34271600	34310600	3	4	0.4286	0.4286	0.711056	NA
7	chr19:4350100-4389100	7	5.4e-05	7	5.4e-05	5	0.0467575	Kdm2a	::B3-4::B3-16::B3-1-3::N3-1-3::N-B11::B-2-25::N3-1-5::	5	chr19	4350100	4389100	4	3	0.5714	0.7143	0.107822	NA
7	chr19:21660000-21699000	7	5.4e-05	7	5.4e-05	5	0.0467575	Abhd17b	::N3-1-11::B3-1-11::B3-1-3::N3-1-3::B-1-4::N-B02::N-A08::	3	chr19	21660000	21699000	6	1	0.8571	0.4286	0.711056	NA
7	chr19:21660000-21699000	7	5.4e-05	7	5.4e-05	5	0.0467575	1110059E24Rik	::N3-1-11::B3-1-11::B3-1-3::N3-1-3::B-1-4::N-B02::N-A08::	3	chr19	21660000	21699000	6	1	0.8571	0.4286	0.711056	NA
10	chr2:165832600-165871600	10	8e-10	10	8e-10	5	0.0467575	Zmynd8	::B3-9::N3-9::B-2-27::B3-1-13::B-A07::N-2-27::N-A07::B-1-10::B-1-7::B3-1-2::	9	chr2	165832600	165871600	1	9	0.1	0.9	0.000769685	Driving
7	chr4:130739600-130778600	7	5.4e-05	7	5.4e-05	5	0.0467575	Pum1	::B-3-1::B3-5::N-1-10::N-B09::B-B09::B3-2-22::N3-2-22::	4	chr4	130739600	130778600	4	3	0.5714	0.5714	0.266748	NA
7	chr4:130739600-130778600	7	5.4e-05	7	5.4e-05	5	0.0467575	Snord85	::B-3-1::B3-5::N-1-10::N-B09::B-B09::B3-2-22::N3-2-22::	4	chr4	130739600	130778600	4	3	0.5714	0.5714	0.266748	NA
7	chr4:130739600-130778600	7	5.4e-05	7	5.4e-05	5	0.0467575	Sdc3	::B-3-1::B3-5::N-1-10::N-B09::B-B09::B3-2-22::N3-2-22::	4	chr4	130739600	130778600	4	3	0.5714	0.5714	0.266748	NA
6	chr4:137322500-137361500	6	0.00171583	6	0.00171583	5	0.0467575	Cdc42	::B3-5::B-B08::N-B08::B3-7::N3-c-9::N3-13::	3	chr4	137322500	137361500	2	4	0.3333	0.5	0.675047	NA
7	chr5:135196000-135235000	7	5.4e-05	7	5.4e-05	5	0.0467575	Baz1b	::B3-1-3::N3-1-3::N3-2-22::N3-15::B3-15::B-2-21::B3-17::	3	chr5	135196000	135235000	4	3	0.5714	0.4286	0.711056	NA
7	chr5:135196000-135235000	7	5.4e-05	7	5.4e-05	5	0.0467575	Fzd9	::B3-1-3::N3-1-3::N3-2-22::N3-15::B3-15::B-2-21::B3-17::	3	chr5	135196000	135235000	4	3	0.5714	0.4286	0.711056	NA
7	chr5:135196000-135235000	7	5.4e-05	7	5.4e-05	5	0.0467575	Bcl7b	::B3-1-3::N3-1-3::N3-2-22::N3-15::B3-15::B-2-21::B3-17::	3	chr5	135196000	135235000	4	3	0.5714	0.4286	0.711056	NA
8	chr8:111540800-111579800	8	1.49e-06	8	1.49e-06	5	0.0467575	Znrf1	::N-1-10::B3-13::N3-16::N3-4::B3-16::B3-4::B-B03::B-A07::	3	chr8	111540800	111579800	0	8	0	0.375	1	NA
8	chr8:111540800-111579800	8	1.49e-06	8	1.49e-06	5	0.0467575	Wdr59	::N-1-10::B3-13::N3-16::N3-4::B3-16::B3-4::B-B03::B-A07::	3	chr8	111540800	111579800	0	8	0	0.375	1	NA
6	chr9:65051200-65090200	7	5.4e-05	6	0.00171583	5	0.0467575	Dpp8	::N-1-10::B-1-10::B3-21::N3-21::B3-9::N3-9::	6	chr9	65051200	65090200	0	6	0	0.8571	0.0113504	Driving
6	chr9:65051200-65090200	7	5.4e-05	6	0.00171583	5	0.0467575	Igdcc4	::N-1-10::B-1-10::B3-21::N3-21::B3-9::N3-9::	6	chr9	65051200	65090200	0	6	0	0.8571	0.0113504	Driving
9	chr9:108623600-108662600	9	3.63e-08	9	3.63e-08	5	0.0467575	Slc25a20	::B3-1-5::B-B04::N-B04::N3-1-5::N-B10::B-2-23::B-1-7::N-1-7::N3-c-9::	8	chr9	108623600	108662600	4	5	0.4444	0.8889	0.00191002	Driving
9	chr9:108623600-108662600	9	3.63e-08	9	3.63e-08	5	0.0467575	Arih2	::B3-1-5::B-B04::N-B04::N3-1-5::N-B10::B-2-23::B-1-7::N-1-7::N3-c-9::	8	chr9	108623600	108662600	4	5	0.4444	0.8889	0.00191002	Driving
12	chr15:51837400-51992400	12	2.37e-06	12	2.37e-06	8	0.0480348	Utp23	::N-2-21::N-3-1::B-3-1::N-2-9::N-B05::B-B05::B-1-10::B-B03::N-B03::N3-3::B3-9::N3-9::	7	chr15	51837400	51992400	1	11	0.0833	0.5833	0.137476	NA
12	chr15:51837400-51992400	12	2.37e-06	12	2.37e-06	8	0.0480348	Rad21	::N-2-21::N-3-1::B-3-1::N-2-9::N-B05::B-B05::B-1-10::B-B03::N-B03::N3-3::B3-9::N3-9::	7	chr15	51837400	51992400	1	11	0.0833	0.5833	0.137476	NA
12	chr15:51837400-51992400	12	2.37e-06	12	2.37e-06	8	0.0480348	Eif3h	::N-2-21::N-3-1::B-3-1::N-2-9::N-B05::B-B05::B-1-10::B-B03::N-B03::N3-3::B3-9::N3-9::	7	chr15	51837400	51992400	1	11	0.0833	0.5833	0.137476	NA
8	chr11:20056700-20126700	9	5.9e-06	8	0.000134306	6	0.0481579	Actr2	::B-A05::B3-1-11::B-B02::N3-1-11::B3-7::N3-2-2::N-A01::B-A01::	5	chr11	20056700	20126700	6	2	0.75	0.5556	0.30155	NA
10	chr11:88528300-88598300	10	2.33e-07	10	2.33e-07	6	0.0481579	Msi2	::N-B10::B-1-2::B-A03::B-A08::B3-1-15::N-A03::N3-1-15::B-2-25::N-1-2::N-2-15::	7	chr11	88528300	88598300	7	3	0.7	0.7	0.0436205	Driving
8	chr12:3440200-3510200	8	0.000134306	8	0.000134306	6	0.0481579	Asxl2	::B3-c-9::N-A04::B-A04::B-1-2::B-1-4::B-B09::B-B10::N-B10::	3	chr12	3440200	3510200	2	6	0.25	0.375	1	NA
8	chr12:3440200-3510200	8	0.000134306	8	0.000134306	6	0.0481579	1110002L01Rik	::B3-c-9::N-A04::B-A04::B-1-2::B-1-4::B-B09::B-B10::N-B10::	3	chr12	3440200	3510200	2	6	0.25	0.375	1	NA
11	chr13:43402400-43472400	12	2.76e-10	11	8.37e-09	6	0.0481579	Ranbp9	::B-2-14::N-2-14::B3-19::N3-19::N-A12::B-A12::B3-11::B3-8::N3-8::N3-11::N-A03::	8	chr13	43402400	43472400	1	10	0.0909	0.6667	0.0373043	Driving
11	chr13:43402400-43472400	12	2.76e-10	11	8.37e-09	6	0.0481579	Nol7	::B-2-14::N-2-14::B3-19::N3-19::N-A12::B-A12::B3-11::B3-8::N3-8::N3-11::N-A03::	8	chr13	43402400	43472400	1	10	0.0909	0.6667	0.0373043	Driving
11	chr13:43402400-43472400	12	2.76e-10	11	8.37e-09	6	0.0481579	Sirt5	::B-2-14::N-2-14::B3-19::N3-19::N-A12::B-A12::B3-11::B3-8::N3-8::N3-11::N-A03::	8	chr13	43402400	43472400	1	10	0.0909	0.6667	0.0373043	Driving
8	chr14:20679500-20749500	9	5.9e-06	8	0.000134306	6	0.0481579	Ndst2	::N-B05::B-B05::B3-5::B3-c-10::N3-c-14::B3-c-14::N-2-25::B-2-25::	2	chr14	20679500	20749500	1	7	0.125	0.2222	0.501365	NA
8	chr14:20679500-20749500	9	5.9e-06	8	0.000134306	6	0.0481579	6230400D17Rik	::N-B05::B-B05::B3-5::B3-c-10::N3-c-14::B3-c-14::N-2-25::B-2-25::	2	chr14	20679500	20749500	1	7	0.125	0.2222	0.501365	NA
8	chr14:20679500-20749500	9	5.9e-06	8	0.000134306	6	0.0481579	Fut11	::N-B05::B-B05::B3-5::B3-c-10::N3-c-14::B3-c-14::N-2-25::B-2-25::	2	chr14	20679500	20749500	1	7	0.125	0.2222	0.501365	NA
8	chr14:20679500-20749500	9	5.9e-06	8	0.000134306	6	0.0481579	Chchd1	::N-B05::B-B05::B3-5::B3-c-10::N3-c-14::B3-c-14::N-2-25::B-2-25::	2	chr14	20679500	20749500	1	7	0.125	0.2222	0.501365	NA
8	chr14:20679500-20749500	9	5.9e-06	8	0.000134306	6	0.0481579	Zswim8	::N-B05::B-B05::B3-5::B3-c-10::N3-c-14::B3-c-14::N-2-25::B-2-25::	2	chr14	20679500	20749500	1	7	0.125	0.2222	0.501365	NA
8	chr14:20679500-20749500	9	5.9e-06	8	0.000134306	6	0.0481579	Sec24c	::N-B05::B-B05::B3-5::B3-c-10::N3-c-14::B3-c-14::N-2-25::B-2-25::	2	chr14	20679500	20749500	1	7	0.125	0.2222	0.501365	NA
8	chr14:20679500-20749500	9	5.9e-06	8	0.000134306	6	0.0481579	Synpo2l	::N-B05::B-B05::B3-5::B3-c-10::N3-c-14::B3-c-14::N-2-25::B-2-25::	2	chr14	20679500	20749500	1	7	0.125	0.2222	0.501365	NA
8	chr14:20679500-20749500	9	5.9e-06	8	0.000134306	6	0.0481579	Camk2g	::N-B05::B-B05::B3-5::B3-c-10::N3-c-14::B3-c-14::N-2-25::B-2-25::	2	chr14	20679500	20749500	1	7	0.125	0.2222	0.501365	NA
6	chr17:74533800-74603800	6	0.0481579	6	0.0481579	6	0.0481579	Birc6	::N-A11::N3-2-21::B3-5::N-B05::B3-11::N3-1::	4	chr17	74533800	74603800	0	6	0	0.6667	0.199884	NA
10	chr2:18120200-18190200	10	2.33e-07	10	2.33e-07	6	0.0481579	Mllt10	::B3-2-2::B3-c-9::N-2-17::B-2-17::N-A03::N3-6::B-B07::B3-1-2::N-B07::N3-1-2::	6	chr2	18120200	18190200	9	1	0.9	0.6	0.185613	NA
10	chr2:18120200-18190200	10	2.33e-07	10	2.33e-07	6	0.0481579	Dnajc1	::B3-2-2::B3-c-9::N-2-17::B-2-17::N-A03::N3-6::B-B07::B3-1-2::N-B07::N3-1-2::	6	chr2	18120200	18190200	9	1	0.9	0.6	0.185613	NA
10	chr2:31737400-31807400	10	2.33e-07	10	2.33e-07	6	0.0481579	Abl1	::N-A04::B-A04::B3-2-22::N3-2-22::N-B10::B-B10::N3-4::N-2-12::B-2-12::N-B02::	4	chr2	31737400	31807400	3	7	0.3	0.4	1	NA
10	chr2:31737400-31807400	10	2.33e-07	10	2.33e-07	6	0.0481579	Qrfp	::N-A04::B-A04::B3-2-22::N3-2-22::N-B10::B-B10::N3-4::N-2-12::B-2-12::N-B02::	4	chr2	31737400	31807400	3	7	0.3	0.4	1	NA
10	chr2:31737400-31807400	10	2.33e-07	10	2.33e-07	6	0.0481579	Fibcd1	::N-A04::B-A04::B3-2-22::N3-2-22::N-B10::B-B10::N3-4::N-2-12::B-2-12::N-B02::	4	chr2	31737400	31807400	3	7	0.3	0.4	1	NA
7	chr2:117126100-117196100	7	0.0027188	7	0.0027188	6	0.0481579	Mir674	::B3-19::N-2-23::B-2-23::B-A08::B-B10::B-A02::N-3-1::	1	chr2	117126100	117196100	1	6	0.1429	0.1429	0.434407	NA
7	chr2:117126100-117196100	7	0.0027188	7	0.0027188	6	0.0481579	Spred1	::B3-19::N-2-23::B-2-23::B-A08::B-B10::B-A02::N-3-1::	1	chr2	117126100	117196100	1	6	0.1429	0.1429	0.434407	NA
9	chr2:153355300-153425300	9	5.9e-06	9	5.9e-06	6	0.0481579	Asxl1	::N3-1-11::N-2-27::B-2-27::N3-14::B-A12::N-A12::N3-12::B-A04::N-A04::	4	chr2	153355300	153425300	1	8	0.1111	0.4444	0.732162	NA
9	chr2:153355300-153425300	9	5.9e-06	9	5.9e-06	6	0.0481579	2500004C02Rik	::N3-1-11::N-2-27::B-2-27::N3-14::B-A12::N-A12::N3-12::B-A04::N-A04::	4	chr2	153355300	153425300	1	8	0.1111	0.4444	0.732162	NA
9	chr2:153355300-153425300	9	5.9e-06	9	5.9e-06	6	0.0481579	8430427H17Rik	::N3-1-11::N-2-27::B-2-27::N3-14::B-A12::N-A12::N3-12::B-A04::N-A04::	4	chr2	153355300	153425300	1	8	0.1111	0.4444	0.732162	NA
8	chr8:79657700-79727700	8	0.000134306	8	0.000134306	6	0.0481579	Abce1	::B-3-4::B3-5::B-B09::N-B09::B3-1-13::B3-6::N3-6::N-2-26::	7	chr8	79657700	79727700	5	3	0.625	0.875	0.00468811	Driving
8	chr8:79657700-79727700	8	0.000134306	8	0.000134306	6	0.0481579	Anapc10	::B-3-4::B3-5::B-B09::N-B09::B3-1-13::B3-6::N3-6::N-2-26::	7	chr8	79657700	79727700	5	3	0.625	0.875	0.00468811	Driving
8	chr8:79657700-79727700	8	0.000134306	8	0.000134306	6	0.0481579	Otud4	::B-3-4::B3-5::B-B09::N-B09::B3-1-13::B3-6::N3-6::N-2-26::	7	chr8	79657700	79727700	5	3	0.625	0.875	0.00468811	Driving
12	chr13:17697500-17806500	13	2.13e-09	12	4.5e-08	7	0.0484232	Mir466i	::B3-12::B3-14::N3-14::B3-8::N3-8::N3-c-32::B-3-4::N-3-4::B3-19::N3-19::N-A05::B-A05::	11	chr13	17697500	17806500	1	11	0.0833	0.8462	0.000528035	Driving
12	chr13:17697500-17806500	13	2.13e-09	12	4.5e-08	7	0.0484232	Cdk13	::B3-12::B3-14::N3-14::B3-8::N3-8::N3-c-32::B-3-4::N-3-4::B3-19::N3-19::N-A05::B-A05::	11	chr13	17697500	17806500	1	11	0.0833	0.8462	0.000528035	Driving
12	chr13:17697500-17806500	13	2.13e-09	12	4.5e-08	7	0.0484232	Mplkip	::B3-12::B3-14::N3-14::B3-8::N3-8::N3-c-32::B-3-4::N-3-4::B3-19::N3-19::N-A05::B-A05::	11	chr13	17697500	17806500	1	11	0.0833	0.8462	0.000528035	Driving
12	chr13:17697500-17806500	13	2.13e-09	12	4.5e-08	7	0.0484232	5033411D12Rik	::B3-12::B3-14::N3-14::B3-8::N3-8::N3-c-32::B-3-4::N-3-4::B3-19::N3-19::N-A05::B-A05::	11	chr13	17697500	17806500	1	11	0.0833	0.8462	0.000528035	Driving
8	chr3:31013600-31122600	9	0.000254679	8	0.00372477	7	0.0484232	Skil	::N-A05::N3-15::B-1-4::B3-6::N3-6::N-2-21::B-A04::N-A04::	9	chr3	31013600	31122600	2	6	0.25	1	0.000114601	Driving
8	chr3:31013600-31122600	9	0.000254679	8	0.00372477	7	0.0484232	Prkci	::N-A05::N3-15::B-1-4::B3-6::N3-6::N-2-21::B-A04::N-A04::	9	chr3	31013600	31122600	2	6	0.25	1	0.000114601	Driving
8	chr5:108462200-108571200	8	0.00372477	8	0.00372477	7	0.0484232	Cplx1	::B-1-2::N-2-12::N3-1-11::B3-12::N-A04::N3-15::N-A11::B-A11::	3	chr5	108462200	108571200	2	6	0.25	0.375	1	NA
8	chr5:108462200-108571200	8	0.00372477	8	0.00372477	7	0.0484232	Pcgf3	::B-1-2::N-2-12::N3-1-11::B3-12::N-A04::N3-15::N-A11::B-A11::	3	chr5	108462200	108571200	2	6	0.25	0.375	1	NA
8	chr5:108462200-108571200	8	0.00372477	8	0.00372477	7	0.0484232	Gak	::B-1-2::N-2-12::N3-1-11::B3-12::N-A04::N3-15::N-A11::B-A11::	3	chr5	108462200	108571200	2	6	0.25	0.375	1	NA
8	chr5:108462200-108571200	8	0.00372477	8	0.00372477	7	0.0484232	Mfsd7a	::B-1-2::N-2-12::N3-1-11::B3-12::N-A04::N3-15::N-A11::B-A11::	3	chr5	108462200	108571200	2	6	0.25	0.375	1	NA
8	chr6:134057200-134166200	8	0.00372477	8	0.00372477	7	0.0484232	Etv6	::B3-2-22::N3-2-22::N-A08::N-2-25::B-1-10::N-A05::B-3-1::N3-9::	5	chr6	134057200	134166200	3	5	0.375	0.625	0.150596	NA
10	chr10:78161400-78369400	10	0.00573805	10	0.00573805	9	0.0488643	Trappc10	::N3-3::N-A01::N3-6::B-1-4::B3-c-10::N3-c-10::N-B03::N-B10::N-3-4::N-A10::	4	chr10	78161400	78369400	4	6	0.4	0.4	1	NA
10	chr10:78161400-78369400	10	0.00573805	10	0.00573805	9	0.0488643	Pwp2	::N3-3::N-A01::N3-6::B-1-4::B3-c-10::N3-c-10::N-B03::N-B10::N-3-4::N-A10::	4	chr10	78161400	78369400	4	6	0.4	0.4	1	NA
10	chr10:78161400-78369400	10	0.00573805	10	0.00573805	9	0.0488643	Agpat3	::N3-3::N-A01::N3-6::B-1-4::B3-c-10::N3-c-10::N-B03::N-B10::N-3-4::N-A10::	4	chr10	78161400	78369400	4	6	0.4	0.4	1	NA
10	chr10:78161400-78369400	10	0.00573805	10	0.00573805	9	0.0488643	D10Jhu81e	::N3-3::N-A01::N3-6::B-1-4::B3-c-10::N3-c-10::N-B03::N-B10::N-3-4::N-A10::	4	chr10	78161400	78369400	4	6	0.4	0.4	1	NA
13	chr5:103693200-103901200	13	5.41e-06	13	5.41e-06	9	0.0488643	Aff1	::B-B09::N-B08::B-B08::B3-c-9::N-B10::B3-5::N-A07::N-1-7::N3-2-2::N3-1-11::N-B02::B-B02::B3-1-11::	4	chr5	103693200	103901200	8	5	0.6154	0.3077	0.779622	NA
13	chr5:103693200-103901200	13	5.41e-06	13	5.41e-06	9	0.0488643	Klhl8	::B-B09::N-B08::B-B08::B3-c-9::N-B10::B3-5::N-A07::N-1-7::N3-2-2::N3-1-11::N-B02::B-B02::B3-1-11::	4	chr5	103693200	103901200	8	5	0.6154	0.3077	0.779622	NA
13	chr9:108217900-108425900	13	5.41e-06	13	5.41e-06	9	0.0488643	Tcta	::B-A04::B3-5::N3-13::N3-10::B3-10::B3-13::N-B09::B3-3::N3-3::N3-5::N-A08::N3-c-14::N-2-21::	9	chr9	108217900	108425900	2	11	0.1538	0.6923	0.0196629	Driving
13	chr9:108217900-108425900	13	5.41e-06	13	5.41e-06	9	0.0488643	Amt	::B-A04::B3-5::N3-13::N3-10::B3-10::B3-13::N-B09::B3-3::N3-3::N3-5::N-A08::N3-c-14::N-2-21::	9	chr9	108217900	108425900	2	11	0.1538	0.6923	0.0196629	Driving
13	chr9:108217900-108425900	13	5.41e-06	13	5.41e-06	9	0.0488643	1700102P08Rik	::B-A04::B3-5::N3-13::N3-10::B3-10::B3-13::N-B09::B3-3::N3-3::N3-5::N-A08::N3-c-14::N-2-21::	9	chr9	108217900	108425900	2	11	0.1538	0.6923	0.0196629	Driving
13	chr9:108217900-108425900	13	5.41e-06	13	5.41e-06	9	0.0488643	Gpx1	::B-A04::B3-5::N3-13::N3-10::B3-10::B3-13::N-B09::B3-3::N3-3::N3-5::N-A08::N3-c-14::N-2-21::	9	chr9	108217900	108425900	2	11	0.1538	0.6923	0.0196629	Driving
13	chr9:108217900-108425900	13	5.41e-06	13	5.41e-06	9	0.0488643	Nicn1	::B-A04::B3-5::N3-13::N3-10::B3-10::B3-13::N-B09::B3-3::N3-3::N3-5::N-A08::N3-c-14::N-2-21::	9	chr9	108217900	108425900	2	11	0.1538	0.6923	0.0196629	Driving
13	chr9:108217900-108425900	13	5.41e-06	13	5.41e-06	9	0.0488643	Rhoa	::B-A04::B3-5::N3-13::N3-10::B3-10::B3-13::N-B09::B3-3::N3-3::N3-5::N-A08::N3-c-14::N-2-21::	9	chr9	108217900	108425900	2	11	0.1538	0.6923	0.0196629	Driving
13	chr9:108217900-108425900	13	5.41e-06	13	5.41e-06	9	0.0488643	Usp4	::B-A04::B3-5::N3-13::N3-10::B3-10::B3-13::N-B09::B3-3::N3-3::N3-5::N-A08::N3-c-14::N-2-21::	9	chr9	108217900	108425900	2	11	0.1538	0.6923	0.0196629	Driving
13	chr9:108217900-108425900	13	5.41e-06	13	5.41e-06	9	0.0488643	Ccdc36	::B-A04::B3-5::N3-13::N3-10::B3-10::B3-13::N-B09::B3-3::N3-3::N3-5::N-A08::N3-c-14::N-2-21::	9	chr9	108217900	108425900	2	11	0.1538	0.6923	0.0196629	Driving
13	chr9:108217900-108425900	13	5.41e-06	13	5.41e-06	9	0.0488643	BC048562	::B-A04::B3-5::N3-13::N3-10::B3-10::B3-13::N-B09::B3-3::N3-3::N3-5::N-A08::N3-c-14::N-2-21::	9	chr9	108217900	108425900	2	11	0.1538	0.6923	0.0196629	Driving
13	chr9:108217900-108425900	13	5.41e-06	13	5.41e-06	9	0.0488643	Dag1	::B-A04::B3-5::N3-13::N3-10::B3-10::B3-13::N-B09::B3-3::N3-3::N3-5::N-A08::N3-c-14::N-2-21::	9	chr9	108217900	108425900	2	11	0.1538	0.6923	0.0196629	Driving
11	chr15:12119700-12386700	11	0.00684562	11	0.00684562	10	0.0499557	Golph3	::N3-14::B3-c-32::B3-2-36::B-B08::N-B02::N3-2-21::N-2-26::B3-14::B-3-4::B3-c-28::B-A12::	6	chr15	12119700	12386700	5	6	0.4545	0.5455	0.224673	NA
11	chr15:12119700-12386700	11	0.00684562	11	0.00684562	10	0.0499557	Mir1898	::N3-14::B3-c-32::B3-2-36::B-B08::N-B02::N3-2-21::N-2-26::B3-14::B-3-4::B3-c-28::B-A12::	6	chr15	12119700	12386700	5	6	0.4545	0.5455	0.224673	NA
11	chr15:12119700-12386700	11	0.00684562	11	0.00684562	10	0.0499557	Mtmr12	::N3-14::B3-c-32::B3-2-36::B-B08::N-B02::N3-2-21::N-2-26::B3-14::B-3-4::B3-c-28::B-A12::	6	chr15	12119700	12386700	5	6	0.4545	0.5455	0.224673	NA
11	chr15:12119700-12386700	11	0.00684562	11	0.00684562	10	0.0499557	Zfr	::N3-14::B3-c-32::B3-2-36::B-B08::N-B02::N3-2-21::N-2-26::B3-14::B-3-4::B3-c-28::B-A12::	6	chr15	12119700	12386700	5	6	0.4545	0.5455	0.224673	NA
11	chr15:12119700-12386700	11	0.00684562	11	0.00684562	10	0.0499557	Pdzd2	::N3-14::B3-c-32::B3-2-36::B-B08::N-B02::N3-2-21::N-2-26::B3-14::B-3-4::B3-c-28::B-A12::	6	chr15	12119700	12386700	5	6	0.4545	0.5455	0.224673	NA

## Sheet: Table S6C
Table S6C: List of all fusion events overlapping with a CIS region
sample	model	nepc_status	chr	start	end	genomic_location	fusion_score	transposon_region	read_count_1	read_count_2	overlaps_cis	cis_genes	overlap_type	classification
CMZ328	NP-SB(+)	non-NEPC	1	55015350	55015650	chr1:55015350-55015650	279	5-flank	3	3	FALSE	NA	NA	NA
CMZ328	NP-SB(+)	non-NEPC	1	55015350	55015650	chr1:55015350-55015650	279	3-flank	3	3	FALSE	NA	NA	NA
CMZ328	NP-SB(+)	non-NEPC	15	83553750	83554050	chr15:83553750-83554050	39	3-flank	3	3	FALSE	NA	NA	NA
CMZ328	NP-SB(+)	non-NEPC	5	28169550	28169850	chr5:28169550-28169850	321	IRDR	16	16	FALSE	NA	NA	NA
CMZ328	NP-SB(+)	non-NEPC	5	28169550	28169850	chr5:28169550-28169850	321	3-flank	19	19	FALSE	NA	NA	NA
CMZ330	NP-SB(+)	non-NEPC	9	110897850	110898150	chr9:110897850-110898150	195	MSCV-LTR	5	5	FALSE	NA	NA	NA
CMZ330	NP-SB(+)	non-NEPC	9	110897850	110898150	chr9:110897850-110898150	195	SD	5	5	FALSE	NA	NA	NA
CMZ349	NPp53-SB(+)	non-NEPC	1	58420950	58421250	chr1:58420950-58421250	395	3-flank	9	9	FALSE	NA	NA	NA
CMZ349	NPp53-SB(+)	non-NEPC	10	67219950	67220250	chr10:67219950-67220250	167	MSCV-LTR	3	3	FALSE	NA	NA	NA
CMZ349	NPp53-SB(+)	non-NEPC	15	94588950	94589250	chr15:94588950-94589250	199	5-flank	4	4	FALSE	NA	NA	NA
CMZ354	NPp53-SB(+)	non-NEPC	4	137433750	137434050	chr4:137433750-137434050	8	3-flank	3	3	FALSE	NA	NA	NA
CMZ349	NPp53-SB(+)	non-NEPC	5	28169550	28169850	chr5:28169550-28169850	707	IRDR	24	24	FALSE	NA	NA	NA
CMZ349	NPp53-SB(+)	non-NEPC	5	28169550	28169850	chr5:28169550-28169850	707	3-flank	37	37	FALSE	NA	NA	NA
CMZ350	NPp53-SB(+)	non-NEPC	5	28169550	28169850	chr5:28169550-28169850	82	3-flank	3	3	FALSE	NA	NA	NA
CMZ354	NPp53-SB(+)	non-NEPC	5	28169550	28169850	chr5:28169550-28169850	481	IRDR	25	25	FALSE	NA	NA	NA
CMZ354	NPp53-SB(+)	non-NEPC	5	28169550	28169850	chr5:28169550-28169850	481	3-flank	32	32	FALSE	NA	NA	NA
CMZ357	NPp53-SB(+)	non-NEPC	5	28169550	28169850	chr5:28169550-28169850	238	IRDR	9	9	FALSE	NA	NA	NA
CMZ357	NPp53-SB(+)	non-NEPC	5	28169550	28169850	chr5:28169550-28169850	238	3-flank	11	11	FALSE	NA	NA	NA
CMZ349	NPp53-SB(+)	non-NEPC	5	32353650	32353950	chr5:32353650-32353950	71	MSCV-LTR	3	3	FALSE	NA	NA	NA
CMZ354	NPp53-SB(+)	non-NEPC	7	144852450	144852750	chr7:144852450-144852750	67	3-flank	4	4	FALSE	NA	NA	NA
CMZ348	NPp53-SB(+)	NEPC	1	171263550	171263850	chr1:171263550-171263850	3	3-flank	3	3	FALSE	NA	NA	NA
CMZ347	NPp53-SB(+)	NEPC	1	193424550	193424850	chr1:193424550-193424850	301	3-flank	19	19	FALSE	NA	NA	NA
CMZ356	NPp53-SB(+)	NEPC	10	43716750	43717050	chr10:43716750-43717050	54	3-flank	3	3	FALSE	NA	NA	NA
CMZ356	NPp53-SB(+)	NEPC	11	32282550	32282850	chr11:32282550-32282850	140	3-flank	7	7	FALSE	NA	NA	NA
CMZ347	NPp53-SB(+)	NEPC	11	78292950	78293250	chr11:78292950-78293250	37	3-flank	4	4	FALSE	NA	NA	NA
CMZ345	NPp53-SB(+)	NEPC	11	96273450	96273750	chr11:96273450-96273750	293	3-flank	5	5	FALSE	NA	NA	NA
CMZ347	NPp53-SB(+)	NEPC	11	106239150	106239450	chr11:106239150-106239450	211	3-flank	3	3	FALSE	NA	NA	NA
CMZ347	NPp53-SB(+)	NEPC	11	106239750	106240050	chr11:106239750-106240050	171	5-flank	3	3	FALSE	NA	NA	NA
CMZ347	NPp53-SB(+)	NEPC	11	106827750	106828050	chr11:106827750-106828050	218	3-flank	8	8	TRUE	1810010H24Rik; Bptf; Cep95; Kpna2; Smurf2	insertion; gene	distant; intronic_opposite; intronic_same
CMZ347	NPp53-SB(+)	NEPC	11	106828350	106828650	chr11:106828350-106828650	144	MSCV-LTR	3	3	TRUE	1810010H24Rik; Bptf; Cep95; Kpna2; Smurf2	cis; gene	distant; intronic_opposite; intronic_same
CMZ347	NPp53-SB(+)	NEPC	12	85570350	85570650	chr12:85570350-85570650	95	3-flank	9	9	FALSE	NA	NA	NA
CMZ356	NPp53-SB(+)	NEPC	13	9103950	9104250	chr13:9103950-9104250	182	5-flank	5	5	FALSE	NA	NA	NA
CMZ356	NPp53-SB(+)	NEPC	13	24047550	24047850	chr13:24047550-24047850	262	5-flank	8	8	FALSE	NA	NA	NA
CMZ356	NPp53-SB(+)	NEPC	14	73954650	73954950	chr14:73954650-73954950	2764	3-flank	37	37	FALSE	NA	NA	NA
CMZ356	NPp53-SB(+)	NEPC	14	73954950	73955250	chr14:73954950-73955250	872	5-flank	13	13	FALSE	NA	NA	NA
CMZ356	NPp53-SB(+)	NEPC	15	73201050	73201350	chr15:73201050-73201350	19	3-flank	3	3	FALSE	NA	NA	NA
CMZ345	NPp53-SB(+)	NEPC	15	81802650	81802950	chr15:81802650-81802950	47	SA1	3	3	FALSE	NA	NA	NA
CMZ356	NPp53-SB(+)	NEPC	15	81889050	81889350	chr15:81889050-81889350	664	MSCV-LTR	8	8	FALSE	NA	NA	NA
CMZ355	NPp53-SB(+)	NEPC	16	45158850	45159150	chr16:45158850-45159150	349	MSCV-LTR	4	4	FALSE	NA	NA	NA
CMZ347	NPp53-SB(+)	NEPC	17	71642550	71642850	chr17:71642550-71642850	298	SA1	3	3	FALSE	NA	NA	NA
CMZ347	NPp53-SB(+)	NEPC	17	71647350	71647650	chr17:71647350-71647650	180	3-flank	5	5	FALSE	NA	NA	NA
CMZ348	NPp53-SB(+)	NEPC	19	10597350	10597650	chr19:10597350-10597650	77	MSCV-LTR	3	3	FALSE	NA	NA	NA
CMZ345	NPp53-SB(+)	NEPC	19	44942250	44942550	chr19:44942250-44942550	265	SA1	5	5	FALSE	NA	NA	NA
CMZ345	NPp53-SB(+)	NEPC	19	44942250	44942550	chr19:44942250-44942550	265	MSCV-LTR	4	4	FALSE	NA	NA	NA
CMZ345	NPp53-SB(+)	NEPC	19	44942850	44943150	chr19:44942850-44943150	372	3-flank	6	6	FALSE	NA	NA	NA
CMZ345	NPp53-SB(+)	NEPC	2	18136650	18136950	chr2:18136650-18136950	229	3-flank	4	4	TRUE	Dnajc1; Mllt10	insertion	distant; intronic_opposite
CMZ346	NPp53-SB(+)	NEPC	2	65330250	65330550	chr2:65330250-65330550	227	MSCV-LTR	3	3	FALSE	NA	NA	NA
CMZ356	NPp53-SB(+)	NEPC	2	157184250	157184550	chr2:157184250-157184550	71	5-flank	3	3	FALSE	NA	NA	NA
CMZ347	NPp53-SB(+)	NEPC	2	157540350	157540650	chr2:157540350-157540650	871	3-flank	11	11	FALSE	NA	NA	NA
CMZ347	NPp53-SB(+)	NEPC	2	157540650	157540950	chr2:157540650-157540950	388	3-flank	4	4	FALSE	NA	NA	NA
CMZ348	NPp53-SB(+)	NEPC	2	167779050	167779350	chr2:167779050-167779350	268	3-flank	4	4	FALSE	NA	NA	NA
CMZ347	NPp53-SB(+)	NEPC	2	180907050	180907350	chr2:180907050-180907350	236	3-flank	4	4	FALSE	NA	NA	NA
CMZ347	NPp53-SB(+)	NEPC	3	37693050	37693350	chr3:37693050-37693350	230	5-flank	3	3	FALSE	NA	NA	NA
CMZ356	NPp53-SB(+)	NEPC	3	96632850	96633150	chr3:96632850-96633150	92	3-flank	5	5	FALSE	NA	NA	NA
CMZ356	NPp53-SB(+)	NEPC	4	13772850	13773150	chr4:13772850-13773150	220	3-flank	5	5	FALSE	NA	NA	NA
CMZ356	NPp53-SB(+)	NEPC	4	13773150	13773450	chr4:13773150-13773450	140	5-flank	3	3	FALSE	NA	NA	NA
CMZ345	NPp53-SB(+)	NEPC	4	28872150	28872450	chr4:28872150-28872450	14	3-flank	3	3	FALSE	NA	NA	NA
CMZ347	NPp53-SB(+)	NEPC	4	43560150	43560450	chr4:43560150-43560450	891	3-flank	11	11	FALSE	NA	NA	NA
CMZ356	NPp53-SB(+)	NEPC	4	83701950	83702250	chr4:83701950-83702250	369	3-flank	4	4	FALSE	NA	NA	NA
CMZ356	NPp53-SB(+)	NEPC	4	103130850	103131150	chr4:103130850-103131150	228	MSCV-LTR	4	4	FALSE	NA	NA	NA
CMZ347	NPp53-SB(+)	NEPC	4	136473150	136473450	chr4:136473150-136473450	105	5-flank	3	3	FALSE	NA	NA	NA
CMZ347	NPp53-SB(+)	NEPC	4	139432050	139432350	chr4:139432050-139432350	413	3-flank	6	6	FALSE	NA	NA	NA
CMZ347	NPp53-SB(+)	NEPC	5	24801150	24801450	chr5:24801150-24801450	113	3-flank	9	9	FALSE	NA	NA	NA
CMZ344	NPp53-SB(+)	NEPC	5	28169550	28169850	chr5:28169550-28169850	189	IRDR	32	32	FALSE	NA	NA	NA
CMZ344	NPp53-SB(+)	NEPC	5	28169550	28169850	chr5:28169550-28169850	189	3-flank	35	35	FALSE	NA	NA	NA
CMZ345	NPp53-SB(+)	NEPC	5	28169550	28169850	chr5:28169550-28169850	694	IRDR	91	91	FALSE	NA	NA	NA
CMZ345	NPp53-SB(+)	NEPC	5	28169550	28169850	chr5:28169550-28169850	694	3-flank	125	125	FALSE	NA	NA	NA
CMZ346	NPp53-SB(+)	NEPC	5	28169550	28169850	chr5:28169550-28169850	268	IRDR	20	20	FALSE	NA	NA	NA
CMZ346	NPp53-SB(+)	NEPC	5	28169550	28169850	chr5:28169550-28169850	268	3-flank	31	31	FALSE	NA	NA	NA
CMZ347	NPp53-SB(+)	NEPC	5	28169550	28169850	chr5:28169550-28169850	663	IRDR	158	158	FALSE	NA	NA	NA
CMZ347	NPp53-SB(+)	NEPC	5	28169550	28169850	chr5:28169550-28169850	663	3-flank	208	208	FALSE	NA	NA	NA
CMZ348	NPp53-SB(+)	NEPC	5	28169550	28169850	chr5:28169550-28169850	335	IRDR	19	19	FALSE	NA	NA	NA
CMZ348	NPp53-SB(+)	NEPC	5	28169550	28169850	chr5:28169550-28169850	335	3-flank	30	30	FALSE	NA	NA	NA
CMZ355	NPp53-SB(+)	NEPC	5	28169550	28169850	chr5:28169550-28169850	516	IRDR	39	39	FALSE	NA	NA	NA
CMZ355	NPp53-SB(+)	NEPC	5	28169550	28169850	chr5:28169550-28169850	516	3-flank	49	49	FALSE	NA	NA	NA
CMZ356	NPp53-SB(+)	NEPC	5	28169550	28169850	chr5:28169550-28169850	1022	IRDR	140	140	FALSE	NA	NA	NA
CMZ356	NPp53-SB(+)	NEPC	5	28169550	28169850	chr5:28169550-28169850	1022	3-flank	193	193	FALSE	NA	NA	NA
CMZ347	NPp53-SB(+)	NEPC	5	28169850	28170150	chr5:28169850-28170150	4630	3-flank	64	64	FALSE	NA	NA	NA
CMZ356	NPp53-SB(+)	NEPC	5	28169850	28170150	chr5:28169850-28170150	6009	3-flank	63	63	FALSE	NA	NA	NA
CMZ347	NPp53-SB(+)	NEPC	5	28170150	28170450	chr5:28170150-28170450	5048	SA2	68	68	FALSE	NA	NA	NA
CMZ347	NPp53-SB(+)	NEPC	5	65452050	65452350	chr5:65452050-65452350	634	3-flank	20	20	FALSE	NA	NA	NA
CMZ356	NPp53-SB(+)	NEPC	6	35519250	35519550	chr6:35519250-35519550	416	5-flank	5	5	FALSE	NA	NA	NA
CMZ356	NPp53-SB(+)	NEPC	6	51482550	51482850	chr6:51482550-51482850	3119	3-flank	34	34	FALSE	NA	NA	NA
CMZ347	NPp53-SB(+)	NEPC	6	82876650	82876950	chr6:82876650-82876950	69	3-flank	5	5	FALSE	NA	NA	NA
CMZ347	NPp53-SB(+)	NEPC	6	82876950	82877250	chr6:82876950-82877250	362	3-flank	4	4	FALSE	NA	NA	NA
CMZ347	NPp53-SB(+)	NEPC	6	86723250	86723550	chr6:86723250-86723550	48	3-flank	4	4	FALSE	NA	NA	NA
CMZ356	NPp53-SB(+)	NEPC	6	134734050	134734350	chr6:134734050-134734350	780	3-flank	24	24	FALSE	NA	NA	NA
CMZ347	NPp53-SB(+)	NEPC	6	140526450	140526750	chr6:140526450-140526750	121	5-flank	3	3	FALSE	NA	NA	NA
CMZ347	NPp53-SB(+)	NEPC	6	140526450	140526750	chr6:140526450-140526750	121	SA1	3	3	FALSE	NA	NA	NA
CMZ356	NPp53-SB(+)	NEPC	7	29434650	29434950	chr7:29434650-29434950	206	3-flank	9	9	FALSE	NA	NA	NA
CMZ355	NPp53-SB(+)	NEPC	7	61927950	61928250	chr7:61927950-61928250	288	MSCV-LTR	4	4	FALSE	NA	NA	NA
CMZ355	NPp53-SB(+)	NEPC	7	61927950	61928250	chr7:61927950-61928250	288	SD	4	4	FALSE	NA	NA	NA
CMZ356	NPp53-SB(+)	NEPC	7	67328250	67328550	chr7:67328250-67328550	95	5-flank	4	4	FALSE	NA	NA	NA
CMZ345	NPp53-SB(+)	NEPC	9	72056550	72056850	chr9:72056550-72056850	181	5-flank	3	3	TRUE	Tcf12	insertion	intronic_same
CMZ347	NPp53-SB(+)	NEPC	9	90097350	90097650	chr9:90097350-90097650	2419	MSCV-LTR	54	54	FALSE	NA	NA	NA
CMZ347	NPp53-SB(+)	NEPC	9	90097350	90097650	chr9:90097350-90097650	2419	SD	43	43	FALSE	NA	NA	NA
CMZ347	NPp53-SB(+)	NEPC	9	90100350	90100650	chr9:90100350-90100650	1485	MSCV-LTR	18	18	FALSE	NA	NA	NA

## Sheet: Table S6D
Table S6D: List of all genes with fusion events
gene_name	sample	is_nepc	overlap_type	insertion_chr	insertion_start	insertion_end	cis_start	cis_end	fusion_chr	fusion_start	fusion_end	fusion_score	fusion_chrSB_region	classification	sb_mechanism
1810010H24Rik	CMZ347	TRUE	cis	chr11	106828050	106828150	106828100	107095100	chr11	106828350	106828650	144	MSCV-LTR	distant	disruption
1810010H24Rik	CMZ347	TRUE	cis	chr11	106906150	106906250	106828100	107095100	chr11	106828350	106828650	144	MSCV-LTR	distant	disruption
1810010H24Rik	CMZ347	TRUE	insertion	chr11	106828050	106828150	106828100	107095100	chr11	106827750	106828050	218	3-flank	distant	disruption
Bptf	CMZ347	TRUE	cis	chr11	106828050	106828150	106828100	107095100	chr11	106828350	106828650	144	MSCV-LTR	distant	disruption
Bptf	CMZ347	TRUE	cis	chr11	106906150	106906250	106828100	107095100	chr11	106828350	106828650	144	MSCV-LTR	distant	disruption
Bptf	CMZ347	TRUE	insertion	chr11	106828050	106828150	106828100	107095100	chr11	106827750	106828050	218	3-flank	distant	disruption
Cep95	CMZ347	TRUE	cis	chr11	106828050	106828150	106828100	107095100	chr11	106828350	106828650	144	MSCV-LTR	distant	disruption
Cep95	CMZ347	TRUE	cis	chr11	106906150	106906250	106828100	107095100	chr11	106828350	106828650	144	MSCV-LTR	distant	disruption
Cep95	CMZ347	TRUE	insertion	chr11	106828050	106828150	106828100	107095100	chr11	106827750	106828050	218	3-flank	distant	disruption
Dnajc1	CMZ345	TRUE	insertion	chr2	18136950	18137050	18120200	18190200	chr2	18136650	18136950	229	3-flank	distant	disruption
Kpna2	CMZ347	TRUE	cis	chr11	106828050	106828150	106828100	107095100	chr11	106828350	106828650	144	MSCV-LTR	distant	disruption
Kpna2	CMZ347	TRUE	cis	chr11	106906150	106906250	106828100	107095100	chr11	106828350	106828650	144	MSCV-LTR	distant	disruption
Kpna2	CMZ347	TRUE	insertion	chr11	106828050	106828150	106828100	107095100	chr11	106827750	106828050	218	3-flank	distant	disruption
Mllt10	CMZ345	TRUE	insertion	chr2	18136950	18137050	18120200	18190200	chr2	18136650	18136950	229	3-flank	intronic_opposite	disruption
Smurf2	CMZ347	TRUE	gene	chr11	106828050	106828150	106828100	107095100	chr11	106828350	106828650	144	MSCV-LTR	intronic_opposite	disruption
Smurf2	CMZ347	TRUE	gene	chr11	106906150	106906250	106828100	107095100	chr11	106828350	106828650	144	MSCV-LTR	intronic_same	activation
Smurf2	CMZ347	TRUE	insertion	chr11	106828050	106828150	106828100	107095100	chr11	106827750	106828050	218	3-flank	intronic_opposite	disruption
Smurf2	CMZ347	TRUE	gene	chr11	106906150	106906250	106828100	107095100	chr11	106827750	106828050	218	3-flank	intronic_same	activation
Tcf12	CMZ345	TRUE	insertion	chr9	72056850	72056950	71900400	72108400	chr9	72056550	72056850	181	5-flank	intronic_same	disruption

## Sheet: Table S6E
Table S6E: Isoform switching analyses of CIS-associated genes
Gene	N Switching Isoforms	Q-value	Max |dIF|	Top Increased Isoform	dIF (Increased)	Top Decreased Isoform	dIF (Decreased)	Biotypes	N CIS Insertions	N Domains	Domains
Ptk2	3	2.7653e-16	0.407043	ENSMUST00000110036.10	0.407043	ENSMUST00000239146.1	-0.206642	protein_coding	16	6	FERM_N_2; FERM_M; FERM_C_FAK1; PK_Tyr_Ser-Thr; Pkinase; Focal_AT
Sec16a	2	5.31994e-10	0.16585	ENSMUST00000114082.8	0.16585	ENSMUST00000091252.4	-0.160262	protein_coding	14	2	Sec16; TPR_Sec16
Herc4	2	1.64335e-08	0.242272	ENSMUST00000020258.9	0.242272	ENSMUST00000219577.1	-0.195531	protein_coding	8	3	RCC1; RCC1_2; HECT
Kansl1	1	2.18669e-08	0.226713	ENSMUST00000018556.10	-0.226713	ENSMUST00000018556.10	-0.226713	protein_coding	18	1	PEHE
Sec24c	1	7.32453e-08	0.129585	ENSMUST00000048657.9	0.129585	ENSMUST00000048657.9	0.129585	protein_coding	9	5	zf-Sec23_Sec24; Sec23_trunk; Sec23_BS; Sec23_helical; Gelsolin
Mzb1	2	2.26749e-07	0.321468	ENSMUST00000025211.5	0.321468	ENSMUST00000235707.1	-0.295408	retained_intron; protein_coding	16	1	DUF3456
Wdr35	2	1.27287e-06	0.590562	ENSMUST00000111113.2	0.590562	ENSMUST00000085745.12	-0.583143	protein_coding	10	6	Beta-prop_WDR35_TULP_N; WD40; ANAPC4_WD40; Beta-prop_WDR35_2nd; TPR_IFT80_172; Zf_2nd_IFT121
Cpsf6	1	0.000124869	0.160042	ENSMUST00000069168.12	-0.160042	ENSMUST00000069168.12	-0.160042	protein_coding	7	1	RRM_1
Mark2	1	0.000326559	0.115192	ENSMUST00000164129.1	-0.115192	ENSMUST00000164129.1	-0.115192	nonsense_mediated_decay	8
Nradd	2	0.00063564	0.17205	ENSMUST00000035069.13	0.161135	ENSMUST00000197894.1	-0.17205	retained_intron; protein_coding	8	2	TNFR_16_TM; Death
Twf2	2	0.00213491	0.230628	ENSMUST00000024047.11	0.230628	ENSMUST00000217523.1	-0.193538	retained_intron; protein_coding	4	1	Cofilin_ADF
Dnajb4	1	0.00250981	0.11632	ENSMUST00000050073.12	0.11632	ENSMUST00000050073.12	0.11632	protein_coding	6	2	DnaJ; DnaJ_C
Dpm1	1	0.00320569	0.184931	ENSMUST00000156800.1	0.184931	ENSMUST00000156800.1	0.184931	retained_intron	8
Ttc3	1	0.00521539	0.100248	ENSMUST00000117648.8	0.100248	ENSMUST00000117648.8	0.100248	protein_coding	16	8	TTC3_DZIP3_dom; wHTH_TTC3; TTC3; TTC3_9th; zf-RING_2; zf-C3HC4; zf-C3HC4_2; zf-RING_UBOX
Nol7	1	0.00765088	0.106229	ENSMUST00000220997.1	-0.106229	ENSMUST00000220997.1	-0.106229	retained_intron	12
Usp4	1	0.008892	0.126563	ENSMUST00000194959.5	0.126563	ENSMUST00000194959.5	0.126563	protein_coding	13	4	DUSP; Ubiquitin_3; UCH; UCH_1
Skil	2	0.0110769	0.127329	ENSMUST00000118470.7	0.106557	ENSMUST00000029194.11	-0.127329	protein_coding	9	2	Ski_Sno_DHD; c-SKI_SMAD_bind
Pih1d2	1	0.0140072	0.119808	ENSMUST00000155773.1	-0.119808	ENSMUST00000155773.1	-0.119808	retained_intron	5
Bnip3l	1	0.0164956	0.11721	ENSMUST00000022634.8	-0.11721	ENSMUST00000022634.8	-0.11721	protein_coding	9	1	BNIP3
Rapsn	1	0.0341346	0.27867	ENSMUST00000111445.9	-0.27867	ENSMUST00000111445.9	-0.27867	protein_coding	15	3	Rapsyn_N; TPR_8; zf-RING_2
Tcf12	1	0.0449444	0.200646	ENSMUST00000034755.12	0.200646	ENSMUST00000034755.12	0.200646	protein_coding	20	1	HLH
Sirt5	1	0.0459022	0.164959	ENSMUST00000223194.1	0.164959	ENSMUST00000223194.1	0.164959	protein_coding	12	1	SIR2

## Sheet: Table S6F
Table S6F: Domain details from isoform switching analyses of CIS-associated genes
gene_name	isoform_id	dIF	domains	direction
Bnip3l	ENSMUST00000022634.8	-0.11721	BNIP3	decreased_in_NEPC
Cpsf6	ENSMUST00000069168.12	-0.160042	RRM_1	decreased_in_NEPC
Dnajb4	ENSMUST00000050073.12	0.11632	DnaJ, DnaJ_C	increased_in_NEPC
Herc4	ENSMUST00000020258.9	0.242272	RCC1, RCC1_2, HECT	increased_in_NEPC
Herc4	ENSMUST00000219577.1	-0.195531	RCC1, RCC1_2, HECT	decreased_in_NEPC
Kansl1	ENSMUST00000018556.10	-0.226713	PEHE	decreased_in_NEPC
Mzb1	ENSMUST00000025211.5	0.321468	DUF3456	increased_in_NEPC
Nradd	ENSMUST00000035069.13	0.161135	TNFR_16_TM, Death	increased_in_NEPC
Ptk2	ENSMUST00000110036.10	0.407043	FERM_N_2, FERM_M, FERM_C_FAK1, PK_Tyr_Ser-Thr, Pkinase, Focal_AT	increased_in_NEPC
Ptk2	ENSMUST00000226988.2	-0.121246	FERM_N_2, FERM_M, FERM_C_FAK1, PK_Tyr_Ser-Thr, Pkinase, Focal_AT	decreased_in_NEPC
Ptk2	ENSMUST00000239146.1	-0.206642	FERM_N_2, FERM_M, FERM_C_FAK1, PK_Tyr_Ser-Thr, Pkinase, Focal_AT	decreased_in_NEPC
Rapsn	ENSMUST00000111445.9	-0.27867	Rapsyn_N, TPR_8, zf-RING_2	decreased_in_NEPC
Sec16a	ENSMUST00000091252.4	-0.160262	Sec16, TPR_Sec16	decreased_in_NEPC
Sec16a	ENSMUST00000114082.8	0.16585	Sec16, TPR_Sec16	increased_in_NEPC
Sec24c	ENSMUST00000048657.9	0.129585	zf-Sec23_Sec24, Sec23_trunk, Sec23_BS, Sec23_helical, Gelsolin	increased_in_NEPC
Sirt5	ENSMUST00000223194.1	0.164959	SIR2	increased_in_NEPC
Skil	ENSMUST00000029194.11	-0.127329	Ski_Sno_DHD, c-SKI_SMAD_bind	decreased_in_NEPC
Skil	ENSMUST00000118470.7	0.106557	Ski_Sno_DHD, c-SKI_SMAD_bind	increased_in_NEPC
Tcf12	ENSMUST00000034755.12	0.200646	HLH	increased_in_NEPC
Ttc3	ENSMUST00000117648.8	0.100248	TTC3_DZIP3_dom, wHTH_TTC3, TTC3, TTC3_9th, zf-RING_2, zf-C3HC4, zf-C3HC4_2, zf-RING_UBOX	increased_in_NEPC
Twf2	ENSMUST00000024047.11	0.230628	Cofilin_ADF	increased_in_NEPC
Usp4	ENSMUST00000194959.5	0.126563	DUSP, Ubiquitin_3, UCH, UCH_1	increased_in_NEPC
Wdr35	ENSMUST00000085745.12	-0.583143	Beta-prop_WDR35_TULP_N, WD40, ANAPC4_WD40, Beta-prop_WDR35_2nd, TPR_IFT80_172, Zf_2nd_IFT121	decreased_in_NEPC
Wdr35	ENSMUST00000111113.2	0.590562	Beta-prop_WDR35_TULP_N, WD40, ANAPC4_WD40, Beta-prop_WDR35_2nd, TPR_IFT80_172, Zf_2nd_IFT121	increased_in_NEPC

## Sheet: Table S6G
Table S6G: Full data from isoform switching analyses of CIS-associated genes
gene_name	n_switching_isoforms	gene_switch_q_value	max_abs_dIF	top_increased_isoform	top_increased_dIF	top_decreased_isoform	top_decreased_dIF	biotypes	n_total_insertions	n_nepc_samples	n_non_nepc_samples	nepc_samples	insertion_classifications	sb_mechanisms	has_domain_annotation	n_unique_domains	domains_identified	has_domain_composition_change	domain_compositions	all_switching_isoforms
Ptk2	3	2.7653e-16	0.407043	ENSMUST00000110036.10	0.407043	ENSMUST00000239146.1	-0.206642	protein_coding	16	2	12		distant	disruption	TRUE	6	FERM_N_2; FERM_M; FERM_C_FAK1; PK_Tyr_Ser-Thr; Pkinase; Focal_AT	FALSE	ENSMUST00000110036.10 (increased_in_NEPC): FERM_N_2, FERM_M, FERM_C_FAK1, PK_Tyr_Ser-Thr, Pkinase, Focal_AT | ENSMUST00000226988.2 (decreased_in_NEPC): FERM_N_2, FERM_M, FERM_C_FAK1, PK_Tyr_Ser-Thr, Pkinase, Focal_AT | ENSMUST00000239146.1 (decreased_in_NEPC): FERM_N_2, FERM_M, FERM_C_FAK1, PK_Tyr_Ser-Thr, Pkinase, Focal_AT	ENSMUST00000239146.1; ENSMUST00000226988.2; ENSMUST00000110036.10
Sec16a	2	5.31994e-10	0.16585	ENSMUST00000114082.8	0.16585	ENSMUST00000091252.4	-0.160262	protein_coding	14	0	12		distant; intronic_same; intronic_opposite	disruption	TRUE	2	Sec16; TPR_Sec16	FALSE	ENSMUST00000091252.4 (decreased_in_NEPC): Sec16, TPR_Sec16 | ENSMUST00000114082.8 (increased_in_NEPC): Sec16, TPR_Sec16	ENSMUST00000114082.8; ENSMUST00000091252.4
Herc4	2	1.64335e-08	0.242272	ENSMUST00000020258.9	0.242272	ENSMUST00000219577.1	-0.195531	protein_coding	8	4	2	CMZ111,CMZ356	intronic_opposite; distant	disruption	TRUE	3	RCC1; RCC1_2; HECT	FALSE	ENSMUST00000020258.9 (increased_in_NEPC): RCC1, RCC1_2, HECT | ENSMUST00000219577.1 (decreased_in_NEPC): RCC1, RCC1_2, HECT	ENSMUST00000219577.1; ENSMUST00000020258.9
Kansl1	1	2.18669e-08	0.226713	ENSMUST00000018556.10	-0.226713	ENSMUST00000018556.10	-0.226713	protein_coding	18	0	16		intronic_opposite; intronic_same	disruption	TRUE	1	PEHE	FALSE	ENSMUST00000018556.10 (decreased_in_NEPC): PEHE	ENSMUST00000018556.10
Sec24c	1	7.32453e-08	0.129585	ENSMUST00000048657.9	0.129585	ENSMUST00000048657.9	0.129585	protein_coding	9	1	7		intronic_opposite; intronic_same; distant	disruption	TRUE	5	zf-Sec23_Sec24; Sec23_trunk; Sec23_BS; Sec23_helical; Gelsolin	FALSE	ENSMUST00000048657.9 (increased_in_NEPC): zf-Sec23_Sec24, Sec23_trunk, Sec23_BS, Sec23_helical, Gelsolin	ENSMUST00000048657.9
Mzb1	2	2.26749e-07	0.321468	ENSMUST00000025211.5	0.321468	ENSMUST00000235707.1	-0.295408	retained_intron; protein_coding	16	7	8	CMZ110,CMZ355; CMZ105	distant	disruption	TRUE	1	DUF3456	FALSE	ENSMUST00000025211.5 (increased_in_NEPC): DUF3456	ENSMUST00000235707.1; ENSMUST00000025211.5
Wdr35	2	1.27287e-06	0.590562	ENSMUST00000111113.2	0.590562	ENSMUST00000085745.12	-0.583143	protein_coding	10	7	3	CMZ346; CMZ107; CMZ104; CMZ110,CMZ355	distant	disruption	TRUE	6	Beta-prop_WDR35_TULP_N; WD40; ANAPC4_WD40; Beta-prop_WDR35_2nd; TPR_IFT80_172; Zf_2nd_IFT121	FALSE	ENSMUST00000085745.12 (decreased_in_NEPC): Beta-prop_WDR35_TULP_N, WD40, ANAPC4_WD40, Beta-prop_WDR35_2nd, TPR_IFT80_172, Zf_2nd_IFT121 | ENSMUST00000111113.2 (increased_in_NEPC): Beta-prop_WDR35_TULP_N, WD40, ANAPC4_WD40, Beta-prop_WDR35_2nd, TPR_IFT80_172, Zf_2nd_IFT121	ENSMUST00000085745.12; ENSMUST00000111113.2
Cpsf6	1	0.000124869	0.160042	ENSMUST00000069168.12	-0.160042	ENSMUST00000069168.12	-0.160042	protein_coding	7	1	6	CMZ104	distant; exonic_opposite; exonic_same; intronic_opposite; intronic_same	disruption; activation	TRUE	1	RRM_1	FALSE	ENSMUST00000069168.12 (decreased_in_NEPC): RRM_1	ENSMUST00000069168.12
Mark2	1	0.000326559	0.115192	ENSMUST00000164129.1	-0.115192	ENSMUST00000164129.1	-0.115192	nonsense_mediated_decay	8	5	3	CMZ108; CMZ347	exonic_same; intronic_same; intronic_opposite	disruption	FALSE			FALSE		ENSMUST00000164129.1
Nradd	2	0.00063564	0.17205	ENSMUST00000035069.13	0.161135	ENSMUST00000197894.1	-0.17205	retained_intron; protein_coding	8	2	6		distant	disruption	TRUE	2	TNFR_16_TM; Death	FALSE	ENSMUST00000035069.13 (increased_in_NEPC): TNFR_16_TM, Death	ENSMUST00000197894.1; ENSMUST00000035069.13
Twf2	2	0.00213491	0.230628	ENSMUST00000024047.11	0.230628	ENSMUST00000217523.1	-0.193538	retained_intron; protein_coding	4	0	4		distant	disruption	TRUE	1	Cofilin_ADF	FALSE	ENSMUST00000024047.11 (increased_in_NEPC): Cofilin_ADF	ENSMUST00000217523.1; ENSMUST00000024047.11
Dnajb4	1	0.00250981	0.11632	ENSMUST00000050073.12	0.11632	ENSMUST00000050073.12	0.11632	protein_coding	6	1	5		distant	disruption	TRUE	2	DnaJ; DnaJ_C	FALSE	ENSMUST00000050073.12 (increased_in_NEPC): DnaJ, DnaJ_C	ENSMUST00000050073.12
Dpm1	1	0.00320569	0.184931	ENSMUST00000156800.1	0.184931	ENSMUST00000156800.1	0.184931	retained_intron	8	0	8		distant	disruption	FALSE			FALSE		ENSMUST00000156800.1
Ttc3	1	0.00521539	0.100248	ENSMUST00000117648.8	0.100248	ENSMUST00000117648.8	0.100248	protein_coding	16	5	11	CMZ104; CMZ346	intronic_opposite; intronic_same; distant	disruption	TRUE	8	TTC3_DZIP3_dom; wHTH_TTC3; TTC3; TTC3_9th; zf-RING_2; zf-C3HC4; zf-C3HC4_2; zf-RING_UBOX	FALSE	ENSMUST00000117648.8 (increased_in_NEPC): TTC3_DZIP3_dom, wHTH_TTC3, TTC3, TTC3_9th, zf-RING_2, zf-C3HC4, zf-C3HC4_2, zf-RING_UBOX	ENSMUST00000117648.8
Nol7	1	0.00765088	0.106229	ENSMUST00000220997.1	-0.106229	ENSMUST00000220997.1	-0.106229	retained_intron	12	1	10	CMZ111,CMZ356	exonic_same; intronic_same; distant	disruption	FALSE			FALSE		ENSMUST00000220997.1
Usp4	1	0.008892	0.126563	ENSMUST00000194959.5	0.126563	ENSMUST00000194959.5	0.126563	protein_coding	13	2	11	CMZ104	distant; intronic_same	disruption; activation	TRUE	4	DUSP; Ubiquitin_3; UCH; UCH_1	FALSE	ENSMUST00000194959.5 (increased_in_NEPC): DUSP, Ubiquitin_3, UCH, UCH_1	ENSMUST00000194959.5
Skil	2	0.0110769	0.127329	ENSMUST00000118470.7	0.106557	ENSMUST00000029194.11	-0.127329	protein_coding	9	2	6		distant; intronic_same	disruption	TRUE	2	Ski_Sno_DHD; c-SKI_SMAD_bind	FALSE	ENSMUST00000029194.11 (decreased_in_NEPC): Ski_Sno_DHD, c-SKI_SMAD_bind | ENSMUST00000118470.7 (increased_in_NEPC): Ski_Sno_DHD, c-SKI_SMAD_bind	ENSMUST00000118470.7; ENSMUST00000029194.11
Pih1d2	1	0.0140072	0.119808	ENSMUST00000155773.1	-0.119808	ENSMUST00000155773.1	-0.119808	retained_intron	5	1	4	CMZ107	distant; intronic_opposite	disruption	FALSE			FALSE		ENSMUST00000155773.1
Bnip3l	1	0.0164956	0.11721	ENSMUST00000022634.8	-0.11721	ENSMUST00000022634.8	-0.11721	protein_coding	9	1	8		intronic_same; distant	activation; disruption	TRUE	1	BNIP3	FALSE	ENSMUST00000022634.8 (decreased_in_NEPC): BNIP3	ENSMUST00000022634.8
Rapsn	1	0.0341346	0.27867	ENSMUST00000111445.9	-0.27867	ENSMUST00000111445.9	-0.27867	protein_coding	15	4	7		distant	disruption	TRUE	3	Rapsyn_N; TPR_8; zf-RING_2	FALSE	ENSMUST00000111445.9 (decreased_in_NEPC): Rapsyn_N, TPR_8, zf-RING_2	ENSMUST00000111445.9
Tcf12	1	0.0449444	0.200646	ENSMUST00000034755.12	0.200646	ENSMUST00000034755.12	0.200646	protein_coding	20	9	10	CMZ106; CMZ345; CMZ108	intronic_same; intronic_opposite	disruption; activation	TRUE	1	HLH	FALSE	ENSMUST00000034755.12 (increased_in_NEPC): HLH	ENSMUST00000034755.12
Sirt5	1	0.0459022	0.164959	ENSMUST00000223194.1	0.164959	ENSMUST00000223194.1	0.164959	protein_coding	12	1	10	CMZ111,CMZ356	distant	disruption	TRUE	1	SIR2	FALSE	ENSMUST00000223194.1 (increased_in_NEPC): SIR2	ENSMUST00000223194.1
