# Supplementary material for: A forward genetic screen identifies Sirtuin1 as a driver of neuroendocrine prostate cancer
Source: J Exp Med. 2026 May 28;223(7):e20241484. doi: 10.1084/jem.20241484 (PMC13218332; doi:10.1084/jem.20241484)
Supplement: Table S7 — shows prioritization of CIS-associated genes. [file jem_20241484_tables7.xlsx]

## Sheet: Table S7
Table S7: Integration of TAPDANCE, differential gene expression (DGE) and CINDy analyses to prioritize CIS-associated genes and identify candidate drivers of NEPC.
Genes		Final Fisher's integration p values	NEPC viper score	Is (yes/no)				DGE			Integration p values			Viper
Mouse	Human			CIS gene	Diff expr	Candidate modulator	CIS fisher p value	FDR	logFC	Modulator ranking	CIS	DGE	CINDy
Kmt2c	KMT2C	8.80583e-117	10.015	No	No	Yes	1.08611e-96	0.0318593	0.365	90%	1.08611e-96	0.0318593	2.85923e-84	6.5481e-24
Evi2a	EVI2A	7.63224e-80	-12.956	Yes	Yes	Yes	1.99111e-42	0.000189421	-2.25	95%	1.99111e-42	0.000189421	0	1.08643e-38
Kdm6a	KDM6A	1.31063e-70	6.043	Yes	No	Yes	7.22393e-64	0.0163089	0.584	100%	7.22393e-64	0.0163089	1.17036e-10	7.56373e-10
Prkg2	PRKG2	6.03622e-59	-15.999	No	Yes	No		8.92928e-06	-3.592		1	8.92928e-06	1	6.4922e-58
Flrt2	FLRT2	4.67002e-58	-16.04	No	Yes	No		0.000137498	-1.975		1	0.000137498	1	3.35772e-58
Nek6	NEK6	4.74009e-58	-15.673	No	Yes	No		4.05115e-07	-1.637		1	4.05115e-07	1	1.15697e-55
Spsb1	SPSB1	2.97789e-57	-15.725	No	Yes	No		5.93093e-06	-1.983		1	5.93093e-06	1	5.09754e-56
Ube2d3		2.03269e-56		Yes	No	No	1.18113e-58	0.0179678	-0.324		1.18113e-58	0.0179678	1	1
Adamts1	ADAMTS1	2.06729e-56	-15.588	No	Yes	No		4.91542e-06	-2.284		1	4.91542e-06	1	4.39204e-55
Rac1	RAC1	3.02748e-56	-15.466	No	Yes	No		1.08046e-06	-0.963		1	1.08046e-06	1	2.94261e-54
Inhba	INHBA	1.63926e-55	-15.703	No	Yes	No		0.000244714	-2.398		1	0.000244714	1	7.21279e-56
4930539J05Rik		2.5786e-55		Yes	No	No	1.18113e-58	0.236667	0.489		1.18113e-58	0.236667	1	1
Ikzf4	IKZF4	3.20348e-55	15.69	No	Yes	No		0.000393552	1.749		1	0.000393552	1	8.85278e-56
Tnfrsf1a	TNFRSF1A	7.18589e-55	-15.311	No	Yes	No		2.45047e-06	-1.507		1	2.45047e-06	1	3.22818e-53
Actl6b	ACTL6B	7.71516e-55	15.585	No	Yes	No		0.000184706	3.616		1	0.000184706	1	4.60317e-55
Lrp1	LRP1	1.21411e-54	-15.229	No	Yes	No		1.18674e-06	-2.58		1	1.18674e-06	1	1.13519e-52
Axl	AXL	1.51552e-54	-15.383	No	Yes	No		1.58539e-05	-2.576		1	1.58539e-05	1	1.06426e-53
Prdm5	PRDM5	1.65111e-54	-15.444	No	Yes	No		4.44581e-05	-2.504		1	4.44581e-05	1	4.14009e-54
Fstl3	FSTL3	7.90468e-54	-15.242	No	Yes	No		9.69971e-06	-2.202		1	9.69971e-06	1	9.30429e-53
Aebp1	AEBP1	5.81937e-53	-15.302	No	Yes	No		0.000184842	-2.379		1	0.000184842	1	3.70714e-53
Tgfb1	TGFB1	9.52688e-53	-15.1	No	Yes	No		1.39621e-05	-1.589		1	1.39621e-05	1	8.09667e-52
Apbb1ip	APBB1IP	1.44595e-52	-15.141	No	Yes	No		3.97556e-05	-2.237		1	3.97556e-05	1	4.34412e-52
Cxxc4	CXXC4	2.93595e-52	15.199	No	Yes	No		0.000197515	2.846		1	0.000197515	1	1.7953e-52
Fez2	FEZ2	6.1488e-52	-14.673	No	Yes	No		1.56531e-07	-1.662		1	1.56531e-07	1	4.80024e-49
Tspo	TSPO	9.39213e-52	-14.922	No	Yes	No		9.74843e-06	-1.555		1	9.74843e-06	1	1.1853e-50
Plat	PLAT	1.28175e-51	-14.831	No	Yes	No		3.43212e-06	-2.189		1	3.43212e-06	1	4.61735e-50
Rhot2	RHOT2	2.05652e-51	14.821	No	Yes	No		4.78081e-06	0.828		1	4.78081e-06	1	5.35885e-50
Kcnh8	KCNH8	3.00776e-51	14.942	No	Yes	No		4.2932e-05	4.183		1	4.2932e-05	1	8.7812e-51
Etv4	ETV4	3.08566e-51	-14.836	No	Yes	No		9.0278e-06	-2.695		1	9.0278e-06	1	4.28585e-50
Rab31	RAB31	3.5152e-51	-14.499	No	Yes	No		7.18641e-08	-2.184		1	7.18641e-08	1	6.14639e-48
Ext2	EXT2	4.02728e-51	-14.632	No	Yes	No		5.77797e-07	-1.121		1	5.77797e-07	1	8.77749e-49
Scg5	SCG5	1.11055e-50	15.116	No	No	No		0.0022384	3.031		1	0.0022384	1	6.3514e-52
Zcchc24	ZCCHC24	1.36596e-50	-14.819	No	Yes	No		3.1781e-05	-2.63		1	3.1781e-05	1	5.5208e-50
Itgb1	ITGB1	1.44936e-50	-14.691	No	Yes	No		5.06248e-06	-1.341		1	5.06248e-06	1	3.68096e-49
Prrx1	PRRX1	1.52594e-50	-14.692	No	Yes	No		5.41376e-06	-3.418		1	5.41376e-06	1	3.62704e-49
Mapkapk2	MAPKAPK2	2.14723e-50	-14.537	No	Yes	No		7.86889e-07	-0.643		1	7.86889e-07	1	3.53102e-48
Hbegf	HBEGF	3.01161e-50	-14.752	No	Yes	No		2.624e-05	-2.606		1	2.624e-05	1	1.4934e-49
Snai1	SNAI1	7.42389e-50	-14.576	No	Yes	No		4.91162e-06	-3.148		1	4.91162e-06	1	1.99617e-48
Sphk1	SPHK1	7.48293e-50	-14.823	No	Yes	No		0.000190011	-2.491		1	0.000190011	1	5.20162e-50
Tnfrsf22		1.07438e-49	-14.462	No	Yes	No		1.35581e-06	-2.207		1	1.35581e-06	1	1.05294e-47
Rgs9	RGS9	1.1731e-49	14.442	No	Yes	No		1.10888e-06	3.278		1	1.10888e-06	1	1.40776e-47
Hic1	HIC1	3.79686e-49	-14.832	No	No	No		0.00113262	-1.891		1	0.00113262	1	4.54907e-50
E2f7	E2F7	4.01161e-49	14.577	No	Yes	No		2.76989e-05	1.461		1	2.76989e-05	1	1.96715e-48
Syde1	SYDE1	9.96695e-49	-14.394	No	Yes	No		4.8716e-06	-2.552		1	4.8716e-06	1	2.82176e-47
Mapk8ip2	MAPK8IP2	1.04522e-48	14.753	No	Yes	No		0.0009805	3.661		1	0.0009805	1	1.47143e-49
Cenpk	CENPK	1.65214e-48	14.444	No	Yes	No		1.68061e-05	1.571		1	1.68061e-05	1	1.36749e-47
Arap3	ARAP3	1.8306e-48	-14.532	No	Yes	No		6.7156e-05	-1.752		1	6.7156e-05	1	3.79848e-48
Tcf19	TCF19	2.80692e-48	14.201	No	Yes	No		8.72493e-07	1.689		1	8.72493e-07	1	4.51572e-46
Itga5	ITGA5	4.44374e-48	-14.26	No	Yes	No		3.2367e-06	-3.369		1	3.2367e-06	1	1.94227e-46
Ezh2	EZH2	4.99562e-48	10.907	Yes	Yes	Yes	5.15387e-19	2.57498e-06	1.363	99%	5.15387e-19	2.57498e-06	0	5.33601e-28
S100a6	S100A6	6.49305e-48	-14.436	No	Yes	No		6.0201e-05	-2.461		1	6.0201e-05	1	1.53579e-47
Kif11	KIF11	1.26946e-47	14.287	No	Yes	No		1.38673e-05	1.612		1	1.38673e-05	1	1.31864e-46
Rap2a	RAP2A	1.44625e-47	-14.572	No	Yes	No		0.000986477	-0.721		1	0.000986477	1	2.11657e-48
Dcc	DCC	1.54279e-47	14.042	No	Yes	No		5.17096e-07	6.671		1	5.17096e-07	1	4.31219e-45
Rsu1	RSU1	1.83733e-47	-13.98	No	Yes	No		2.57987e-07	-1.14		1	2.57987e-07	1	1.03244e-44
Sarm1	SARM1	2.5749e-47	14.182	No	Yes	No		6.34125e-06	2.912		1	6.34125e-06	1	5.92114e-46
Klf2	KLF2	2.77753e-47	-14.34	No	Yes	No		6.59143e-05	-1.695		1	6.59143e-05	1	6.15277e-47
Fcgr2b	FCGR2A	3.10598e-47	-14.318	No	Yes	No		5.38017e-05	-2.201		1	5.38017e-05	1	8.44573e-47
S1pr2	S1PR2	3.19325e-47	-14.281	No	Yes	No		3.25199e-05	-1.609		1	3.25199e-05	1	1.43723e-46
Arhgap22	ARHGAP22	3.88303e-47	-14.353	No	Yes	No		0.000111792	-2.326		1	0.000111792	1	5.10133e-47
Rap1b	RAP1B	4.62502e-47	-14.071	No	Yes	No		2.38006e-06	-0.921		1	2.38006e-06	1	2.8627e-45
Lgals1	LGALS1	6.42155e-47	-14.367	No	Yes	No		0.00022826	-3.081		1	0.00022826	1	4.16824e-47
Antxr1	ANTXR1	7.21162e-47	-14.443	No	Yes	No		0.00077167	-1.969		1	0.00077167	1	1.38748e-47
Fmn2	FMN2	8.51864e-47	14.501	No	No	No		0.00212471	3.498		1	0.00212471	1	5.96988e-48
Rhoa		8.52266e-47	-12.702	Yes	Yes	No	5.72335e-10	7.69391e-05	-0.584		5.72335e-10	7.69391e-05	1	2.88188e-37
Rasa3	RASA3	1.18828e-46	-14.043	No	Yes	No		4.18587e-06	-1.883		1	4.18587e-06	1	4.25176e-45
Itgb5	ITGB5	1.2829e-46	-14.203	No	Yes	No		4.38413e-05	-2.066		1	4.38413e-05	1	4.38865e-46
Celsr3	CELSR3	2.12048e-46	14.4	No	No	No		0.00124019	3.169		1	0.00124019	1	2.58718e-47
Sox18	SOX18	2.76989e-46	-14.349	No	Yes	No		0.000779226	-1.47		1	0.000779226	1	5.40422e-47
Myt1	MYT1	3.3824e-46	14.449	No	No	No		0.00405784	3.21		1	0.00405784	1	1.27176e-47
Oprd1	OPRD1	3.59529e-46	14.402	No	No	No		0.00218486	3.023		1	0.00218486	1	2.51338e-47
Sri	SRI	3.92939e-46	-13.955	No	Yes	No		4.09896e-06	-1.395		1	4.09896e-06	1	1.46651e-44
Akap8	AKAP8	5.40482e-46	11.217	Yes	No	Yes	4.537e-20	0.108935	0.169	100%	4.537e-20	0.108935	0	1.68246e-29
Lrrk1	LRRK1	5.75236e-46	-13.915	No	Yes	No		3.45014e-06	-2.389		1	3.45014e-06	1	2.568e-44
Hells	HELLS	6.8673e-46	14.017	No	Yes	No		1.72965e-05	1.357		1	1.72965e-05	1	6.13462e-45
Asf1b	ASF1B	7.13586e-46	14.087	No	Yes	No		4.83336e-05	1.128		1	4.83336e-05	1	2.28274e-45
Sh2b3	SH2B3	1.09732e-45	-13.736	No	Yes	No		5.53362e-07	-1.285		1	5.53362e-07	1	3.08984e-43
Lmx1b	LMX1B	1.46614e-45	14.168	No	Yes	No		0.000317712	3.939		1	0.000317712	1	7.22796e-46
Pclo	PCLO	2.77886e-45	14.057	No	Yes	No		0.000126196	3.859		1	0.000126196	1	3.48911e-45
Fstl1	FSTL1	3.70193e-45	-14.001	No	Yes	No		7.67288e-05	-2.38		1	7.67288e-05	1	7.68464e-45
Ereg	EREG	5.31269e-45	-13.571	No	Yes	No		2.86288e-07	-4.892		1	2.86288e-07	1	2.97523e-42
Mybl2	MYBL2	5.35692e-45	14.185	No	No	No		0.0015141	0.934		1	0.0015141	1	5.67329e-46
Wnt5a	WNT5A	5.65363e-45	-14.013	No	Yes	No		0.000139821	-1.958		1	0.000139821	1	6.49019e-45
Foxc2	FOXC2	6.409e-45	-14.224	No	No	No		0.00317118	-1.891		1	0.00317118	1	3.25136e-46
Notch2	NOTCH2	8.84056e-45	-13.647	No	Yes	No		1.36017e-06	-2.137		1	1.36017e-06	1	1.05181e-42
Uhrf1		2.90826e-44	13.938	No	Yes	No		0.000258485	0.909		1	0.000258485	1	1.86113e-44
Snca	SNCA	4.35586e-44	13.604	No	Yes	No		3.82969e-06	4.58		1	3.82969e-06	1	1.89559e-42
Ostf1	OSTF1	4.41435e-44	-13.872	No	Yes	No		0.000157191	-0.844		1	0.000157191	1	4.68146e-44
Etv5	ETV5	5.92564e-44	-14.398	No	No	No		0.372963	-0.435		1	0.372963	1	2.66313e-47
Diras1	DIRAS1	8.45887e-44	13.84	No	Yes	No		0.000195248	3.736		1	0.000195248	1	7.31033e-44
Pdpn	PDPN	9.48329e-44	-13.731	No	Yes	No		4.84378e-05	-2.534		1	4.84378e-05	1	3.31066e-43
Tmod2	TMOD2	9.671e-44	13.44	No	Yes	No		9.28369e-07	3.552		1	9.28369e-07	1	1.76218e-41
Zfp469	ZNF469	1.20117e-43	-13.791	No	Yes	No		0.000141322	-2.532		1	0.000141322	1	1.44365e-43
Dpysl5	DPYSL5	1.31397e-43	13.811	No	Yes	No		0.000204372	3.454		1	0.000204372	1	1.09387e-43
Map3k14		1.54183e-43	-13.826	No	Yes	No		0.000296254	-1.257		1	0.000296254	1	8.88134e-44
Cd44	CD44	1.84762e-43	-13.612	No	Yes	No		1.86202e-05	-2.338		1	1.86202e-05	1	1.69908e-42
Pdgfrb	PDGFRB	2.02268e-43	-13.803	No	Yes	No		0.000283837	-2.17		1	0.000283837	1	1.22232e-43
Zyx	ZYX	2.36378e-43	-13.354	No	Yes	No		7.24492e-07	-1.815		1	7.24492e-07	1	5.61277e-41
Arhgdib	ARHGDIB	2.54278e-43	-13.457	No	Yes	No		3.12821e-06	-2.673		1	3.12821e-06	1	1.40029e-41
Caskin1	CASKIN1	2.71555e-43	13.693	No	Yes	No		8.37921e-05	2.876		1	8.37921e-05	1	5.58982e-43
Zfp280b		4.28328e-43	13.404	No	Yes	No		2.60149e-06	0.95		1	2.60149e-06	1	2.86451e-41
Chrna5	CHRNA5	4.46435e-43	13.953	No	No	No		0.00515384	1.714		1	0.00515384	1	1.50823e-44
Top2a	TOP2A	7.06377e-43	13.467	No	Yes	No		1.01447e-05	1.324		1	1.01447e-05	1	1.22302e-41
Zfp2	ZFP2	7.58702e-43	13.453	No	Yes	No		9.0278e-06	1.945		1	9.0278e-06	1	1.47815e-41
Fhl2	FHL2	7.65341e-43	-13.65	No	Yes	No		0.000133382	-1.624		1	0.000133382	1	1.00939e-42
Cers2	CERS2	7.68907e-43	-13.266	No	Yes	No		7.42192e-07	-0.875		1	7.42192e-07	1	1.82263e-40
Il4ra	IL4R	8.62094e-43	-13.267	No	Yes	No		8.45165e-07	-2.256		1	8.45165e-07	1	1.79847e-40
Lsp1	LSP1	1.08223e-42	-13.821	No	No	No		0.00201304	-1.943		1	0.00201304	1	9.52031e-44
Pkn3	PKN3	1.08962e-42	-13.38	No	Yes	No		4.87649e-06	-1.62		1	4.87649e-06	1	3.95737e-41
Hlx	HLX	1.16344e-42	-13.499	No	Yes	No		2.60313e-05	-2.075		1	2.60313e-05	1	7.92565e-42
Bcar1	BCAR1	1.38476e-42	-13.629	No	Yes	No		0.00018302	-0.969		1	0.00018302	1	1.34622e-42
Ppp2r2a	PPP2R2A	1.73212e-42	-10.726	Yes	Yes	Yes	4.52803e-14	1.77893e-06	-1.233	100%	4.52803e-14	1.77893e-06	0	3.84256e-27
Ccn4	CCN4	2.33532e-42	-13.622	No	Yes	No		0.00028327	-2.778		1	0.00028327	1	1.4817e-42
Ppp2r2c	PPP2R2C	2.47493e-42	13.3	No	Yes	No		3.84771e-06	2.218		1	3.84771e-06	1	1.15734e-40
Cenpf	CENPF	2.61419e-42	13.518	No	Yes	No		7.69013e-05	1.748		1	7.69013e-05	1	6.123e-42
Nf1	NF1	2.66087e-42	2.695	Yes	No	Yes	1.99111e-42	0.068417	0.303	94%	1.99111e-42	0.068417	1.82555e-125	0.00351943
Fgf12	FGF12	2.98119e-42	13.267	No	Yes	No		2.99331e-06	4.109		1	2.99331e-06	1	1.79847e-40
Cenpu	CENPU	3.5175e-42	13.704	No	No	No		0.00132642	1.028		1	0.00132642	1	4.8041e-43
Cebpb	CEBPB	4.18021e-42	-13.037	No	Yes	No		2.0164e-07	-1.968		1	2.0164e-07	1	3.76823e-39
Cux2	CUX2	4.28882e-42	13.46	No	Yes	No		5.80071e-05	2.972		1	5.80071e-05	1	1.34458e-41
Evi2b	EVI2B	4.44116e-42		Yes	Yes	No	1.99111e-42	0.000405906	-1.993		1.99111e-42	0.000405906	1	1
Pmepa1	PMEPA1	4.93543e-42	-13.357	No	Yes	No		1.66941e-05	-2.161		1	1.66941e-05	1	5.39114e-41
Lrp5	LRP5	4.97248e-42	-7.286	Yes	No	Yes	4.05231e-30	0.00140182	-0.814	100%	4.05231e-30	0.00140182	0	1.59646e-13
Kansl1	KANSL1	6.27908e-42		Yes	No	No	5.7968e-43	0.00198455	0.307		5.7968e-43	0.00198455	1	1
Clic1	CLIC1	6.68528e-42	-13.148	No	Yes	No		1.40364e-06	-0.901		1	1.40364e-06	1	8.73677e-40
Colec12	COLEC12	7.0155e-42	-13.294	No	Yes	No		1.02719e-05	-2.64		1	1.02719e-05	1	1.25402e-40
Nrxn1	NRXN1	7.24262e-42	13.333	No	Yes	No		1.7886e-05	3.337		1	1.7886e-05	1	7.43959e-41
Sall4	SALL4	1.00566e-41	13.567	No	Yes	No		0.000591817	3.751		1	0.000591817	1	3.14209e-42
Adam17	ADAM17	1.27172e-41	-13.599	No	No	No		0.00116389	-0.561		1	0.00116389	1	2.02973e-42
Nr0b2	NR0B2	1.67647e-41	13.479	No	Yes	No		0.000301218	3.623		1	0.000301218	1	1.03953e-41
Foxm1	FOXM1	2.11323e-41	13.5	No	Yes	No		0.000507118	0.988		1	0.000507118	1	7.81881e-42
Gpr176	GPR176	2.15937e-41	-13.133	No	Yes	No		3.80515e-06	-3.469		1	3.80515e-06	1	1.06523e-39
Sh3bp2	SH3BP2	2.2237e-41	-12.98	No	Yes	No		5.25747e-07	-1.573		1	5.25747e-07	1	7.94403e-39
Tfdp1	TFDP1	3.11931e-41	13.839	No	No	No		0.0795666	0.658		1	0.0795666	1	7.41273e-44
Mmp14	MMP14	3.40228e-41	-13.327	No	Yes	No		7.99266e-05	-2.297		1	7.99266e-05	1	8.06264e-41
Rab3c	RAB3C	4.85472e-41	13.048	No	Yes	No		2.839e-06	4.474		1	2.839e-06	1	3.26188e-39
Csrnp1	CSRNP1	5.52755e-41	-13.362	No	Yes	No		0.000209708	-1.359		1	0.000209708	1	5.04092e-41
Mapk10	MAPK10	5.54658e-41	13.176	No	Yes	No		1.75899e-05	3.136		1	1.75899e-05	1	6.03093e-40
Ppic	PPIC	5.63007e-41	-13.229	No	Yes	No		3.6099e-05	-2.821		1	3.6099e-05	1	2.9838e-40
Dclk1	DCLK1	6.28543e-41	-13.399	No	Yes	No		0.000393305	-2.227		1	0.000393305	1	3.06417e-41
Ms4a6d	MS4A6A	6.65983e-41	-13.255	No	Yes	No		6.05715e-05	-2.011		1	6.05715e-05	1	2.11058e-40
Mcm5	MCM5	6.68824e-41	13.314	No	Yes	No		0.0001338	1.023		1	0.0001338	1	9.59625e-41
Pld2	PLD2	1.24217e-40	-13.147	No	Yes	No		2.72725e-05	-2.056		1	2.72725e-05	1	8.85306e-40
Zfp367	ZNF367	1.461e-40	12.829	No	Yes	No		5.05109e-07	1.91		1	5.05109e-07	1	5.64054e-38
Tbx18	TBX18	2.21317e-40	-13.419	No	No	No		0.00185998	-2.225		1	0.00185998	1	2.33993e-41
Ccna2	CCNA2	2.65798e-40	13.302	No	Yes	No		0.000465601	1.012		1	0.000465601	1	1.12679e-40
Epha2	EPHA2	2.9437e-40	-12.989	No	Yes	No		8.24343e-06	-2.416		1	8.24343e-06	1	7.06304e-39
Glrb	GLRB	3.21334e-40	13.138	No	Yes	No		6.38525e-05	2.671		1	6.38525e-05	1	9.97141e-40
Sipa1	SIPA1	4.20239e-40	-13.139	No	Yes	No		8.50798e-05	-1.455		1	8.50798e-05	1	9.84052e-40
Chaf1a	CHAF1A	5.36401e-40	13.122	No	Yes	No		8.71932e-05	0.864		1	8.71932e-05	1	1.23173e-39
Twist1	TWIST1	5.54167e-40	-13.341	No	No	No		0.00166144	-2.738		1	0.00166144	1	6.68273e-41
Gpr153	GPR153	5.64909e-40	-13.333	No	No	No		0.00152194	-1.605		1	0.00152194	1	7.43959e-41
Sorbs3	SORBS3	6.92015e-40	-12.979	No	Yes	No		1.73052e-05	-2.42		1	1.73052e-05	1	8.04842e-39
Gpsm3	GPSM3	7.04689e-40	-13.365	No	No	No		0.00293041	-1.282		1	0.00293041	1	4.84175e-41
Ptprt	PTPRT	7.52728e-40	13.468	No	No	No		0.0125778	2.617		1	0.0125778	1	1.20657e-41
Adgra2	ADGRA2	7.57598e-40	-13.1	No	Yes	No		9.27918e-05	-2.366		1	9.27918e-05	1	1.64629e-39
Ski	SKI	7.62485e-40	-12.656	No	Yes	No		2.96714e-07	-0.972		1	2.96714e-07	1	5.18237e-37
Map3k15	MAP3K15	7.7049e-40	12.979	No	Yes	No		1.93101e-05	3.198		1	1.93101e-05	1	8.04842e-39
Stmn3	STMN3	7.90199e-40	13.223	No	Yes	No		0.000493469	4.036		1	0.000493469	1	3.23168e-40
Il18rap	IL18RAP	8.23557e-40	-13.227	No	Yes	No		0.000542862	-1.409		1	0.000542862	1	3.06425e-40
Tgfbr2	TGFBR2	8.65034e-40	-10.718	Yes	Yes	Yes	8.99423e-13	4.64126e-05	-2.219	91%	8.99423e-13	4.64126e-05	3.60864e-249	4.18978e-27
Mpp3	MPP3	9.50182e-40	12.836	No	Yes	No		3.73531e-06	2.485		1	3.73531e-06	1	5.15318e-38
Ndc80	NDC80	1.11141e-39	12.746	No	Yes	No		1.37664e-06	1.545		1	1.37664e-06	1	1.64078e-37
Scg2	SCG2	1.58411e-39	13.202	No	Yes	No		0.000759174	4.199		1	0.000759174	1	4.27181e-40
Plcb4	PLCB4	1.59551e-39	12.988	No	Yes	No		4.56527e-05	1.712		1	4.56527e-05	1	7.15592e-39
Mxd3	MXD3	1.70892e-39	12.985	No	Yes	No		4.70853e-05	1.422		1	4.70853e-05	1	7.44191e-39
Smurf1	SMURF1	1.89386e-39	-12.755	No	Yes	No		2.662e-06	-1.515		1	2.662e-06	1	1.46187e-37
Cd34	CD34	2.36402e-39	-12.884	No	Yes	No		1.76207e-05	-2.377		1	1.76207e-05	1	2.76944e-38
Psmc3ip	PSMC3IP	2.80613e-39	12.646	No	Yes	No		9.87662e-07	1.513		1	9.87662e-07	1	5.88586e-37
Mcm8	MCM8	2.94397e-39	12.68	No	Yes	No		1.59956e-06	1.431		1	1.59956e-06	1	3.81659e-37
Nsd2	NSD2	3.19907e-39	13.391	No	No	No		0.019472	0.53		1	0.019472	1	3.41278e-41
Omg	OMG	4.51257e-39		Yes	No	No	1.99111e-42	0.474172	0.586		1.99111e-42	0.474172	1	1
AU040972		4.97879e-39		Yes	No	No	1.99111e-42	0.524238	0.45		1.99111e-42	0.524238	1	1
Furin	FURIN	6.63467e-39	-12.871	No	Yes	No		4.26974e-05	-1.233		1	4.26974e-05	1	3.2774e-38
Rragb	RRAGB	6.69208e-39	12.901	No	Yes	No		6.35492e-05	3.065		1	6.35492e-05	1	2.22147e-38
Hrh3	HRH3	6.7485e-39	13.03	No	Yes	No		0.000344733	4.458		1	0.000344733	1	4.13038e-39
Zkscan2	ZKSCAN2	7.50148e-39	12.882	No	Yes	No		5.58121e-05	3.323		1	5.58121e-05	1	2.84216e-38
BC025920		9.3873e-39	13.109	No	No	No		0.00136404	0.994		1	0.00136404	1	1.46214e-39
Rin1	RIN1	9.987e-39	-12.55	No	Yes	No		1.06896e-06	-2.581		1	1.06896e-06	1	1.98755e-36
Dgkg	DGKG	1.02325e-38	13.201	No	No	No		0.00503118	2.012		1	0.00503118	1	4.3289e-40
Gli3	GLI3	1.05528e-38	-12.808	No	Yes	No		3.03938e-05	-1.801		1	3.03938e-05	1	7.39488e-38
Hes5	HES5	1.24362e-38	12.595	No	Yes	No		2.363e-06	4.309		1	2.363e-06	1	1.1248e-36
Irak2	IRAK2	1.24773e-38	-12.6	No	Yes	No		2.52611e-06	-1.856		1	2.52611e-06	1	1.05572e-36
Gng11	GNG11	1.52362e-38	-12.862	No	Yes	No		8.88121e-05	-2.162		1	8.88121e-05	1	3.68231e-38
Ms4a4a		1.7314e-38	-12.741	No	Yes	No		2.1301e-05	-2.501		1	2.1301e-05	1	1.74941e-37
Chd5	CHD5	1.74376e-38	13.094	No	No	No		0.00210675	2.151		1	0.00210675	1	1.78168e-39
Zfp438	ZNF438	1.8271e-38	13.038	No	No	No		0.00105854	0.675		1	0.00105854	1	3.71914e-39
Msn	MSN	2.17706e-38	-12.551	No	Yes	No		2.39905e-06	-2.323		1	2.39905e-06	1	1.96261e-36
Qk		2.21719e-38	-8.398	Yes	Yes	No	4.75176e-21	4.44581e-05	-1.121		4.75176e-21	4.44581e-05	1	2.27074e-17
Osmr	OSMR	2.67763e-38	-12.47	No	Yes	No		1.06896e-06	-2.291		1	1.06896e-06	1	5.4413e-36
Myt1l	MYT1L	2.71659e-38	13.178	No	No	No		0.0100507	3.048		1	0.0100507	1	5.87318e-40
Ralb	RALB	3.88522e-38	-12.282	No	Yes	No		1.50346e-07	-1.189		1	1.50346e-07	1	5.65828e-35
Mbd4	MBD4	4.13306e-38	12.865	No	Yes	No		0.000255827	1.044		1	0.000255827	1	3.5421e-38
Phlda3	PHLDA3	4.63384e-38	-12.81	No	Yes	No		0.000141319	-1.791		1	0.000141319	1	7.20673e-38
Chd6	CHD6	4.99033e-38	10.775	Yes	Yes	No	1.5031e-08	3.23541e-07	1.251		1.5031e-08	3.23541e-07	1	2.25891e-27
Mmp3	MMP3	5.31874e-38	-12.933	No	Yes	No		0.00079988	-3.822		1	0.00079988	1	1.46576e-38
Pxn	PXN	5.65227e-38	-12.39	No	Yes	No		8.42838e-07	-1.335		1	8.42838e-07	1	1.48022e-35
Fgfr1	FGFR1	6.21641e-38	-12.791	No	Yes	No		0.000149374	-2.126		1	0.000149374	1	9.20449e-38
Ptk2	PTK2	6.61707e-38	-4.028	Yes	No	Yes	8.60727e-36	0.060534	-0.303	98%	8.60727e-36	0.060534	4.21694e-243	2.81267e-05
Fgf14	FGF14	6.70652e-38	12.727	No	Yes	No		7.09828e-05	3.564		1	7.09828e-05	1	2.09308e-37
Mlxipl	MLXIPL	6.83909e-38	12.839	No	Yes	No		0.000305756	2.286		1	0.000305756	1	4.95734e-38
Zcchc12	ZCCHC18	6.86355e-38	12.74	No	Yes	No		8.58519e-05	3.613		1	8.58519e-05	1	1.77197e-37
Zdhhc20	ZDHHC20	8.03063e-38	-12.661	No	Yes	No		3.67287e-05	-0.981		1	3.67287e-05	1	4.86263e-37
Rhoc	RHOC	1.00595e-37	-12.518	No	Yes	No		7.55455e-06	-1.592		1	7.55455e-06	1	2.9758e-36
Sgpl1	SGPL1	1.32741e-37	-12.358	No	Yes	No		1.35347e-06	-0.796		1	1.35347e-06	1	2.20496e-35
Rps6ka4		1.59698e-37	-12.293	No	Yes	No		7.29932e-07	-1.555		1	7.29932e-07	1	4.93856e-35
Tfb1m	TFB1M	1.9491e-37	12.558	No	Yes	No		2.45964e-05	1.068		1	2.45964e-05	1	1.7965e-36
Pla2g7	PLA2G7	1.97926e-37	-12.486	No	Yes	No		1.00847e-05	-1.983		1	1.00847e-05	1	4.45089e-36
E2f1	E2F1	2.9059e-37	12.42	No	Yes	No		6.5292e-06	1.463		1	6.5292e-06	1	1.01781e-35
Klf12	KLF12	3.01835e-37	12.348	No	Yes	No		2.7668e-06	2.23		1	2.7668e-06	1	2.49687e-35
Rab3a	RAB3A	3.29512e-37	11.972	No	Yes	No		3.03386e-08	2.261		1	3.03386e-08	1	2.49066e-33
Chrnb1	CHRNB1	3.30846e-37	-12.859	No	No	No		0.00198211	-1.173		1	0.00198211	1	3.82804e-38
Kcnh3	KCNH3	3.79312e-37	12.656	No	Yes	No		0.000168363	3.957		1	0.000168363	1	5.18237e-37
Atrnl1	ATRNL1	3.86683e-37	-12.453	No	Yes	No		1.32137e-05	-1.071		1	1.32137e-05	1	6.73428e-36
Zfp354b	ZNF354B	3.87811e-37	12.537	No	Yes	No		3.8109e-05	2.67		1	3.8109e-05	1	2.34197e-36
Spry4	SPRY4	3.98861e-37	-12.886	No	No	No		0.00340365	-1.383		1	0.00340365	1	2.69857e-38
Tas1r1	TAS1R1	4.23227e-37	12.349	No	Yes	No		3.95726e-06	2.101		1	3.95726e-06	1	2.46603e-35
Rad51	RAD51	4.51919e-37	12.231	No	Yes	No		9.83036e-07	1.443		1	9.83036e-07	1	1.06154e-34
Runx1	RUNX1	4.75166e-37	-12.29	No	Yes	No		2.14314e-06	-2.752		1	2.14314e-06	1	5.1253e-35
Nfkb1	NFKB1	4.92438e-37	-12.308	No	Yes	No		2.77761e-06	-1.172		1	2.77761e-06	1	4.10154e-35
Tlr6	TLR6	5.12655e-37	-12.475	No	Yes	No		2.32288e-05	-2.048		1	2.32288e-05	1	5.11031e-36
S1pr1	S1PR1	5.59629e-37	-12.51	No	Yes	No		3.94486e-05	-1.778		1	3.94486e-05	1	3.29121e-36
Mafb	MAFB	5.78289e-37	-12.476	No	Yes	No		2.66043e-05	-1.454		1	2.66043e-05	1	5.04655e-36
Onecut1	ONECUT1	6.42283e-37	12.402	No	Yes	No		1.1728e-05	4.193		1	1.1728e-05	1	1.27441e-35
Bnc2	BNC2	7.97418e-37	-12.378	No	Yes	No		1.08464e-05	-2.908		1	1.08464e-05	1	1.71902e-35
Irf5	IRF5	9.4082e-37	-12.465	No	Yes	No		3.8109e-05	-1.771		1	3.8109e-05	1	5.79359e-36
Adcy7	ADCY7	9.85563e-37	-12.854	No	No	No		0.00566943	-1.291		1	0.00566943	1	4.08376e-38
Map2k3	MAP2K3	1.03834e-36	-12.264	No	Yes	No		3.45544e-06	-1.091		1	3.45544e-06	1	7.06732e-35
Tax1bp3	TAX1BP3	1.05505e-36	-12.333	No	Yes	No		8.25158e-06	-1.223		1	8.25158e-06	1	3.00821e-35
Apbb2	APBB2	1.11863e-36	-13.125	No	No	No		0.222587	-0.402		1	0.222587	1	1.18391e-39
Flnb	FLNB	1.16685e-36	-12.372	No	Yes	No		1.48533e-05	-1.326		1	1.48533e-05	1	1.8524e-35
Chst11	CHST11	1.53115e-36	-13.192	No	No	No		0.744617	-0.122		1	0.744617	1	4.8781e-40
Tubb3	TUBB3	1.59451e-36	12.661	No	Yes	No		0.000778599	2.547		1	0.000778599	1	4.86263e-37
Ext1	EXT1	1.59514e-36	-11.916	No	Yes	No		7.7545e-08	-2.409		1	7.7545e-08	1	4.88435e-33
Nfe2	NFE2	1.60329e-36	-11.429	Yes	No	No	3.84111e-08	0.00661824	-1.46		3.84111e-08	0.00661824	1	1.49769e-30
Mcm4	MCM4	1.6147e-36	12.8	No	No	No		0.00467828	0.592		1	0.00467828	1	8.19756e-38
Dclk2	DCLK2	1.72588e-36	12.342	No	Yes	No		1.52602e-05	3.077		1	1.52602e-05	1	2.69013e-35
Hcls1	HCLS1	1.8843e-36	-12.577	No	Yes	No		0.000317869	-1.803		1	0.000317869	1	1.41279e-36
Nfkb2	NFKB2	1.90569e-36	-12.128	No	Yes	No		1.21047e-06	-1.689		1	1.21047e-06	1	3.75301e-34
Pbx4	PBX4	1.93584e-36	12.262	No	Yes	No		6.37278e-06	2.803		1	6.37278e-06	1	7.24397e-35
Gmnn	GMNN	2.11029e-36	12.417	No	Yes	No		4.77163e-05	0.96		1	4.77163e-05	1	1.05669e-35
Zfpm2	ZFPM2	2.71766e-36	-12.496	No	Yes	No		0.000166368	-2.428		1	0.000166368	1	3.92515e-36
Ccnd1	CCND1	2.94773e-36	-11.977	No	Yes	No		3.02606e-07	-3.096		1	3.02606e-07	1	2.34495e-33
Cda	CDA	3.58036e-36	-12.2	No	Yes	No		5.57008e-06	-2.244		1	5.57008e-06	1	1.55412e-34
Foxf1	FOXF1	3.62272e-36	-13.047	No	No	No		0.265095	-0.706		1	0.265095	1	3.30497e-39
Csrnp3	CSRNP3	3.65774e-36	12.451	No	Yes	No		0.000128134	3.837		1	0.000128134	1	6.90519e-36
Zkscan16	ZNF483	3.77817e-36	12.55	No	Yes	No		0.000460158	2.699		1	0.000460158	1	1.98755e-36
Foxf2	FOXF2	4.21075e-36	-12.874	No	No	No		0.032412	-1.329		1	0.032412	1	3.15252e-38
Ifnar1	IFNAR1	4.49052e-36	-12.506	No	Yes	No		0.000315289	-0.692		1	0.000315289	1	3.46116e-36
Rab34	RAB34	5.40625e-36	-12.088	No	Yes	No		2.15881e-06	-1.901		1	2.15881e-06	1	6.1113e-34
Fancd2	FANCD2	5.63095e-36	12.138	No	Yes	No		4.14095e-06	1.51		1	4.14095e-06	1	3.3215e-34
Mcm2	MCM2	5.91296e-36	11.716	No	Yes	No		2.74003e-08	2.124		1	2.74003e-08	1	5.27693e-32
Pstpip1	PSTPIP1	6.73309e-36	-12.209	No	Yes	No		1.18674e-05	-1.984		1	1.18674e-05	1	1.39144e-34
Erg	ERG	7.11617e-36	-12.575	No	No	No		0.00120595	-1.377		1	0.00120595	1	1.449e-36
Arid3a	ARID3A	7.66893e-36	-12.924	No	No	No		0.11448	-0.351		1	0.11448	1	1.64777e-38
Slc11a1	SLC11A1	8.69716e-36	-12.404	No	Yes	No		0.0001726	-1.824		1	0.0001726	1	1.24298e-35
Chrnb4	CHRNB4	8.71101e-36	12.146	No	Yes	No		7.13424e-06	3.118		1	7.13424e-06	1	3.01208e-34
Cyth3	CYTH3	1.05725e-35	-11.861	No	Yes	No		2.77637e-07	-1.607		1	2.77637e-07	1	9.43539e-33
Lyn	LYN	1.31419e-35	-12.411	No	Yes	No		0.000287321	-1.155		1	0.000287321	1	1.13895e-35
Adgre5	ADGRE5	1.34224e-35	-12.588	No	No	No		0.00272056	-0.989		1	0.00272056	1	1.22912e-36
Dner	DNER	1.40157e-35	12.318	No	Yes	No		9.64585e-05	4.09		1	9.64585e-05	1	3.62347e-35
Bach1	BACH1	1.40342e-35	-12.052	No	Yes	No		3.69769e-06	-0.891		1	3.69769e-06	1	9.46501e-34
Nfatc1	NFATC1	1.46671e-35	-12.325	No	Yes	No		0.000110211	-1.719		1	0.000110211	1	3.32217e-35
Tnfrsf1b	TNFRSF1B	1.80135e-35	-12.394	No	Yes	No		0.000320835	-1.385		1	0.000320835	1	1.40819e-35
Csf1	CSF1	1.84025e-35	-12.266	No	Yes	No		6.69733e-05	-2.512		1	6.69733e-05	1	6.89496e-35
Brca1	BRCA1	2.52423e-35	12.175	No	Yes	No		3.02098e-05	1.106		1	3.02098e-05	1	2.11197e-34
Tipin	TIPIN	2.886e-35	12.03	No	Yes	No		5.92095e-06	0.986		1	5.92095e-06	1	1.2358e-33
Mcm6	MCM6	3.08915e-35	11.694	No	Yes	No		1.14695e-07	1.672		1	1.14695e-07	1	6.83945e-32
Rbl1	RBL1	3.23134e-35	12.568	No	No	No		0.0051884	0.649		1	0.0051884	1	1.58316e-36
Gdnf	GDNF	3.31139e-35	-12.238	No	Yes	No		8.64836e-05	-3.71		1	8.64836e-05	1	9.73865e-35
Pknox1	PKNOX1	3.5378e-35	12.122	No	Yes	No		2.23168e-05	0.629		1	2.23168e-05	1	4.03819e-34
Fli1	FLI1	3.92196e-35	-12.702	No	No	No		0.0347493	-0.829		1	0.0347493	1	2.88188e-37
Rassf8	RASSF8	4.87436e-35	-11.573	No	Yes	No		4.43009e-08	-1.985		1	4.43009e-08	1	2.82364e-31
Fam126a	FAM126A	5.66869e-35	-11.871	No	Yes	No		1.74359e-06	-1.927		1	1.74359e-06	1	8.3727e-33
Spi1	SPI1	5.82314e-35	-12.271	No	Yes	No		0.000231493	-1.882		1	0.000231493	1	6.48211e-35
Mitf	MITF	6.30758e-35	-12.509	No	No	No		0.00488589	-1.368		1	0.00488589	1	3.3329e-36
Dusp6	DUSP6	6.36391e-35	-12.506	No	No	No		0.00474784	-0.992		1	0.00474784	1	3.46116e-36
Klf6	KLF6	6.50064e-35	-11.766	No	Yes	No		5.74856e-07	-1.506		1	5.74856e-07	1	2.92149e-32
E2f2	E2F2	8.44717e-35	12.011	No	Yes	No		1.41174e-05	2.175		1	1.41174e-05	1	1.5553e-33
Pbp2	PEBP1	8.77081e-35	-12.224	No	Yes	No		0.000197207	-2.776		1	0.000197207	1	1.15706e-34
Il17ra	IL17RA	1.06118e-34	-11.793	No	Yes	No		1.30757e-06	-1.072		1	1.30757e-06	1	2.12079e-32
Ptpre	PTPRE	1.10703e-34	-12.621	No	No	No		0.0358046	-1.184		1	0.0358046	1	8.08771e-37
Gdi1	GDI1	1.23052e-34	11.666	No	Yes	No		3.3938e-07	0.981		1	3.3938e-07	1	9.50778e-32
Plcxd3	PLCXD3	1.25782e-34	11.984	No	Yes	No		1.53129e-05	4.38		1	1.53129e-05	1	2.15507e-33
Smo	SMO	1.50021e-34	-11.981	No	Yes	No		1.76877e-05	-2.266		1	1.76877e-05	1	2.2345e-33
Arhgap11a	ARHGAP11A	1.55971e-34	12.106	No	Yes	No		8.37934e-05	0.987		1	8.37934e-05	1	4.90829e-34
Kcnip2	KCNIP2	1.88086e-34	11.594	No	Yes	No		2.25411e-07	5.224		1	2.25411e-07	1	2.20999e-31
Prrx2	PRRX2	1.98775e-34	-12.433	No	No	No		0.00609364	-2.097		1	0.00609364	1	8.65086e-36
Cacnb4	CACNB4	2.5416e-34	12.395	No	No	No		0.00487481	2.273		1	0.00487481	1	1.39073e-35
Hic2	HIC2	2.61569e-34	12.39	No	No	No		0.00471682	0.694		1	0.00471682	1	1.48022e-35
Zfp3	ZFP3	2.80778e-34	12.123	No	Yes	No		0.000188189	0.737		1	0.000188189	1	3.98921e-34
Spred1	SPRED1	2.87644e-34	-10.71	Yes	Yes	Yes	4.48835e-05	3.75318e-07	-2.043	98%	4.48835e-05	3.75318e-07	0	4.56809e-27
Usp20	USP20	2.89559e-34	12.687	No	No	No		0.221968	0.205		1	0.221968	1	3.49044e-37
Scx		3.01446e-34	-12.658	No	No	No		0.159805	-0.717		1	0.159805	1	5.05204e-37
Gpat3	GPAT3	3.14804e-34	-11.868	No	Yes	No		9.72513e-06	-2.471		1	9.72513e-06	1	8.67837e-33
Hnrnpd	HNRNPD	3.60361e-34	7.416	Yes	No	No	1.36348e-23	0.117777	0.324		1.36348e-23	0.117777	1	6.03552e-14
Eloc	ELOC	3.61264e-34	12.707	No	No	No		0.359432	0.169		1	0.359432	1	2.70346e-37
Arhgef40	ARHGEF40	3.83786e-34	-12.47	No	No	No		0.0189986	-0.759		1	0.0189986	1	5.4413e-36
Zfp941		3.97307e-34	11.842	No	Yes	No		9.04856e-06	2.092		1	9.04856e-06	1	1.1837e-32
Rara	RARA	4.1838e-34	-11.875	No	Yes	No		1.41482e-05	-1.47		1	1.41482e-05	1	7.9817e-33
Zfp287	ZNF287	4.22747e-34	11.963	No	Yes	No		4.1115e-05	1.058		1	4.1115e-05	1	2.77596e-33
Parp3	PARP3	4.23878e-34	-11.747	No	Yes	No		3.12821e-06	-1.755		1	3.12821e-06	1	3.65853e-32
Akap5	AKAP5	4.47304e-34	11.604	No	Yes	No		6.14997e-07	2.644		1	6.14997e-07	1	1.96629e-31
Cebpd		4.71049e-34	-12.011	No	Yes	No		8.19791e-05	-1.423		1	8.19791e-05	1	1.5553e-33
Ccr1	CCR1	4.73798e-34	-11.913	No	Yes	No		2.53319e-05	-2.126		1	2.53319e-05	1	5.06335e-33
Ldlrap1	LDLRAP1	5.42146e-34	-11.981	No	Yes	No		6.58937e-05	-1.942		1	6.58937e-05	1	2.2345e-33
Dlg5	DLG5	5.97916e-34	-12.062	No	Yes	No		0.00019416	-0.772		1	0.00019416	1	8.38307e-34
Fcgrt	FCGRT	6.13393e-34	-11.93	No	Yes	No		4.04684e-05	-1.787		1	4.04684e-05	1	4.12867e-33
Lpar1	LPAR1	6.47418e-34	-11.917	No	Yes	No		3.65879e-05	-2.938		1	3.65879e-05	1	4.82609e-33
Gabrq		7.71214e-34	12.136	No	Yes	No		0.000620577	3.777		1	0.000620577	1	3.40366e-34
Sfmbt2	SFMBT2	8.11287e-34	-12.631	No	No	No		0.312333	-0.733		1	0.312333	1	7.12281e-37
Cd53	CD53	1.15422e-33	-11.956	No	Yes	No		0.000105692	-1.534		1	0.000105692	1	3.0201e-33
Gng4	GNG4	1.23152e-33	11.74	No	Yes	No		8.58283e-06	3.255		1	8.58283e-06	1	3.97432e-32
Agpat2	AGPAT2	1.3342e-33	-11.825	No	Yes	No		2.55441e-05	-1.302		1	2.55441e-05	1	1.44951e-32
Zfp446	ZNF446	1.33939e-33	11.609	No	Yes	No		2.00438e-06	1.103		1	2.00438e-06	1	1.85464e-31
Plk2	PLK2	1.34431e-33	-11.854	No	Yes	No		3.63755e-05	-1.469		1	3.63755e-05	1	1.02579e-32
Lats2	LATS2	1.5039e-33	-11.592	No	Yes	No		1.85026e-06	-2.121		1	1.85026e-06	1	2.26221e-31
E2f8	E2F8	1.54941e-33	12.029	No	Yes	No		0.000344998	1.035		1	0.000344998	1	1.25086e-33
Ago2	AGO2	1.56547e-33	1.541	Yes	No	No	8.60727e-36	0.821782	-0.06		8.60727e-36	0.821782	1	0.0616584
Mzf1	MZF1	1.84013e-33	11.966	No	Yes	No		0.00019222	1.54		1	0.00019222	1	2.67743e-33
Arhgap45	ARHGAP45	1.89356e-33	-11.973	No	Yes	No		0.000215362	-1.958		1	0.000215362	1	2.46082e-33
Cmklr1	CMKLR1	1.95993e-33	-12.158	No	No	No		0.00211085	-1.627		1	0.00211085	1	2.60083e-34
Cavin1	CAVIN1	1.9912e-33	-11.7	No	Yes	No		8.75569e-06	-2.627		1	8.75569e-06	1	6.37267e-32
Mcl1	MCL1	2.44357e-33	-11.393	No	Yes	No		3.0374e-07	-1.048		1	3.0374e-07	1	2.26558e-30
Zfp61	ZNF226	2.45832e-33	11.508	No	Yes	No		1.15175e-06	1.115		1	1.15175e-06	1	6.01172e-31
Fanca	FANCA	2.61571e-33	12.207	No	No	No		0.00517398	0.89		1	0.00517398	1	1.42606e-34
Meaf6	MEAF6	2.7733e-33	11.463	No	Yes	No		7.74196e-07	1.452		1	7.74196e-07	1	1.0119e-30
Adam10	ADAM10	3.46436e-33	-6.312	Yes	No	Yes	1.22889e-25	0.0581358	-0.444	79%	1.22889e-25	0.0581358	5.303e-166	1.37726e-10
Bcor	BCOR	3.60563e-33	11.405	No	Yes	No		5.19316e-07	1.104		1	5.19316e-07	1	1.97389e-30
Ifngr1	IFNGR1	3.64482e-33	-11.472	No	Yes	No		1.13653e-06	-1.506		1	1.13653e-06	1	9.11972e-31
Rarg	RARG	3.82269e-33	-11.716	No	Yes	No		2.06244e-05	-2.456		1	2.06244e-05	1	5.27693e-32
Mapk8ip1	MAPK8IP1	4.3106e-33	11.343	No	Yes	No		3.06403e-07	2.058		1	3.06403e-07	1	4.01711e-30
Cyth4	CYTH4	5.15143e-33	-11.953	No	Yes	No		0.000471834	-1.71		1	0.000471834	1	3.13116e-33
Dll3	DLL3	5.17565e-33	11.501	No	Yes	No		2.27692e-06	4.45		1	2.27692e-06	1	6.51979e-31
Ago1	AGO1	5.24592e-33	11.198	No	Yes	No		7.21823e-08	1.487		1	7.21823e-08	1	2.08521e-29
Zfr2	ZFR2	5.26606e-33	11.518	No	Yes	No		2.82266e-06	2.023		1	2.82266e-06	1	5.35337e-31
Zbtb48	ZBTB48	5.83984e-33	12.274	No	No	No		0.0268957	0.405		1	0.0268957	1	6.24629e-35
Batf	BATF	6.55992e-33	-12.222	No	No	No		0.0159588	-1.154		1	0.0159588	1	1.18588e-34
Gng12	GNG12	7.11626e-33	-11.339	No	Yes	No		4.89217e-07	-1.233		1	4.89217e-07	1	4.205e-30
Elavl2	ELAVL2	7.57093e-33	11.786	No	Yes	No		9.5112e-05	4.146		1	9.5112e-05	1	2.30458e-32
Nsg2	NSG2	8.42118e-33	11.93	No	Yes	No		0.000592081	3.385		1	0.000592081	1	4.12867e-33
Twist2	TWIST2	9.6383e-33	-11.482	No	Yes	No		3.45544e-06	-3.441		1	3.45544e-06	1	8.1239e-31
Csf1r	CSF1R	1.00792e-32	-11.821	No	Yes	No		0.000193315	-2.139		1	0.000193315	1	1.52022e-32
Pde11a	PDE11A	1.07184e-32	11.885	No	Yes	No		0.000441974	3.261		1	0.000441974	1	7.08175e-33
H2bc21		1.44859e-32	11.446	No	Yes	No		3.46144e-06	2.532		1	3.46144e-06	1	1.23124e-30
Flt1	FLT1	1.55422e-32	-11.826	No	Yes	No		0.000319799	-1.145		1	0.000319799	1	1.43235e-32
Stradb	STRADB	1.99469e-32	11.805	No	Yes	No		0.000321677	0.619		1	0.000321677	1	1.83895e-32
Moap1	MOAP1	2.18092e-32	11.598	No	Yes	No		3.07344e-05	1.179		1	3.07344e-05	1	2.10911e-31
Kiss1r	KISS1R	2.573e-32	11.382	No	Yes	No		2.98763e-06	1.959		1	2.98763e-06	1	2.57035e-30
Itgav	ITGAV	2.73055e-32	-11.149	No	Yes	No		2.25411e-07	-2.028		1	2.25411e-07	1	3.62078e-29
Grin3a	GRIN3A	2.95464e-32	11.317	No	Yes	No		1.63704e-06	3.097		1	1.63704e-06	1	5.40542e-30
Sod1	SOD1	3.06105e-32	11.961	No	No	No		0.00322675	0.436		1	0.00322675	1	2.84364e-33
Irak4	IRAK4	3.10192e-32	-11.525	No	Yes	No		1.88454e-05	-1.206		1	1.88454e-05	1	4.93561e-31
Myd88	MYD88	3.14294e-32	-11.357	No	Yes	No		2.75434e-06	-1.417		1	2.75434e-06	1	3.42276e-30
Mcm3	MCM3	3.28133e-32	11.564	No	Yes	No		3.14209e-05	1.126		1	3.14209e-05	1	3.13589e-31
Nos3	NOS3	3.42862e-32	-11.549	No	Yes	No		2.76011e-05	-1.529		1	2.76011e-05	1	3.73422e-31
Gnb4	GNB4	3.62733e-32	-11.832	No	Yes	No		0.000818844	-1.757		1	0.000818844	1	1.33355e-32
Cd86	CD86	3.62738e-32	-11.781	No	Yes	No		0.000446533	-1.644		1	0.000446533	1	2.44547e-32
Tigd3	TIGD3	3.63446e-32	11.163	No	Yes	No		3.5371e-07	2.302		1	3.5371e-07	1	3.0934e-29
Sertad1	SERTAD1	3.67704e-32	-11.561	No	Yes	No		3.40984e-05	-1.014		1	3.40984e-05	1	3.2474e-31
Itgb2	ITGB2	3.80419e-32	-11.65	No	Yes	No		9.99379e-05	-1.586		1	9.99379e-05	1	1.14729e-31
Thy1	THY1	4.353e-32	-12.023	No	No	No		0.00978692	-1.565		1	0.00978692	1	1.34512e-33
Rrad	RRAD	4.64941e-32	-11.779	No	Yes	No		0.000562432	-2.251		1	0.000562432	1	2.50419e-32
Racgap1	RACGAP1	4.83246e-32	11.409	No	Yes	No		7.77275e-06	1.203		1	7.77275e-06	1	1.88519e-30
Tnfrsf9	TNFRSF9	4.96277e-32	-11.643	No	Yes	No		0.000120904	-2.494		1	0.000120904	1	1.24548e-31
Flna	FLNA	5.67251e-32	-11.269	No	Yes	No		1.85026e-06	-1.982		1	1.85026e-06	1	9.3339e-30
Tbc1d2b	TBC1D2B	7.06727e-32	-11.323	No	Yes	No		4.28634e-06	-1.439		1	4.28634e-06	1	5.04784e-30
Pkd2l1	PKD2L1	7.41264e-32	11.881	No	No	No		0.00305852	3.798		1	0.00305852	1	7.42896e-33
Egfl7	EGFL7	7.54289e-32	-11.885	No	No	No		0.00326629	-0.968		1	0.00326629	1	7.08175e-33
Plxnd1	PLXND1	7.69165e-32	-11.327	No	Yes	No		4.89341e-06	-1.826		1	4.89341e-06	1	4.8226e-30
Alk	ALK	7.95612e-32	11.467	No	Yes	No		2.52856e-05	3.571		1	2.52856e-05	1	9.66215e-31
Tas1r3	TAS1R3	8.00427e-32	11.727	No	Yes	No		0.000530459	1.196		1	0.000530459	1	4.63429e-32
Prdm8	PRDM8	8.24177e-32	-12.321	No	No	No		0.725584	0.304		1	0.725584	1	3.49115e-35
Maf	MAF	9.20726e-32	-11.32	No	Yes	No		5.43276e-06	-2.467		1	5.43276e-06	1	5.2236e-30
Sept9		1.07025e-31	-11.257	No	Yes	No		3.09595e-06	-2.02		1	3.09595e-06	1	1.06959e-29
Ankrd1	ANKRD1	1.09257e-31	-12.026	No	No	No		0.0260745	-2.098		1	0.0260745	1	1.29714e-33
Zranb3	ZRANB3	1.10082e-31	11.285	No	Yes	No		4.37985e-06	1.176		1	4.37985e-06	1	7.78208e-30
Dpysl3	DPYSL3	1.29948e-31	-11.78	No	No	No		0.00163279	-1.728		1	0.00163279	1	2.47465e-32
Gja1		2.22634e-31	-11.545	No	Yes	No		0.000179416	-3.063		1	0.000179416	1	3.91207e-31
Pcna	PCNA	2.3989e-31	10.841	No	Yes	No		6.88699e-08	1.511		1	6.88699e-08	1	1.10026e-27
Pot1a	POT1	2.44324e-31	11.421	No	Yes	No		4.70185e-05	0.889		1	4.70185e-05	1	1.64216e-30
Mlst8	MLST8	2.73262e-31	11.619	No	Yes	No		0.000524928	0.416		1	0.000524928	1	1.64988e-31
Rassf1	RASSF1	2.73306e-31	-10.889	No	Yes	No		1.33201e-07	-1.024		1	1.33201e-07	1	6.50303e-28
Il10ra	IL10RA	2.80812e-31	-11.656	No	Yes	No		0.000832923	-1.705		1	0.000832923	1	1.06927e-31
Vav3	VAV3	2.96133e-31	-12.003	No	No	No		0.0548965	-1.157		1	0.0548965	1	1.71324e-33
Fosl2	FOSL2	3.61441e-31	-11.505	No	Yes	No		0.000185375	-1.55		1	0.000185375	1	6.22447e-31
Pask	PASK	3.61547e-31	11.427	No	Yes	No		7.53113e-05	1.285		1	7.53113e-05	1	1.53258e-30
Gli2	GLI2	3.85449e-31	-11.247	No	Yes	No		1.02883e-05	-2.381		1	1.02883e-05	1	1.19802e-29
Ajuba	AJUBA	4.46352e-31	-11.578	No	Yes	No		0.000537878	-2.074		1	0.000537878	1	2.66372e-31
Ptch1	PTCH1	5.01869e-31	11.761	No	No	No		0.00521289	0.783		1	0.00521289	1	3.09978e-32
Tlx3	TLX3	6.07145e-31	11.12	No	Yes	No		3.91848e-06	4.67		1	3.91848e-06	1	5.0136e-29
Zeb2	ZEB2	6.17484e-31	-11.604	No	No	No		0.00101659	-1.403		1	0.00101659	1	1.96629e-31
Zc3h12a	ZC3H12A	6.3981e-31	-11.29	No	Yes	No		2.81984e-05	-1.828		1	2.81984e-05	1	7.35183e-30
Barhl1	BARHL1	6.40741e-31	12.053	No	No	No		0.222033	1.083		1	0.222033	1	9.35085e-34
Pola1	POLA1	8.27747e-31	10.762	No	Yes	No		1.03796e-07	1.433		1	1.03796e-07	1	2.60143e-27
Zdhhc12	ZDHHC12	8.94688e-31	11.61	No	No	No		0.00159541	0.493		1	0.00159541	1	1.83308e-31
Lat2	LAT2	9.22664e-31	-11.427	No	Yes	No		0.000196948	-1.651		1	0.000196948	1	1.53258e-30
Ap1g1	AP1G1	9.35214e-31		Yes	No	No	3.49762e-32	0.00875035	-0.487		3.49762e-32	0.00875035	1	1
Rgs8	RGS8	9.75595e-31	11.576	No	No	No		0.00117225	2.721		1	0.00117225	1	2.72658e-31
Gid4	GID4	1.06894e-30	11.595	No	No	No		0.00160711	0.576		1	0.00160711	1	2.18433e-31
Zfp94	ZNF45	1.06982e-30	11.435	No	Yes	No		0.000251376	0.921		1	0.000251376	1	1.39768e-30
Fcer1g	FCER1G	1.22867e-30	-11.491	No	Yes	No		0.000553231	-1.631		1	0.000553231	1	7.32036e-31
Tsc2	TSC2	1.24204e-30	11.373	No	Yes	No		0.000143701	0.633		1	0.000143701	1	2.84972e-30
Ghr	GHR	1.60976e-30	-11.762	No	No	No		0.0174452	-0.656		1	0.0174452	1	3.06328e-32
Trip13	TRIP13	1.72375e-30	12.067	No	No	No		0.726666	-0.098		1	0.726666	1	7.8891e-34
Tcf12	TCF12	1.84178e-30	3.686	Yes	No	No	4.33719e-28	0.0124206	0.576		4.33719e-28	0.0124206	1	0.000113903
Apc2	APC2	1.98274e-30	10.872	No	Yes	No		8.44598e-07	4.157		1	8.44598e-07	1	7.83635e-28
Egfr	EGFR	2.01589e-30	-11.491	No	Yes	No		0.000919653	-1.24		1	0.000919653	1	7.32036e-31
Tfec	TFEC	2.043e-30	-11.691	No	No	No		0.00963267	-1.152		1	0.00963267	1	7.08541e-32
Ecm1	ECM1	2.2181e-30	-11.105	No	Yes	No		1.25214e-05	-2.477		1	1.25214e-05	1	5.93087e-29
Sfrp5	SFRP5	2.42677e-30	11.531	No	No	No		0.0017692	3.755		1	0.0017692	1	4.6034e-31
Dhfr	DHFR	2.8684e-30	11.234	No	Yes	No		6.96598e-05	1.1		1	6.96598e-05	1	1.3881e-29
Prox1	PROX1	2.91821e-30	11.464	No	Yes	No		0.000983906	3.263		1	0.000983906	1	1.00029e-30
Zfp583	ZNF583	3.04944e-30	11.485	No	No	No		0.0013122	1.214		1	0.0013122	1	7.84677e-31
Zfp704	ZNF704	3.41261e-30	10.548	No	Yes	No		4.45461e-08	1.676		1	4.45461e-08	1	2.59449e-26
Zscan20	ZSCAN20	3.5929e-30	11.741	No	No	No		0.0310235	0.542		1	0.0310235	1	3.92761e-32
9330182L06Rik		3.65028e-30	11.389	No	Yes	No		0.000522114	3.046		1	0.000522114	1	2.37201e-30
Habp4	HABP4	4.47886e-30	11.294	No	Yes	No		0.000217508	1.582		1	0.000217508	1	7.0247e-30
Rab7	RAB7A	4.49352e-30	-11.033	No	Yes	No		1.15756e-05	-0.676		1	1.15756e-05	1	1.3244e-28
Iqsec3	IQSEC3	4.88237e-30	11.622	No	No	No		0.0104802	2.755		1	0.0104802	1	1.59295e-31
Esrrb	ESRRB	5.0947e-30	11.36	No	Yes	No		0.000527341	3.574		1	0.000527341	1	3.30723e-30
Acvr2b	ACVR2B	5.25973e-30	10.682	No	Yes	No		2.91645e-07	2.259		1	2.91645e-07	1	6.179e-27
Rtn1	RTN1	5.32377e-30	11.307	No	Yes	No		0.000301186	3.352		1	0.000301186	1	6.05808e-30
Baz2b	BAZ2B	5.32581e-30	11.279	No	Yes	No		0.000219089	0.688		1	0.000219089	1	8.33146e-30
Rfx3	RFX3	5.62274e-30	10.637	No	Yes	No		1.92529e-07	1.807		1	1.92529e-07	1	1.0024e-26
Mpp1	MPP1	6.24259e-30	-10.999	No	Yes	No		1.11219e-05	-1.623		1	1.11219e-05	1	1.93196e-28
Csf2rb	CSF2RB	6.39071e-30	-11.364	No	Yes	No		0.000696723	-1.406		1	0.000696723	1	3.15919e-30
Hnrnpab	HNRNPAB	6.42239e-30	11.815	No	No	No		0.135495	0.261		1	0.135495	1	1.63274e-32
Chrnb2	CHRNB2	6.7368e-30	10.624	No	Yes	No		2.0164e-07	2.665		1	2.0164e-07	1	1.15234e-26
Maml1	MAML1	7.11216e-30	-10.566	No	Yes	No		1.14695e-07	-1.086		1	1.14695e-07	1	2.14189e-26
Il13ra1	IL13RA1	8.10038e-30	-10.933	No	Yes	No		7.00611e-06	-1.561		1	7.00611e-06	1	4.00769e-28
Foxn4	FOXN4	8.27112e-30	11.662	No	No	No		0.0287864	2.384		1	0.0287864	1	9.96525e-32
Nfkbia	NFKBIA	8.33154e-30	-10.87	No	Yes	No		3.60817e-06	-1.357		1	3.60817e-06	1	8.01004e-28
Trip10	TRIP10	8.40205e-30	-10.568	No	Yes	No		1.39041e-07	-2.065		1	1.39041e-07	1	2.09671e-26
Ccn2	CCN2	1.05469e-29	-11.368	No	No	No		0.00122016	-1.723		1	0.00122016	1	3.01773e-30
Syk	SYK	1.13773e-29	-11.604	No	No	No		0.0202422	-0.903		1	0.0202422	1	1.96629e-31
Scarf1	SCARF1	1.32506e-29	-11.09	No	Yes	No		6.63608e-05	-1.567		1	6.63608e-05	1	7.01439e-29
Rnd3	RND3	1.36843e-29	-10.676	No	Yes	No		7.29932e-07	-2.113		1	7.29932e-07	1	6.59152e-27
Src	SRC	1.46709e-29	-10.778	No	Yes	No		2.36366e-06	-1.163		1	2.36366e-06	1	2.18645e-27
Gtf2a1	GTF2A1	1.49543e-29	10.905	No	Yes	No		9.66264e-06	0.657		1	9.66264e-06	1	5.45466e-28
Ramp2	RAMP2	1.7981e-29	-11.247	No	Yes	No		0.000531659	-1.129		1	0.000531659	1	1.19802e-29
Cd80	CD80	1.9033e-29	-11.315	No	No	No		0.00122104	-1.322		1	0.00122104	1	5.53012e-30
Arl6	ARL6	1.96275e-29	10.779	No	Yes	No		3.22233e-06	1.28		1	3.22233e-06	1	2.16281e-27
Grem1	GREM1	1.96628e-29	-10.909	No	Yes	No		1.3376e-05	-5.247		1	1.3376e-05	1	5.21992e-28
Ptprz1	PTPRZ1	2.04874e-29	11.787	No	No	No		0.319804	1.073		1	0.319804	1	2.27739e-32
Zfp454	ZNF454	2.11315e-29	10.616	No	Yes	No		5.98867e-07	2.966		1	5.98867e-07	1	1.25546e-26
Rundc3a	RUNDC3A	2.2601e-29	10.944	No	Yes	No		2.26945e-05	3.096		1	2.26945e-05	1	3.54984e-28
Lyl1	LYL1	2.26095e-29	-11.457	No	No	No		0.00743141	-1.781		1	0.00743141	1	1.08449e-30
Mmp9	MMP9	2.56925e-29	-11.183	No	Yes	No		0.000372147	-3.507		1	0.000372147	1	2.46958e-29
Tsc22d3	TSC22D3	3.02446e-29	-10.66	No	Yes	No		1.38795e-06	-2.177		1	1.38795e-06	1	7.82987e-27
Erf	ERF	3.0455e-29	-10.92	No	Yes	No		2.36663e-05	-1.047		1	2.36663e-05	1	4.62479e-28
Flii	FLII	3.13921e-29	-11.174	No	Yes	No		0.000413129	-0.522		1	0.000413129	1	2.73313e-29
Nfam1	NFAM1	4.52739e-29	-11.23	No	No	No		0.00113262	-1.823		1	0.00113262	1	1.45239e-29
Mrgprf	MRGPRF	4.55169e-29	-11.221	No	No	No		0.00102861	-3.057		1	0.00102861	1	1.60806e-29
Snord71		4.69128e-29		Yes	No	No	3.49762e-32	0.487828	-0.638		3.49762e-32	0.487828	1	1
Gpr19	GPR19	5.03199e-29	10.728	No	Yes	No		4.87649e-06	1.604		1	4.87649e-06	1	3.76031e-27
Thbs1	THBS1	5.64062e-29	-11.573	No	No	No		0.0730273	-0.915		1	0.0730273	1	2.82364e-31
Klhl12	KLHL12	5.71969e-29	11.005	No	Yes	No		0.000115721	0.773		1	0.000115721	1	1.80758e-28
Rasa1	RASA1	5.93597e-29	-5.912	Yes	No	Yes	2.9795e-23	0.431592	-0.12	93%	2.9795e-23	0.431592	5.40692e-211	1.68989e-09
Inpp5d	INPP5D	6.14801e-29	-11.047	No	Yes	No		0.000198789	-1.808		1	0.000198789	1	1.13332e-28
Pde1b	PDE1B	6.26823e-29	-11.171	No	Yes	No		0.000812935	-1.713		1	0.000812935	1	2.82704e-29
Taf5	TAF5	6.85291e-29	11.392	No	No	No		0.0109909	0.427		1	0.0109909	1	2.29173e-30
Plek	PLEK	7.05241e-29	-11.18	No	No	No		0.00101555	-1.239		1	0.00101555	1	2.5545e-29
Zdhhc22	ZDHHC22	7.06123e-29	11	No	Yes	No		0.00013595	1.601		1	0.00013595	1	1.91066e-28
Spa17	SPA17	7.24546e-29	10.682	No	Yes	No		4.31661e-06	2.196		1	4.31661e-06	1	6.179e-27
Rgs7bp	RGS7BP	8.15577e-29	11.23	No	No	No		0.00207401	2.643		1	0.00207401	1	1.45239e-29
Gata6	GATA6	9.25745e-29	-11.049	No	Yes	No		0.000309587	-1.97		1	0.000309587	1	1.10835e-28
Arhgap30	ARHGAP30	1.09496e-28	-11.164	No	No	No		0.00133309	-1.513		1	0.00133309	1	3.05879e-29
Loxl2	LOXL2	1.13291e-28	-11.044	No	Yes	No		0.000360383	-2.761		1	0.000360383	1	1.17181e-28
Zdhhc24	ZDHHC24	1.15402e-28	11.477	No	No	No		0.0500018	0.481		1	0.0500018	1	8.60753e-31
Itgam	ITGAM	1.15839e-28	-10.729	No	Yes	No		1.16153e-05	-2.365		1	1.16153e-05	1	3.71984e-27
Pkd2	PKD2	1.23627e-28	-11.189	No	No	No		0.00200152	-0.804		1	0.00200152	1	2.30805e-29
Camk2b	CAMK2B	1.36553e-28	11.482	No	No	No		0.0629859	1.497		1	0.0629859	1	8.1239e-31
Zfp512	ZNF512	1.36826e-28	11.238	No	No	No		0.003865	0.495		1	0.003865	1	1.32663e-29
Rap2b	RAP2B	1.47365e-28	-10.506	No	Yes	No		1.3654e-06	-1.565		1	1.3654e-06	1	4.05295e-26
Sox1	SOX1	1.72273e-28	11.037	No	Yes	No		0.000512951	3.96		1	0.000512951	1	1.26676e-28
Shc1	SHC1	1.75543e-28	-10.16	No	Yes	No		4.43009e-08	-1.528		1	4.43009e-08	1	1.49538e-24
Foxl1	FOXL1	1.83417e-28	-10.979	No	Yes	No		0.00028743	-3.79		1	0.00028743	1	2.41116e-28
Zmym1	ZMYM1	2.01807e-28	11.012	No	Yes	No		0.000457163	0.803		1	0.000457163	1	1.67247e-28
Arfgef3	ARFGEF3	2.10206e-28	10.836	No	Yes	No		6.86137e-05	3.555		1	6.86137e-05	1	1.16206e-27
Kcnh6	KCNH6	2.19549e-28	11.142	No	No	No		0.00212867	3.542		1	0.00212867	1	3.917e-29
Zmynd8	ZMYND8	2.24707e-28	7.571	Yes	No	No	3.16143e-17	0.145865	0.233		3.16143e-17	0.145865	1	1.85181e-14
Ric8b	RIC8B	2.37467e-28	10.71	No	Yes	No		1.97863e-05	0.719		1	1.97863e-05	1	4.56809e-27
Gria2	GRIA2	2.37622e-28	10.852	No	Yes	No		9.27137e-05	3.343		1	9.27137e-05	1	9.75543e-28
Sirt3	SIRT3	2.47072e-28	10.793	No	Yes	No		5.06903e-05	0.756		1	5.06903e-05	1	1.85731e-27
Bard1	BARD1	2.66494e-28	10.826	No	Yes	No		7.85134e-05	1.258		1	7.85134e-05	1	1.29617e-27
Zfp36l2	ZFP36L2	2.6741e-28	-10.262	No	Yes	No		1.95422e-07	-2.053		1	1.95422e-07	1	5.22596e-25
Pidd1	PIDD1	2.79632e-28	10.446	No	Yes	No		1.39928e-06	2.163		1	1.39928e-06	1	7.6418e-26
Zfp36	ZFP36	2.80171e-28	-10.905	No	Yes	No		0.000196423	-1.362		1	0.000196423	1	5.45466e-28
Nlgn1	NLGN1	2.83632e-28	10.752	No	Yes	No		3.74212e-05	2.957		1	3.74212e-05	1	2.89952e-27
Mmp2	MMP2	2.86815e-28	-11.186	No	No	No		0.00459718	-1.726		1	0.00459718	1	2.38746e-29
Lhx2	LHX2	2.8941e-28	10.73	No	Yes	No		3.0104e-05	3.729		1	3.0104e-05	1	3.67981e-27
Tiam2	TIAM2	2.9425e-28	-10.443	No	Yes	No		1.42867e-06	-1.84		1	1.42867e-06	1	7.88726e-26
Dnmt1	DNMT1	3.4073e-28	10.173	No	Yes	No		1.00129e-07	1.129		1	1.00129e-07	1	1.30861e-24
Nfyb	NFYB	3.42943e-28	10.487	No	Yes	No		2.66135e-06	0.938		1	2.66135e-06	1	4.95629e-26
Rgs10	RGS10	5.05979e-28	-10.733	No	Yes	No		5.5243e-05	-1.802		1	5.5243e-05	1	3.56225e-27
Rcan1	RCAN1	5.205e-28	-11.035	No	No	No		0.00156418	-1.227		1	0.00156418	1	1.29526e-28
Nod1	NOD1	5.81565e-28	-10.429	No	Yes	No		2.48458e-06	-1.81		1	2.48458e-06	1	9.1401e-26
Msh2	MSH2	6.06113e-28	10.192	No	Yes	No		2.20132e-07	1.145		1	2.20132e-07	1	1.07644e-24
Sbno2	SBNO2	6.29051e-28	-10.647	No	Yes	No		2.73431e-05	-0.992		1	2.73431e-05	1	9.00375e-27
Zfp78	ZNF570	6.34109e-28	10.77	No	Yes	No		0.000104078	1.233		1	0.000104078	1	2.38501e-27
Nkx6-2	NKX6-2	6.62362e-28	11.01	No	No	No		0.00151819	3.334		1	0.00151819	1	1.71002e-28
Kat8	KAT8	6.75698e-28	10.805	No	Yes	No		0.000162593	0.69		1	0.000162593	1	1.62979e-27
Nab1	NAB1	6.83417e-28	-11.341	No	No	No		0.0652331	-0.357		1	0.0652331	1	4.10999e-30
Unc5a	UNC5A	7.15566e-28	10.833	No	Yes	No		0.000234091	2.404		1	0.000234091	1	1.20078e-27
Zfp316		7.23219e-28	11.103	No	No	No		0.00468556	0.477		1	0.00468556	1	6.06513e-29
Rhog	RHOG	7.57712e-28	-10.5	No	Yes	No		6.90296e-06	-1.053		1	6.90296e-06	1	4.31901e-26
Arid5a	ARID5A	7.87847e-28	-11.273	No	No	No		0.0347948	-0.641		1	0.0347948	1	8.91932e-30
Arhgap39	ARHGAP39	7.88058e-28	10.616	No	Yes	No		2.47265e-05	0.962		1	2.47265e-05	1	1.25546e-26
Tgfb1i1	TGFB1I1	8.8176e-28	-10.71	No	Yes	No		7.62839e-05	-2.208		1	7.62839e-05	1	4.56809e-27
Rel	REL	9.46078e-28	-10.621	No	Yes	No		3.14837e-05	-1.495		1	3.14837e-05	1	1.18999e-26
Ppp6r3	PPP6R3	9.52529e-28		Yes	No	No	4.05231e-30	0.0931029	0.274		4.05231e-30	0.0931029	1	1
Arhgap42	ARHGAP42	9.79561e-28	-10.45	No	Yes	No		5.30016e-06	-2.388		1	5.30016e-06	1	7.32626e-26
Tal1	TAL1	1.019e-27	-11.237	No	No	No		0.03014	-1.017		1	0.03014	1	1.34174e-29
Fst	FST	1.04101e-27	-11.313	No	No	No		0.0730671	-0.929		1	0.0730671	1	5.65766e-30
Plin2	PLIN2	1.06146e-27	-10.407	No	Yes	No		3.66153e-06	-1.727		1	3.66153e-06	1	1.15184e-25
Drd2	DRD2	1.10525e-27	10.649	No	Yes	No		4.98915e-05	4.972		1	4.98915e-05	1	8.81241e-27
Sox17	SOX17	1.13154e-27	-10.889	No	Yes	No		0.000692646	-1.493		1	0.000692646	1	6.50303e-28
Zmym6	ZMYM6	1.13437e-27	10.986	No	No	No		0.00202384	0.603		1	0.00202384	1	2.23134e-28
Zfp36l1	ZFP36L1	1.30126e-27	-10.878	No	Yes	No		0.000708831	-1.691		1	0.000708831	1	7.33737e-28
Zfp57	ZFP57	1.35848e-27	-11.141	No	No	No		0.0137242	-1.714		1	0.0137242	1	3.96124e-29
Wdr90	WDR90	1.39415e-27	10.302	No	Yes	No		1.61812e-06	1.866		1	1.61812e-06	1	3.45057e-25
Cat	CAT	1.43943e-27	-10.604	No	Yes	No		4.04211e-05	-1.665		1	4.04211e-05	1	1.42751e-26
Ets1	ETS1	1.65013e-27	-10.401	No	Yes	No		5.41376e-06	-1.513		1	5.41376e-06	1	1.22672e-25
Hbs1l	HBS1L	1.79471e-27	10.894	No	No	No		0.0011763	0.586		1	0.0011763	1	6.15558e-28
Zfyve27	ZFYVE27	1.8487e-27	10.582	No	Yes	No		4.1339e-05	0.812		1	4.1339e-05	1	1.80583e-26
Jdp2	JDP2	1.92418e-27	-10.423	No	Yes	No		7.99023e-06	-1.991		1	7.99023e-06	1	9.73563e-26
Aplnr	APLNR	1.92631e-27	-11.221	No	No	No		0.0484298	-1.292		1	0.0484298	1	1.60806e-29
Pdgfra	PDGFRA	1.93428e-27	-10.668	No	Yes	No		0.000108863	-3.093		1	0.000108863	1	7.18429e-27
Zcchc8	ZCCHC8	1.97465e-27	10.826	No	Yes	No		0.000616361	0.432		1	0.000616361	1	1.29617e-27
Cdc42ep5	CDC42EP5	2.06276e-27	-11.087	No	No	No		0.0115202	-1.362		1	0.0115202	1	7.25358e-29
Arhgap10	ARHGAP10	2.43657e-27	-10.184	No	Yes	No		8.48669e-07	-1.889		1	8.48669e-07	1	1.16875e-24
Elk3	ELK3	2.58594e-27	-10.786	No	Yes	No		0.000526136	-1.447		1	0.000526136	1	2.0043e-27
Pla2g3	PLA2G3	3.03549e-27	10.489	No	Yes	No		2.56303e-05	3.113		1	2.56303e-05	1	4.8525e-26
Kpna2		3.06419e-27		Yes	Yes	No	6.14478e-27	0.000204372	0.788		6.14478e-27	0.000204372	1	1
Abcb1a	ABCB1	3.16244e-27	-10.426	No	Yes	No		1.37524e-05	-2.413		1	1.37524e-05	1	9.43321e-26
Spg21	SPG21	3.31072e-27	-10.92	No	No	No		0.00294057	-0.527		1	0.00294057	1	4.62479e-28
Notch1	NOTCH1	3.45247e-27	-5.766	Yes	Yes	No	1.70259e-17	2.05478e-05	-1.695		1.70259e-17	2.05478e-05	1	4.05875e-09
Gpr156	GPR156	3.75908e-27	10.068	No	Yes	No		4.05115e-07	3.561		1	4.05115e-07	1	3.82591e-24
Med7	MED7	3.79237e-27	-10.815	No	No	No		0.00107021	-0.399		1	0.00107021	1	1.46146e-27
Gnaz	GNAZ	3.80056e-27	10.132	No	Yes	No		7.86889e-07	2.149		1	7.86889e-07	1	1.99208e-24
Pole	POLE	3.85525e-27	10.824	No	No	No		0.00120079	0.749		1	0.00120079	1	1.32478e-27
Gabrb3	GABRB3	3.9291e-27	10.757	No	Yes	No		0.000590634	3.522		1	0.000590634	1	2.74647e-27
Rhoj	RHOJ	3.97544e-27	-10.643	No	Yes	No		0.000174686	-1.383		1	0.000174686	1	9.39888e-27
Arl4c	ARL4C	4.37425e-27	-10.117	No	Yes	No		7.80171e-07	-1.402		1	7.80171e-07	1	2.32216e-24
Angptl6	ANGPTL6	4.71503e-27	10.474	No	Yes	No		3.44169e-05	1.234		1	3.44169e-05	1	5.68666e-26
Zfp521	ZNF521	4.86595e-27	-10.726	No	Yes	No		0.000526136	-2.076		1	0.000526136	1	3.84256e-27
Tbc1d16	TBC1D16	4.93568e-27	10.564	No	Yes	No		9.3762e-05	1.71		1	9.3762e-05	1	2.18804e-26
Creb3l1	CREB3L1	5.03362e-27	-10.695	No	Yes	No		0.000389775	-2.135		1	0.000389775	1	5.37098e-27
Cacna1a	CACNA1A	5.1565e-27	10.473	No	Yes	No		3.73429e-05	2.77		1	3.73429e-05	1	5.74707e-26
Scrt1		5.16106e-27	10.44	No	Yes	No		2.63874e-05	4.423		1	2.63874e-05	1	8.14054e-26
Smc3	SMC3	5.17326e-27	10.696	No	Yes	No		0.000405263	0.558		1	0.000405263	1	5.31336e-27
Ntsr2	NTSR2	5.53619e-27	10.779	No	No	No		0.0010676	3.333		1	0.0010676	1	2.16281e-27
Bach2	BACH2	5.56888e-27	-10.999	No	No	No		0.0120243	-1.016		1	0.0120243	1	1.93196e-28
Rhod	RHOD	5.68543e-27	-10.34	No	Yes	No		1.02172e-05	-2.695		1	1.02172e-05	1	2.32269e-25
Sirt5	SIRT5	5.97902e-27	6.797	Yes	No	No	1.10914e-16	0.00421921	1.125		1.10914e-16	0.00421921	1	5.341e-12
Vegfc	VEGFC	6.19316e-27	-10.473	No	Yes	No		4.50953e-05	-2.266		1	4.50953e-05	1	5.74707e-26
Cspg4	CSPG4	6.22656e-27	-11.136	No	No	No		0.0621976	-0.907		1	0.0621976	1	4.18996e-29
Runx2	RUNX2	6.38123e-27	-10.04	No	Yes	No		5.25747e-07	-2.744		1	5.25747e-07	1	5.08371e-24
P2ry6	P2RY6	6.83985e-27	-10.617	No	Yes	No		0.000231125	-1.845		1	0.000231125	1	1.24208e-26
Runx3	RUNX3	7.00779e-27	-10.583	No	Yes	No		0.000164743	-1.844		1	0.000164743	1	1.78665e-26
Rgl1	RGL1	7.07986e-27	-10.786	No	No	No		0.00148409	-1.319		1	0.00148409	1	2.0043e-27
Zbtb26	ZBTB26	8.44606e-27	9.939	Yes	No	No	2.57489e-05	0.00983829	0.529		2.57489e-05	0.00983829	1	1.4082e-23
Tlr4	TLR4	8.55833e-27	-10.491	No	Yes	No		7.61161e-05	-1.315		1	7.61161e-05	1	4.75087e-26
Phox2a	PHOX2A	8.59767e-27	10.608	No	Yes	No		0.000265649	3.025		1	0.000265649	1	1.36771e-26
Ccl2	CCL2	9.25468e-27	-10.507	No	Yes	No		9.77399e-05	-3.407		1	9.77399e-05	1	4.01022e-26
Grk1	GRK1	9.33656e-27	10.975	No	No	No		0.0156938	0.477		1	0.0156938	1	2.52029e-28
Tbc1d9	TBC1D9	9.40181e-27	10.88	No	No	No		0.00554987	0.847		1	0.00554987	1	7.17815e-28
Aurkb	AURKB	1.01952e-26	10.539	No	Yes	No		0.000151673	1.191		1	0.000151673	1	2.85514e-26
Dok1	DOK1	1.04827e-26	-10.331	No	Yes	No		1.74669e-05	-2.479		1	1.74669e-05	1	2.55129e-25
Itgb3bp	ITGB3BP	1.08576e-26	9.86	No	Yes	No		1.48932e-07	1.906		1	1.48932e-07	1	3.10247e-23
Map3k20	MAP3K20	1.13293e-26	-10.857	No	No	No		0.00522682	-0.693		1	0.00522682	1	9.23591e-28
Arid1a	ARID1A	1.2716e-26	6.987	Yes	Yes	Yes	6.67551e-14	5.80071e-05	0.747	89%	6.67551e-14	5.80071e-05	0	1.40413e-12
Srsf10	SRSF10	1.34198e-26	10.741	No	No	No		0.00175944	0.667		1	0.00175944	1	3.26664e-27
Mterf2	MTERF2	1.41487e-26	10.987	No	No	No		0.0275032	0.54		1	0.0275032	1	2.20677e-28
Smad3	SMAD3	1.48765e-26	-9.867	No	Yes	No		2.20882e-07	-2.649		1	2.20882e-07	1	2.89347e-23
Rasd2	RASD2	1.51075e-26	10.496	No	Yes	No		0.000144109	3.275		1	0.000144109	1	4.50592e-26
Tyrobp	TYROBP	1.54714e-26	-10.665	No	Yes	No		0.000896854	-1.502		1	0.000896854	1	7.41995e-27
Cebpa	CEBPA	1.60756e-26	-10.484	No	Yes	No		0.000135308	-1.467		1	0.000135308	1	5.11612e-26
Lcorl	LCORL	2.02104e-26	10.553	No	Yes	No		0.00035624	1.039		1	0.00035624	1	2.46003e-26
Zfp605	ZNF605	2.08253e-26	10.57	No	Yes	No		0.000440369	0.906		1	0.000440369	1	2.05247e-26
Myh9	MYH9	2.18428e-26	-10.118	No	Yes	No		4.13031e-06	-1.196		1	4.13031e-06	1	2.29857e-24
Zmat4	ZMAT4	2.19139e-26	10.875	No	No	No		0.0125622	2.414		1	0.0125622	1	7.58279e-28
Angptl4	ANGPTL4	2.23099e-26	-10.514	No	Yes	No		0.000260602	-2.091		1	0.000260602	1	3.72333e-26
Ccne1	CCNE1	2.34876e-26	9.915	No	Yes	No		5.7117e-07	2.176		1	5.7117e-07	1	1.79128e-23
Zfp784	ZNF784	2.38832e-26	10.864	No	No	No		0.0121679	1.062		1	0.0121679	1	8.55436e-28
S100a11	S100A11	2.4459e-26	-10.303	No	Yes	No		3.12385e-05	-2.217		1	3.12385e-05	1	3.41488e-25
Psip1	PSIP1	2.49455e-26	9.719	No	Yes	No		8.70108e-08	1.667		1	8.70108e-08	1	1.25113e-22
Pcsk1n	PCSK1N	2.49962e-26	10.833	No	No	No		0.00908498	2.988		1	0.00908498	1	1.20078e-27
Ilf2	ILF2	2.65134e-26	10.318	No	Yes	No		3.96799e-05	0.673		1	3.96799e-05	1	2.92138e-25
Zfp536	ZNF536	2.83335e-26	10.395	No	Yes	No		9.50132e-05	4.377		1	9.50132e-05	1	1.30643e-25
Pdgfb	PDGFB	2.8554e-26	-10.765	No	No	No		0.00496903	-0.92		1	0.00496903	1	2.51808e-27
Zfp354a	ZNF354A	2.89971e-26	10.267	No	Yes	No		2.5619e-05	1.008		1	2.5619e-05	1	4.96214e-25
Zfp579	ZNF579	2.97055e-26	10.333	No	Yes	No		5.21592e-05	0.981		1	5.21592e-05	1	2.49864e-25
Nrg3	NRG3	3.21293e-26	10.387	No	Yes	No		9.94536e-05	3.125		1	9.94536e-05	1	1.42075e-25
Taf1	TAF1L	3.23668e-26	10.259	No	Yes	No		2.64105e-05	0.492		1	2.64105e-05	1	5.39087e-25
Sirt1	SIRT1	3.46599e-26	8.594	Yes	Yes	Yes	3.40506e-08	0.00010684	0.834	95%	3.40506e-08	0.00010684	6.43434e-140	4.19965e-18
Kremen1	KREMEN1	3.56373e-26	-11.071	No	No	No		0.181286	-0.461		1	0.181286	1	8.67271e-29
Sgf29	SGF29	3.63944e-26	10.496	No	Yes	No		0.00035657	0.831		1	0.00035657	1	4.50592e-26
Zfp318	ZNF318	3.65089e-26	10.097	No	Yes	No		5.65991e-06	1.182		1	5.65991e-06	1	2.8479e-24
Psmb10	PSMB10	3.86919e-26	-10.622	No	No	No		0.00145358	-1.327		1	0.00145358	1	1.17731e-26
Nfil3	NFIL3	4.35886e-26	-9.733	No	Yes	No		1.77465e-07	-1.542		1	1.77465e-07	1	1.09032e-22
Zfp366	ZNF366	4.60641e-26	-10.643	No	No	No		0.00217931	-1.193		1	0.00217931	1	9.39888e-27
Plxna1	PLXNA1	4.7499e-26	-11.034	No	No	No		0.161414	-0.331		1	0.161414	1	1.30975e-28
Rin3	RIN3	4.75717e-26	-11.031	No	No	No		0.156363	-0.425		1	0.156363	1	1.35418e-28
Alms1	ALMS1	4.76281e-26	9.582	No	Yes	No		4.45461e-08	1.57		1	4.45461e-08	1	4.75918e-22
Cnot1	CNOT1	4.88133e-26	7.07	Yes	No	No	6.57553e-17	0.426873	0.153		6.57553e-17	0.426873	1	7.74668e-13
Tex2	TEX2	5.43642e-26	10.796	No	No	No		0.0135163	0.448		1	0.0135163	1	1.79764e-27
Ccnd2	CCND2	5.46183e-26	-10.514	No	Yes	No		0.000655717	-2.255		1	0.000655717	1	3.72333e-26
Cdc42ep1	CDC42EP1	5.71065e-26	-10.077	No	Yes	No		7.32162e-06	-2.391		1	7.32162e-06	1	3.49128e-24
Dpf3	DPF3	6.36779e-26	10.083	No	Yes	No		8.70744e-06	3.278		1	8.70744e-06	1	3.28446e-24
Cbfa2t2	CBFA2T2	6.43385e-26	9.516	No	Yes	No		3.21216e-08	1.745		1	3.21216e-08	1	8.99867e-22
Rab39	RAB39A	6.59825e-26	10.476	No	Yes	No		0.000532837	1.513		1	0.000532837	1	5.56772e-26
Prkag2	PRKAG2	6.63184e-26	10.962	No	No	No		0.102485	0.307		1	0.102485	1	2.90994e-28
Insm1	INSM1	6.7589e-26	10.68	No	No	No		0.00481689	3.248		1	0.00481689	1	6.31358e-27
Zbtb10	ZBTB10	7.00512e-26	10.17	No	Yes	No		2.33817e-05	1.14		1	2.33817e-05	1	1.34954e-24
St18	ST18	7.25229e-26	10.391	No	Yes	No		0.000240039	3.373		1	0.000240039	1	1.36241e-25
1810010H24Rik		7.29405e-26		Yes	No	No	6.14478e-27	0.00535368	1.087		6.14478e-27	0.00535368	1	1
Ebf1	EBF1	7.40846e-26	-10.372	No	Yes	No		0.000201083	-2.224		1	0.000201083	1	1.66246e-25
Adgra1	ADGRA1	7.61451e-26	-10.396	No	Yes	No		0.000265998	-2.294		1	0.000265998	1	1.2928e-25
Pou3f4	POU3F4	7.88257e-26	9.868	No	Yes	No		1.24397e-06	5.149		1	1.24397e-06	1	2.86478e-23
Zfp398	ZNF398	7.88777e-26	10.284	No	Yes	No		8.57231e-05	0.856		1	8.57231e-05	1	4.16006e-25
Ppp1r9b	PPP1R9B	7.89578e-26	-9.902	No	Yes	No		1.74979e-06	-0.886		1	1.74979e-06	1	2.04016e-23
Aifm3	AIFM3	8.04014e-26	6.445	Yes	Yes	Yes	8.50752e-14	7.3966e-06	3.733	96%	8.50752e-14	7.3966e-06	0	5.78002e-11
Spock3	SPOCK3	9.45168e-26	10.442	No	Yes	No		0.000539124	3.482		1	0.000539124	1	7.97081e-26
Rfc4	RFC4	9.79537e-26	10.147	No	Yes	No		2.60953e-05	1.072		1	2.60953e-05	1	1.70853e-24
Nrp1	NRP1	1.00691e-25	-10.914	No	No	No		0.092844	-0.666		1	0.092844	1	4.94054e-28
Ell3	ELL3	1.02733e-25	10.346	No	Yes	No		0.000214647	1.988		1	0.000214647	1	2.18168e-25
Rap2c	RAP2C	1.2025e-25	-9.608	No	Yes	No		1.48932e-07	-1		1	1.48932e-07	1	3.69859e-22
Rab8b	RAB8B	1.25776e-25	-10.12	No	Yes	No		2.5619e-05	-1.083		1	2.5619e-05	1	2.25208e-24
Plcxd2	PLCXD2	1.40215e-25	10.479	No	No	No		0.0011965	0.926		1	0.0011965	1	5.39392e-26
Bptf	BPTF	1.44531e-25	2.008	Yes	No	No	6.14478e-27	0.485471	-0.088		6.14478e-27	0.485471	1	0.0223216
Nsmce3	NSMCE3	1.53855e-25	10.391	No	Yes	No		0.000521303	0.578		1	0.000521303	1	1.36241e-25
Zdhhc2	ZDHHC2	1.60261e-25	9.78	No	Yes	No		1.07972e-06	2.94		1	1.07972e-06	1	6.86053e-23
Vav1	VAV1	1.7483e-25	-10.653	No	No	No		0.0095987	-1.287		1	0.0095987	1	8.44173e-27
Maz	MAZ	1.82887e-25	9.919	No	Yes	No		4.93242e-06	1.067		1	4.93242e-06	1	1.72094e-23
Sav1	SAV1	1.90648e-25	-10.601	No	No	No		0.00601074	-0.453		1	0.00601074	1	1.47405e-26
Abcg4	ABCG4	1.98396e-25	10.164	No	Yes	No		6.43214e-05	2.983		1	6.43214e-05	1	1.43526e-24
Dok3	DOK3	2.04243e-25	-10.522	No	No	No		0.00278121	-1.216		1	0.00278121	1	3.42029e-26
Skil	SKIL	2.32295e-25	-9.651	Yes	No	Yes	7.37877e-06	0.0604864	-0.344	97%	7.37877e-06	0.0604864	4.64707e-108	2.43393e-22
Cep95	CEP95	2.32489e-25		Yes	No	No	6.14478e-27	0.0176937	0.538		6.14478e-27	0.0176937	1	1
Mdc1	MDC1	2.47718e-25	9.668	No	Yes	No		5.62996e-07	1.473		1	5.62996e-07	1	2.06179e-22
Atf6b	ATF6B	2.52217e-25	10.086	No	Yes	No		3.71205e-05	0.483		1	3.71205e-05	1	3.18565e-24
Bex3	BEX3	2.53483e-25	9.731	No	Yes	No		1.06896e-06	1.156		1	1.06896e-06	1	1.11198e-22
Arhgap33	ARHGAP33	2.69338e-25	9.752	No	Yes	No		1.39928e-06	2.665		1	1.39928e-06	1	9.04346e-23
Ldb2	LDB2	2.92706e-25	-10.345	No	Yes	No		0.000625444	-1.404		1	0.000625444	1	2.20458e-25
Gmeb1	GMEB1	2.99766e-25	10.896	No	No	No		0.234675	0.238		1	0.234675	1	6.02181e-28
Zmynd15	ZMYND15	3.06535e-25	-10.4	No	No	No		0.00116652	-1.867		1	0.00116652	1	1.23967e-25
Itga7	ITGA7	3.06546e-25	-10.49	No	No	No		0.00301193	-1.947		1	0.00301193	1	4.80142e-26
Zbtb8os	ZBTB8OS	3.08863e-25	10.38	No	Yes	No		0.000953272	0.503		1	0.000953272	1	1.52888e-25
Ubn1	UBN1	3.122e-25	10.51	No	No	No		0.00379357	0.367		1	0.00379357	1	3.88468e-26
Rcor2	RCOR2	3.23394e-25	8.764	Yes	No	No	1.5031e-08	0.0107908	0.839		1.5031e-08	0.0107908	1	9.42209e-19
Spock2	SPOCK2	3.31846e-25	10.656	No	No	No		0.0192008	1.868		1	0.0192008	1	8.17391e-27
Rbbp7	RBBP7	3.42184e-25	10.837	No	No	No		0.140932	0.163		1	0.140932	1	1.14943e-27
Gpr142	GPR142	3.45823e-25	9.779	No	Yes	No		2.36366e-06	4.906		1	2.36366e-06	1	6.92864e-23
Rassf5		3.65622e-25	-9.875	No	Yes	No		6.49234e-06	-1.645		1	6.49234e-06	1	2.67165e-23
Smurf2	SMURF2	3.77714e-25	-0.955	Yes	No	Yes	6.14478e-27	0.171927	0.346	84%	6.14478e-27	0.171927	6.0405e-302	0.169789
Gpr158	GPR158	4.11127e-25	10.349	No	Yes	No		0.000925885	2.989		1	0.000925885	1	2.1144e-25
Plekhg2	PLEKHG2	4.22292e-25	-10.703	No	No	No		0.0408498	-0.361		1	0.0408498	1	4.92677e-27
Jarid2	JARID2	4.26217e-25	9.819	Yes	No	No	1.49447e-05	0.291559	0.351		1.49447e-05	0.291559	1	4.6632e-23
Hoxa4	HOXA4	4.26827e-25	10.983	No	No	No		0.882152	0.109		1	0.882152	1	2.30672e-28
Cnot9	CNOT9	4.92594e-25	10.427	No	No	No		0.00252738	0.555		1	0.00252738	1	9.33448e-26
Ripk3	RIPK3	5.19275e-25	-10.313	No	Yes	No		0.000809481	-1.937		1	0.000809481	1	3.07747e-25
Maml2	MAML2	5.20794e-25	-9.782	No	Yes	No		3.7148e-06	-1.892		1	3.7148e-06	1	6.72628e-23
Safb2	SAFB2	5.73904e-25	10.876	No	No	No		0.36827	0.09		1	0.36827	1	7.50009e-28
Itga6	ITGA6	5.95426e-25	-10.445	No	No	No		0.00371501	-1.142		1	0.00371501	1	7.72277e-26
Zbed5		6.16488e-25	-10.397	No	No	No		0.00232454	-1.075		1	0.00232454	1	1.27931e-25
Zfp523	ZNF76	6.38909e-25	9.503	No	Yes	No		3.02606e-07	0.787		1	3.02606e-07	1	1.01964e-21
Tmpo	TMPO	6.42729e-25	9.683	No	Yes	No		1.74359e-06	1.122		1	1.74359e-06	1	1.78055e-22
Zmynd19	ZMYND19	6.94973e-25	10.18	No	Yes	No		0.000276343	0.734		1	0.000276343	1	1.21781e-24
Zfp866	ZNF669	7.25082e-25	10.327	No	No	No		0.00132181	0.65		1	0.00132181	1	2.65992e-25
Fcgr1	FCGR1A	7.37096e-25	-10.371	No	No	No		0.00212867	-1.904		1	0.00212867	1	1.67995e-25
Tnfsf8	TNFSF8	7.6774e-25	-10.573	No	No	No		0.018762	-1.538		1	0.018762	1	1.98785e-26
Jag1	JAG1	8.79523e-25	-10.232	No	Yes	No		0.000602111	-2.423		1	0.000602111	1	7.12723e-25
Braf	BRAF	8.86455e-25	10.176	No	Yes	No		0.000340949	0.845		1	0.000340949	1	1.2689e-24
Gnai2	GNAI2	1.06073e-24	-9.748	No	Yes	No		5.53525e-06	-0.928		1	5.53525e-06	1	9.40691e-23
Trpv4	TRPV4	1.08289e-24	-9.968	No	Yes	No		5.0558e-05	-1.986		1	5.0558e-05	1	1.05212e-23
Nmral1	NMRAL1	1.10439e-24	9.568	No	Yes	No		9.96086e-07	1.706		1	9.96086e-07	1	5.44968e-22
Map2	MAP2	1.12843e-24	9.417	No	Yes	No		2.39157e-07	3.611		1	2.39157e-07	1	2.3208e-21
Cd248	CD248	1.17126e-24	-10.173	No	Yes	No		0.000440774	-1.854		1	0.000440774	1	1.30861e-24
Hmgn5	HMGN5	1.20505e-24	10.333	No	No	No		0.00237724	0.614		1	0.00237724	1	2.49864e-25
Cdk1	CDK1	1.248e-24	10.103	No	Yes	No		0.000229894	0.99		1	0.000229894	1	2.67888e-24
Zfp180	ZNF180	1.26914e-24	9.588	No	Yes	No		1.39547e-06	0.886		1	1.39547e-06	1	4.49045e-22
Rasgrp3	RASGRP3	1.26996e-24	-9.772	No	Yes	No		8.44555e-06	-1.732		1	8.44555e-06	1	7.42457e-23
Six4	SIX4	1.29275e-24	9.692	No	Yes	No		3.91726e-06	1.693		1	3.91726e-06	1	1.6304e-22
Zfp74	ZNF569	1.35754e-24	10.289	No	No	No		0.00170077	0.649		1	0.00170077	1	3.94962e-25
Meox1	MEOX1	1.38537e-24	-10.78	No	No	No		0.320631	-0.475		1	0.320631	1	2.13943e-27
Zfp553	ZNF48	1.48964e-24	9.646	No	Yes	No		2.89308e-06	0.855		1	2.89308e-06	1	2.55553e-22
Actr5	ACTR5	1.60448e-24	10.616	No	No	No		0.0635832	0.265		1	0.0635832	1	1.25546e-26
Myo1e	MYO1E	1.62521e-24	-9.733	No	Yes	No		7.41901e-06	-0.781		1	7.41901e-06	1	1.09032e-22
Cap2	CAP2	1.70684e-24	10.773	No	No	No		0.368588	0.665		1	0.368588	1	2.30854e-27
Ccnb2	CCNB2	1.75203e-24		Yes	No	No	1.22889e-25	0.00711351	0.973		1.22889e-25	0.00711351	1	1
Zfp235		1.79164e-24	10.175	No	Yes	No		0.000697805	0.616		1	0.000697805	1	1.282e-24
Palb2	PALB2	1.88497e-24	9.988	No	Yes	No		0.000109611	0.76		1	0.000109611	1	8.60087e-24
Sik1	SIK1	1.91921e-24	-9.764	No	Yes	No		1.1954e-05	-1.585		1	1.1954e-05	1	8.03447e-23
Taf15		1.91995e-24	10.352	No	No	No		0.00468883	0.561		1	0.00468883	1	2.04917e-25
Pla2g4a	PLA2G4A	2.01539e-24	-9.956	No	Yes	No		8.50955e-05	-1.566		1	8.50955e-05	1	1.18712e-23
Hmgxb4	HMGXB4	2.41565e-24	10.281	No	No	No		0.00283812	0.545		1	0.00283812	1	4.29162e-25
Zfp664	ZNF664	2.42703e-24	9.888	No	Yes	No		5.21592e-05	0.81		1	5.21592e-05	1	2.34655e-23
Sltm	SLTM	2.43173e-24	0.453	Yes	No	No	1.22889e-25	0.0306806	0.245		1.22889e-25	0.0306806	1	0.325274
Akna	AKNA	2.57646e-24	-10.324	No	No	No		0.00474367	-0.981		1	0.00474367	1	2.74439e-25
Nfatc4	NFATC4	2.58468e-24	-10.35	No	No	No		0.0062422	-1.496		1	0.0062422	1	2.09243e-25
Lbh	LBH	2.99707e-24	-10.695	No	No	No		0.283359	-0.554		1	0.283359	1	5.37098e-27
Tie1	TIE1	3.23151e-24	-9.803	No	Yes	No		3.0104e-05	-1.596		1	3.0104e-05	1	5.46453e-23
Pou2f2	POU2F2	3.49215e-24	-9.65	No	Yes	No		7.25157e-06	2.741		1	7.25157e-06	1	2.45779e-22
Zfp687	ZNF687	3.55863e-24	10.018	No	Yes	No		0.000286088	0.527		1	0.000286088	1	6.35239e-24
Shisa5	SHISA5	3.74326e-24	-10.252	No	No	No		0.0033037	-0.943		1	0.0033037	1	5.79599e-25
Rbm10	RBM10	4.12467e-24	9.461	No	Yes	No		1.38795e-06	0.816		1	1.38795e-06	1	1.52506e-21
Madd	MADD	4.47322e-24	9.601	No	Yes	No		5.81453e-06	1.404		1	5.81453e-06	1	3.95863e-22
Ppp1r8	PPP1R8	4.69476e-24	9.541	No	Yes	No		3.42089e-06	0.856		1	3.42089e-06	1	7.07308e-22
Camk1	CAMK1	4.77208e-24	-9.85	No	Yes	No		7.18023e-05	-1.1		1	7.18023e-05	1	3.4272e-23
E2f3	E2F3	4.81593e-24	10.42	No	No	No		0.0247239	-0.402		1	0.0247239	1	1.00477e-25
Mybl1	MYBL1	5.47466e-24	9.636	No	Yes	No		1.00674e-05	1.949		1	1.00674e-05	1	2.81704e-22
Baz1b	BAZ1B	5.74438e-24	8.515	Yes	No	No	3.84111e-08	0.00931563	0.362		3.84111e-08	0.00931563	1	8.32952e-18
Trp53bp1	TP53BP1	6.39574e-24	10.24	No	No	No		0.00507535	0.463		1	0.00507535	1	6.56182e-25
Zfp329	ZNF329	6.55427e-24	9.882	No	Yes	No		0.000137099	0.88		1	0.000137099	1	2.49142e-23
Gphn	GPHN	6.68119e-24	10.13	No	No	No		0.00171355	0.752		1	0.00171355	1	2.03325e-24
Diablo	DIABLO	7.2411e-24	9.922	No	Yes	No		0.000226722	0.494		1	0.000226722	1	1.66998e-23
Smad7	SMAD7	7.60058e-24	-9.756	No	Yes	No		4.57861e-05	-1.314		1	4.57861e-05	1	8.69392e-23
Bcl9l	BCL9L	7.68168e-24	-10.391	No	No	No		0.0295397	-0.894		1	0.0295397	1	1.36241e-25
Vdac2	VDAC2	7.69727e-24	-9.929	No	Yes	No		0.000259052	-0.642		1	0.000259052	1	1.55681e-23
Gas7	GAS7	9.09793e-24	-10.525	No	No	No		0.144687	-0.716		1	0.144687	1	3.31307e-26
Pick1	PICK1	9.15673e-24	9.045	No	Yes	No		6.44855e-08	1.586		1	6.44855e-08	1	7.48326e-20
Wwtr1	WWTR1	9.74824e-24	-9.103	No	Yes	No		1.17176e-07	-2.9		1	1.17176e-07	1	4.39352e-20
Pirb		1.02485e-23	-10.081	No	No	No		0.00161737	-1.749		1	0.00161737	1	3.35202e-24
Gpr62	GPR62	1.02495e-23	9.853	No	Yes	No		0.000163	2.642		1	0.000163	1	3.3264e-23
Khsrp	KHSRP	1.0852e-23	10.489	No	No	No		0.118532	0.214		1	0.118532	1	4.8525e-26
Cav1	CAV1	1.13912e-23	-9.513	No	Yes	No		6.5292e-06	-3.604		1	6.5292e-06	1	9.26209e-22
Rgs7	RGS7	1.16128e-23	9.857	No	Yes	No		0.000192991	3.292		1	0.000192991	1	3.19655e-23
Tert	TERT	1.18895e-23	10.45	No	No	No		0.0862793	0.623		1	0.0862793	1	7.32626e-26
Mndal	MNDA	1.23027e-23	-10.032	No	No	No		0.00118779	-1.665		1	0.00118779	1	5.51301e-24
Trip6	TRIP6	1.28381e-23	-9.688	No	Yes	No		4.03599e-05	-1.823		1	4.03599e-05	1	1.69552e-22
Mdfic	MDFIC	1.33342e-23	-9.294	No	Yes	No		9.57844e-07	-2.134		1	9.57844e-07	1	7.42982e-21
Arid3b	ARID3B	1.42224e-23	9.964	No	Yes	No		0.000694508	1.052		1	0.000694508	1	1.09534e-23
Med18	MED18	1.51589e-23	9.602	No	Yes	No		2.07265e-05	0.826		1	2.07265e-05	1	3.9204e-22
Tlr8	TLR8	1.5988e-23	-9.608	No	Yes	No		2.32129e-05	-2.164		1	2.32129e-05	1	3.69859e-22
Ptpn22	PTPN22	1.7036e-23	-9.414	No	Yes	No		3.83914e-06	-1.972		1	3.83914e-06	1	2.38803e-21
Tdp2	TDP2	1.88458e-23	9.528	No	Yes	No		1.26938e-05	0.808		1	1.26938e-05	1	8.01712e-22
Hspa14	HSPA14	1.97909e-23	9.855	No	Yes	No		0.000328289	0.447		1	0.000328289	1	3.26083e-23
Grm2	GRM2	2.0868e-23	9.575	No	Yes	No		2.22034e-05	4.418		1	2.22034e-05	1	5.09287e-22
Nfe2l2	NFE2L2	2.18008e-23	-9.048	No	Yes	No		1.62502e-07	-1.586		1	1.62502e-07	1	7.28054e-20
Map3k6	MAP3K6	2.25805e-23	-9.502	No	Yes	No		1.19174e-05	-1.853		1	1.19174e-05	1	1.02949e-21
Gtf2h3	GTF2H3	2.40159e-23	10.598	No	No	No		0.859082	0.049		1	0.859082	1	1.5221e-26
Sox9	SOX9	2.90951e-23	-9.648	No	Yes	No		6.3626e-05	-2.402		1	6.3626e-05	1	2.50619e-22
Actb	ACTB	2.99582e-23	-9.973	No	No	No		0.00164278	-0.803		1	0.00164278	1	1.00046e-23
Wnk3	WNK3	3.55333e-23	9.283	No	Yes	No		2.38006e-06	1.974		1	2.38006e-06	1	8.23863e-21
Nlk	NLK	3.83316e-23	9.724	No	Yes	No		0.000178041	0.672		1	0.000178041	1	1.19117e-22
Msi2	MSI2	3.84354e-23	5.905	Yes	Yes	Yes	1.56425e-12	7.71073e-06	1.727	100%	1.56425e-12	7.71073e-06	1.37738e-80	1.76323e-09
Sp4	SP4	3.85061e-23	9.45	No	Yes	No		1.25772e-05	1.669		1	1.25772e-05	1	1.69415e-21
Nfatc2ip	NFATC2IP	4.0552e-23	9.373	No	Yes	No		6.37728e-06	0.904		1	6.37728e-06	1	3.52498e-21
Gabra5	GABRA5	4.31115e-23	9.449	No	Yes	No		1.40019e-05	3.694		1	1.40019e-05	1	1.71042e-21
Relb	RELB	4.34232e-23	-9.204	No	Yes	No		1.39928e-06	-1.48		1	1.39928e-06	1	1.72434e-20
Camta1	CAMTA1	4.43028e-23	9.921	No	No	No		0.0014604	0.873		1	0.0014604	1	1.6868e-23
Ssbp3	SSBP3	4.48626e-23	9.808	No	Yes	No		0.00047988	0.611		1	0.00047988	1	5.20048e-23
Socs5	SOCS5	4.57458e-23	-9.852	No	Yes	No		0.000757947	-0.868		1	0.000757947	1	3.35967e-23
Nr5a2	NR5A2	4.59743e-23	-10.487	No	No	No		0.516437	-0.386		1	0.516437	1	4.95629e-26
Sdcbp	SDCBP	4.92267e-23	-9.367	No	Yes	No		7.36275e-06	-0.789		1	7.36275e-06	1	3.73117e-21
Foxs1	FOXS1	4.95747e-23	-9.931	No	No	No		0.00181353	-1.622		1	0.00181353	1	1.5259e-23
Litaf	LITAF	5.03274e-23	-10.471	No	No	No		0.478847	-0.155		1	0.478847	1	5.86981e-26
Mcm7	MCM7	5.66659e-23	9.555	No	Yes	No		5.14267e-05	0.698		1	5.14267e-05	1	6.1792e-22
Stk10	STK10	5.78357e-23	-9.794	No	Yes	No		0.000543325	-1.193		1	0.000543325	1	5.97369e-23
Ptprg		5.9659e-23	-9.561	No	Yes	No		5.74766e-05	-1.448		1	5.74766e-05	1	5.83122e-22
Cnr2	CNR2	6.06678e-23	-9.74	No	Yes	No		0.000335069	-1.721		1	0.000335069	1	1.01777e-22
Pim2	PIM2	6.08579e-23	8.787	No	Yes	No		4.45461e-08	1.286		1	4.45461e-08	1	7.68034e-19
Ttk	TTK	6.17811e-23	9.43	No	Yes	No		1.69476e-05	1.239		1	1.69476e-05	1	2.05044e-21
Prdm9	PRDM9	6.18491e-23	10.234	No	No	No		0.0498311	0.473		1	0.0498311	1	6.98151e-25
Cited2	CITED2	6.33375e-23	9.774	No	Yes	No		0.000489825	0.946		1	0.000489825	1	7.2794e-23
Srpk1	SRPK1	6.58232e-23	9.546	No	Yes	No		5.5052e-05	0.709		1	5.5052e-05	1	6.74004e-22
Cbx2	CBX2	6.70803e-23	8.688	No	Yes	No		2.05157e-08	2.269		1	2.05157e-08	1	1.84438e-18
Kcnh2	KCNH2	7.40654e-23	9.756	No	Yes	No		0.000482211	2.322		1	0.000482211	1	8.69392e-23
Dusp9	DUSP9	7.61759e-23	-9.017	No	Yes	No		4.46535e-07	-3.204		1	4.46535e-07	1	9.66552e-20
Nckipsd	NCKIPSD	8.16012e-23	9.884	No	No	No		0.00189769	0.417		1	0.00189769	1	2.44217e-23
Ifngr2	IFNGR2	8.49426e-23	-9.23	No	Yes	No		3.57017e-06	-1.259		1	3.57017e-06	1	1.35316e-20
Mllt10	MLLT10	8.54477e-23	6.14	Yes	Yes	No	1.56425e-12	7.53113e-05	0.678		1.56425e-12	7.53113e-05	1	4.12607e-10
C3ar1	C3AR1	8.71435e-23	-9.772	No	Yes	No		0.000668134	-1.772		1	0.000668134	1	7.42457e-23
Nfx1	NFX1	8.81301e-23	9.867	No	No	No		0.0017345	0.406		1	0.0017345	1	2.89347e-23
Rnf111	RNF111	9.16127e-23		Yes	No	No	1.22889e-25	0.425111	-0.102		1.22889e-25	0.425111	1	1
Hsf2	HSF2	1.10249e-22	8.717	No	Yes	No		4.43009e-08	1.445		1	4.43009e-08	1	1.42835e-18
Zfp41	ZFP41	1.15535e-22	8.882	No	Yes	No		2.02288e-07	1.743		1	2.02288e-07	1	3.28344e-19
Mlf1	MLF1	1.17873e-22	9.318	No	Yes	No		1.14399e-05	2.538		1	1.14399e-05	1	5.92769e-21
Ppp1r12a	PPP1R12A	1.29245e-22	4.537	Yes	No	Yes	3.10588e-20	0.841833	-0.032	71%	3.10588e-20	0.841833	7.20023e-198	2.85301e-06
Dusp16	DUSP16	1.29746e-22	9.152	No	Yes	No		2.68012e-06	2.665		1	2.68012e-06	1	2.79445e-20
P2rx3	P2RX3	1.38159e-22	9.268	No	Yes	No		8.42808e-06	4.662		1	8.42808e-06	1	9.48345e-21
Bnc1	BNC1	1.57142e-22	-9.714	No	Yes	No		0.000694955	-3.274		1	0.000694955	1	1.31408e-22
Nrg1	NRG1	1.63412e-22	-10.059	No	No	No		0.0226841	-1.239		1	0.0226841	1	4.19228e-24
Arl11	ARL11	1.6868e-22	-9.813	No	No	No		0.00198571	-1.301		1	0.00198571	1	4.94906e-23
Adgrg1	ADGRG1	1.70863e-22	9.256	No	Yes	No		9.38502e-06	1.953		1	9.38502e-06	1	1.06117e-20
Htr2a	HTR2A	1.72279e-22	-9.884	No	No	No		0.00411296	-1.916		1	0.00411296	1	2.44217e-23
Ubb	UBB	1.76378e-22	9.564	No	Yes	No		0.000181693	0.483		1	0.000181693	1	5.66457e-22
Rgs19	RGS19	1.94453e-22	-9.816	No	No	No		0.00237011	-0.779		1	0.00237011	1	4.80403e-23
Rab13	RAB13	1.96044e-22	-9.128	No	Yes	No		3.29125e-06	-1.253		1	3.29125e-06	1	3.48882e-20
Nisch	NISCH	2.03261e-22	-6.152	Yes	Yes	Yes	6.94522e-13	0.000448652	-0.632	99%	6.94522e-13	0.000448652	0	3.82559e-10
Tbpl1	TBPL1	2.10003e-22	10.379	No	No	No		0.798084	0.046		1	0.798084	1	1.54497e-25
Ccn5	CCN5	2.42992e-22	-9.659	No	Yes	No		0.000637053	-2.612		1	0.000637053	1	2.25119e-22
Ramp3	RAMP3	2.61844e-22	-10.139	No	No	No		0.0835591	-0.91		1	0.0835591	1	1.85438e-24
Zswim3	ZSWIM3	2.68384e-22	9.841	No	No	No		0.0042411	0.7		1	0.0042411	1	3.7481e-23
Brd3	BRD3	2.77796e-22	9.417	No	Yes	No		7.09828e-05	0.86		1	7.09828e-05	1	2.3208e-21
Gnao1	GNAO1	3.03391e-22	9.487	No	Yes	No		0.000151807	2.567		1	0.000151807	1	1.18889e-21
Yeats4	YEATS4	3.07967e-22	10.042	No	No	No		0.0367954	0.326		1	0.0367954	1	4.98166e-24
Jazf1	JAZF1	3.42876e-22	9.371	No	Yes	No		5.70271e-05	2.307		1	5.70271e-05	1	3.59243e-21
Ece1	ECE1	3.66163e-22	-10.147	No	No	No		0.128353	-0.491		1	0.128353	1	1.70853e-24
Gan	GAN	3.70981e-22		Yes	No	No	3.78132e-24	0.058785	-0.435		3.78132e-24	0.058785	1	1
Clec5a	CLEC5A	4.11149e-22	-9.631	No	Yes	No		0.00083604	-1.917		1	0.00083604	1	2.95755e-22
Derl3	DERL3	4.19092e-22	9.535	No	Yes	No		0.000336541	1.838		1	0.000336541	1	7.49428e-22
En2	EN2	4.22851e-22	10.302	No	No	No		0.737725	0.141		1	0.737725	1	3.45057e-25
Rras	RRAS	4.24202e-22	-8.908	No	Yes	No		9.83036e-07	-1.648		1	9.83036e-07	1	2.59807e-19
Sh3bgrl	SH3BGRL	5.37282e-22	-9.51	No	Yes	No		0.000342225	-0.873		1	0.000342225	1	9.53313e-22
Met	MET	5.56005e-22	-9.407	No	Yes	No		0.000132433	-2.782		1	0.000132433	1	2.5525e-21
Ptk2b	PTK2B	5.86153e-22	-9.558	No	Yes	No		0.000594804	-1.261		1	0.000594804	1	6.00271e-22
Mex3c	MEX3C	5.89979e-22		Yes	No	No	1.06423e-23	0.0337764	-0.325		1.06423e-23	0.0337764	1	1
Smad4	SMAD4	5.99863e-22	1.5	Yes	No	No	1.06423e-23	0.514359	-0.145		1.06423e-23	0.514359	1	0.0668072
Lin28b	LIN28B	6.1387e-22	9.823	No	No	No		0.00835724	3.063		1	0.00835724	1	4.48178e-23
Arhgef39	ARHGEF39	6.20542e-22	8.929	No	Yes	No		1.76223e-06	1.92		1	1.76223e-06	1	2.14938e-19
Slc9a1	SLC9A1	6.36472e-22	-9.24	No	Yes	No		3.15502e-05	-0.782		1	3.15502e-05	1	1.23249e-20
Zfp786	ZNF786	6.385e-22	9.498	No	Yes	No		0.000364681	1.395		1	0.000364681	1	1.0698e-21
Med22	MED22	6.75839e-22	9.959	No	No	No		0.0359253	0.357		1	0.0359253	1	1.15184e-23
Rnf20	RNF20	7.21905e-22	9.009	No	Yes	No		4.2614e-06	0.75		1	4.2614e-06	1	1.03972e-19
Tifa	TIFA	7.22124e-22	-9.053	No	Yes	No		6.37278e-06	-1.573		1	6.37278e-06	1	6.95466e-20
Prkdc	PRKDC	7.46639e-22	9.594	No	No	No		0.00108293	0.591		1	0.00108293	1	4.23674e-22
Ncoa1	NCOA1	8.10916e-22	9.077	No	Yes	No		8.95636e-06	2.02		1	8.95636e-06	1	5.58043e-20
Rtn2	RTN2	8.21257e-22	8.979	No	Yes	No		3.70673e-06	2.659		1	3.70673e-06	1	1.36619e-19
Ncoa5	NCOA5	8.76439e-22	9.193	No	Yes	No		2.83597e-05	0.611		1	2.83597e-05	1	1.91018e-20
C5ar1	C5AR1	9.00385e-22	-9.173	No	Yes	No		2.42185e-05	-2.117		1	2.42185e-05	1	2.30017e-20
Kcnk10	KCNK10	9.23154e-22	9.401	No	Yes	No		0.000211547	3.386		1	0.000211547	1	2.70235e-21
Timeless	TIMELESS	9.84393e-22	9.642	No	No	No		0.00229959	0.626		1	0.00229959	1	2.65712e-22
Ptprm	PTPRM	1.00373e-21	-10.104	No	No	No		0.235123	0.802		1	0.235123	1	2.65169e-24
Zbtb12	ZBTB12	1.00971e-21	9.029	No	Yes	No		7.24192e-06	1.221		1	7.24192e-06	1	8.66238e-20
Ctnna1	CTNNA1	1.02481e-21	-9.098	No	Yes	No		1.38473e-05	-0.723		1	1.38473e-05	1	4.60052e-20
Heyl	HEYL	1.04823e-21	-10.087	No	No	No		0.20681	-0.578		1	0.20681	1	3.15338e-24
Gpr171	GPR171	1.11335e-21	-9.863	No	No	No		0.0230542	-1.189		1	0.0230542	1	3.01113e-23
Ybx2	YBX2	1.11661e-21	9.136	No	Yes	No		2.14889e-05	3.264		1	2.14889e-05	1	3.24025e-20
Il16	IL16	1.11688e-21	-9.549	No	No	No		0.00106369	-1.4		1	0.00106369	1	6.54771e-22
Tpm4	TPM4	1.31499e-21	-9.158	No	Yes	No		3.12073e-05	-1.094		1	3.12073e-05	1	2.6434e-20
Brip1	BRIP1	1.34984e-21	9.733	No	No	No		0.0077739	0.689		1	0.0077739	1	1.09032e-22
Il17f	IL17F	1.41578e-21	9.845	No	No	No		0.0247247	1.504		1	0.0247247	1	3.60196e-23
Chn1	CHN1	1.44465e-21	9.261	No	Yes	No		8.98069e-05	2.78		1	8.98069e-05	1	1.01263e-20
Adcy9	ADCY9	1.44777e-21	8.739	No	Yes	No		7.75098e-07	1.587		1	7.75098e-07	1	1.17591e-18
Bcl3	BCL3	1.45329e-21	-9.777	No	No	No		0.0129484	-0.868		1	0.0129484	1	7.06689e-23
Glis1	GLIS1	1.49571e-21	-9.254	No	Yes	No		8.71932e-05	-2.939		1	8.71932e-05	1	1.08123e-20
Gas1	GAS1	1.5283e-21	-9.576	No	No	No		0.00191138	-2.226		1	0.00191138	1	5.04382e-22
Gstz1	GSTZ1	1.58665e-21	8.617	No	Yes	No		2.91645e-07	1.009		1	2.91645e-07	1	3.43656e-18
Adgrb2	ADGRB2	1.63431e-21	9.445	No	Yes	No		0.000581583	2.652		1	0.000581583	1	1.77702e-21
Bhlhe40	BHLHE40	1.66221e-21	-9.442	No	Yes	No		0.00057517	-1.55		1	0.00057517	1	1.82865e-21
Arf6	ARF6	1.78008e-21	-9.419	No	Yes	No		0.00049592	-0.5		1	0.00049592	1	2.27702e-21
Pmf1	PMF1	1.80162e-21	9.266	No	Yes	No		0.000118328	1.073		1	0.000118328	1	9.66289e-21
Amer1	AMER1	1.86747e-21	10.168	No	No	No		0.861505	-0.033		1	0.861505	1	1.37754e-24
Acsl6	ACSL6	2.1973e-21	9.854	No	No	No		0.0426542	1.311		1	0.0426542	1	3.29346e-23
Olfr95	OR10C1	2.28504e-21	9.363	No	Yes	No		0.000377531	1.283		1	0.000377531	1	3.87521e-21
Fzd2	FZD2	2.29652e-21	-9.601	No	No	No		0.00371501	-1.799		1	0.00371501	1	3.95863e-22
Ssrp1	SSRP1	2.29835e-21	9.797	No	No	No		0.0253814	0.341		1	0.0253814	1	5.79895e-23
Nlrp3	NLRP3	2.43385e-21	-9.269	No	Yes	No		0.000166253	-1.633		1	0.000166253	1	9.39496e-21
Ctsh	CTSH	2.48997e-21	-9.097	No	Yes	No		3.44452e-05	-2.011		1	3.44452e-05	1	4.64307e-20
Ubc	UBC	2.59159e-21	-8.67	No	Yes	No		7.71572e-07	-1.013		1	7.71572e-07	1	2.1606e-18
Laptm4a	LAPTM4A	2.61772e-21		Yes	Yes	No	4.80441e-20	3.50615e-05	-0.782		4.80441e-20	3.50615e-05	1	1
Sec63	SEC63	2.67378e-21		Yes	Yes	No	1.48868e-20	0.000115668	-0.637		1.48868e-20	0.000115668	1	1
Cmip	CMIP	2.75273e-21		Yes	No	No	3.78132e-24	0.469333	0.236		3.78132e-24	0.469333	1	1
Foxa2	FOXA2	2.80316e-21	9.53	No	No	No		0.00229959	3.423		1	0.00229959	1	7.86416e-22
Pdgfc	PDGFC	2.89306e-21	-9.226	No	Yes	No		0.000133033	-2.192		1	0.000133033	1	1.40464e-20
Zfp667	ZNF667	2.97192e-21	9.027	No	Yes	No		2.17803e-05	1.397		1	2.17803e-05	1	8.82212e-20
Serpinb9	SERPINB9	2.97531e-21	-9.109	No	Yes	No		4.6275e-05	-1.755		1	4.6275e-05	1	4.15724e-20
Phtf2	PHTF2	2.98332e-21	9.73	No	No	No		0.0171789	0.738		1	0.0171789	1	1.12296e-22
Prpf6	PRPF6	3.12959e-21	10.065	No	No	No		0.513982	-0.08		1	0.513982	1	3.94437e-24
Arhgap20	ARHGAP20	3.16094e-21	9.159	No	Yes	No		7.82126e-05	2.436		1	7.82126e-05	1	2.61902e-20
Cbx5	CBX5	3.25512e-21	7.409	Yes	Yes	No	3.84111e-08	0.000864052	0.739		3.84111e-08	0.000864052	1	6.36277e-14
Ccnh	CCNH	3.2892e-21	0.37	Yes	No	No	2.9795e-23	0.201427	0.212		2.9795e-23	0.201427	1	0.355691
Rgl3	RGL3	3.47941e-21	9.194	No	Yes	No		0.000119572	1.771		1	0.000119572	1	1.89249e-20
Cdc42se1	CDC42SE1	3.50013e-21	-9.093	No	Yes	No		4.72659e-05	-0.838		1	4.72659e-05	1	4.81716e-20
Brd8	BRD8	3.61533e-21	8.9	No	Yes	No		8.43258e-06	0.726		1	8.43258e-06	1	2.79233e-19
Cdk2	CDK2	3.70067e-21	9.452	No	No	No		0.0014514	0.579		1	0.0014514	1	1.66209e-21
Dock1	DOCK1	3.75023e-21	-9.818	No	No	No		0.0519328	-0.981		1	0.0519328	1	4.70969e-23
Hmgb2	HMGB2	3.76681e-21	9.417	No	No	No		0.00105873	1.322		1	0.00105873	1	2.3208e-21
Zscan10	ZSCAN10	4.1867e-21	9.231	No	Yes	No		0.000204525	2.915		1	0.000204525	1	1.34058e-20
Epc2	EPC2	4.37715e-21	2.15	Yes	No	No	3.41737e-22	0.532542	0.122		3.41737e-22	0.532542	1	0.0157776
Flt4	FLT4	4.41791e-21	-9.525	No	No	No		0.00351317	-0.865		1	0.00351317	1	8.2521e-22
Plcd1	PLCD1	4.70098e-21	-9.295	No	Yes	No		0.000420101	-1.788		1	0.000420101	1	7.36031e-21
Brd4	BRD4	4.77166e-21	3.672	Yes	No	Yes	4.537e-20	0.575217	-0.099	100%	4.537e-20	0.575217	8.55413e-199	0.00012033
Casp8ap2		4.85885e-21	9.04	No	Yes	No		4.08482e-05	0.859		1	4.08482e-05	1	7.83359e-20
Cd38	CD38	5.47467e-21	-8.892	No	Yes	No		1.20686e-05	-1.566		1	1.20686e-05	1	3.00093e-19
Zfp426	ZNF426	5.63412e-21	9.554	No	No	No		0.00598033	0.457		1	0.00598033	1	6.23916e-22
Grn	GRN	5.69729e-21	-8.735	No	Yes	No		3.09834e-06	-1.515		1	3.09834e-06	1	1.21828e-18
Plcg1	PLCG1	6.0527e-21	-2.315	Yes	No	Yes	7.76816e-20	0.00502021	-0.546	98%	7.76816e-20	0.00502021	0	0.0103065
Arhgap23		6.55258e-21	-8.562	No	Yes	No		7.86889e-07	-1.899		1	7.86889e-07	1	5.54631e-18
Kl	KL	7.52091e-21	9.367	No	No	No		0.00134959	1.676		1	0.00134959	1	3.73117e-21
Pole2	POLE2	7.60277e-21	9.285	No	Yes	No		0.000629834	0.831		1	0.000629834	1	8.08536e-21
Kcnip3	KCNIP3	7.76967e-21	8.784	No	Yes	No		6.60303e-06	3.041		1	6.60303e-06	1	7.88808e-19
Patz1	PATZ1	8.1688e-21	9.192	No	Yes	No		0.000284568	0.822		1	0.000284568	1	1.92802e-20
Ifnar2	IFNAR2	8.32812e-21	-8.526	No	Yes	No		7.38986e-07	-1.6		1	7.38986e-07	1	7.57476e-18
Lig1	LIG1	8.4053e-21	8.528	No	Yes	No		7.59104e-07	1.382		1	7.59104e-07	1	7.44498e-18
Tgif2	TGIF2	8.5921e-21	-9.757	No	No	No		0.0671644	1.226		1	0.0671644	1	8.60865e-23
Cxcl16	CXCL16	8.84117e-21	-9.242	No	Yes	No		0.000492372	-1.516		1	0.000492372	1	1.20966e-20
Kifc1	KIFC1	9.67955e-21	9.242	No	Yes	No		0.000540927	1.219		1	0.000540927	1	1.20966e-20
Slc7a1	SLC7A1	9.6828e-21	9.826	No	No	No		0.150465	0.404		1	0.150465	1	4.35031e-23
Cep290	CEP290	1.0191e-20	8.819	No	Yes	No		1.19541e-05	0.805		1	1.19541e-05	1	5.77432e-19
Pi4ka	PI4KA	1.03237e-20	9.806	No	No	No		0.131887	0.341		1	0.131887	1	5.30455e-23
Klf3	KLF3	1.06455e-20	-8.963	No	Yes	No		4.57179e-05	-1.146		1	4.57179e-05	1	1.57981e-19
Adcy4	ADCY4	1.0793e-20	-9.089	No	Yes	No		0.000146597	-1.704		1	0.000146597	1	4.99771e-20
Ptk7	PTK7	1.19062e-20	-9.204	No	Yes	No		0.000470476	-1.436		1	0.000470476	1	1.72434e-20
Tbc1d8	TBC1D8	1.20625e-20	9.296	No	No	No		0.00112779	1.471		1	0.00112779	1	7.29144e-21
Tcf3	TCF3	1.21912e-20	9.969	No	No	No		0.798241	0.039		1	0.798241	1	1.04158e-23
Crk	CRK	1.24914e-20	-9.126	No	Yes	No		0.000239937	-0.385		1	0.000239937	1	3.55385e-20
Mras	MRAS	1.25597e-20	-9.498	No	No	No		0.00801591	-0.87		1	0.00801591	1	1.0698e-21
Zfp574	ZNF574	1.25792e-20	8.659	No	Yes	No		3.60954e-06	1.016		1	3.60954e-06	1	2.3796e-18
Atm	ATM	1.38446e-20	9.476	No	No	No		0.00718207	0.637		1	0.00718207	1	1.32109e-21
Dgke	DGKE	1.42975e-20	8.693	No	Yes	No		5.55856e-06	1.366		1	5.55856e-06	1	1.76496e-18
Arhgap44	ARHGAP44	1.43994e-20	8.396	No	Yes	No		4.27899e-07	2.744		1	4.27899e-07	1	2.30973e-17
Nedd4	NEDD4	1.50668e-20	-7.495	Yes	No	Yes	2.40302e-09	0.130049	-0.201	97%	2.40302e-09	0.130049	2.85714e-246	3.31492e-14
Stat6	STAT6	1.62624e-20	-9.138	No	Yes	No		0.000352555	-1.386		1	0.000352555	1	3.1809e-20
Nelfcd	NELFCD	1.79407e-20	8.318	No	Yes	No		2.77637e-07	1.16		1	2.77637e-07	1	4.473e-17
Ms4a6b	MS4A6A	1.92617e-20	-9.04	No	Yes	No		0.000170673	-2.402		1	0.000170673	1	7.83359e-20
Hck	HCK	2.03058e-20	-9.298	No	No	No		0.00197375	-1.662		1	0.00197375	1	7.15561e-21
Egr2	EGR2	2.1714e-20	-9.671	No	No	No		0.0756265	-0.831		1	0.0756265	1	2.00223e-22
Sqstm1	SQSTM1	2.24481e-20	-9.159	No	Yes	No		0.000598478	-0.759		1	0.000598478	1	2.61902e-20
Tesc	TESC	2.44352e-20	8.701	No	Yes	No		1.0407e-05	3.328		1	1.0407e-05	1	1.64486e-18
Sparcl1	SPARCL1	2.4794e-20	-9.1	No	Yes	No		0.000384788	-1.246		1	0.000384788	1	4.51659e-20
Socs1	SOCS1	2.47959e-20	-9.287	No	No	No		0.00219041	-1.332		1	0.00219041	1	7.93491e-21
Sla	SLA	2.6286e-20	-8.916	No	Yes	No		7.63995e-05	-2.079		1	7.63995e-05	1	2.41717e-19
Arhgef6	ARHGEF6	2.8419e-20	-9.292	No	No	No		0.00264521	-1.308		1	0.00264521	1	7.5708e-21
Lrrn3	LRRN3	2.89824e-20	8.538	No	Yes	No		2.99331e-06	3.725		1	2.99331e-06	1	6.82825e-18
Rab3b	RAB3B	2.92717e-20	9.212	No	No	No		0.00129027	2.925		1	0.00129027	1	1.60052e-20
Klhl6	KLHL6	2.93243e-20	-8.843	No	Yes	No		4.44068e-05	-1.733		1	4.44068e-05	1	4.65911e-19
Ptger2	PTGER2	2.9832e-20	-9.218	No	No	No		0.00139163	-1.765		1	0.00139163	1	1.51347e-20
Ltbr	LTBR	3.03694e-20	-8.76	No	Yes	No		2.19782e-05	-0.895		1	2.19782e-05	1	9.76252e-19
Ect2	ECT2	3.37989e-20	8.727	No	Yes	No		1.83386e-05	1.297		1	1.83386e-05	1	1.30759e-18
Dnmt3l	DNMT3L	3.40265e-20	-9.333	No	No	No		0.00469261	-2.379		1	0.00469261	1	5.14579e-21
Il10	IL10	3.96089e-20	-9.447	No	No	No		0.0162192	-1.411		1	0.0162192	1	1.7434e-21
Egr1	EGR1	4.10728e-20	-9.39	No	No	No		0.00978781	-1.144		1	0.00978781	1	3.00001e-21
Cntn1	CNTN1	4.42903e-20	8.627	No	Yes	No		1.00847e-05	3.647		1	1.00847e-05	1	3.14911e-18
Cdkn1b	CDKN1B	4.43395e-20	8.577	No	Yes	No		6.53001e-06	1.229		1	6.53001e-06	1	4.86898e-18
Rad21	RAD21	4.5651e-20	6.082	Yes	Yes	Yes	1.21071e-10	0.000456115	0.697	99%	1.21071e-10	0.000456115	5.05509e-124	5.93463e-10
Map4k2	MAP4K2	4.95461e-20	8.945	No	Yes	No		0.000191874	0.894		1	0.000191874	1	1.85975e-19
Zfp689	ZNF689	5.04267e-20	8.46	No	Yes	No		2.71849e-06	1.134		1	2.71849e-06	1	1.33689e-17
Ube2k	UBE2K	5.1531e-20		Yes	No	No	1.47517e-21	0.0251977	-0.297		1.47517e-21	0.0251977	1	1
Ndst1	NDST1	5.34023e-20	-8.485	No	Yes	No		3.57642e-06	-0.939		1	3.57642e-06	1	1.07859e-17
Gabra4	GABRA4	5.36899e-20	9.439	No	No	No		0.0206141	2.366		1	0.0206141	1	1.88177e-21
Pik3r3	PIK3R3	5.45928e-20	8.774	No	Yes	No		4.57803e-05	1.534		1	4.57803e-05	1	8.62146e-19
Zfp560	ZNF560	5.61285e-20	-9.425	No	No	No		0.0188903	-0.619		1	0.0188903	1	2.15053e-21
Kmt5c	KMT5C	5.68147e-20	8.823	No	Yes	No		7.38388e-05	0.835		1	7.38388e-05	1	5.57167e-19
Neurod1	NEUROD1	5.69208e-20	9.25	No	No	No		0.00367232	5.309		1	0.00367232	1	1.12246e-20
Crebzf	CREBZF	5.77379e-20	8.864	No	Yes	No		0.000108391	0.719		1	0.000108391	1	3.85969e-19
Hsf5	HSF5	5.80889e-20	9.736	No	No	No		0.397687	-0.622		1	0.397687	1	1.05862e-22
Rps6ka5	RPS6KA5	6.20254e-20	8.583	No	Yes	No		9.7522e-06	1.216		1	9.7522e-06	1	4.62152e-18
Stk17b	STK17B	6.26684e-20	-8.208	No	Yes	No		4.05115e-07	-1.521		1	4.05115e-07	1	1.12452e-16
Rpl22	RPL22	6.29667e-20	-8.87	No	Yes	No		0.000125178	-0.7		1	0.000125178	1	3.6573e-19
Htr2b	HTR2B	6.31756e-20	-9.387	No	No	No		0.0148831	-1.319		1	0.0148831	1	3.08668e-21
Prkar2a	PRKAR2A	6.36787e-20	9.253	No	No	No		0.00424409	0.727		1	0.00424409	1	1.09139e-20
Ptafr	PTAFR	6.38253e-20	-9.263	No	No	No		0.00467184	-1.281		1	0.00467184	1	9.93837e-21
Angpt1	ANGPT1	6.59746e-20	-9.592	No	No	No		0.111251	-0.733		1	0.111251	1	4.31969e-22
Htatsf1	HTATSF1	6.91264e-20	9.3	No	No	No		0.00718374	0.307		1	0.00718374	1	7.02228e-21
Pds5a	PDS5A	6.96305e-20		Yes	No	No	1.47517e-21	0.0344563	0.274		1.47517e-21	0.0344563	1	1
Pold1	POLD1	7.1242e-20	8.613	No	Yes	No		1.4627e-05	0.93		1	1.4627e-05	1	3.55865e-18
Zmym3	ZMYM3	7.3531e-20	8.875	No	Yes	No		0.000153839	0.546		1	0.000153839	1	3.49667e-19
Lgr6	LGR6	7.69931e-20	-8.541	No	Yes	No		8.48132e-06	-3.137		1	8.48132e-06	1	6.65326e-18
Tgm2	TGM2	7.925e-20	-8.794	No	Yes	No		8.05797e-05	-1.578		1	8.05797e-05	1	7.21638e-19
Chrm2	CHRM2	8.2284e-20	8.427	No	Yes	No		3.41e-06	5.809		1	3.41e-06	1	1.7732e-17
Numa1	NUMA1	8.38067e-20	8.499	No	Yes	No		6.44561e-06	0.771		1	6.44561e-06	1	9.56155e-18
Fpr2	FPR2	8.63114e-20	-8.78	No	Yes	No		7.77447e-05	-2.421		1	7.77447e-05	1	8.17373e-19
Olfr802	OR6C1	8.68047e-20	9.271	No	No	No		0.00693288	0.74		1	0.00693288	1	9.22044e-21
Ptger4	PTGER4	8.77821e-20	-8.855	No	Yes	No		0.000154565	-1.787		1	0.000154565	1	4.18419e-19
Crkl	CRKL	9.29409e-20	5.807	Yes	No	Yes	8.50752e-14	0.25367	0.137	97%	8.50752e-14	0.25367	0	3.18011e-09
Grik3	GRIK3	9.29969e-20	9.312	No	No	No		0.0109485	2.711		1	0.0109485	1	6.27238e-21
Homer3	HOMER3	9.43765e-20	-8.888	No	Yes	No		0.000224154	-0.949		1	0.000224154	1	3.11093e-19
Cd14	CD14	9.44282e-20	-9.064	No	No	No		0.00110968	-1.663		1	0.00110968	1	6.28762e-20
Tlr1	TLR1	9.79108e-20	-9.081	No	No	No		0.00134689	-1.568		1	0.00134689	1	5.37909e-20
Bdkrb1	BDKRB1	1.06402e-19	-8.988	No	Yes	No		0.000627531	-2.16		1	0.000627531	1	1.25885e-19
Cand2	CAND2	1.07053e-19	8.306	No	Yes	No		1.60633e-06	1.904		1	1.60633e-06	1	4.94911e-17
Ubr5	UBR5	1.10961e-19	-5.688	Yes	No	Yes	8.99423e-13	0.0142758	-0.375	90%	8.99423e-13	0.0142758	8.416e-120	6.42679e-09
Wdr35	WDR35	1.12578e-19		Yes	No	No	4.80441e-20	0.00174362	0.823		4.80441e-20	0.00174362	1	1
Chek1	CHEK1	1.13309e-19	8.348	No	Yes	No		2.42944e-06	1.357		1	2.42944e-06	1	3.47143e-17
Zfp397	ZNF397	1.16023e-19	9.117	No	No	No		0.0022384	0.551		1	0.0022384	1	3.86163e-20
Zscan18	ZSCAN18	1.18758e-19	9.174	No	No	No		0.003886	1.284		1	0.003886	1	2.27893e-20
Cysltr1	CYSLTR1	1.22742e-19	-8.945	No	Yes	No		0.000492816	-2.097		1	0.000492816	1	1.85975e-19
Igfbp3	IGFBP3	1.37734e-19	-8.465	No	Yes	No		8.06741e-06	-1.51		1	8.06741e-06	1	1.28076e-17
Ptov1	PTOV1	1.39536e-19	8.989	No	Yes	No		0.00083956	0.505		1	0.00083956	1	1.24745e-19
Dusp8	DUSP8	1.49605e-19	8.404	No	Yes	No		5.21891e-06	1.845		1	5.21891e-06	1	2.15761e-17
Il11	IL11	1.50778e-19	-9.274	No	No	No		0.0126634	-1.247		1	0.0126634	1	8.96465e-21
Peg3	PEG3	1.597e-19	9.512	No	No	No		0.128877	1.437		1	0.128877	1	9.35158e-22
Yap1	YAP1	1.59779e-19	-7.527	Yes	No	No	8.91052e-07	0.00521289	-2.089		8.91052e-07	0.00521289	1	2.59597e-14
Gng7	GNG7	1.6258e-19	9.028	No	No	No		0.00140452	0.896		1	0.00140452	1	8.74189e-20
Zfp956		1.63818e-19	8.641	No	Yes	No		4.44179e-05	1.262		1	4.44179e-05	1	2.78616e-18
Mgst3	MGST3	1.6848e-19	-9.461	No	No	No		0.0835516	-0.561		1	0.0835516	1	1.52506e-21
Tbc1d22b	TBC1D22B	1.74334e-19	8.675	No	Yes	No		6.38525e-05	0.662		1	6.38525e-05	1	2.06775e-18
Ppie	PPIE	1.77877e-19	9.677	No	No	No		0.714044	0.058		1	0.714044	1	1.88817e-22
Arhgap9	ARHGAP9	1.82127e-19	-9.081	No	No	No		0.00256879	-1.524		1	0.00256879	1	5.37909e-20
Matn3	MATN3	1.93552e-19		Yes	No	No	4.80441e-20	0.00306403	-2.716		4.80441e-20	0.00306403	1	1
Ripk1	RIPK1	1.9541e-19	-8.468	No	Yes	No		1.19114e-05	-0.647		1	1.19114e-05	1	1.24821e-17
Hif1a	HIF1A	1.96677e-19	-9.03	No	No	No		0.00174382	-0.844		1	0.00174382	1	8.58359e-20
P2ry12	P2RY12	2.02538e-19	-8.879	No	Yes	No		0.000457508	-1.986		1	0.000457508	1	3.37321e-19
Prkn	PRKN	2.19347e-19	8.65	No	Yes	No		6.51182e-05	1.217		1	6.51182e-05	1	2.57497e-18
Noct	NOCT	2.27566e-19	9.09	No	No	No		0.00351822	1.559		1	0.00351822	1	4.95195e-20
1700110C19Rik		2.29245e-19		Yes	No	No	4.75176e-21	0.036946	1.104		4.75176e-21	0.036946	1	1
Vgll3	VGLL3	2.33769e-19	-9.183	No	No	No		0.00854708	-1.624		1	0.00854708	1	2.09623e-20
C2cd3	C2CD3	2.36979e-19	8.258	No	Yes	No		2.45356e-06	1.102		1	2.45356e-06	1	7.40668e-17
Atf7ip2	ATF7IP2	2.39063e-19	8.704	No	Yes	No		0.000114481	2.801		1	0.000114481	1	1.60194e-18
Zfp169	ZNF169	2.77686e-19	8.956	No	No	No		0.00127321	0.765		1	0.00127321	1	1.68335e-19
Enpp2	ENPP2	2.84769e-19	-8.378	No	Yes	No		8.17387e-06	-3.919		1	8.17387e-06	1	2.69173e-17
Batf2	BATF2	2.96824e-19	-9.055	No	No	No		0.00336422	-1.594		1	0.00336422	1	6.82839e-20
Rras2	RRAS2	3.32784e-19	-8.757	No	Yes	No		0.000258098	-0.897		1	0.000258098	1	1.00258e-18
Tfe3	TFE3	3.3599e-19	-8.427	No	Yes	No		1.47394e-05	-0.587		1	1.47394e-05	1	1.7732e-17
Foxk2	FOXK2	3.51349e-19	8.599	No	Yes	No		6.81001e-05	0.611		1	6.81001e-05	1	4.02068e-18
Mki67	MKI67	3.5308e-19	8.244	No	Yes	No		3.30493e-06	1.801		1	3.30493e-06	1	8.32736e-17
Dek	DEK	3.55056e-19	8.361	No	Yes	No		8.90246e-06	1.019		1	8.90246e-06	1	3.10944e-17
Bcl10	BCL10	3.5727e-19	-8.353	No	Yes	No		8.373e-06	-0.723		1	8.373e-06	1	3.32753e-17
Itsn1	ITSN1	3.64436e-19	-9.199	No	No	No		0.0157452	-0.586		1	0.0157452	1	1.80648e-20
Edn1	EDN1	3.69525e-19	-8.944	No	No	No		0.00153768	-1.615		1	0.00153768	1	1.87666e-19
Capza2	CAPZA2	3.82698e-19		Yes	No	No	4.80441e-20	0.00622947	-1.134		4.80441e-20	0.00622947	1	1
Irf8	IRF8	3.84856e-19	-9.049	No	No	No		0.00417299	-1.263		1	0.00417299	1	7.21418e-20
Kpna4	KPNA4	3.9501e-19		Yes	Yes	No	1.04469e-17	2.96089e-05	-0.602		1.04469e-17	2.96089e-05	1	1
Epgn	EPGN	4.03217e-19	-9.404	No	No	No		0.120324	-1.212		1	0.120324	1	2.62636e-21
Lrrk2	LRRK2	4.27621e-19	-8.731	No	Yes	No		0.000266176	-1.891		1	0.000266176	1	1.26215e-18
Snapc4	SNAPC4	4.36281e-19	3.342	Yes	No	No	1.70259e-17	0.0484466	-0.258		1.70259e-17	0.0484466	1	0.000415885
Zfp473	ZNF473	4.41651e-19	8.467	No	Yes	No		2.75972e-05	1.542		1	2.75972e-05	1	1.25897e-17
Chrm4	CHRM4	4.47575e-19	8.823	No	Yes	No		0.000632296	2.337		1	0.000632296	1	5.57167e-19
Huwe1	HUWE1	4.74524e-19		Yes	No	No	7.15907e-22	0.522986	0.113		7.15907e-22	0.522986	1	1
Tcf7	TCF7	5.07016e-19	-8.332	No	Yes	No		1.00932e-05	-2.516		1	1.00932e-05	1	3.9744e-17
Adcy1	ADCY1	5.11051e-19	8.967	No	No	No		0.00265488	2.787		1	0.00265488	1	1.5235e-19
Rin2	RIN2	5.31301e-19	-8.713	No	Yes	No		0.000284639	-1.066		1	0.000284639	1	1.47968e-18
Stat4	STAT4	5.32773e-19	-9.309	No	No	No		0.0654657	-0.861		1	0.0654657	1	6.45208e-21
Gdi2	GDI2	5.38365e-19	-4.832	Yes	Yes	Yes	4.95975e-11	1.27389e-05	-0.627	96%	4.95975e-11	1.27389e-05	0	6.75841e-07
Epha8	EPHA8	5.39391e-19	9.302	No	No	No		0.0620853	1.931		1	0.0620853	1	6.89141e-21
Fen1	FEN1	5.74137e-19	8.761	No	Yes	No		0.000471874	0.71		1	0.000471874	1	9.67629e-19
Smc1a	SMC1A	6.35411e-19	8.647	No	Yes	No		0.000191963	0.496		1	0.000191963	1	2.64355e-18
Rapgef4	RAPGEF4	6.38028e-19	8.173	No	Yes	No		3.38841e-06	2.64		1	3.38841e-06	1	1.50407e-16
Acvrl1	ACVRL1	6.45145e-19	-8.681	No	Yes	No		0.000262839	-1.616		1	0.000262839	1	1.96152e-18
Prdm1	PRDM1	6.52728e-19	-8.775	No	Yes	No		0.000610726	-1.989		1	0.000610726	1	8.54519e-19
Lpp	LPP	6.74714e-19	-7.92	No	Yes	No		4.54885e-07	-1.477		1	4.54885e-07	1	1.18755e-15
Yars	YARS1	6.93522e-19	9.185	No	No	No		0.0270163	0.385		1	0.0270163	1	2.05764e-20
Zfp451	ZNF451	7.30072e-19	9.19	No	No	No		0.0298568	0.555		1	0.0298568	1	1.96421e-20
Dnmt3b	DNMT3B	7.35866e-19	8.714	No	Yes	No		0.000403153	1.039		1	0.000403153	1	1.46668e-18
Unc13a	UNC13A	7.48101e-19	8.191	No	Yes	No		4.64396e-06	2.892		1	4.64396e-06	1	1.29532e-16
Tmx1	TMX1	7.50995e-19	8.225	No	Yes	No		6.18848e-06	0.656		1	6.18848e-06	1	9.75954e-17
Casp1	CASP1	7.58144e-19	-9.123	No	No	No		0.0166945	-1.611		1	0.0166945	1	3.65365e-20
Top1	TOP1	7.84666e-19	2.283	Yes	No	Yes	7.76816e-20	0.725659	-0.066	100%	7.76816e-20	0.725659	3.02787e-46	0.0112152
Klf1	KLF1	8.1457e-19	9.495	No	No	No		0.596995	0.302		1	0.596995	1	1.10106e-21
Ms4a7	MS4A7	8.25129e-19	-8.991	No	No	No		0.00543861	-1.518		1	0.00543861	1	1.22496e-19
Zfp37	ZFP37	8.84187e-19	9.232	No	No	No		0.0539075	0.609		1	0.0539075	1	1.32813e-20
Osm	OSM	9.25561e-19	-8.854	No	No	No		0.0017786	-1.887		1	0.0017786	1	4.22187e-19
Slc22a17	SLC22A17	9.41037e-19	8.886	No	No	No		0.00241202	1.156		1	0.00241202	1	3.16742e-19
Zbtb40	ZBTB40	9.54242e-19	9.414	No	No	No		0.324602	0.241		1	0.324602	1	2.38803e-21
Rab39b	RAB39B	9.863e-19	8.981	No	No	No		0.00598035	1.515		1	0.00598035	1	1.34158e-19
Med13l	MED13L	9.92583e-19	-8.594	No	Yes	No		0.000192312	-0.83		1	0.000192312	1	4.19965e-18
Zscan22	ZSCAN22	1.04866e-18	8.648	No	Yes	No		0.000326368	0.9		1	0.000326368	1	2.62049e-18
Tgfbr1	TGFBR1	1.08743e-18	-3.504	Yes	No	Yes	4.12582e-18	0.939431	-0.023	99%	4.12582e-18	0.939431	0	0.000229163
Camk4	CAMK4	1.21164e-18	8.835	No	No	No		0.00198644	2.328		1	0.00198644	1	5.00491e-19
Zdhhc18	ZDHHC18	1.29799e-18	-8.88	No	No	No		0.00319517	-0.656		1	0.00319517	1	3.34302e-19
Gpr68	GPR68	1.30763e-18	-8.679	No	Yes	No		0.000539204	-2.087		1	0.000539204	1	1.99632e-18
Tgif1	TGIF1	1.31556e-18	-9.163	No	No	No		0.042922	-0.708		1	0.042922	1	2.52371e-20
Ndrg1	NDRG1	1.36159e-18	-8.377	No	Yes	No		4.13588e-05	-2.397		1	4.13588e-05	1	2.71469e-17
Anxa3	ANXA3	1.43314e-18	-8.284	No	Yes	No		1.9887e-05	-2.34		1	1.9887e-05	1	5.95528e-17
Stk4	STK4	1.62868e-18	8.741	No	No	No		0.00117135	0.375		1	0.00117135	1	1.15528e-18
Cd48	CD48	1.64154e-18	-8.875	No	No	No		0.00390196	-1.451		1	0.00390196	1	3.49667e-19
Cbx8	CBX8	1.85356e-18	8.727	No	No	No		0.00118431	0.616		1	0.00118431	1	1.30759e-18
Baz1a	BAZ1A	1.85598e-18	-9.009	No	No	No		0.0149146	-0.594		1	0.0149146	1	1.03972e-19
Bdkrb2	BDKRB2	1.93349e-18	-8.642	No	Yes	No		0.000585936	-1.756		1	0.000585936	1	2.76187e-18
Zc3h8	ZC3H8	2.18506e-18	8.974	No	No	No		0.0128589	0.465		1	0.0128589	1	1.42969e-19
Rab7b		2.21318e-18	-9.243	No	No	No		0.155465	-0.58		1	0.155465	1	1.1984e-20
Dab1	DAB1	2.34758e-18	9.081	No	No	No		0.036832	1.958		1	0.036832	1	5.37909e-20
Ralgapb	RALGAPB	2.38645e-18	9.045	No	No	No		0.0269327	0.269		1	0.0269327	1	7.48326e-20
Akt1	AKT1	2.43257e-18	-9.096	No	No	No		0.0438771	-0.274		1	0.0438771	1	4.686e-20
Pdcd1	PDCD1	2.47344e-18	-9.199	No	No	No		0.115812	-1.086		1	0.115812	1	1.80648e-20
Hmox1	HMOX1	2.48291e-18	-8.096	No	Yes	No		7.3966e-06	-1.589		1	7.3966e-06	1	2.83979e-16
Gmcl1	GMCL1	2.52247e-18	8.044	No	Yes	No		4.91162e-06	0.972		1	4.91162e-06	1	4.34763e-16
Arf4	ARF4	2.52315e-18	-7.729	No	Yes	No		3.94113e-07	-1.358		1	3.94113e-07	1	5.41973e-15
Zfp292	ZNF292	2.57024e-18	6.004	Yes	Yes	No	1.21495e-07	1.86202e-05	1.149		1.21495e-07	1.86202e-05	1	9.62574e-10
Prdm10	PRDM10	2.57691e-18	8.328	No	Yes	No		5.31134e-05	1.538		1	5.31134e-05	1	4.11098e-17
Fgr	FGR	2.59162e-18	-9.015	No	No	No		0.0223139	-1.198		1	0.0223139	1	9.84352e-20
Nkx2-2	NKX2-2	2.78543e-18	8.49	No	Yes	No		0.0002292	5.682		1	0.0002292	1	1.03319e-17
Fzd3	FZD3	2.88527e-18	8.554	No	Yes	No		0.00041325	1.5		1	0.00041325	1	5.94475e-18
Unc5b	UNC5B	2.96716e-18	-8.326	No	Yes	No		6.04984e-05	-1.678		1	6.04984e-05	1	4.18099e-17
Tlr7	TLR7	3.11272e-18	-8.379	No	Yes	No		9.96269e-05	-2.09		1	9.96269e-05	1	2.66896e-17
Dot1l	DOT1L	3.34159e-18	8.215	No	Yes	No		2.6991e-05	0.697		1	2.6991e-05	1	1.06082e-16
Adgre1	ADGRE1	3.3454e-18	-8.641	No	No	No		0.0010289	-1.947		1	0.0010289	1	2.78616e-18
Spock1	SPOCK1	3.41297e-18	8.791	No	No	No		0.00394928	3.451		1	0.00394928	1	7.41173e-19
Casr	CASR	3.43713e-18	8.672	No	No	No		0.00138895	3.74		1	0.00138895	1	2.12298e-18
Adora2b	ADORA2B	3.96034e-18	-9.269	No	No	No		0.363862	0.582		1	0.363862	1	9.39496e-21
Rgs9bp	RGS9BP	4.34856e-18	8.385	No	Yes	No		0.000148597	1.748		1	0.000148597	1	2.53629e-17
Tead2	TEAD2	4.58761e-18	-9.008	No	No	No		0.0379824	-1.114		1	0.0379824	1	1.04924e-19
Dcx	DCX	4.62754e-18	8.392	No	Yes	No		0.000168283	4.115		1	0.000168283	1	2.3897e-17
Sirpb1b	SIRPB1	4.6474e-18	-8.737	No	No	No		0.00337492	-1.66		1	0.00337492	1	1.19691e-18
Gngt2	GNGT2	4.97545e-18	-8.815	No	No	No		0.00724816	-1.156		1	0.00724816	1	5.98425e-19
Map3k13	MAP3K13	5.16568e-18	8.154	No	Yes	No		2.5623e-05	1.419		1	2.5623e-05	1	1.7604e-16
Kmt2a	KMT2A	5.45067e-18	8.081	No	Yes	No		1.48533e-05	0.897		1	1.48533e-05	1	3.21189e-16
F3	F3	5.64234e-18	-8.55	No	Yes	No		0.000803638	-1.703		1	0.000803638	1	6.15443e-18
Spic	SPIC	5.64911e-18	-9.149	No	No	No		0.172359	-0.68		1	0.172359	1	2.87315e-20
Gbf1	GBF1	5.97019e-18	8.957	No	No	No		0.0314494	0.357		1	0.0314494	1	1.66816e-19
Sec16a	SEC16A	6.43264e-18		Yes	Yes	No	1.70259e-17	0.000333088	-0.389		1.70259e-17	0.000333088	1	1
Sertad3	SERTAD3	6.72864e-18	-8.887	No	No	No		0.018935	-0.481		1	0.018935	1	3.13905e-19
Dlx4	DLX4	6.73219e-18	-9.243	No	No	No		0.496249	-0.567		1	0.496249	1	1.1984e-20
Lancl2	LANCL2	6.91671e-18	7.616	No	Yes	No		4.67582e-07	1.508		1	4.67582e-07	1	1.30829e-14
Ascl1	ASCL1	6.95317e-18	8.734	No	No	No		0.00500444	3.536		1	0.00500444	1	1.22911e-18
Tcf7l2	TCF7L2	7.2245e-18	-7.942	No	Yes	No		6.43565e-06	-2.054		1	6.43565e-06	1	9.94735e-16
Insrr	INSRR	7.49826e-18	8.226	No	Yes	No		6.87633e-05	4.751		1	6.87633e-05	1	9.67845e-17
Zc3h13	ZC3H13	7.78339e-18	-8.193	No	Yes	No		5.43156e-05	-0.607		1	5.43156e-05	1	1.27397e-16
Picalm	PICALM	7.78626e-18	-8.912	No	No	No		0.0276229	-0.276		1	0.0276229	1	2.50601e-19
Frat1		7.91594e-18	8.667	No	No	No		0.00317487	1.154		1	0.00317487	1	2.21827e-18
Gm4432		8.31122e-18		Yes	No	No	4.537e-20	0.16333	-1.046		4.537e-20	0.16333	1	1
Adgrl1	ADGRL1	9.12163e-18	7.765	No	Yes	No		2.00044e-06	1.847		1	2.00044e-06	1	4.08226e-15
Fgd5	FGD5	9.88885e-18	-8.727	No	No	No		0.00679485	-0.901		1	0.00679485	1	1.30759e-18
Irf2bp2	IRF2BP2	1.18813e-17	-8.537	No	No	No		0.00156257	-0.627		1	0.00156257	1	6.88758e-18
Dennd4a	DENND4A	1.22524e-17	-7.561	No	Yes	No		5.55703e-07	1.859		1	5.55703e-07	1	1.99991e-14
Mkx	MKX	1.23621e-17	7.999	No	Yes	No		1.7886e-05	1.794		1	1.7886e-05	1	6.27169e-16
Akap8l	AKAP8L	1.2563e-17		Yes	No	No	4.537e-20	0.251444	-0.181		4.537e-20	0.251444	1	1
P2ry13	P2RY13	1.27977e-17	-8.384	No	Yes	No		0.000454692	-2.093		1	0.000454692	1	2.55794e-17
Zfp821	ZNF821	1.29187e-17	8.534	No	No	No		0.00166165	0.628		1	0.00166165	1	7.06864e-18
Ralgapa2	RALGAPA2	1.31206e-17	8.341	No	Yes	No		0.0003241	1.038		1	0.0003241	1	3.68324e-17
Mak	MAK	1.3129e-17	8.038	No	Yes	No		2.61627e-05	3.549		1	2.61627e-05	1	4.56583e-16
Anxa5	ANXA5	1.38067e-17	-7.874	No	Yes	No		7.33098e-06	-1.829		1	7.33098e-06	1	1.71739e-15
Ash1l	ASH1L	1.38534e-17	3.947	Yes	No	No	5.7114e-16	0.559082	0.077		5.7114e-16	0.559082	1	3.95683e-05
Zdhhc5	ZDHHC5	1.399e-17	-8.296	No	Yes	No		0.000237099	-0.773		1	0.000237099	1	5.38378e-17
Six2	SIX2	1.47357e-17	8.554	No	No	No		0.00226696	2.452		1	0.00226696	1	5.94475e-18
Clec4a1	CLEC4A	1.48428e-17	-8.371	No	Yes	No		0.000475357	-2.38		1	0.000475357	1	2.85657e-17
Hexim2	HEXIM2	1.53117e-17	8.14	No	Yes	No		7.09745e-05	1.189		1	7.09745e-05	1	1.97639e-16
Sox11	SOX11	1.58391e-17	8.143	No	Yes	No		7.53753e-05	2.982		1	7.53753e-05	1	1.92801e-16
Rasa4	RASA4B	1.60602e-17	-8.58	No	No	No		0.00310824	-1.427		1	0.00310824	1	4.74366e-18
Slc26a3	SLC26A3	1.61612e-17	9.214	No	No	No		0.944724	0.038		1	0.944724	1	1.57097e-20
Tgfbr3	TGFBR3	1.68313e-17	-7.752	No	Yes	No		3.42372e-06	-2.615		1	3.42372e-06	1	4.52282e-15
Lpar6	LPAR6	1.84077e-17	-8.191	No	Yes	No		0.000131267	-1.423		1	0.000131267	1	1.29532e-16
Pdcd6	PDCD6	1.84645e-17	-7.867	No	Yes	No		9.39201e-06	-0.743		1	9.39201e-06	1	1.81623e-15
Disp1	DISP1	1.8727e-17	-8.517	No	No	No		0.00211453	-0.81		1	0.00211453	1	8.18697e-18
Snip1	SNIP1	2.01292e-17	8.466	No	No	No		0.00147016	0.499		1	0.00147016	1	1.26982e-17
Rxra	RXRA	2.05896e-17	-7.829	No	Yes	No		7.77394e-06	-1.73		1	7.77394e-06	1	2.45883e-15
Arhgap31	ARHGAP31	2.08651e-17	-8.223	No	Yes	No		0.000195311	-1.604		1	0.000195311	1	9.92374e-17
Yeats2	YEATS2	2.18821e-17	9.075	No	No	No		0.35839	0.179		1	0.35839	1	5.68388e-20
Grb14	GRB14	2.24352e-17	8.993	No	No	No		0.173826	0.797		1	0.173826	1	1.20286e-19
Tnik	TNIK	2.30857e-17	8.309	No	Yes	No		0.00044643	1.579		1	0.00044643	1	4.8256e-17
Elmo1	ELMO1	2.32716e-17	8.313	No	Yes	No		0.000465622	1.205		1	0.000465622	1	4.66563e-17
Sfmbt1	SFMBT1	2.35547e-17	8.291	No	Yes	No		0.000391816	1.301		1	0.000391816	1	5.61501e-17
Tut7	TUT7	2.35857e-17	-7.646	No	Yes	No		2.12521e-06	-0.703		1	2.12521e-06	1	1.03664e-14
Il1b	IL1B	2.3743e-17	-8.856	No	No	No		0.053497	-1.308		1	0.053497	1	4.14684e-19
Adap2	ADAP2	2.48621e-17	-8.279	No	Yes	No		0.000374812	-1.68		1	0.000374812	1	6.2107e-17
Cbx4	CBX4	2.57844e-17	8.476	No	No	No		0.00207508	0.588		1	0.00207508	1	1.16534e-17
Arhgef10	ARHGEF10	2.71402e-17	-8.309	No	Yes	No		0.000528689	-1.169		1	0.000528689	1	4.8256e-17
Socs7		2.73331e-17	7.816	No	Yes	No		9.42702e-06	0.905		1	9.42702e-06	1	2.72642e-15
Steap1	STEAP1	2.77099e-17	-8.28	No	Yes	No		0.00042334	-2.523		1	0.00042334	1	6.15876e-17
Ackr3	ACKR3	2.78264e-17	-7.338	No	Yes	No		2.41568e-07	-2.617		1	2.41568e-07	1	1.08405e-13
Cfl1	CFL1	2.85591e-17	-8.606	No	No	No		0.00711351	-0.551		1	0.00711351	1	3.78271e-18
Ccl6		3.5393e-17	-8.628	No	No	No		0.0107871	-1.029		1	0.0107871	1	3.1217e-18
Gsn	GSN	3.7338e-17	-7.764	No	Yes	No		8.65495e-06	-2.084		1	8.65495e-06	1	4.11459e-15
Crtc1	CRTC1	3.75377e-17	8.294	No	Yes	No		0.000654064	0.705		1	0.000654064	1	5.47512e-17
Hoxa1	HOXA1	4.09079e-17	-7.664	No	Yes	No		4.34774e-06	-3.169		1	4.34774e-06	1	9.01149e-15
Prdm15	PRDM15	4.21789e-17	8.404	No	No	No		0.00187492	0.762		1	0.00187492	1	2.15761e-17
Efnb3	EFNB3	4.36805e-17	7.506	No	Yes	No		1.37664e-06	2.504		1	1.37664e-06	1	3.04807e-14
Zfp12	ZNF12	4.51039e-17	9.101	No	No	No		0.969613	0.007		1	0.969613	1	4.47519e-20
Cebpe	CEBPE	4.62847e-17	-9.067	No	No	No		0.72881	-0.29		1	0.72881	1	6.11695e-20
Cxcl12	CXCL12	4.786e-17	-8.261	No	Yes	No		0.000639208	-3.142		1	0.000639208	1	7.22285e-17
Arnt2	ARNT2	4.87122e-17	8.521	No	No	No		0.00594624	2.265		1	0.00594624	1	7.90908e-18
Nelfe	NELFE	5.10457e-17	7.589	No	Yes	No		3.06395e-06	0.857		1	3.06395e-06	1	1.61192e-14
Stx2	STX2	5.38364e-17	-8.934	No	No	No		0.254169	-0.359		1	0.254169	1	2.05439e-19
Adgrb3	ADGRB3	5.45191e-17	7.693	No	Yes	No		7.36256e-06	3.277		1	7.36256e-06	1	7.18623e-15
Nol7	NOL7	5.98341e-17		Yes	Yes	No	1.10914e-16	0.000525783	0.47		1.10914e-16	0.000525783	1	1
Hdac2	HDAC2	6.99913e-17	7.878	No	Yes	No		4.13109e-05	0.761		1	4.13109e-05	1	1.66331e-15
Stmn1	STMN1	7.28147e-17	7.442	No	Yes	No		1.44428e-06	2.671		1	1.44428e-06	1	4.95861e-14
Asxl1	ASXL1	7.93811e-17	5.484	Yes	No	No	6.63357e-10	0.00568372	0.427		6.63357e-10	0.00568372	1	2.07907e-08
Ralgps1	RALGPS1	8.34844e-17	7.04	No	Yes	No		8.59693e-08	2.071		1	8.59693e-08	1	9.61199e-13
Trim59	TRIM59	8.4319e-17		Yes	No	No	1.04469e-17	0.00799267	0.503		1.04469e-17	0.00799267	1	1
Mcf2l	MCF2L	8.7935e-17	8.112	No	Yes	No		0.000350447	2.224		1	0.000350447	1	2.48967e-16
Araf	ARAF	9.18288e-17	8.777	No	No	No		0.108757	0.203		1	0.108757	1	8.39465e-19
Calcrl	CALCRL	9.88019e-17	-7.833	No	Yes	No		4.13828e-05	-1.968		1	4.13828e-05	1	2.38182e-15
Snapc3	SNAPC3	1.00906e-16	8.343	No	No	No		0.00278243	0.544		1	0.00278243	1	3.62146e-17
Cdk7	CDK7	1.01825e-16	-7.202	No	Yes	No		3.42883e-07	-1.027		1	3.42883e-07	1	2.96678e-13
Ccnt2	CCNT2	1.02324e-16	8.014	No	Yes	No		0.000184168	0.626		1	0.000184168	1	5.55184e-16
Depdc1b	DEPDC1B	1.03601e-16	8.109	No	Yes	No		0.000405906	1.213		1	0.000405906	1	2.5519e-16
Dnmt3a	DNMT3A	1.06456e-16	6.801	No	Yes	No		2.05157e-08	1.553		1	2.05157e-08	1	5.19477e-12
Bcl2a1d		1.07931e-16	-8.381	No	No	No		0.00412042	-1.532		1	0.00412042	1	2.624e-17
Ctcf	CTCF	1.08119e-16	8.37	No	No	No		0.00375984	0.451		1	0.00375984	1	2.88091e-17
Arfgef2	ARFGEF2	1.08964e-16	8.527	No	No	No		0.0145419	0.415		1	0.0145419	1	7.50959e-18
Asxl3	ASXL3	1.09917e-16	7.91	No	Yes	No		8.56324e-05	3.495		1	8.56324e-05	1	1.28694e-15
Hip1	HIP1	1.10685e-16	-8.595	No	No	No		0.0266643	-0.862		1	0.0266643	1	4.16324e-18
Gpr45	GPR45	1.12119e-16	8.611	No	No	No		0.0310706	1.819		1	0.0310706	1	3.6213e-18
Ube3a	UBE3A	1.13825e-16	2.516	Yes	No	No	1.8535e-16	0.103917	0.277		1.8535e-16	0.103917	1	0.00593476
Zfp324	ZNF324B	1.15114e-16	8.6	No	No	No		0.0290191	0.502		1	0.0290191	1	3.9858e-18
Sec31a	SEC31A	1.15389e-16	-7.56	No	Yes	No		5.75353e-06	-0.992		1	5.75353e-06	1	2.01535e-14
Hcfc1	HCFC1	1.16614e-16	8.7	No	No	No		0.0706531	0.253		1	0.0706531	1	1.65942e-18
Itpk1	ITPK1	1.17423e-16	8.952	No	No	No		0.676571	0.135		1	0.676571	1	1.74549e-19
Cdc42	CDC42	1.18013e-16	-6.963	Yes	No	Yes	1.94915e-05	0.00365692	-0.417	100%	1.94915e-05	0.00365692	0	1.66551e-12
Fos	FOS	1.18146e-16	-8.857	No	No	No		0.2892	-0.598		1	0.2892	1	4.10983e-19
Zeb1	ZEB1	1.20536e-16	-8.236	No	No	No		0.00136327	-1.836		1	0.00136327	1	8.9032e-17
Fev	FEV	1.22411e-16	8.219	No	No	No		0.00120222	4.82		1	0.00120222	1	1.02604e-16
Zfp626		1.22674e-16	8.333	No	No	No		0.00313703	0.471		1	0.00313703	1	3.94096e-17
Zfp281	ZNF281	1.24188e-16	-8.119	No	Yes	No		0.000532837	-0.763		1	0.000532837	1	2.3502e-16
Pdlim1	PDLIM1	1.30887e-16	-8.666	No	No	No		0.0591234	-0.605		1	0.0591234	1	2.23783e-18
Eif4b	EIF4B	1.39217e-16		Yes	Yes	No	2.13609e-14	6.60735e-06	-0.668		2.13609e-14	6.60735e-06	1	1
Msln	MSLN	1.48942e-16	-8.147	No	Yes	No		0.000812089	-3.048		1	0.000812089	1	1.86532e-16
Gbx2	GBX2	1.56226e-16	-8.613	No	No	No		0.0447492	1.366		1	0.0447492	1	3.55865e-18
Kremen2	KREMEN2	1.59499e-16	8.25	No	No	No		0.0020549	1.754		1	0.0020549	1	7.91973e-17
Ccrl2	CCRL2	1.61669e-16	-8.21	No	No	No		0.0014925	-1.479		1	0.0014925	1	1.10594e-16
Rbbp8	RBBP8	1.72398e-16	7.664	No	Yes	No		1.9592e-05	0.862		1	1.9592e-05	1	9.01149e-15
Ddah1	DDAH1	1.88714e-16	-8.923	No	No	No		0.855366	0.087		1	0.855366	1	2.26912e-19
Tlr2	TLR2	1.90347e-16	-8.249	No	No	No		0.00245237	-1.462		1	0.00245237	1	7.98627e-17
Mamstr	MAMSTR	1.91212e-16	7.632	No	Yes	No		1.70275e-05	2.707		1	1.70275e-05	1	1.1557e-14
Ascc1	ASCC1	1.92451e-16	8.46	No	No	No		0.0148196	0.353		1	0.0148196	1	1.33689e-17
Tbl1x	TBL1Y	1.97035e-16	0.69	Yes	No	No	3.37599e-16	0.00245415	-0.344		3.37599e-16	0.00245415	1	0.245097
Ksr2	KSR2	1.97417e-16	7.626	No	Yes	No		1.68061e-05	3.144		1	1.68061e-05	1	1.21075e-14
Zfp787	ZNF787	2.00224e-16	8.736	No	No	No		0.171017	0.353		1	0.171017	1	1.20755e-18
Ppbp	PPBP	2.00964e-16	-8.568	No	No	No		0.0393761	-2.755		1	0.0393761	1	5.26489e-18
Phf20	PHF20	2.01828e-16	8.732	No	No	No		0.166457	0.239		1	0.166457	1	1.25104e-18
Chrnd	CHRND	2.09093e-16	8.231	No	No	No		0.002328	3.363		1	0.002328	1	9.28285e-17
Gtf2ird2	GTF2IRD2	2.10618e-16	8.924	No	No	No		0.968357	0.008		1	0.968357	1	2.24872e-19
F2rl3	F2RL3	2.12735e-16	-8.405	No	No	No		0.010286	-1.389		1	0.010286	1	2.13931e-17
Cct6b	CCT6B	2.2378e-16	8.654	No	No	No		0.0933265	0.573		1	0.0933265	1	2.48626e-18
Eng	ENG	2.28566e-16	-7.938	No	Yes	No		0.000230923	-1.124		1	0.000230923	1	1.02734e-15
Zfp637	ZNF32	2.35505e-16	-8.655	No	No	No		0.0993226	-0.237		1	0.0993226	1	2.46456e-18
Plxnb1	PLXNB1	2.38092e-16	7.396	No	Yes	No		3.52844e-06	1.909		1	3.52844e-06	1	7.0174e-14
Eif2s2	EIF2S2	2.39143e-16		Yes	No	No	7.23669e-17	0.00343734	-0.423		7.23669e-17	0.00343734	1	1
Gabrg2	GABRG2	2.39817e-16	7.128	No	Yes	No		4.89966e-07	8.636		1	4.89966e-07	1	5.09189e-13
Kdr	KDR	2.45664e-16	-8.198	No	No	No		0.00209363	-0.979		1	0.00209363	1	1.2221e-16
Psmb2	PSMB2	2.45973e-16	-1.373	Yes	No	Yes	2.01756e-16	0.0149611	-0.341	100%	2.01756e-16	0.0149611	4.47752e-36	0.0848762
Tfeb	TFEB	2.47029e-16	-8.677	No	No	No		0.126667	-0.399		1	0.126667	1	2.03173e-18
Tubg1	TUBG1	2.56471e-16	6.78	No	Yes	No		4.45461e-08	1.356		1	4.45461e-08	1	6.00879e-12
Wwp1	WWP1	2.57408e-16	-8.489	No	No	No		0.0257834	-0.399		1	0.0257834	1	1.04211e-17
Fer	FER	2.6164e-16	8.869	No	No	No		0.740659	0.07		1	0.740659	1	3.69028e-19
Il1r1	IL1R1	2.63157e-16	-7.425	No	Yes	No		4.87649e-06	-2.405		1	4.87649e-06	1	5.639e-14
Nkd1	NKD1	2.72829e-16	8.838	No	No	No		0.586132	0.48		1	0.586132	1	4.87236e-19
Il21r	IL21R	2.94738e-16	-8.146	No	No	No		0.00164645	-1.608		1	0.00164645	1	1.8808e-16
Btk	BTK	2.97576e-16	-7.918	No	Yes	No		0.000259188	-1.908		1	0.000259188	1	1.20681e-15
Jak1	JAK1	3.02352e-16	-7.577	No	Yes	No		1.79875e-05	-0.849		1	1.79875e-05	1	1.76818e-14
Zfand1	ZFAND1	3.14977e-16	8.153	No	No	No		0.00187031	0.612		1	0.00187031	1	1.77503e-16
Smarcad1	SMARCAD1	3.1575e-16	8.101	No	No	No		0.00122122	0.658		1	0.00122122	1	2.72546e-16
Spag5	SPAG5	3.20804e-16	7.954	No	Yes	No		0.000374812	1.254		1	0.000374812	1	9.02921e-16
Rab10	RAB10	3.48262e-16	-8.379	No	No	No		0.0138199	-0.339		1	0.0138199	1	2.66896e-17
Cd40	CD40	3.48829e-16	-8.732	No	No	No		0.295337	-0.514		1	0.295337	1	1.25104e-18
Mef2c	MEF2C	3.49893e-16	-8.858	No	No	No		0.910011	-0.06		1	0.910011	1	4.07314e-19
Egr3	EGR3	3.61053e-16	-8.528	No	No	No		0.0514524	-1.411		1	0.0514524	1	7.44498e-18
Hdac1	HDAC1	3.66006e-16	7.932	No	Yes	No		0.000360383	0.604		1	0.000360383	1	1.07822e-15
Abi1	ABI1	3.88219e-16	-7.462	No	Yes	No		9.70044e-06	-0.624		1	9.70044e-06	1	4.26094e-14
Zfp13	ZNF205	3.92228e-16	7.959	No	Yes	No		0.000481801	0.895		1	0.000481801	1	8.67176e-16
Dido1	DIDO1	3.92882e-16	8.444	No	No	No		0.0272966	0.339		1	0.0272966	1	1.5333e-17
Cul1	CUL1	4.0437e-16		Yes	No	No	5.15387e-19	0.836995	0.04		5.15387e-19	0.836995	1	1
Bloc1s2	BLOC1S2	4.06594e-16	-8.519	No	No	No		0.0539173	-0.246		1	0.0539173	1	8.04684e-18
Sirt4	SIRT4	4.16255e-16	8.656	No	No	No		0.182018	0.285		1	0.182018	1	2.44304e-18
Rhob	RHOB	4.30659e-16	-7.605	No	Yes	No		3.23495e-05	-1.194		1	3.23495e-05	1	1.42452e-14
Gtpbp1	GTPBP1	4.45355e-16	7.876	No	Yes	No		0.000282419	0.542		1	0.000282419	1	1.69014e-15
Irx5	IRX5	4.59062e-16	-7.686	No	Yes	No		6.49172e-05	-2.289		1	6.49172e-05	1	7.59033e-15
Eda	EDA	4.76491e-16	8.822	No	No	No		0.911433	0.073		1	0.911433	1	5.62166e-19
Gdf6	GDF6	4.78229e-16	-8.549	No	No	No		0.0828511	-1.218		1	0.0828511	1	6.20798e-18
Shox2	SHOX2	4.85573e-16	7.551	No	Yes	No		2.41995e-05	4.296		1	2.41995e-05	1	2.15964e-14
Dlc1	DLC1	4.88362e-16	-7.784	No	Yes	No		0.00014965	-1.269		1	0.00014965	1	3.51334e-15
Gpr146	GPR146	5.00728e-16	-7.88	No	Yes	No		0.000329733	-1.295		1	0.000329733	1	1.63691e-15
Il1rl1	IL1RL1	5.06851e-16	-7.998	No	Yes	No		0.000864589	-4.457		1	0.000864589	1	6.32282e-16
Arid1b	ARID1B	5.21914e-16	3.617	Yes	No	No	9.95191e-15	0.380112	-0.198		9.95191e-15	0.380112	1	0.000149019
Il1rl2	IL1RL2	5.40109e-16	-7.616	No	Yes	No		4.46645e-05	-2.052		1	4.46645e-05	1	1.30829e-14
Acap1	ACAP1	5.51529e-16	-7.365	No	Yes	No		6.74362e-06	-2.212		1	6.74362e-06	1	8.85734e-14
Bap1	BAP1	5.82644e-16	-3.767	Yes	No	Yes	6.94522e-13	0.0110274	-0.377	100%	6.94522e-13	0.0110274	1.12591e-51	8.26105e-05
Mtdh	MTDH	5.83223e-16	-7.269	No	Yes	No		3.49768e-06	-0.955		1	3.49768e-06	1	1.81079e-13
Tnfsf11	TNFSF11	5.92982e-16	-7.729	No	Yes	No		0.000118913	-3.354		1	0.000118913	1	5.41973e-15
Ppp1r15a	PPP1R15A	5.93293e-16	-7.953	No	Yes	No		0.000708418	-1.09		1	0.000708418	1	9.10242e-16
Itpka	ITPKA	6.11703e-16	7.548	No	Yes	No		3.01288e-05	2.54		1	3.01288e-05	1	2.20996e-14
Gnl3	GNL3	6.4668e-16		Yes	Yes	No	6.94522e-13	1.01628e-06	-1.239		6.94522e-13	1.01628e-06	1	1
Phf6	PHF6	6.65521e-16	7.575	No	Yes	No		4.05101e-05	0.764		1	4.05101e-05	1	1.79564e-14
Card9	CARD9	6.70012e-16	-7.976	No	Yes	No		0.000969309	-1.455		1	0.000969309	1	7.5576e-16
Pecam1		6.7781e-16	-7.719	No	Yes	No		0.000126488	-1.257		1	0.000126488	1	5.8623e-15
Gnb5	GNB5	6.87352e-16	8.228	No	No	No		0.00790551	0.51		1	0.00790551	1	9.51825e-17
Zbtb5	ZBTB5	7.01639e-16	7.429	No	Yes	No		1.40536e-05	0.842		1	1.40536e-05	1	5.47109e-14
Asap1	ASAP1	7.23761e-16	-7.754	No	Yes	No		0.000178417	-1.382		1	0.000178417	1	4.45212e-15
Csdc2	CSDC2	7.84781e-16	-8.588	No	No	No		0.19543	-0.655		1	0.19543	1	4.42481e-18
Igfbp2	IGFBP2	7.88279e-16	7.408	No	Yes	No		1.35517e-05	3.418		1	1.35517e-05	1	6.41092e-14
Vav2	VAV2	7.90049e-16	8.548	No	No	No		0.139067	0.304		1	0.139067	1	6.26199e-18
Rxrb	RXRB	7.92456e-16	8.595	No	No	No		0.20984	0.145		1	0.20984	1	4.16324e-18
Ccdc85b	CCDC85B	7.93801e-16	-7.649	No	Yes	No		8.64162e-05	-1.226		1	8.64162e-05	1	1.01274e-14
Ccn6	CCN6	8.06956e-16	7.862	No	Yes	No		0.000471049	2.503		1	0.000471049	1	1.89024e-15
Il12rb1	IL12RB1	8.1725e-16	-7.84	No	Yes	No		0.000400544	-1.98		1	0.000400544	1	2.25273e-15
Plxnb2	PLXNB2	8.97814e-16	-7.56	No	Yes	No		4.94148e-05	-0.823		1	4.94148e-05	1	2.01535e-14
Cbx7	CBX7	9.05092e-16	8.471	No	No	No		0.0825624	0.625		1	0.0825624	1	1.21648e-17
Sox12	SOX12	9.5763e-16	7.95	No	No	No		0.00114269	1.169		1	0.00114269	1	9.32558e-16
Cers4	CERS4	1.00122e-15	7.712	No	Yes	No		0.000180296	2.149		1	0.000180296	1	6.19306e-15
Plekhg5	PLEKHG5	1.0284e-15	7.345	No	Yes	No		1.11628e-05	1.416		1	1.11628e-05	1	1.0288e-13
Prdx1	PRDX1	1.12321e-15	-8.441	No	No	No		0.0800802	-0.321		1	0.0800802	1	1.57317e-17
Cnih4	CNIH4	1.1316e-15	-6.894	No	Yes	No		4.68127e-07	-1.127		1	4.68127e-07	1	2.71225e-12
Arhgef17	ARHGEF17	1.13451e-15	-8.449	No	No	No		0.0866624	-0.547		1	0.0866624	1	1.46904e-17
Dtx2	DTX2	1.13515e-15	-6.967	No	Yes	No		7.86889e-07	-0.923		1	7.86889e-07	1	1.61885e-12
Ssbp4	SSBP4	1.14461e-15	-8.19	No	No	No		0.00983829	-0.597		1	0.00983829	1	1.30613e-16
Ercc2	ERCC2	1.19297e-15	8.104	No	No	No		0.00504715	0.396		1	0.00504715	1	2.65906e-16
Gpr65	GPR65	1.19724e-15	-7.845	No	Yes	No		0.000622284	-2		1	0.000622284	1	2.16477e-15
S100a1	S100A1	1.23054e-15	-8.031	No	No	No		0.00286811	-1.281		1	0.00286811	1	4.83407e-16
Brca2	BRCA2	1.28044e-15	7.652	No	Yes	No		0.000146105	1		1	0.000146105	1	9.89386e-15
Zfp703	ZNF703	1.3146e-15	-7.567	No	Yes	No		7.78161e-05	-1.371		1	7.78161e-05	1	1.90971e-14
Olfr578		1.4108e-15	8.242	No	No	No		0.0189004	1.087		1	0.0189004	1	8.46778e-17
Matr3	MATR3	1.45105e-15		Yes	Yes	No	6.80651e-14	2.42185e-05	0.812		6.80651e-14	2.42185e-05	1	1
Dll1	DLL1	1.4932e-15	6.851	No	Yes	No		4.63281e-07	2.541		1	4.63281e-07	1	3.66678e-12
Tardbp	TARDBP	1.49578e-15	8.059	No	No	No		0.00442485	0.509		1	0.00442485	1	3.84605e-16
Id3	ID3	1.50539e-15	-8.387	No	No	No		0.0687102	-1.093		1	0.0687102	1	2.49353e-17
Zfp606	ZNF606	1.55576e-15	7.363	No	Yes	No		1.97256e-05	0.864		1	1.97256e-05	1	8.99112e-14
Magi2	MAGI2	1.59433e-15	7.948	No	No	No		0.00192012	1.702		1	0.00192012	1	9.47733e-16
Raly	RALY	1.61915e-15		Yes	No	No	7.23669e-17	0.0255576	0.265		7.23669e-17	0.0255576	1	1
Atxn1	ATXN1	1.62166e-15	-7.584	No	Yes	No		0.000110579	-1.045		1	0.000110579	1	1.67531e-14
Xpo1	XPO1	1.7081e-15	7.791	No	Yes	No		0.000588553	0.546		1	0.000588553	1	3.32405e-15
Ift172	IFT172	1.72676e-15	8.504	No	No	No		0.216067	0.223		1	0.216067	1	9.15838e-18
Gsto1	GSTO1	1.74239e-15	-8.036	No	No	No		0.0043044	-2.418		1	0.0043044	1	4.64094e-16
Rad1	RAD1	1.77204e-15	8.53	No	No	No		0.277881	0.247		1	0.277881	1	7.31739e-18
Atf1	ATF1	1.91821e-15	-8.644	No	No	No		0.814278	0.075		1	0.814278	1	2.71393e-18
Ttc3	TTC3	1.92445e-15		Yes	Yes	No	9.01532e-14	2.45964e-05	0.854		9.01532e-14	2.45964e-05	1	1
Dtna	DTNA	1.98163e-15	7.465	No	Yes	No		5.49032e-05	2.313		1	5.49032e-05	1	4.16498e-14
Cd101	CD101	2.09283e-15	-8.388	No	No	No		0.0979483	-0.997		1	0.0979483	1	2.47241e-17
Hat1	HAT1	2.12879e-15	7.94	No	No	No		0.00243882	0.558		1	0.00243882	1	1.01091e-15
Ehmt1	EHMT1	2.13665e-15	8.55	No	No	No		0.402147	0.107		1	0.402147	1	6.15443e-18
Crabp2	CRABP2	2.26408e-15	-8.29	No	No	No		0.0464517	-1.754		1	0.0464517	1	5.66242e-17
Gap43	GAP43	2.31962e-15	8.615	No	No	No		0.771535	0.27		1	0.771535	1	3.49708e-18
Plpp3	PLPP3	2.34877e-15	-6.972	No	Yes	No		1.74979e-06	-1.839		1	1.74979e-06	1	1.56233e-12
Nrf1	NRF1	2.34929e-15	8.615	No	No	No		0.781907	0.043		1	0.781907	1	3.49708e-18
Abca1	ABCA1	2.42129e-15	-8.122	No	No	No		0.0123102	-0.737		1	0.0123102	1	2.29282e-16
Fpr1	FPR1	2.43167e-15	-7.414	No	Yes	No		4.62721e-05	-2.558		1	4.62721e-05	1	6.1273e-14
Fzd6	FZD6	2.45009e-15	-8.159	No	No	No		0.0169196	-0.991		1	0.0169196	1	1.68905e-16
Cdc42se2	CDC42SE2	2.45947e-15	6.443	No	Yes	No		4.89915e-08	1.126		1	4.89915e-08	1	5.85673e-11
Ranbp9	RANBP9	2.46321e-15		Yes	No	No	1.10914e-16	0.0259109	0.409		1.10914e-16	0.0259109	1	1
Igsf6	IGSF6	2.50082e-15	-7.562	No	Yes	No		0.000147134	-1.328		1	0.000147134	1	1.98459e-14
Gucy2e	GUCY2D	2.51229e-15	8.267	No	No	No		0.0427174	1.367		1	0.0427174	1	6.8686e-17
Rtkn2	RTKN2	2.57522e-15	7.353	No	Yes	No		3.10758e-05	2.199		1	3.10758e-05	1	9.69035e-14
Htr3a	HTR3A	2.5982e-15	8.223	No	No	No		0.0306296	2.49		1	0.0306296	1	9.92374e-17
Ppard	PPARD	2.65981e-15	-7.638	No	Yes	No		0.000282419	-1.278		1	0.000282419	1	1.10311e-14
Vmp1	VMP1	2.7288e-15		Yes	Yes	No	5.9716e-15	0.00053593	-0.994		5.9716e-15	0.00053593	1	1
Pou4f1	POU4F1	2.7568e-15	7.562	No	Yes	No		0.000163	2.938		1	0.000163	1	1.98459e-14
Mrtfa	MRTFA	2.85035e-15	-7.256	No	Yes	No		1.68061e-05	-0.826		1	1.68061e-05	1	1.99353e-13
Socs3	SOCS3	2.90371e-15	-8.068	No	No	No		0.00956154	-0.738		1	0.00956154	1	3.57295e-16
Cxxc5	CXXC5	3.05724e-15	1.287	Yes	Yes	Yes	6.80651e-14	0.00053494	0.86	99%	6.80651e-14	0.00053494	0	0.0990471
Foxo1	FOXO1	3.14319e-15	-7.674	No	Yes	No		0.000445436	-0.909		1	0.000445436	1	8.3357e-15
Znhit3		3.30557e-15	7.367	No	Yes	No		4.48673e-05	0.662		1	4.48673e-05	1	8.72552e-14
Itgb3	ITGB3	3.38979e-15	-8.456	No	No	No		0.290549	-0.511		1	0.290549	1	1.38353e-17
Gabrr1	GABRR1	3.69323e-15	7.681	No	Yes	No		0.000557352	2.856		1	0.000557352	1	7.89257e-15
Gm1647		3.71897e-15		Yes	No	No	1.04469e-17	0.424163	0.548		1.04469e-17	0.424163	1	1
Foxp3	FOXP3	3.80267e-15	-8.27	No	No	No		0.0677234	-0.81		1	0.0677234	1	6.69795e-17
Cltc	CLTC	3.89479e-15	2.587	Yes	No	Yes	5.9716e-15	0.160918	-0.204	100%	5.9716e-15	0.160918	1.01017e-38	0.00484078
Zfp711	ZNF711	4.05182e-15	7.41	No	Yes	No		7.67869e-05	2.359		1	7.67869e-05	1	6.31497e-14
Kdm5b	KDM5B	4.06377e-15	-7.918	No	No	No		0.00403056	-0.699		1	0.00403056	1	1.20681e-15
Pim1	PIM1	4.07395e-15	-8.558	No	No	No		0.849325	0.055		1	0.849325	1	5.74212e-18
Adnp	ADNP	4.30796e-15	4.223	Yes	No	No	2.22984e-12	0.192425	0.363		2.22984e-12	0.192425	1	1.20536e-05
Dmrt2	DMRT2	4.37225e-15	7.536	No	Yes	No		0.000216798	2.985		1	0.000216798	1	2.42303e-14
Ptgir	PTGIR	4.41364e-15	-7.95	No	No	No		0.00568908	-1.372		1	0.00568908	1	9.32558e-16
Sim2	SIM2	4.63519e-15	8.041	No	No	No		0.0125371	2.994		1	0.0125371	1	4.45541e-16
Ntrk1	NTRK1	4.65657e-15	7.802	No	No	No		0.0018423	2.667		1	0.0018423	1	3.04668e-15
Cant1	CANT1	4.72247e-15	-8.101	No	No	No		0.0209009	-0.295		1	0.0209009	1	2.72546e-16
Grap	GRAP	4.84685e-15	-8.267	No	No	No		0.0852336	-0.993		1	0.0852336	1	6.8686e-17
Arhgap25	ARHGAP25	4.91507e-15	-7.73	No	No	No		0.00110483	-1.471		1	0.00110483	1	5.37733e-15
Hmg20a	HMG20A	4.92578e-15	8.461	No	No	No		0.449249	0.083		1	0.449249	1	1.32547e-17
Snapc1	SNAPC1	5.06693e-15	7.501	No	Yes	No		0.000193715	0.633		1	0.000193715	1	3.16664e-14
Ccnd3	CCND3	5.4599e-15	-7.105	No	Yes	No		1.10297e-05	-1.402		1	1.10297e-05	1	6.01613e-13
Parp1	PARP1	5.51793e-15	7.32	No	Yes	No		5.41178e-05	0.745		1	5.41178e-05	1	1.23985e-13
Fbxo6	FBXO6	5.65274e-15	-7.601	No	Yes	No		0.000468426	-0.713		1	0.000468426	1	1.46926e-14
Chaf1b	CHAF1B	5.6776e-15	7.162	No	Yes	No		1.73924e-05	1.513		1	1.73924e-05	1	3.97542e-13
Ecscr	ECSCR	5.76782e-15		Yes	Yes	No	6.80651e-14	0.000103281	-1.957		6.80651e-14	0.000103281	1	1
Mdfi	MDFI	5.82806e-15	-7.649	No	Yes	No		0.000701767	-1.745		1	0.000701767	1	1.01274e-14
Wac	WAC	5.91263e-15		Yes	No	No	1.26665e-17	0.56966	0.091		1.26665e-17	0.56966	1	1
Rhoq	RHOQ	6.0192e-15	-6.927	No	Yes	No		3.42089e-06	-1.025		1	3.42089e-06	1	2.14929e-12
Dnajc27	DNAJC27	6.10291e-15	7.432	No	Yes	No		0.000139483	0.886		1	0.000139483	1	5.34839e-14
Cdkn1c	CDKN1C	6.32512e-15	7.373	No	Yes	No		9.28622e-05	2.465		1	9.28622e-05	1	8.34152e-14
Ctnnal1	CTNNAL1	6.34868e-15	7.966	No	No	No		0.00948971	0.809		1	0.00948971	1	8.19465e-16
Inpp5e	INPP5E	6.42916e-15		Yes	No	No	1.70259e-17	0.462837	-0.124		1.70259e-17	0.462837	1	1
Rrm2b	RRM2B	6.46012e-15	7.27	No	Yes	No		4.40636e-05	0.786		1	4.40636e-05	1	1.79744e-13
Ncoa2	NCOA2	6.55004e-15	7.113	No	Yes	No		1.41548e-05	0.698		1	1.41548e-05	1	5.67736e-13
Pnpt1	PNPT1	6.57542e-15		Yes	No	No	7.23669e-17	0.1115	0.289		7.23669e-17	0.1115	1	1
Ephb4	EPHB4	6.70574e-15	-7.622	No	Yes	No		0.000659576	-1.694		1	0.000659576	1	1.24888e-14
Cep57	CEP57	6.81161e-15	7.305	No	Yes	No		6.04052e-05	0.671		1	6.04052e-05	1	1.38633e-13
Hgf	HGF	6.9218e-15	-7.055	No	Yes	No		9.86875e-06	-2.776		1	9.86875e-06	1	8.63004e-13
Rad17	RAD17	7.12984e-15	7.506	No	Yes	No		0.000288258	0.48		1	0.000288258	1	3.04807e-14
Calca	CALCA	7.30811e-15	7.4	No	Yes	No		0.000132433	4.176		1	0.000132433	1	6.80922e-14
Ifitm3	IFITM2	7.35738e-15	-8.278	No	No	No		0.145003	-0.881		1	0.145003	1	6.26306e-17
Taok3	TAOK3	7.70286e-15	-7.421	No	Yes	No		0.000163988	-0.775		1	0.000163988	1	5.81197e-14
Ywhag	YWHAG	7.86253e-15	-6.987	No	Yes	No		6.93591e-06	-1.109		1	6.93591e-06	1	1.40413e-12
Col1a1	COL1A1	8.02045e-15	-7.81	No	No	No		0.00347796	-2.258		1	0.00347796	1	2.8594e-15
Pogk	POGK	8.08859e-15	7.211	No	Yes	No		3.61303e-05	1.043		1	3.61303e-05	1	2.77712e-13
Spn	SPN	8.50324e-15	-8.177	No	No	No		0.072687	-0.953		1	0.072687	1	1.45499e-16
Hspb1	HSPB1	8.65566e-15	-7.863	No	No	No		0.0057463	-1.689		1	0.0057463	1	1.87521e-15
Socs6	SOCS6	9.06489e-15	-7.75	No	No	No		0.00246209	-0.639		1	0.00246209	1	4.59463e-15
Pmpca	PMPCA	9.16556e-15		Yes	No	No	1.70259e-17	0.672189	0.062		1.70259e-17	0.672189	1	1
Eid2b	EID2B	9.2655e-15	6.941	No	Yes	No		5.94658e-06	1.41		1	5.94658e-06	1	1.94667e-12
Zfp445	ZNF445	9.28533e-15	7.589	No	Yes	No		0.00071977	0.581		1	0.00071977	1	1.61192e-14
Tsc22d1	TSC22D1	9.38565e-15	-8	No	No	No		0.0188622	-0.409		1	0.0188622	1	6.22096e-16
Bub1b	BUB1B	9.38649e-15	7.723	No	No	No		0.00206564	0.751		1	0.00206564	1	5.68116e-15
Nxn	NXN	9.60907e-15	-7.212	No	Yes	No		4.36314e-05	-1.62		1	4.36314e-05	1	2.7568e-13
Zfp341	ZNF341	9.75113e-15	6.905	No	Yes	No		4.86643e-06	0.835		1	4.86643e-06	1	2.51017e-12
Mgst2	MGST2	9.8363e-15	-8.015	No	No	No		0.0223865	-1.53		1	0.0223865	1	5.50685e-16
Med9	MED9	9.99303e-15	7.028	No	Yes	No		1.19655e-05	0.752		1	1.19655e-05	1	1.04757e-12
Pnn	PNN	1.00334e-14	7.29	No	Yes	No		8.12256e-05	0.779		1	8.12256e-05	1	1.54978e-13
Elf1	ELF1	1.01038e-14	-6.636	No	Yes	No		7.86889e-07	-1.527		1	7.86889e-07	1	1.61155e-11
Mpzl1	MPZL1	1.01999e-14	7.204	No	Yes	No		4.381e-05	1.44		1	4.381e-05	1	2.92357e-13
Nod2	NOD2	1.04001e-14	-8.227	No	No	No		0.136204	-0.879		1	0.136204	1	9.59802e-17
Zbtb7a	ZBTB7A	1.08659e-14	-7.865	No	No	No		0.00741813	-0.483		1	0.00741813	1	1.84549e-15
Ly96	LY96	1.14407e-14	-7.372	No	Yes	No		0.000171978	-0.996		1	0.000171978	1	8.40435e-14
Zbtb14	ZBTB14	1.25351e-14	7.369	No	Yes	No		0.000185129	0.545		1	0.000185129	1	8.59563e-14
Igf1	IGF1	1.25878e-14	-8.225	No	No	No		0.163772	-0.648		1	0.163772	1	9.75954e-17
Clec1a	CLEC1A	1.26941e-14	-7.935	No	No	No		0.0153216	-1.004		1	0.0153216	1	1.05248e-15
Npy1r	NPY1R	1.2799e-14	6.903	No	Yes	No		6.38937e-06	3.632		1	6.38937e-06	1	2.54578e-12
Plk3	PLK3	1.28173e-14	-8.322	No	No	No		0.376696	-0.364		1	0.376696	1	4.32457e-17
Epas1	EPAS1	1.31661e-14	-7.392	No	Yes	No		0.000231721	-1.075		1	0.000231721	1	7.23183e-14
Gtf2e2	GTF2E2	1.36112e-14	8.382	No	No	No		0.667036	0.093		1	0.667036	1	2.60179e-17
Rbm15	RBM15	1.36293e-14	5.358	Yes	No	Yes	2.71855e-09	0.151941	0.178	99%	2.71855e-09	0.151941	0	4.20741e-08
Khdrbs3	KHDRBS3	1.36805e-14	7.511	No	Yes	No		0.000594704	1.952		1	0.000594704	1	2.93387e-14
Lpxn	LPXN	1.39651e-14	-7.491	No	Yes	No		0.000521733	-1.466		1	0.000521733	1	3.41754e-14
Zranb2	ZRANB2	1.40696e-14	7.697	No	No	No		0.00258021	0.472		1	0.00258021	1	6.96489e-15
Adcy5	ADCY5	1.43156e-14	6.319	No	Yes	No		1.39041e-07	3.631		1	1.39041e-07	1	1.31631e-10
Sh2b2	SH2B2	1.45358e-14	-7.847	No	No	No		0.00872955	-0.787		1	0.00872955	1	2.13054e-15
Sh3gl2	SH3GL2	1.47658e-14	7.038	No	Yes	No		1.93917e-05	2.793		1	1.93917e-05	1	9.75093e-13
Bak1	BAK1	1.53812e-14	-6.554	No	Yes	No		7.0479e-07	-1.547		1	7.0479e-07	1	2.8008e-11
Hivep2	HIVEP2	1.69496e-14	-7.763	No	No	No		0.00527242	-0.584		1	0.00527242	1	4.14718e-15
Zfp512b	ZNF512B	1.7271e-14	8.022	No	No	No		0.0428745	0.435		1	0.0428745	1	5.20186e-16
Baiap2	BAIAP2	1.82613e-14	-7.396	No	Yes	No		0.00033705	-0.903		1	0.00033705	1	7.0174e-14
Terf2	TERF2	1.908e-14	8.241	No	No	No		0.290094	0.18		1	0.290094	1	8.53886e-17
Zbtb8a	ZBTB8A	1.91889e-14	7.918	No	No	No		0.0206492	0.714		1	0.0206492	1	1.20681e-15
E2f6	E2F6	1.93389e-14	7.61	No	No	No		0.00183329	0.569		1	0.00183329	1	1.37048e-14
Npat	NPAT	1.93576e-14	7.265	No	Yes	No		0.000134842	0.638		1	0.000134842	1	1.86519e-13
Prob1	PROB1	1.95252e-14		Yes	Yes	No	6.80651e-14	0.00037288	1.858		6.80651e-14	0.00037288	1	1
Wnk1	WNK1	1.99422e-14	-7.731	No	No	No		0.00486415	-0.473		1	0.00486415	1	5.33525e-15
Agpat1	AGPAT1	2.03431e-14	7.239	No	Yes	No		0.000117263	0.597		1	0.000117263	1	2.26003e-13
Dnajb4	DNAJB4	2.04337e-14		Yes	Yes	No	6.88264e-11	3.86858e-07	-1.231		6.88264e-11	3.86858e-07	1	1
Med23	MED23	2.08965e-14	8.281	No	No	No		0.446385	0.086		1	0.446385	1	6.10726e-17
Nkd2	NKD2	2.13637e-14	-8.102	No	No	No		0.10323	-1.062		1	0.10323	1	2.70315e-16
Tmed4	TMED4	2.14542e-14	7.213	No	Yes	No		0.000102423	0.51		1	0.000102423	1	2.73662e-13
Tbc1d24	TBC1D24	2.16635e-14	8.082	No	No	No		0.0888905	0.435		1	0.0888905	1	3.18566e-16
Dap3	DAP3	2.17823e-14	0.386	Yes	No	Yes	5.7114e-16	0.14258	-0.181	99%	5.7114e-16	0.14258	0	0.349748
Akap13	AKAP13	2.26275e-14	-6.622	No	Yes	No		1.67322e-06	-0.953		1	1.67322e-06	1	1.77186e-11
Map3k10	MAP3K10	2.4122e-14	7.373	No	Yes	No		0.000380198	0.689		1	0.000380198	1	8.34152e-14
Dmap1	DMAP1	2.53691e-14	8.177	No	No	No		0.229865	0.168		1	0.229865	1	1.45499e-16
Btg1	BTG1	2.54678e-14	-6.909	No	Yes	No		1.37609e-05	-1.315		1	1.37609e-05	1	2.44041e-12
Fgf2	FGF2	2.56005e-14	-7.738	No	No	No		0.00668695	-0.961		1	0.00668695	1	5.04964e-15
Nfatc2	NFATC2	2.58805e-14	-7.023	No	Yes	No		3.1458e-05	1.763		1	3.1458e-05	1	1.08577e-12
Dgkk		2.59045e-14	7.039	No	Yes	No		3.53153e-05	5.665		1	3.53153e-05	1	9.68122e-13
Baiap3	BAIAP3	2.69536e-14	7.268	No	Yes	No		0.000195428	2.535		1	0.000195428	1	1.82424e-13
Zfand2a	ZFAND2A	2.72194e-14	-7.11	No	Yes	No		6.2083e-05	-1.028		1	6.2083e-05	1	5.80215e-13
Ptprc	PTPRC	2.93339e-14	-7.402	No	Yes	No		0.000581113	-1.795		1	0.000581113	1	6.70743e-14
Fubp1	FUBP1	2.93614e-14	4.015	Yes	No	No	6.88264e-11	0.0190721	0.466		6.88264e-11	0.0190721	1	2.97229e-05
Spata24	SPATA24	3.11657e-14		Yes	Yes	No	6.80651e-14	0.000610421	1.003		6.80651e-14	0.000610421	1	1
Tnfsf13b	TNFSF13B	3.16576e-14	-8.049	No	No	No		0.101207	-0.854		1	0.101207	1	4.17366e-16
Ciita	CIITA	3.32475e-14	-8.066	No	No	No		0.122469	-0.894		1	0.122469	1	3.63194e-16
Cdk13	CDK13	3.40809e-14		Yes	No	No	3.88657e-15	0.0117473	-0.434		3.88657e-15	0.0117473	1	1
S100a10	S100A10	3.42244e-14	-6.749	No	Yes	No		6.16111e-06	-2.181		1	6.16111e-06	1	7.44338e-12
Slc39a13	SLC39A13	3.43077e-14		Yes	Yes	No	5.90654e-11	7.78411e-07	-2.164		5.90654e-11	7.78411e-07	1	1
Il10rb	IL10RB	3.50634e-14	-7.76	No	No	No		0.0110788	-0.689		1	0.0110788	1	4.24647e-15
Cntnap2	CNTNAP2	3.51927e-14	7.505	No	No	No		0.00153768	2.396		1	0.00153768	1	3.07143e-14
Csf3r	CSF3R	3.55324e-14	-7.782	No	No	No		0.0133665	-1.311		1	0.0133665	1	3.56934e-15
Zfp212	ZNF212	3.5592e-14	7.652	No	No	No		0.00483068	0.438		1	0.00483068	1	9.89386e-15
Gpr27	GPR27	3.82998e-14	7.529	No	No	No		0.00201982	2.637		1	0.00201982	1	2.55652e-14
Mapk4	MAPK4	3.88704e-14	7.291	No	Yes	No		0.000340949	2.807		1	0.000340949	1	1.53831e-13
Hif1an	HIF1AN	3.90588e-14	7.687	No	No	No		0.00699974	0.314		1	0.00699974	1	7.53126e-15
Ncln	NCLN	3.98804e-14	-6.973	No	Yes	No		3.47376e-05	-0.688		1	3.47376e-05	1	1.55126e-12
Ccr10	CCR10	4.00942e-14	7.074	No	Yes	No		7.20014e-05	1.7		1	7.20014e-05	1	7.52651e-13
Taf9b	TAF9B	4.30005e-14	6.5	No	Yes	No		1.45278e-06	1.652		1	1.45278e-06	1	4.016e-11
Ptrh2	PTRH2	4.55363e-14		Yes	No	No	5.9716e-15	0.010379	0.378		5.9716e-15	0.010379	1	1
Eaf1	EAF1	4.6803e-14	-7.463	No	No	No		0.00150873	-0.724		1	0.00150873	1	4.22872e-14
Iqgap1	IQGAP1	4.77888e-14	-8.217	No	No	No		0.625126	-0.085		1	0.625126	1	1.04329e-16
Hdac9	HDAC9	4.8933e-14	6.829	No	Yes	No		1.56399e-05	2.385		1	1.56399e-05	1	4.27543e-12
Zc3hc1	ZC3HC1	4.91984e-14	-7.271	No	Yes	No		0.000376923	-0.754		1	0.000376923	1	1.78418e-13
Grik5	GRIK5	5.01801e-14	7.071	No	Yes	No		8.92809e-05	2.103		1	8.92809e-05	1	7.69106e-13
Msx2	MSX2	5.19841e-14	-7.449	No	No	No		0.00151565	-1.858		1	0.00151565	1	4.70252e-14
Tbr1	TBR1	5.27666e-14	6.875	No	Yes	No		2.33608e-05	5.541		1	2.33608e-05	1	3.09949e-12
Ccdc47	CCDC47	5.40553e-14	8.069	No	No	No		0.209588	0.324		1	0.209588	1	3.54381e-16
Aph1a	APH1A	5.51272e-14	-7.264	No	Yes	No		0.000403552	-0.588		1	0.000403552	1	1.87904e-13
Haspin	HASPIN	5.57903e-14	7.437	No	No	No		0.00149114	0.661		1	0.00149114	1	5.14988e-14
Ifi208	PYHIN1	5.59951e-14	-7.988	No	No	No		0.11242	-0.53		1	0.11242	1	6.85727e-16
Prkd3	PRKD3	5.65854e-14	-7.151	No	Yes	No		0.000180962	-0.782		1	0.000180962	1	4.3074e-13
Plcd3	PLCD3	6.15173e-14	-7.329	No	Yes	No		0.000734312	-2.024		1	0.000734312	1	1.15938e-13
Eif4ebp1	EIF4EBP1	6.29016e-14	-6.932	No	Yes	No		4.20108e-05	-1.455		1	4.20108e-05	1	2.07466e-12
Zfp385a	ZNF385A	6.32333e-14	-7.57	No	No	No		0.00469656	-1.141		1	0.00469656	1	1.86612e-14
Zswim1	ZSWIM1	6.53308e-14	8.041	No	No	No		0.203606	0.194		1	0.203606	1	4.45541e-16
Adgrg5	ADGRG5	6.55682e-14	-7.704	No	No	No		0.0138108	-1.41		1	0.0138108	1	6.59359e-15
Emsy	EMSY	6.88236e-14	6.27	No	Yes	No		5.30911e-07	1.02		1	5.30911e-07	1	1.80524e-10
Trim5	TRIM5	7.01704e-14	-7.567	No	No	No		0.00512242	-1.22		1	0.00512242	1	1.90971e-14
P2rx5	P2RX5-TAX1BP3	7.02482e-14	-7.379	No	No	No		0.00122819	-1.836		1	0.00122819	1	7.97414e-14
Nacc2	NACC2	7.07418e-14	-6.062	No	Yes	No		1.46779e-07	-1.74		1	1.46779e-07	1	6.72196e-10
Kcnh4	KCNH4	7.14294e-14	6.756	No	Yes	No		1.40536e-05	3.821		1	1.40536e-05	1	7.09267e-12
Pkd1l3		7.24279e-14	8.174	No	No	No		0.678101	-0.48		1	0.678101	1	1.49165e-16
Kdm1a	KDM1A	7.34509e-14	7.394	No	No	No		0.00144105	0.744		1	0.00144105	1	7.12382e-14
Stab1	STAB1	7.35069e-14		Yes	Yes	No	6.94522e-13	0.00014793	-1.913		6.94522e-13	0.00014793	1	1
Cd47	CD47	7.44041e-14	-7.928	No	No	No		0.0934562	-0.267		1	0.0934562	1	1.11352e-15
Zic2	ZIC2	7.52856e-14	6.896	No	Yes	No		3.9399e-05	5.707		1	3.9399e-05	1	2.67436e-12
Txndc17	TXNDC17	7.76417e-14	-6.853	No	Yes	No		3.0104e-05	-0.966		1	3.0104e-05	1	3.61585e-12
Suv39h2	SUV39H2	7.83321e-14	7.596	No	No	No		0.00719485	0.595		1	0.00719485	1	1.52712e-14
Dnajc1	DNAJC1	7.91153e-14		Yes	Yes	No	1.56425e-12	7.09828e-05	-0.554		1.56425e-12	7.09828e-05	1	1
Aurka	AURKA	8.17814e-14	6.845	No	Yes	No		3.0072e-05	1.103		1	3.0072e-05	1	3.82379e-12
Mxd1	MXD1	8.39121e-14	-7.801	No	No	No		0.0384755	-1.09		1	0.0384755	1	3.07093e-15
Plcb2	PLCB2	8.94063e-14	-7.471	No	No	No		0.00317487	-1.456		1	0.00317487	1	3.97938e-14
Dixdc1	DIXDC1	8.97249e-14	7.888	No	No	No		0.0825978	0.572		1	0.0825978	1	1.53534e-15
Agap1	AGAP1	9.01475e-14	6.745	No	Yes	No		1.66567e-05	1.404		1	1.66567e-05	1	7.65135e-12
Qrfp	QRFP	9.0648e-14		Yes	Yes	No	1.56425e-12	8.19525e-05	-2.569		1.56425e-12	8.19525e-05	1	1
Rac2	RAC2	9.21702e-14	-7.407	No	No	No		0.00201982	-1.757		1	0.00201982	1	6.45942e-14
Gpr183	GPR183	9.37996e-14	-7.28	No	Yes	No		0.000796272	-2.195		1	0.000796272	1	1.6691e-13
U2af2	U2AF2	9.74283e-14	7.877	No	No	No		0.08251	0.231		1	0.08251	1	1.67667e-15
Med14	MED14	1.00658e-13	6.819	No	Yes	No		3.12385e-05	0.786		1	3.12385e-05	1	4.58382e-12
S1pr3	S1PR3	1.02485e-13	-7.433	No	No	No		0.00274935	-2.058		1	0.00274935	1	5.3081e-14
Zfp780b		1.02919e-13	7.547	No	No	No		0.00658247	0.435		1	0.00658247	1	2.22699e-14
Dtx1	DTX1	1.07384e-13	6.901	No	Yes	No		5.93817e-05	3.403		1	5.93817e-05	1	2.58189e-12
Lpar2	LPAR2	1.08823e-13	7.833	No	No	No		0.0652814	0.446		1	0.0652814	1	2.38182e-15
Ccl12	CCL8	1.1318e-13	-7.261	No	Yes	No		0.000843607	-2.647		1	0.000843607	1	1.92119e-13
Lif	LIF	1.15954e-13	-7.303	No	No	No		0.00118166	-1.399		1	0.00118166	1	1.40711e-13
Tgfb3	TGFB3	1.19905e-13	-8.097	No	No	No		0.611616	-0.259		1	0.611616	1	2.81655e-16
Cntnap4	CNTNAP4	1.19935e-13	7.474	No	No	No		0.00442994	2.459		1	0.00442994	1	3.88966e-14
Rfx7	RFX7	1.21373e-13	4.599	Yes	No	No	2.40302e-09	0.0342099	0.393		2.40302e-09	0.0342099	1	2.12262e-06
Akt3	AKT3	1.21805e-13	6.412	No	Yes	No		2.43903e-06	1.557		1	2.43903e-06	1	7.18114e-11
Dach2	DACH2	1.22808e-13	7.115	No	Yes	No		0.000315737	2.42		1	0.000315737	1	5.59564e-13
Pip5k1a	PIP5K1A	1.25127e-13	-6.325	No	Yes	No		1.42321e-06	-0.833		1	1.42321e-06	1	1.26616e-10
Zfyve19	ZFYVE19	1.27362e-13	7.894	No	No	No		0.125476	0.208		1	0.125476	1	1.46326e-15
Aph1b	APH1B	1.2763e-13	7.654	No	No	No		0.0188903	0.609		1	0.0188903	1	9.74111e-15
Tnfrsf25	TNFRSF25	1.27864e-13	7.23	No	Yes	No		0.000763441	2.08		1	0.000763441	1	2.41497e-13
Grm3	GRM3	1.29574e-13	7.226	No	Yes	No		0.00075177	3.285		1	0.00075177	1	2.48714e-13
Tbc1d32	TBC1D32	1.316e-13	7.395	No	No	No		0.00268819	0.608		1	0.00268819	1	7.07041e-14
Dmrta2	DMRTA2	1.33056e-13	7.168	No	Yes	No		0.000505353	2.815		1	0.000505353	1	3.80507e-13
Morc1	MORC1	1.35146e-13	8.032	No	No	No		0.407698	0.596		1	0.407698	1	4.79482e-16
Jak3	JAK3	1.35865e-13	-7.491	No	No	No		0.00575217	-0.637		1	0.00575217	1	3.41754e-14
Fancg	FANCG	1.36349e-13	7.314	No	No	No		0.00152193	0.7		1	0.00152193	1	1.29653e-13
Fryl	FRYL	1.39007e-13	7.102	No	Yes	No		0.00032756	0.577		1	0.00032756	1	6.14821e-13
Fgfrl1	FGFRL1	1.3907e-13	-6.902	No	Yes	No		7.85896e-05	-1.471		1	7.85896e-05	1	2.56377e-12
Apc	APC	1.40714e-13	4.879	Yes	No	Yes	3.84111e-08	0.00996214	0.466	93%	3.84111e-08	0.00996214	2.34553e-127	5.33125e-07
Ilf3	ILF3	1.50613e-13	6.948	No	Yes	No		0.000118328	0.593		1	0.000118328	1	1.85251e-12
Prkci	PRKCI	1.52054e-13	-5.108	Yes	Yes	Yes	7.37877e-06	0.00018433	-0.813	96%	7.37877e-06	0.00018433	0	1.62793e-07
Il17rd	IL17RD	1.52409e-13	-7.341	No	No	No		0.002094	-0.815		1	0.002094	1	1.06002e-13
Tnfrsf14	TNFRSF14	1.56615e-13	-7.723	No	No	No		0.0402113	-0.861		1	0.0402113	1	5.68116e-15
Cckbr	CCKBR	1.63651e-13	7.109	No	Yes	No		0.000409473	4.072		1	0.000409473	1	5.84434e-13
Nfkbiz	NFKBIZ	1.64515e-13	-6.889	No	Yes	No		8.56607e-05	-1.25		1	8.56607e-05	1	2.8093e-12
Cdh2	CDH2	1.68009e-13	7.371	No	No	No		0.00290579	2.126		1	0.00290579	1	8.46764e-14
Arhgef25	ARHGEF25	1.70294e-13	-7.548	No	No	No		0.0112939	-1.064		1	0.0112939	1	2.20996e-14
Irx3	IRX3	1.70902e-13	-6.572	No	Yes	No		1.00932e-05	-2.478		1	1.00932e-05	1	2.48219e-11
Phf7	PHF7	1.72832e-13		Yes	Yes	No	6.94522e-13	0.000365036	-0.647		6.94522e-13	0.000365036	1	1
Cd81	CD81	1.72964e-13	-6.879	No	Yes	No		8.4192e-05	-0.698		1	8.4192e-05	1	3.01371e-12
Mllt6		1.88185e-13	7.811	No	No	No		0.0977849	0.24		1	0.0977849	1	2.8368e-15
Zfp24	ZNF24	1.91363e-13	7.442	No	No	No		0.0056942	0.396		1	0.0056942	1	4.95861e-14
Zfp174	ZNF174	1.98279e-13	8.001	No	No	No		0.475081	-0.168		1	0.475081	1	6.17064e-16
Mpp7	MPP7	2.0123e-13	7.552	No	No	No		0.0138943	0.774		1	0.0138943	1	2.14312e-14
Zfp386		2.01499e-13	6.896	No	Yes	No		0.0001115	0.813		1	0.0001115	1	2.67436e-12
Paqr8	PAQR8	2.05077e-13	-7.299	No	No	No		0.00209575	-1.234		1	0.00209575	1	1.44957e-13
Zfp365	ZNF365	2.08362e-13	7.877	No	No	No		0.184259	0.531		1	0.184259	1	1.67667e-15
Mpp2	MPP2	2.13376e-13	7.415	No	No	No		0.00520963	0.972		1	0.00520963	1	6.08124e-14
Opn3	OPN3	2.17759e-13	6.15	No	Yes	No		8.35532e-07	2.414		1	8.35532e-07	1	3.87415e-10
Pgbd1	PGBD1	2.19982e-13	7.113	No	Yes	No		0.000576311	1.233		1	0.000576311	1	5.67736e-13
Plekhg1	PLEKHG1	2.26171e-13	-7.41	No	No	No		0.00533554	-1.052		1	0.00533554	1	6.31497e-14
Nedd9	NEDD9	2.31216e-13	-7.653	No	No	No		0.0351314	-0.632		1	0.0351314	1	9.8172e-15
Sp110	SP110	2.32537e-13	-7.199	No	No	No		0.00114408	-1.709		1	0.00114408	1	3.03279e-13
Supt4a	SUPT4H1	2.36944e-13	-7.037	No	Yes	No		0.000360383	-0.688		1	0.000360383	1	9.82114e-13
Zfp763		2.38846e-13	6.641	No	Yes	No		2.29131e-05	1.23		1	2.29131e-05	1	1.55781e-11
Tnfaip3	TNFAIP3	2.44788e-13	-7.175	No	No	No		0.0010133	-0.998		1	0.0010133	1	3.61536e-13
Pcm1	PCM1	2.47945e-13	6.155	No	Yes	No		9.89225e-07	1.262		1	9.89225e-07	1	3.75387e-10
Dpm1	DPM1	2.55807e-13		Yes	Yes	No	2.22984e-12	0.000172125	-0.895		2.22984e-12	0.000172125	1	1
Msh6	MSH6	2.57568e-13	7.411	No	No	No		0.00616841	0.7		1	0.00616841	1	6.26753e-14
Cap1	CAP1	2.60218e-13	-6.91	No	Yes	No		0.000161276	-0.558		1	0.000161276	1	2.42327e-12
Slk	SLK	2.62416e-13	-7.23	No	No	No		0.00163277	-0.855		1	0.00163277	1	2.41497e-13
Gstm5	GSTM3	2.69323e-13	8.012	No	No	No		0.718244	0.125		1	0.718244	1	5.64289e-16
Il2ra	IL2RA	2.73307e-13	-7.425	No	No	No		0.00729996	-1.439		1	0.00729996	1	5.639e-14
Tnfrsf4	TNFRSF4	2.73387e-13	-7.969	No	No	No		0.514831	-0.205		1	0.514831	1	7.99817e-16
Tnfrsf13b	TNFRSF13B	2.7702e-13	-7.331	No	No	No		0.00365575	-1.538		1	0.00365575	1	1.14221e-13
Cyth2	CYTH2	2.90846e-13	6.728	No	Yes	No		5.11183e-05	0.968		1	5.11183e-05	1	8.60055e-12
Zfp646	ZNF646	2.92166e-13	7.232	No	No	No		0.00185639	0.562		1	0.00185639	1	2.37966e-13
Eef2	EEF2	3.03707e-13	-7.356	No	No	No		0.0048574	-0.464		1	0.0048574	1	9.47515e-14
Ptpmt1		3.46368e-13		Yes	Yes	No	5.90654e-11	8.95509e-06	-0.858		5.90654e-11	8.95509e-06	1	1
Asb7	ASB7	3.70255e-13	7.277	No	No	No		0.003326	0.469		1	0.003326	1	1.70663e-13
Arhgap17	ARHGAP17	3.73562e-13	-7.448	No	No	No		0.0120928	-0.289		1	0.0120928	1	4.73829e-14
Kdm2a	KDM2A	3.8717e-13	-4.889	Yes	No	No	3.84111e-08	0.030574	-0.269		3.84111e-08	0.030574	1	5.06747e-07
Ilk	ILK	4.07028e-13	-7.369	No	No	No		0.00729996	-0.473		1	0.00729996	1	8.59563e-14
Ly6e	LY6E	4.20388e-13	-6.762	No	Yes	No		9.5416e-05	-1.696		1	9.5416e-05	1	6.80499e-12
Ryk	RYK	4.36442e-13	-6.922	No	Yes	No		0.000303424	-0.594		1	0.000303424	1	2.22656e-12
Smarcd2	SMARCD2	4.39138e-13	7.011	No	Yes	No		0.000574768	0.737		1	0.000574768	1	1.1831e-12
Efna1	EFNA1	4.51606e-13	-6.698	No	Yes	No		6.63039e-05	-2.037		1	6.63039e-05	1	1.05646e-11
Kdm4c	KDM4C	4.5977e-13	6.813	No	Yes	No		0.000149374	0.692		1	0.000149374	1	4.77921e-12
Prmt5	PRMT5	4.68059e-13	-6.8	No	Yes	No		0.000139081	-0.637		1	0.000139081	1	5.23096e-12
Abl1	ABL1	4.74177e-13	-2.207	Yes	No	Yes	1.56425e-12	0.0345271	-0.278	99%	1.56425e-12	0.0345271	0	0.013657
Hmx2	HMX2	4.74825e-13	6.69	No	Yes	No		6.61976e-05	3.591		1	6.61976e-05	1	1.11585e-11
Cdkn2b	CDKN2B	4.77781e-13	-6.322	No	Yes	No		5.75941e-06	-1.573		1	5.75941e-06	1	1.291e-10
Bnip3l	BNIP3L	4.91334e-13		Yes	No	No	4.52803e-14	0.0169145	-0.651		4.52803e-14	0.0169145	1	1
Rrbp1	RRBP1	5.02909e-13	-6.095	No	Yes	No		1.43464e-06	-1.558		1	1.43464e-06	1	5.47187e-10
Atf7	ATF7-NPFF	5.04759e-13	-6.152	No	Yes	No		2.06001e-06	-1.059		1	2.06001e-06	1	3.82559e-10
Zik1	ZIK1	5.13951e-13	6.362	No	Yes	No		8.06741e-06	1.646		1	8.06741e-06	1	9.95717e-11
Adgrv1	ADGRV1	5.28675e-13	6.414	No	Yes	No		1.1678e-05	2.414		1	1.1678e-05	1	7.08751e-11
Rab26	RAB26	5.34603e-13	7.184	No	No	No		0.00247417	1.341		1	0.00247417	1	3.38504e-13
Nbn	NBN	5.56977e-13	7.643	No	No	No		0.0824334	0.29		1	0.0824334	1	1.06109e-14
Gtf2a2	GTF2A2	5.57158e-13	6.14	No	Yes	No		2.12064e-06	0.924		1	2.12064e-06	1	4.12607e-10
Zfp575	ZNF575	5.98682e-13	-7.691	No	No	No		0.129356	-1.279		1	0.129356	1	7.29947e-15
Apol6	APOL6	6.1325e-13		Yes	No	No	4.44339e-13	0.00217984	-2.618		4.44339e-13	0.00217984	1	1
Impa2	IMPA2	6.23663e-13	-6.638	No	Yes	No		6.20204e-05	-1.385		1	6.20204e-05	1	1.58984e-11
Gpx1		6.27655e-13		Yes	Yes	No	5.72335e-10	1.7345e-06	-1.613		5.72335e-10	1.7345e-06	1	1
Cabin1	CABIN1	6.3516e-13	7.866	No	No	No		0.549101	0.083		1	0.549101	1	1.8308e-15
Inpp4b	INPP4B	6.3852e-13	-6.899	No	Yes	No		0.000386073	-2.312		1	0.000386073	1	2.61849e-12
Arfip2	ARFIP2	6.38778e-13	7.048	No	No	No		0.0011144	0.395		1	0.0011144	1	9.07538e-13
Ercc3	ERCC3	6.71091e-13	-6.42	No	Yes	No		1.56399e-05	-0.567		1	1.56399e-05	1	6.81372e-11
Trim55	TRIM55	6.89534e-13	7.488	No	No	No		0.0313657	1.536		1	0.0313657	1	3.49655e-14
Adgrf4	ADGRF4	7.12585e-13	-7.384	No	No	No		0.0147863	-2.113		1	0.0147863	1	7.68017e-14
Pttg1	PTTG1	7.21916e-13	7.426	No	No	No		0.020573	0.567		1	0.020573	1	5.59655e-14
Gucy1b1	GUCY1B1	7.2884e-13	6.329	No	Yes	No		9.42702e-06	2.548		1	9.42702e-06	1	1.23378e-10
Rassf2	RASSF2	7.32615e-13	-7.301	No	No	No		0.00818851	-1.125		1	0.00818851	1	1.42818e-13
Mre11a	MRE11	7.42897e-13	7.202	No	No	No		0.00400053	0.476		1	0.00400053	1	2.96678e-13
Igbp1	IGBP1	7.69514e-13	-6.296	No	Yes	No		8.06741e-06	-0.592		1	8.06741e-06	1	1.52712e-10
Gpr34	GPR34	7.70568e-13	-7.088	No	No	No		0.00181353	-2.392		1	0.00181353	1	6.8032e-13
Rhoh	RHOH	7.77579e-13	-7.192	No	No	No		0.00390196	-1.221		1	0.00390196	1	3.19245e-13
Dhx40	DHX40	8.22913e-13		Yes	No	No	5.9716e-15	0.221515	-0.227		5.9716e-15	0.221515	1	1
Asb13	ASB13	8.43616e-13	7.651	No	No	No		0.136204	0.295		1	0.136204	1	9.97112e-15
Tradd	TRADD	8.50133e-13	-7.424	No	No	No		0.0240987	-0.466		1	0.0240987	1	5.68176e-14
Itgb7	ITGB7	8.6164e-13	-6.935	No	Yes	No		0.000683808	-2.111		1	0.000683808	1	2.03111e-12
Plk1	PLK1	8.62806e-13	6.504	No	Yes	No		3.55669e-05	1.129		1	3.55669e-05	1	3.91059e-11
Ahr	AHR	8.80196e-13	-6.647	No	Yes	No		9.49843e-05	-1.616		1	9.49843e-05	1	1.49564e-11
Tns2	TNS2	9.36203e-13	-6.888	No	Yes	No		0.000536084	-1.346		1	0.000536084	1	2.82911e-12
Msc	MSC	9.76506e-13	-7.63	No	No	No		0.135117	-1.065		1	0.135117	1	1.17377e-14
Gps2	GPS2	1.0045e-12	5.656	No	Yes	No		2.10947e-07	1.008		1	2.10947e-07	1	7.74707e-09
Zfp148	ZNF148	1.00503e-12	4.538	Yes	No	No	2.71855e-09	0.211823	0.173		2.71855e-09	0.211823	1	2.83951e-06
Lztr1	LZTR1	1.04309e-12	1.818	Yes	No	No	8.50752e-14	0.578955	0.093		8.50752e-14	0.578955	1	0.0345321
Trim23	TRIM23	1.05158e-12	6.764	No	Yes	No		0.000255608	0.673		1	0.000255608	1	6.71165e-12
Nr2f6	NR2F6	1.05993e-12	-7.291	No	No	No		0.0112462	-0.516		1	0.0112462	1	1.53831e-13
Rgs17	RGS17	1.0629e-12	7.214	No	No	No		0.00638723	1.599		1	0.00638723	1	2.71659e-13
Rtkn	RTKN	1.06841e-12	-7.609	No	No	No		0.126324	-0.481		1	0.126324	1	1.38112e-14
Tbc1d20	TBC1D20	1.08539e-12	-5.953	No	Yes	No		1.34775e-06	-0.674		1	1.34775e-06	1	1.31636e-09
Polb	POLB	1.1054e-12	7.676	No	No	No		0.220409	0.254		1	0.220409	1	8.20666e-15
Zgpat	ZGPAT	1.11148e-12	7.45	No	No	No		0.0389838	0.324		1	0.0389838	1	4.66701e-14
Phf19	PHF19	1.12763e-12	6.902	No	Yes	No		0.00072059	1.611		1	0.00072059	1	2.56377e-12
Igf2r	IGF2R	1.14136e-12	-6.125	No	Yes	No		4.12709e-06	-1.21		1	4.12709e-06	1	4.53418e-10
Ltk	LTK	1.17917e-12	6.968	No	No	No		0.00120514	2.888		1	0.00120514	1	1.60739e-12
L3mbtl3	L3MBTL3	1.18032e-12	-6.07	No	Yes	No		3.03201e-06	-1.213		1	3.03201e-06	1	6.39551e-10
Hcar2	HCAR2	1.19074e-12	-7.325	No	No	No		0.0163859	-1.853		1	0.0163859	1	1.19449e-13
Rrm1	RRM1	1.239e-12	6.578	No	Yes	No		8.56324e-05	0.863		1	8.56324e-05	1	2.38409e-11
Mesp2	MESP2	1.23973e-12	7.363	No	No	No		0.0227205	1.799		1	0.0227205	1	8.99112e-14
Papola	PAPOLA	1.29478e-12		Yes	Yes	No	2.71855e-09	7.86889e-07	0.774		2.71855e-09	7.86889e-07	1	1
Itpr3	ITPR3	1.35328e-12	-6.285	No	Yes	No		1.36761e-05	-1.892		1	1.36761e-05	1	1.63927e-10
Mib2	MIB2	1.35758e-12	7.793	No	No	No		0.687514	-0.097		1	0.687514	1	3.27183e-15
Zmiz1	ZMIZ1	1.37898e-12	-5.598	No	Yes	No		2.10947e-07	-1.322		1	2.10947e-07	1	1.08419e-08
Rab9b	RAB9B	1.50152e-12	7.048	No	No	No		0.00275836	2.143		1	0.00275836	1	9.07538e-13
Mark2	MARK2	1.50489e-12	4.627	Yes	No	Yes	1.5031e-08	0.0899946	0.313	96%	1.5031e-08	0.0899946	0	1.855e-06
Bcl6	BCL6	1.50976e-12	-7.66	No	No	No		0.270839	-0.498		1	0.270839	1	9.29665e-15
Gnas	GNAS	1.5113e-12	7.321	No	No	No		0.020482	0.495		1	0.020482	1	1.23065e-13
Arhgef33	ARHGEF33	1.51708e-12	7.315	No	No	No		0.0196662	1.349		1	0.0196662	1	1.28691e-13
Fhit	FHIT	1.53421e-12	6.951	No	No	No		0.00141227	1.195		1	0.00141227	1	1.81353e-12
Rps6	RPS6	1.53492e-12	-6.987	No	No	No		0.00182494	-0.602		1	0.00182494	1	1.40413e-12
Rps14	RPS14	1.57065e-12	-6.544	No	Yes	No		8.76804e-05	-0.781		1	8.76804e-05	1	2.99474e-11
Prkaa2	PRKAA2	1.58778e-12	6.898	No	No	No		0.00100729	1.934		1	0.00100729	1	2.63699e-12
Mplkip	MPLKIP	1.70945e-12		Yes	No	No	3.88657e-15	0.73915	0.063		3.88657e-15	0.73915	1	1
Lhfpl4	LHFPL4	1.7211e-12		Yes	Yes	No	8.37384e-10	3.45544e-06	2.767		8.37384e-10	3.45544e-06	1	1
Zbed3	ZBED3	1.75317e-12	5.894	No	Yes	No		1.5656e-06	1.278		1	1.5656e-06	1	1.88479e-09
Basp1	BASP1	1.81437e-12	-7.154	No	No	No		0.00726173	0.701		1	0.00726173	1	4.21425e-13
Zfp503	ZNF503	1.83532e-12	-5.795	No	Yes	No		9.06838e-07	-1.678		1	9.06838e-07	1	3.41606e-09
Aff1	AFF1	1.8385e-12	-1.528	Yes	Yes	No	5.72335e-10	8.57231e-05	-0.87		5.72335e-10	8.57231e-05	1	0.0632563
Mapk8ip3	MAPK8IP3	1.83998e-12	7.61	No	No	No		0.226648	0.195		1	0.226648	1	1.37048e-14
Nfxl1	NFXL1	1.87815e-12	7.769	No	No	No		0.802599	-0.042		1	0.802599	1	3.95541e-15
Nr1d1	NR1D1	1.92571e-12	-6.928	No	No	No		0.00152755	-1.219		1	0.00152755	1	2.13416e-12
Elp3	ELP3	1.97083e-12	-6.339	No	Yes	No		2.88954e-05	-0.607		1	2.88954e-05	1	1.15631e-10
Duox1	DUOX1	1.99064e-12	-7.368	No	No	No		0.0389923	-2.01		1	0.0389923	1	8.66034e-14
Sorcs1	SORCS1	2.01543e-12	6.454	No	Yes	No		6.28174e-05	3.535		1	6.28174e-05	1	5.44679e-11
Stat3	STAT3	2.08587e-12	-3.077	Yes	No	No	4.54893e-11	0.0746173	-0.305		4.54893e-11	0.0746173	1	0.00104548
Rab43	RAB43	2.08928e-12	-5.986	No	Yes	No		3.30581e-06	-1.106		1	3.30581e-06	1	1.07532e-09
Pik3cg	PIK3CG	2.1607e-12	-6.38	No	Yes	No		4.16064e-05	-1.77		1	4.16064e-05	1	8.8544e-11
Maoa	MAOA	2.16077e-12	-7.093	No	No	No		0.00561452	-1.053		1	0.00561452	1	6.56177e-13
Ikzf3	IKZF3	2.1661e-12	-7.577	No	No	No		0.208902	-0.831		1	0.208902	1	1.76818e-14
Ablim3	ABLIM3	2.20103e-12	-6.976	No	No	No		0.00247417	-1.705		1	0.00247417	1	1.51851e-12
Bcl7a	BCL7A	2.22526e-12	6.031	No	Yes	No		4.66528e-06	2.17		1	4.66528e-06	1	8.14741e-10
Myc		2.25399e-12	-5.59	No	Yes	No		3.3938e-07	-2.322		1	3.3938e-07	1	1.13535e-08
Paqr7	PAQR7	2.37774e-12	-6.913	No	No	No		0.00171891	-0.943		1	0.00171891	1	2.37255e-12
Wnk2	WNK2	2.51505e-12	6.668	No	Yes	No		0.000333869	2.841		1	0.000333869	1	1.29656e-11
Klf4	KLF4	2.65581e-12	-6.703	No	Yes	No		0.000449267	-1.624		1	0.000449267	1	1.02092e-11
Smarca4	SMARCA4	2.67592e-12	6.757	No	Yes	No		0.00065639	0.567		1	0.00065639	1	7.04391e-12
Arid5b	ARID5B	2.70239e-12	-6.94	No	No	No		0.00238315	-0.757		1	0.00238315	1	1.9605e-12
Stac2	STAC2	2.74011e-12	-6.094	No	Yes	No		8.61119e-06	-3.246		1	8.61119e-06	1	5.50618e-10
Tnfsf12	TNFSF12	2.83633e-12	-6.376	No	Yes	No		5.41178e-05	-1.833		1	5.41178e-05	1	9.08865e-11
Zrsr1	ZRSR2	2.96249e-12	-6.424	No	Yes	No		7.76164e-05	-0.963		1	7.76164e-05	1	6.63696e-11
Nexn	NEXN	2.992e-12		Yes	Yes	No	6.88264e-11	7.56383e-05	-1.566		6.88264e-11	7.56383e-05	1	1
Macf1	MACF1	3.16195e-12	-6.858	No	No	No		0.00158116	-0.538		1	0.00158116	1	3.49156e-12
Zmat2	ZMAT2	3.16363e-12	6.818	No	No	No		0.00119671	0.337		1	0.00119671	1	4.61583e-12
Paip2	PAIP2	3.20125e-12		Yes	No	No	6.80651e-14	0.082181	0.189		6.80651e-14	0.082181	1	1
Rragc	RRAGC	3.23212e-12	-6.307	No	Yes	No		3.97265e-05	-0.613		1	3.97265e-05	1	1.42248e-10
Gpr179		3.30763e-12	5.777	No	Yes	No		1.52317e-06	4.872		1	1.52317e-06	1	3.80221e-09
Zfp428	ZNF428	3.38813e-12	6.348	No	Yes	No		5.44748e-05	1.161		1	5.44748e-05	1	1.09066e-10
Fam120b	FAM120B	3.44243e-12	6.707	No	Yes	No		0.000608319	0.435		1	0.000608319	1	9.93331e-12
Acin1	ACIN1	3.52135e-12	-6.75	No	Yes	No		0.000837359	-0.552		1	0.000837359	1	7.39226e-12
Fyb	FYB1	3.53146e-12	-6.087	No	Yes	No		1.07937e-05	-1.41		1	1.07937e-05	1	5.7523e-10
Zfp189	ZNF189	3.66097e-12	-7.561	No	No	No		0.322574	0.358		1	0.322574	1	1.99991e-14
Cd37	CD37	3.66675e-12	-6.796	No	No	No		0.00120152	-1.424		1	0.00120152	1	5.37819e-12
Adh1	ADH1A	3.70193e-12	-7.551	No	No	No		0.30227	-0.764		1	0.30227	1	2.15964e-14
Pard3	PARD3	3.7242e-12	-7.204	No	No	No		0.0224716	-1.013		1	0.0224716	1	2.92357e-13
Itga2	ITGA2	3.76034e-12	-7.043	No	No	No		0.00705577	-1.624		1	0.00705577	1	9.40721e-13
Brsk1	BRSK1	3.77061e-12	6.218	No	Yes	No		2.64404e-05	1.789		1	2.64404e-05	1	2.51766e-10
Rere	RERE	3.77863e-12	7.103	No	No	No		0.0109305	0.652		1	0.0109305	1	6.10387e-13
Tirap	TIRAP	3.79187e-12	-6.566	No	Yes	No		0.000259136	-1.062		1	0.000259136	1	2.58424e-11
Arhgef26	ARHGEF26	3.80515e-12	6.623	No	Yes	No		0.000381932	1.419		1	0.000381932	1	1.75991e-11
Cited4	CITED4	3.93309e-12	6.468	No	Yes	No		0.000140213	3.023		1	0.000140213	1	4.96542e-11
Fzd7	FZD7	4.02682e-12	-6.073	No	Yes	No		1.13726e-05	-1.772		1	1.13726e-05	1	6.27712e-10
Stat5a	STAT5A	4.07659e-12	-0.643	Yes	Yes	No	4.54893e-11	0.000611257	-1.283		4.54893e-11	0.000611257	1	0.260112
Dnajc18	DNAJC18	4.14776e-12		Yes	No	No	6.80651e-14	0.108233	0.294		6.80651e-14	0.108233	1	1
Brwd1	BRWD1	4.28657e-12	7.642	No	No	No		0.713447	0.061		1	0.713447	1	1.06937e-14
Adgrg6	ADGRG6	4.39522e-12	-6.388	No	Yes	No		9.32374e-05	-2.344		1	9.32374e-05	1	8.40347e-11
Rest	REST	4.40095e-12	-5.531	No	Yes	No		4.92825e-07	-2.428		1	4.92825e-07	1	1.59205e-08
Lpar3	LPAR3	4.40421e-12	-7.105	No	No	No		0.0130519	-1.316		1	0.0130519	1	6.01613e-13
Rhebl1	RHEBL1	4.40502e-12	6.565	No	Yes	No		0.000301876	1.059		1	0.000301876	1	2.60164e-11
Fosl1	FOSL1	4.45543e-12	5.271	No	Yes	No		1.17176e-07	-4.07		1	1.17176e-07	1	6.78412e-08
Arhgef3	ARHGEF3	4.48449e-12	-6.559	No	Yes	No		0.000295534	-1.182		1	0.000295534	1	2.70849e-11
Zfp160	ZNF665	4.48896e-12	7.388	No	No	No		0.107518	0.308		1	0.107518	1	7.45269e-14
Gpr37l1	GPR37L1	4.51778e-12	6.947	No	No	No		0.00432428	2.556		1	0.00432428	1	1.86568e-12
Dusp1	DUSP1	4.55419e-12	-6.175	No	Yes	No		2.45964e-05	-1.592		1	2.45964e-05	1	3.30817e-10
Plekhb1	PLEKHB1	4.65565e-12	6.586	No	Yes	No		0.000368712	1.867		1	0.000368712	1	2.25917e-11
Pfdn5	PFDN5	4.85502e-12	-7.411	No	No	No		0.138966	-0.22		1	0.138966	1	6.26753e-14
Ido1	IDO1	4.89711e-12	-6.38	No	Yes	No		9.92738e-05	-3.17		1	9.92738e-05	1	8.8544e-11
Gpr35	GPR35	4.9117e-12	-7.387	No	No	No		0.117433	-0.49		1	0.117433	1	7.50893e-14
Ly75	LY75	5.00122e-12	-5.941	No	Yes	No		6.34619e-06	-2.014		1	6.34619e-06	1	1.41644e-09
Zcwpw1	ZCWPW1	5.01019e-12	5.219	No	Yes	No		1.00129e-07	2.196		1	1.00129e-07	1	8.99459e-08
Lcp2	LCP2	5.0358e-12	-6.346	No	Yes	No		8.19525e-05	-1.921		1	8.19525e-05	1	1.10493e-10
Grm8	GRM8	5.09446e-12	5.994	No	Yes	No		8.95509e-06	4.105		1	8.95509e-06	1	1.02371e-09
Dyrk1a	DYRK1A	5.26709e-12		Yes	No	No	9.01532e-14	0.105356	0.294		9.01532e-14	0.105356	1	1
Pcgf3	PCGF3	5.31297e-12	6.173	Yes	No	No	7.80802e-05	0.366457	0.132		7.80802e-05	0.366457	1	3.35031e-10
Amt	AMT	5.39583e-12		Yes	Yes	No	5.72335e-10	1.70275e-05	1.275		5.72335e-10	1.70275e-05	1	1
Arih2	ARIH2	5.44534e-12		Yes	No	No	4.52803e-14	0.217325	-0.158		4.52803e-14	0.217325	1	1
Notch3	NOTCH3	5.50931e-12	-7.012	No	No	No		0.008482	-1.097		1	0.008482	1	1.17468e-12
Neurod4	NEUROD4	5.63624e-12	6.783	No	No	No		0.0017345	3.307		1	0.0017345	1	5.88528e-12
Hey2	HEY2	5.63938e-12	7.048	No	No	No		0.0112547	1.381		1	0.0112547	1	9.07538e-13
2500004C02Rik		5.6557e-12		Yes	Yes	No	6.63357e-10	1.5445e-05	1.589		6.63357e-10	1.5445e-05	1	1
Stard13	STARD13	5.67591e-12	-7.277	No	No	No		0.0602621	-0.629		1	0.0602621	1	1.70663e-13
Rela	RELA	5.84033e-12	-5.901	No	Yes	No		5.86861e-06	-0.787		1	5.86861e-06	1	1.80652e-09
Casp8	CASP8	5.91984e-12	-7.483	No	No	No		0.29611	-0.237		1	0.29611	1	3.63224e-14
1700066B19Rik		6.03422e-12		Yes	No	No	6.80651e-14	0.161268	-0.508		6.80651e-14	0.161268	1	1
Tmem173		6.0878e-12		Yes	No	No	6.80651e-14	0.162792	0.549		6.80651e-14	0.162792	1	1
Pde10a	PDE10A	6.09576e-12	-7.56	No	No	No		0.55057	-0.391		1	0.55057	1	2.01535e-14
Abcg1	ABCG1	6.16461e-12	-6.002	No	Yes	No		1.1523e-05	1.272		1	1.1523e-05	1	9.74509e-10
Ank3	ANK3	6.54741e-12	7.231	No	No	No		0.0499442	0.473		1	0.0499442	1	2.39725e-13
Gpr87	GPR87	6.65066e-12	-7.192	No	No	No		0.0381335	-2.456		1	0.0381335	1	3.19245e-13
Rasgrp1	RASGRP1	7.05982e-12	-6.792	No	No	No		0.0023461	-1.565		1	0.0023461	1	5.52948e-12
Hdac7	HDAC7	7.52383e-12	-6.294	No	Yes	No		8.97403e-05	-1.075		1	8.97403e-05	1	1.54694e-10
Ikzf1	IKZF1	7.57081e-12	-7.454	No	No	No		0.308654	0.72		1	0.308654	1	4.5276e-14
Plxnb3	PLXNB3	7.70079e-12	7.415	No	No	No		0.234001	0.545		1	0.234001	1	6.08124e-14
Arfrp1	ARFRP1	8.10668e-12	7.347	No	No	No		0.148296	0.209		1	0.148296	1	1.01352e-13
Depdc5	DEPDC5	8.15511e-12	6.513	No	Yes	No		0.000410666	0.638		1	0.000410666	1	3.68323e-11
Zfyve28	ZFYVE28	8.15697e-12	5.329	No	Yes	No		3.06403e-07	3.016		1	3.06403e-07	1	4.93775e-08
Pias2	PIAS2	8.29833e-12	7.115	No	No	No		0.0275371	0.36		1	0.0275371	1	5.59564e-13
Nt5e	NT5E	8.40844e-12	-7.271	No	No	No		0.0875841	-0.978		1	0.0875841	1	1.78418e-13
Hes6	HES6	8.83412e-12	-5.66	No	Yes	No		2.17614e-06	3.095		1	2.17614e-06	1	7.56865e-09
Zkscan5	ZKSCAN5	9.05034e-12	7.506	No	No	No		0.554452	-0.128		1	0.554452	1	3.04807e-14
Ift57	IFT57	9.24185e-12	6.665	No	No	No		0.0013059	0.724		1	0.0013059	1	1.32333e-11
Apaf1	APAF1	9.24499e-12	-6.655	No	No	No		0.00122044	-0.715		1	0.00122044	1	1.4165e-11
Mzb1	MZB1	9.37383e-12		Yes	No	No	6.80651e-14	0.257757	0.694		6.80651e-14	0.257757	1	1
Tet1	TET1	9.55166e-12	5.591	No	Yes	No		1.58562e-06	2.697		1	1.58562e-06	1	1.12883e-08
Map3k8	MAP3K8	1.01065e-11	-6.385	No	Yes	No		0.000221806	-1.067		1	0.000221806	1	8.56987e-11
Zbtb41	ZBTB41	1.02599e-11	5.975	No	Yes	No		1.679e-05	0.966		1	1.679e-05	1	1.15045e-09
Pip4k2b		1.03263e-11	-6.656	No	No	No		0.00138242	-0.518		1	0.00138242	1	1.4069e-11
Foxp2	FOXP2	1.06639e-11	6.686	No	No	No		0.00175515	1.031		1	0.00175515	1	1.14677e-11
Yaf2	YAF2	1.07487e-11	-6.951	No	No	No		0.0111926	-0.509		1	0.0111926	1	1.81353e-12
Tnni2	TNNI2	1.11094e-11	-7.517	No	No	No		0.750242	-0.336		1	0.750242	1	2.80237e-14
Trpc3	TRPC3	1.12002e-11	7.533	No	No	No		0.855366	0.132		1	0.855366	1	2.47938e-14
Il1a	IL1A	1.14451e-11	-7.115	No	No	No		0.038784	-1.573		1	0.038784	1	5.59564e-13
Blk	BLK	1.1611e-11	-7.363	No	No	No		0.245105	-0.838		1	0.245105	1	8.99112e-14
Trp53bp2	TP53BP2	1.18897e-11	6.805	No	No	No		0.0044734	0.691		1	0.0044734	1	5.05246e-12
Zfp296	ZNF296	1.1952e-11	-7.235	No	No	No		0.0976439	-0.964		1	0.0976439	1	2.32765e-13
Rtl4	RTL4	1.21623e-11	7.107	No	No	No		0.0390487	1.194		1	0.0390487	1	5.92962e-13
Trim16	TRIM16L	1.22792e-11	-5.906	No	Yes	No		1.33471e-05	-2.715		1	1.33471e-05	1	1.75257e-09
Sh3bgr	SH3BGR	1.30753e-11	6.846	No	No	No		0.00658687	1.396		1	0.00658687	1	3.79717e-12
Zfp672	ZNF672	1.31275e-11	7.072	No	No	No		0.0328947	0.286		1	0.0328947	1	7.63582e-13
Pde8b	PDE8B	1.34189e-11	6.092	No	Yes	No		4.61178e-05	2.508		1	4.61178e-05	1	5.57543e-10
Tek	TEK	1.39233e-11	-6.927	No	No	No		0.0124432	-0.968		1	0.0124432	1	2.14929e-12
Zfp319	ZNF319	1.40408e-11	7.285	No	No	No		0.167779	0.25		1	0.167779	1	1.60835e-13
Tlr9	TLR9	1.47746e-11	-6.721	No	No	No		0.00315722	-2.085		1	0.00315722	1	9.02408e-12
Kat6a	KAT6A	1.50367e-11	7.139	No	No	No		0.061758	0.339		1	0.061758	1	4.70062e-13
Rbbp4	RBBP4	1.51011e-11	6.486	No	Yes	No		0.000661696	0.617		1	0.000661696	1	4.40726e-11
Prkch	PRKCH	1.53457e-11	-6.485	No	Yes	No		0.000668681	-1.147		1	0.000668681	1	4.43659e-11
Naca	NACA	1.54451e-11	-7.113	No	No	No		0.0526154	-0.318		1	0.0526154	1	5.67736e-13
Cd69	CD69	1.56231e-11	-6.803	No	No	No		0.00590243	-1.818		1	0.00590243	1	5.12313e-12
Arl3	ARL3	1.57117e-11	7.023	No	No	No		0.0280185	0.425		1	0.0280185	1	1.08577e-12
Hus1	HUS1	1.57383e-11	7.214	No	No	No		0.112187	0.251		1	0.112187	1	2.71659e-13
Tenm2	TENM2	1.57403e-11	6.047	No	Yes	No		4.13109e-05	3.957		1	4.13109e-05	1	7.37839e-10
Pbrm1	PBRM1	1.57562e-11	1.093	Yes	No	No	6.94522e-13	0.320231	0.181		6.94522e-13	0.320231	1	0.137197
Kcnh7	KCNH7	1.58046e-11	6.167	No	Yes	No		8.79726e-05	2.415		1	8.79726e-05	1	3.47989e-10
Rb1	RB1	1.59312e-11	-7.41	No	No	No		0.488919	0.21		1	0.488919	1	6.31497e-14
Zfp142	ZNF142	1.70421e-11	7.334	No	No	No		0.297036	0.251		1	0.297036	1	1.11692e-13
Ndst2	NDST2	1.70662e-11		Yes	Yes	No	1.1934e-08	2.78418e-06	-0.976		1.1934e-08	2.78418e-06	1	1
Ash2l	ASH2L	1.71676e-11	7.396	No	No	No		0.476486	0.161		1	0.476486	1	7.0174e-14
Irf4	IRF4	1.72511e-11	-7.072	No	No	No		0.0440168	-1.085		1	0.0440168	1	7.63582e-13
Zfp30	ZFP30	1.72941e-11	7.103	No	No	No		0.0552104	0.401		1	0.0552104	1	6.10387e-13
Dusp2	DUSP2	1.73355e-11	-6.232	No	Yes	No		0.00014673	-1.983		1	0.00014673	1	2.30259e-10
Cited1	CITED1	1.76297e-11	6.508	No	Yes	No		0.000903327	2.593		1	0.000903327	1	3.8079e-11
Pfdn1	PFDN1	1.77004e-11	6.422	No	Yes	No		0.000513695	-0.57		1	0.000513695	1	6.72477e-11
Blm	BLM	1.78931e-11	6.281	No	Yes	No		0.000207765	1.755		1	0.000207765	1	1.68201e-10
Smim4	SMIM4	1.79494e-11		Yes	No	No	6.94522e-13	0.0504856	-0.373		6.94522e-13	0.0504856	1	1
Mark1	MARK1	1.82953e-11	7.151	No	No	No		0.083077	0.957		1	0.083077	1	4.3074e-13
Slc25a20	SLC25A20	1.84445e-11		Yes	No	No	4.52803e-14	0.797166	0.039		4.52803e-14	0.797166	1	1
Ring1	RING1	1.85997e-11	7.103	No	No	No		0.0596674	0.404		1	0.0596674	1	6.10387e-13
Thap1	THAP1	1.87098e-11	7.269	No	No	No		0.202399	0.217		1	0.202399	1	1.81079e-13
Sos1	SOS1	1.8766e-11	7.242	No	No	No		0.166326	0.279		1	0.166326	1	2.21058e-13
Glt8d1	GLT8D1	1.89748e-11		Yes	No	No	6.94522e-13	0.053568	-0.516		6.94522e-13	0.053568	1	1
Dgki	DGKI	1.89769e-11	5.652	No	Yes	No		4.69239e-06	3.229		1	4.69239e-06	1	7.92958e-09
Map2k1	MAP2K1	1.91722e-11	-6.988	No	No	No		0.0269819	0.371		1	0.0269819	1	1.39416e-12
Frs2	FRS2	1.93402e-11	-6.039	No	Yes	No		4.89692e-05	-0.576		1	4.89692e-05	1	7.75361e-10
Gatad1	GATAD1	1.99316e-11	7.429	No	No	No		0.716654	0.06		1	0.716654	1	5.47109e-14
Smarcal1	SMARCAL1	1.99682e-11	7.172	No	No	No		0.106307	0.353		1	0.106307	1	3.6955e-13
Ednra	EDNRA	2.01348e-11	-7.448	No	No	No		0.836494	-0.133		1	0.836494	1	4.73829e-14
Sap30l	SAP30L	2.03033e-11	-6.543	No	No	No		0.00132642	-0.53		1	0.00132642	1	3.01484e-11
Tnfaip6	TNFAIP6	2.04394e-11	-5.842	No	Yes	No		1.56174e-05	-3.052		1	1.56174e-05	1	2.57889e-09
Gem	GEM	2.04934e-11	-6.412	No	Yes	No		0.000562432	-1.672		1	0.000562432	1	7.18114e-11
Chrna7	CHRNA7	2.2831e-11	5.631	No	Yes	No		5.05933e-06	3.938		1	5.05933e-06	1	8.95839e-09
Ddx54	DDX54	2.29806e-11	-5.647	No	Yes	No		5.59072e-06	-0.876		1	5.59072e-06	1	8.16359e-09
Zscan21	ZSCAN21	2.32241e-11	6.942	No	No	No		0.023879	0.438		1	0.023879	1	1.93294e-12
Pogz	POGZ	2.32568e-11	6.814	No	No	No		0.00973981	0.431		1	0.00973981	1	4.74609e-12
Padi4	PADI4	2.33078e-11	-6.952	No	No	No		0.0257309	-1.616		1	0.0257309	1	1.80072e-12
Tbx15	TBX15	2.36615e-11	6.906	No	No	No		0.0188903	2.612		1	0.0188903	1	2.49255e-12
Stub1	STUB1	2.37936e-11	6.72	No	No	No		0.00521289	0.354		1	0.00521289	1	9.08623e-12
Six5	SIX5	2.40415e-11	-6.124	No	Yes	No		0.000104964	-1.359		1	0.000104964	1	4.56274e-10
Atrip	ATRIP	2.40718e-11	7.012	No	No	No		0.0408258	0.311		1	0.0408258	1	1.17468e-12
Zfp638	ZNF638	2.47896e-11	6.744	No	No	No		0.00642308	0.483		1	0.00642308	1	7.70423e-12
Dcdc2b	DCDC2B	2.50955e-11	6.881	No	No	No		0.0168715	0.883		1	0.0168715	1	2.97169e-12
Nr1h3	NR1H3	2.57177e-11	-7.31	No	No	No		0.385299	-0.29		1	0.385299	1	1.33571e-13
F2r	F2R	2.6275e-11	-7.33	No	No	No		0.457578	0.366		1	0.457578	1	1.15076e-13
Satb1	SATB1	2.65515e-11	5.909	No	Yes	No		3.0941e-05	2.531		1	3.0941e-05	1	1.72095e-09
Ube2d2a	UBE2D2	2.6717e-11		Yes	No	No	6.80651e-14	0.787519	0.034		6.80651e-14	0.787519	1	1
Rab5c	RAB5C	2.76108e-11	-5.71	No	Yes	No		9.82848e-06	-0.564		1	9.82848e-06	1	5.64881e-09
Stk11	STK11	2.77007e-11	6.756	No	No	No		0.00785492	0.368		1	0.00785492	1	7.09267e-12
Eed	EED	2.78231e-11	6.992	No	No	No		0.0413108	0.338		1	0.0413108	1	1.35497e-12
Slc23a1	SLC23A1	2.78622e-11		Yes	No	No	6.80651e-14	0.823608	0.084		6.80651e-14	0.823608	1	1
Smarcc2	SMARCC2	2.78839e-11	5.725	No	Yes	No		1.08486e-05	0.663		1	1.08486e-05	1	5.17169e-09
Rbm14	RBM14	2.81208e-11	6.233	No	Yes	No		0.00024745	0.535		1	0.00024745	1	2.28793e-10
Icam1	ICAM1	2.9238e-11	-6.39	No	Yes	No		0.00071157	-1.575		1	0.00071157	1	8.29429e-11
Lmcd1	LMCD1	2.93543e-11	-7.381	No	No	No		0.754532	0.169		1	0.754532	1	7.85525e-14
Scmh1	SCMH1	3.00817e-11	6.96	No	No	No		0.0357596	0.373		1	0.0357596	1	1.70136e-12
Actr2	ACTR2	3.0589e-11		Yes	Yes	No	1.1934e-08	5.18993e-06	-0.735		1.1934e-08	5.18993e-06	1	1
Mutyh	MUTYH	3.12539e-11	6.03	No	Yes	No		7.73058e-05	1.1		1	7.73058e-05	1	8.19798e-10
Pde1c	PDE1C	3.13861e-11	5.503	No	Yes	No		3.41e-06	3.889		1	3.41e-06	1	1.86691e-08
Ptprd	PTPRD	3.18157e-11	6.488	No	No	No		0.00148517	1.572		1	0.00148517	1	4.34916e-11
Olfr1258	OR4C46	3.19784e-11	7.073	No	No	No		0.0856691	-0.968		1	0.0856691	1	7.58097e-13
Grk3	GRK3	3.21697e-11	7.14	No	No	No		0.140062	0.862		1	0.140062	1	4.66655e-13
Rxfp2	RXFP2	3.23383e-11	6.062	No	Yes	No		9.77785e-05	3.455		1	9.77785e-05	1	6.72196e-10
Cdkn2aip	CDKN2AIP	3.27135e-11	6.976	No	No	No		0.04382	0.317		1	0.04382	1	1.51851e-12
Eif3h	EIF3H	3.29157e-11		Yes	Yes	No	1.21071e-10	0.000553231	-0.604		1.21071e-10	0.000553231	1	1
Stmn4	STMN4	3.42499e-11	7.186	No	No	No		0.209495	1.367		1	0.209495	1	3.33585e-13
Herpud1	HERPUD1	3.48737e-11	-5.761	No	Yes	No		1.70408e-05	-1.048		1	1.70408e-05	1	4.18085e-09
Zc3h12d	ZC3H12D	3.50599e-11	-7.151	No	No	No		0.166345	-0.566		1	0.166345	1	4.3074e-13
Birc5	BIRC5	3.53712e-11	7.141	No	No	No		0.156131	0.355		1	0.156131	1	4.63272e-13
Ero1l		3.61866e-11	-6.638	No	No	No		0.00466173	-1.44		1	0.00466173	1	1.58984e-11
Nsmce1	NSMCE1	3.62539e-11	6.115	No	Yes	No		0.000153819	0.745		1	0.000153819	1	4.82785e-10
Smad6	SMAD6	3.64888e-11	-6.222	No	Yes	No		0.000304673	-1.613		1	0.000304673	1	2.45429e-10
Eomes	EOMES	3.65756e-11	-7.172	No	No	No		0.202857	-0.927		1	0.202857	1	3.6955e-13
Tnfrsf26		3.66307e-11	-5.915	No	Yes	No		4.52496e-05	-1.39		1	4.52496e-05	1	1.65938e-09
Rgs12	RGS12	3.77675e-11	-6.723	No	No	No		0.00871568	-0.907		1	0.00871568	1	8.90103e-12
P2ry10	P2RY10	3.79995e-11	-6.824	No	No	No		0.017639	-1.612		1	0.017639	1	4.42699e-12
Pak2	PAK2	3.86322e-11	-6.01	No	Yes	No		8.56796e-05	-0.566		1	8.56796e-05	1	9.27617e-10
Nt5dc2	NT5DC2	3.87991e-11		Yes	No	No	6.94522e-13	0.114964	-0.645		6.94522e-13	0.114964	1	1
Zfp213	ZNF213	3.94714e-11	6.927	No	No	No		0.0378375	0.369		1	0.0378375	1	2.14929e-12
Agfg1	AGFG1	4.01899e-11	-7.189	No	No	No		0.254052	-0.202		1	0.254052	1	3.26338e-13
Depdc7	DEPDC7	4.13614e-11	-5.911	No	Yes	No		5.02839e-05	-1.799		1	5.02839e-05	1	1.70019e-09
Camta2	CAMTA2	4.27595e-11	6.904	No	No	No		0.0350423	0.349		1	0.0350423	1	2.52791e-12
Htt	HTT	4.32931e-11	7.067	No	No	No		0.113399	-0.199		1	0.113399	1	7.91595e-13
Gna15	GNA15	4.34919e-11	-6.808	No	No	No		0.01823	-1.218		1	0.01823	1	4.94824e-12
Ppp2r5d	PPP2R5D	4.53289e-11	7.008	No	No	No		0.0780022	0.273		1	0.0780022	1	1.20874e-12
Irak1bp1	IRAK1BP1	4.55541e-11	6.204	No	Yes	No		0.000344387	1.158		1	0.000344387	1	2.75229e-10
Camk2g	CAMK2G	4.70648e-11		Yes	Yes	No	1.1934e-08	8.22438e-06	-0.944		1.1934e-08	8.22438e-06	1	1
Tex9	TEX9	4.86803e-11		Yes	Yes	No	2.40302e-09	4.23448e-05	1.234		2.40302e-09	4.23448e-05	1	1
Rfc1	RFC1	4.91703e-11	6.861	No	No	No		0.030082	0.27		1	0.030082	1	3.41901e-12
Sertad2	SERTAD2	4.93089e-11	-4.896	No	Yes	No		2.10947e-07	-1.15		1	2.10947e-07	1	4.89035e-07
Chrna3	CHRNA3	4.93711e-11	6.172	No	Yes	No		0.000306384	4.138		1	0.000306384	1	3.37158e-10
Fam174b	FAM174B	4.97277e-11		Yes	Yes	No	2.36936e-09	4.39349e-05	2.656		2.36936e-09	4.39349e-05	1	1
Ltb	LTB	4.97492e-11	-7.289	No	No	No		0.667036	-0.295		1	0.667036	1	1.56132e-13
Gzf1	GZF1	5.07066e-11	7.285	No	No	No		0.660864	0.083		1	0.660864	1	1.60835e-13
Pfkfb1	PFKFB1	5.13196e-11	6.733	No	No	No		0.012956	0.533		1	0.012956	1	8.31e-12
Tubb5	TUBB	5.1592e-11	5.916	No	Yes	No		6.56484e-05	0.883		1	6.56484e-05	1	1.64933e-09
Fancl	FANCL	5.35882e-11	5.312	No	Yes	No		2.07992e-06	1.228		1	2.07992e-06	1	5.42143e-08
Cbfa2t3	CBFA2T3	5.43037e-11	-5.884	No	Yes	No		5.71192e-05	1.841		1	5.71192e-05	1	2.00234e-09
Olfr63	OR10H3	5.44662e-11	6.77	No	No	No		0.0178189	0.483		1	0.0178189	1	6.43912e-12
Rps3	RPS3	5.65898e-11	-6.561	No	No	No		0.0044727	-0.544		1	0.0044727	1	2.67241e-11
Ctla4	CTLA4	5.65907e-11	-6.449	No	No	No		0.00212328	-1.935		1	0.00212328	1	5.62953e-11
Arid3c	ARID3C	5.86095e-11	6.21	No	Yes	No		0.000468426	3.613		1	0.000468426	1	2.64923e-10
Nck2	NCK2	5.86097e-11	-7.27	No	No	No		0.690411	-0.102		1	0.690411	1	1.79744e-13
C1qtnf4	C1QTNF4	5.87624e-11		Yes	No	No	5.90654e-11	0.00210686	2.298		5.90654e-11	0.00210686	1	1
Prdm2	PRDM2	6.1016e-11	6.861	No	No	No		0.0378924	0.329		1	0.0378924	1	3.41901e-12
Cenpi	CENPI	6.14901e-11	6.613	No	No	No		0.00693727	0.702		1	0.00693727	1	1.88304e-11
Cplane2	CPLANE2	6.33944e-11	7.111	No	No	No		0.234302	0.321		1	0.234302	1	5.76026e-13
Scai	SCAI	6.41077e-11	7.085	No	No	No		0.196468	0.283		1	0.196468	1	6.95222e-13
Rbfox2	RBFOX2	6.58512e-11	-0.378	Yes	No	Yes	4.44339e-13	0.896901	0.033	81%	4.44339e-13	0.896901	8.18983e-235	0.352715
Mtch2	MTCH2	6.73707e-11		Yes	No	No	5.90654e-11	0.00243865	-0.432		5.90654e-11	0.00243865	1	1
Anxa1	ANXA1	6.77088e-11	-6.793	No	No	No		0.0263716	-1.227		1	0.0263716	1	5.49127e-12
Sema3g	SEMA3G	6.78251e-11		Yes	No	No	6.94522e-13	0.208891	-0.542		6.94522e-13	0.208891	1	1
Cd74	CD74	6.83249e-11	-6.766	No	No	No		0.0220896	-1.547		1	0.0220896	1	6.61958e-12
Mecp2	MECP2	7.13116e-11	5.804	No	Yes	No		4.72805e-05	0.686		1	4.72805e-05	1	3.23756e-09
Creb5	CREB5	7.27823e-11	-5.504	No	Yes	No		8.42808e-06	-1.661		1	8.42808e-06	1	1.85635e-08
Spsb4	SPSB4	7.31988e-11	6.259	No	Yes	No		0.000812548	2.191		1	0.000812548	1	1.93727e-10
Ptgs2	PTGS2	7.87492e-11	-6.054	No	Yes	No		0.000240947	-2.86		1	0.000240947	1	7.06463e-10
Adm	ADM	7.98725e-11	-6.283	No	No	No		0.00104077	-2.085		1	0.00104077	1	1.66051e-10
Htr7	HTR7	8.03396e-11	-6.317	No	No	No		0.00130416	-2.254		1	0.00130416	1	1.33345e-10
Asb8	ASB8	8.04959e-11	-6.093	No	Yes	No		0.000314517	-0.586		1	0.000314517	1	5.5407e-10
Inpp4a	INPP4A	8.61455e-11	6.639	No	No	No		0.0118669	0.513		1	0.0118669	1	1.57909e-11
Ipo8	IPO8	8.63763e-11	6.312	No	No	No		0.0013645	0.599		1	0.0013645	1	1.37726e-10
Zdhhc14	ZDHHC14	8.86459e-11	5.744	No	Yes	No		4.17924e-05	1.54		1	4.17924e-05	1	4.62329e-09
Setdb1	SETDB1	9.14449e-11	6.197	No	Yes	No		0.000694211	0.447		1	0.000694211	1	2.87748e-10
Cdc42ep4	CDC42EP4	9.21644e-11	-5.765	No	Yes	No		4.93378e-05	-0.81		1	4.93378e-05	1	4.08289e-09
Carf	CARF	9.37003e-11	6.162	No	Yes	No		0.000570882	0.692		1	0.000570882	1	3.59159e-10
Chn2	CHN2	9.64951e-11	6.641	No	No	No		0.0135828	1.73		1	0.0135828	1	1.55781e-11
Ddr2	DDR2	9.68347e-11	-6.719	No	No	No		0.0232152	-1.916		1	0.0232152	1	9.1488e-12
Ffar2	FFAR2	9.93961e-11	5.864	No	Yes	No		9.66756e-05	2.994		1	9.66756e-05	1	2.25924e-09
M6pr	M6PR	9.9585e-11	-6.467	No	No	No		0.00437857	-0.366		1	0.00437857	1	4.99838e-11
Fibp	FIBP	1.02176e-10	-5.316	No	Yes	No		4.24163e-06	-0.998		1	4.24163e-06	1	5.30366e-08
Ret	RET	1.02549e-10	5.287	No	Yes	No		3.63267e-06	4.185		1	3.63267e-06	1	6.21693e-08
Tnfsf4	TNFSF4	1.03748e-10	-6.365	No	No	No		0.00234187	-2.184		1	0.00234187	1	9.76449e-11
Ide	IDE	1.04937e-10	-6.796	No	No	No		0.0430403	-0.696		1	0.0430403	1	5.37819e-12
Zfhx3	ZFHX3	1.05222e-10	7.161	No	No	No		0.579721	-0.179		1	0.579721	1	4.00453e-13
Iqgap3	IQGAP3	1.06203e-10	6.84	No	No	No		0.0592153	0.603		1	0.0592153	1	3.95966e-12
Peli1	PELI1	1.09106e-10		Yes	Yes	No	3.84111e-08	6.28319e-06	0.688		3.84111e-08	6.28319e-06	1	1
Sema4d	SEMA4D	1.09268e-10	-7.202	No	No	No		0.814778	-0.087		1	0.814778	1	2.96678e-13
Sec24c		1.10547e-10		Yes	Yes	No	1.1934e-08	2.05095e-05	-0.728		1.1934e-08	2.05095e-05	1	1
Lrrc8d	LRRC8D	1.10846e-10		Yes	No	No	1.36736e-11	0.017952	0.538		1.36736e-11	0.017952	1	1
Ltb4r2	LTB4R2	1.11576e-10	-6.644	No	No	No		0.0161949	-2.431		1	0.0161949	1	1.52641e-11
Lin28a	LIN28A	1.13233e-10	6.273	No	No	No		0.00141822	3.187		1	0.00141822	1	1.77078e-10
Tsc22d4		1.19232e-10	-6.768	No	No	No		0.0406536	-0.417		1	0.0406536	1	6.52874e-12
Nat10	NAT10	1.21767e-10		Yes	Yes	No	1.82905e-09	0.00014842	-0.551		1.82905e-09	0.00014842	1	1
Tcea3	TCEA3	1.24226e-10	-7.178	No	No	No		0.784143	-0.182		1	0.784143	1	3.53693e-13
Ing4	ING4	1.24968e-10	7.138	No	No	No		0.589494	0.081		1	0.589494	1	4.73493e-13
Tnfsf14	TNFSF14	1.28215e-10	-7.019	No	No	No		0.256779	-0.722		1	0.256779	1	1.11731e-12
Ing5	ING5	1.32472e-10	6.949	No	No	No		0.161529	0.265		1	0.161529	1	1.83942e-12
Map3k12	MAP3K12	1.33482e-10	3.696	Yes	No	Yes	3.84111e-08	0.071212	0.513	89%	3.84111e-08	0.071212	0	0.000109511
Dcdc2a	DCDC2	1.37337e-10	6.919	No	No	No		0.135797	1.272		1	0.135797	1	2.27421e-12
Spry1	SPRY1	1.38745e-10	-6.379	No	No	No		0.00350328	-1.064		1	0.00350328	1	8.9124e-11
Mb	MB	1.39164e-10		Yes	No	No	4.44339e-13	0.704949	0.443		4.44339e-13	0.704949	1	1
Ypel5	YPEL5	1.42576e-10	-5.256	No	Yes	No		4.36724e-06	-0.869		1	4.36724e-06	1	7.36111e-08
Trim24	TRIM24	1.45838e-10	6.799	No	No	No		0.0625295	0.406		1	0.0625295	1	5.26739e-12
Clec7a	CLEC7A	1.46071e-10	-7.177	No	No	No		0.926027	-0.046		1	0.926027	1	3.56288e-13
Actl6a	ACTL6A	1.49031e-10	6.794	No	No	No		0.0618164	0.275		1	0.0618164	1	5.45332e-12
Coprs	COPRS	1.50588e-10	6.628	No	No	No		0.0200363	0.676		1	0.0200363	1	1.70133e-11
Zc3h10	ZC3H10	1.5503e-10	6.993	No	No	No		0.2614	0.133		1	0.2614	1	1.34535e-12
Rab17	RAB17	1.59752e-10	6.119	No	Yes	No		0.000771356	2.636		1	0.000771356	1	4.70822e-10
H2-Oa	HLA-DOA	1.62096e-10	-6.711	No	No	No		0.0381684	-1.363		1	0.0381684	1	9.66476e-12
Tbp	TBP	1.66878e-10	6.964	No	No	No		0.230129	0.183		1	0.230129	1	1.65372e-12
Elf2	ELF2	1.68072e-10	6.434	No	No	No		0.00617095	0.354		1	0.00617095	1	6.21444e-11
Zkscan3		1.68492e-10	6.779	No	No	No		0.0635515	0.288		1	0.0635515	1	6.05053e-12
Ncoa7	NCOA7	1.68741e-10	-4.729	No	Yes	No		3.41383e-07	1.851		1	3.41383e-07	1	1.12814e-06
Tead1	TEAD1	1.69169e-10	-7.055	No	No	No		0.44748	-0.237		1	0.44748	1	8.63004e-13
Il6	IL6	1.69695e-10	-6.045	No	Yes	No		0.000518658	-2.189		1	0.000518658	1	7.4705e-10
Fas	FAS	1.70069e-10	-5.481	No	Yes	No		1.83663e-05	-1.824		1	1.83663e-05	1	2.11464e-08
Nab2	NAB2	1.75715e-10	-5.979	No	Yes	No		0.000358311	-1.474		1	0.000358311	1	1.12256e-09
Ccr2	CCR2	1.86972e-10	-6.425	No	No	No		0.00652049	-2.19		1	0.00652049	1	6.59348e-11
Msx1	MSX1	1.90066e-10	-7.115	No	No	No		0.781972	-0.173		1	0.781972	1	5.59564e-13
Lzts1	LZTS1	1.92102e-10	6.321	No	No	No		0.00340619	1.525		1	0.00340619	1	1.29938e-10
Irf1	IRF1	1.98925e-10	-6.278	No	No	No		0.00267953	-0.868		1	0.00267953	1	1.71478e-10
Taf4	TAF4	2.04718e-10	5.933	No	Yes	No		0.00031861	0.708		1	0.00031861	1	1.48724e-09
Tpd52l1	TPD52L1	2.06821e-10	6.893	No	No	No		0.175396	0.693		1	0.175396	1	2.73139e-12
Kit	KIT	2.07568e-10	5.528	No	Yes	No		2.96963e-05	2.209		1	2.96963e-05	1	1.61951e-08
Grid2	GRID2	2.10961e-10	6.367	No	No	No		0.00507753	1.693		1	0.00507753	1	9.63806e-11
Gpr39	GPR39	2.26823e-10	-6.267	No	No	No		0.00287427	-1.828		1	0.00287427	1	1.84035e-10
Faf1	FAF1	2.31475e-10	5.97	No	Yes	No		0.000455732	0.687		1	0.000455732	1	1.18627e-09
Nr3c1	NR3C1	2.31553e-10	-6.657	No	No	No		0.0387024	-0.383		1	0.0387024	1	1.39737e-11
Pdpk1	PDPK1	2.3812e-10	6.497	No	No	No		0.0136029	0.438		1	0.0136029	1	4.09687e-11
Tnnc1	TNNC1	2.43122e-10		Yes	No	No	6.94522e-13	0.820524	-0.099		6.94522e-13	0.820524	1	1
Vdr	VDR	2.45961e-10	-5.729	No	Yes	No		0.000114234	-2.33		1	0.000114234	1	5.05122e-09
Tcf4	TCF4	2.483e-10	-6.419	No	No	No		0.00849893	-0.856		1	0.00849893	1	6.85862e-11
Nono	NONO	2.52473e-10	5.871	No	Yes	No		0.000273992	0.633		1	0.000273992	1	2.16587e-09
Grin1	GRIN1	2.53741e-10	5.046	No	Yes	No		2.64491e-06	2.865		1	2.64491e-06	1	2.25578e-07
Jag2	JAG2	2.54832e-10	5.443	No	Yes	No		2.28815e-05	1.942		1	2.28815e-05	1	2.61953e-08
Rab6b	RAB6B	2.69307e-10	5.538	No	Yes	No		4.15773e-05	2.765		1	4.15773e-05	1	1.52973e-08
Zfp346	ZNF346	2.70565e-10	6.964	No	No	No		0.386527	0.145		1	0.386527	1	1.65372e-12
Asic1	ASIC1	2.72283e-10	5.826	No	Yes	No		0.000226722	0.89		1	0.000226722	1	2.83858e-09
Zfp248	ZNF248	2.78018e-10	6.425	No	No	No		0.00998162	0.528		1	0.00998162	1	6.59348e-11
Ppp1r12b	PPP1R12B	2.78255e-10	7.063	No	No	No		0.808537	0.084		1	0.808537	1	8.14729e-13
Appl2	APPL2	2.78884e-10	6.288	No	No	No		0.0041068	0.875		1	0.0041068	1	1.60791e-10
Eef1d	EEF1D	2.84688e-10	-4.868	No	Yes	No		1.19771e-06	-1.214		1	1.19771e-06	1	5.63667e-07
Atf7ip	ATF7IP	2.92707e-10	6.164	No	No	No		0.00196123	0.454		1	0.00196123	1	3.5465e-10
Zbtb11	ZBTB11	2.93652e-10	6.872	No	No	No		0.220498	0.185		1	0.220498	1	3.1654e-12
Egr4	EGR4	3.00649e-10	5.363	No	Yes	No		1.74913e-05	3.971		1	1.74913e-05	1	4.09255e-08
Sarnp	SARNP	3.06208e-10	6.978	No	No	No		0.487667	-0.091		1	0.487667	1	1.49706e-12
Rps6ka3	RPS6KA3	3.09012e-10	-6.448	No	No	No		0.01301	-0.364		1	0.01301	1	5.66679e-11
Myb	MYB	3.1669e-10	-5.661	No	Yes	No		0.000100595	3.351		1	0.000100595	1	7.52467e-09
Gkap1	GKAP1	3.1767e-10	6.777	No	No	No		0.123795	0.495		1	0.123795	1	6.13484e-12
Tbc1d31	TBC1D31	3.21812e-10	6.861	No	No	No		0.225242	0.364		1	0.225242	1	3.41901e-12
Gprc5c	GPRC5C	3.28994e-10	6.043	No	No	No		0.00104258	2.013		1	0.00104258	1	7.56373e-10
Nr2c2	NR2C2	3.31253e-10	5.571	No	Yes	No		6.27289e-05	0.841		1	6.27289e-05	1	1.26641e-08
Zfp729a		3.44851e-10	-6.921	No	No	No		0.369924	-0.165		1	0.369924	1	2.24233e-12
Olfr453	OR2F1	3.55633e-10	6.868	No	No	No		0.263374	0.525		1	0.263374	1	3.25541e-12
Adgrl4	ADGRL4	3.57025e-10	-5.281	No	Yes	No		1.34028e-05	-1.527		1	1.34028e-05	1	6.42403e-08
Rlim	RLIM	3.57865e-10	-5.609	No	Yes	No		8.48334e-05	-0.596		1	8.48334e-05	1	1.0175e-08
Rasgrf2	RASGRF2	3.6414e-10	6.948	No	No	No		0.474736	0.443		1	0.474736	1	1.85251e-12
Clcn6	CLCN6	3.6496e-10	5.942	No	Yes	No		0.000626198	0.714		1	0.000626198	1	1.40783e-09
Irf2bp1	IRF2BP1	3.70747e-10	5.698	No	Yes	No		0.00014793	0.677		1	0.00014793	1	6.06105e-09
Kmt2b	KMT2B	3.77136e-10	6.641	No	No	No		0.0586226	0.312		1	0.0586226	1	1.55781e-11
Hspe1	HSPE1	3.86802e-10	-5.997	No	Yes	No		0.000933756	-0.608		1	0.000933756	1	1.00498e-09
Mov10	MOV10	3.88455e-10	-6.628	No	No	No		0.0554108	-0.474		1	0.0554108	1	1.70133e-11
Nphp4	NPHP4	3.94899e-10	4.975	No	Yes	No		2.94122e-06	2.162		1	2.94122e-06	1	3.26238e-07
Zfp410	ZNF410	3.96278e-10	5.584	No	Yes	No		8.19525e-05	0.527		1	8.19525e-05	1	1.17524e-08
Kctd1	KCTD1	4.01657e-10	-6.475	No	No	No		0.0206135	-1.104		1	0.0206135	1	4.7406e-11
Tsc22d2	TSC22D2	4.06794e-10	-6.066	No	No	No		0.00151087	-0.697		1	0.00151087	1	6.55676e-10
Morc4	MORC4	4.08498e-10	6.899	No	No	No		0.380029	-0.414		1	0.380029	1	2.61849e-12
Zmynd11	ZMYND11	4.16547e-10	6.204	No	No	No		0.00369219	0.474		1	0.00369219	1	2.75229e-10
Fibcd1	FIBCD1	4.27563e-10		Yes	No	No	1.56425e-12	0.668129	0.39		1.56425e-12	0.668129	1	1
Nrbf2	NRBF2	4.31614e-10	-5.852	No	Yes	No		0.000434744	-0.461		1	0.000434744	1	2.42848e-09
Kcnh5	KCNH5	4.62203e-10	6.079	No	No	No		0.00187942	3.151		1	0.00187942	1	6.04672e-10
Mn1	MN1	4.74943e-10	-6.485	No	No	No		0.026375	-1.57		1	0.026375	1	4.43659e-11
Erbb4	ERBB4	5.00761e-10	5.399	No	Yes	No		3.69689e-05	3.306		1	3.69689e-05	1	3.35067e-08
Dpysl2	DPYSL2	5.07164e-10	-5.95	No	Yes	No		0.000936629	1.038		1	0.000936629	1	1.34071e-09
Zfp422	ZNF22	5.11166e-10	5.402	No	Yes	No		3.84332e-05	0.91		1	3.84332e-05	1	3.2951e-08
Gng3	GNG3	5.47009e-10	5.226	No	Yes	No		1.57282e-05	3.526		1	1.57282e-05	1	8.66082e-08
Wnt4	WNT4	5.70535e-10	-6.06	No	No	No		0.0020942	-2.336		1	0.0020942	1	6.80608e-10
Arfgap2	ARFGAP2	5.73894e-10	6.942	No	No	No		0.742061	-0.054		1	0.742061	1	1.93294e-12
Rc3h2	RC3H2	5.77412e-10	4.577	Yes	No	No	2.57489e-05	0.0237754	0.308		2.57489e-05	0.0237754	1	2.35846e-06
Spry2	SPRY2	5.78196e-10	-6.128	No	No	No		0.00324963	-0.89		1	0.00324963	1	4.44953e-10
Lpar4	LPAR4	5.81372e-10	-5.597	No	Yes	No		0.000133382	-2.464		1	0.000133382	1	1.09046e-08
Rasgrp4	RASGRP4	5.90426e-10	-6.729	No	No	No		0.173136	-0.949		1	0.173136	1	8.54165e-12
Zic5	ZIC5	5.94867e-10	5.012	No	Yes	No		5.53525e-06	4.942		1	5.53525e-06	1	2.69336e-07
Npas4	NPAS4	5.95436e-10	6.479	No	No	No		0.0323262	1.415		1	0.0323262	1	4.61663e-11
Pigu	PIGU	5.96319e-10	6.059	No	No	No		0.0021826	0.421		1	0.0021826	1	6.84852e-10
Klrk1	KLRK1	6.01494e-10	-6.179	No	No	No		0.00467757	-2.42		1	0.00467757	1	3.22544e-10
Herc4	HERC4	6.07676e-10		Yes	Yes	No	3.40506e-08	4.47986e-05	-0.516		3.40506e-08	4.47986e-05	1	1
Gpr161	GPR161	6.19192e-10	-6.93	No	No	No		0.739735	0.122		1	0.739735	1	2.1042e-12
Dmtf1	DMTF1	6.29638e-10	6.901	No	No	No		0.613827	-0.073		1	0.613827	1	2.58189e-12
Scml2	SCML2	6.29741e-10	6.311	No	No	No		0.011435	1.844		1	0.011435	1	1.38619e-10
Nos2	NOS2	6.34587e-10	-5.818	No	Yes	No		0.000536721	-1.909		1	0.000536721	1	2.9778e-09
Ptprk	PTPRK	6.34603e-10	-5.709	No	Yes	No		0.000281285	-1.212		1	0.000281285	1	5.68209e-09
Khdrbs1	KHDRBS1	6.38935e-10	6.329	No	No	No		0.0130497	0.379		1	0.0130497	1	1.23378e-10
Sp100	SP100	6.41895e-10	-6.116	No	No	No		0.00337261	-1.573		1	0.00337261	1	4.79767e-10
Prkcz	PRKCZ	6.42135e-10	6.857	No	No	No		0.460375	0.442		1	0.460375	1	3.51608e-12
Stard8	STARD8	6.44579e-10	-5.879	No	Yes	No		0.000787566	-1.411		1	0.000787566	1	2.06376e-09
Zbtb49	ZBTB49	6.62623e-10	6.758	No	No	No		0.239351	0.222		1	0.239351	1	6.99548e-12
Sap130	SAP130	6.71506e-10	6.956	No	No	No		0.970407	-0.006		1	0.970407	1	1.75035e-12
Ccl3		6.8358e-10	-6.393	No	No	No		0.021289	-0.981		1	0.021289	1	8.13311e-11
Spib	SPIB	6.85041e-10	-6.932	No	No	No		0.836494	0.133		1	0.836494	1	2.07466e-12
Mbtd1	MBTD1	6.941e-10	6.367	No	No	No		0.0182626	0.326		1	0.0182626	1	9.63806e-11
Rassf9	RASSF9	7.04721e-10	-6.742	No	No	No		0.229057	-0.604		1	0.229057	1	7.81105e-12
Bckdk	BCKDK	7.18493e-10	6.661	No	No	No		0.134342	0.232		1	0.134342	1	1.35985e-11
Rarb	RARB	7.20988e-10	-6.627	No	No	No		0.107052	-0.768		1	0.107052	1	1.71289e-11
Zfp827	ZNF827	7.21852e-10	6.169	No	No	No		0.00534331	0.587		1	0.00534331	1	3.43616e-10
Cxcr2	CXCR2	7.2275e-10	-6.314	No	No	No		0.0135227	-1.32		1	0.0135227	1	1.35957e-10
Gna12	GNA12	7.33919e-10	-6.494	No	No	No		0.0447228	-0.347		1	0.0447228	1	4.17934e-11
[truncated: 23,293 more rows]
